# Supplementary material for: Chromatin regulator SMARCAL1 modulates cellular lipid metabolism
Source: Commun Biol. 2023 Dec 21;6:1298. doi: 10.1038/s42003-023-05665-6 (PMC10739977; doi:10.1038/s42003-023-05665-6)
Supplement: Supplementary file 3 — Supplementary Data 1 [file 42003_2023_5665_MOESM3_ESM.xlsx]

## Sheet: Panel A_TG
			SmarcAL1 WT			SmarcAL1+/- C1			SmarcAL1+/- C4
No.		Replicate 1	Replicate 2	Replicate 3	Replicate 1	Replicate 2	Replicate 3	Replicate 1	Replicate 2	Replicate 3
1	C44:1 TG	1.3	0.97	0.73	5.47	5.17	5	27.2	11.77	17.02
2	C44:0 TG	1.22	0.84	0.94	2.41	2.32	2.43	10.33	5.82	6.97
3	C45:1 TG	1.73	0.37	0.9	3.49	3.66	2.32	51.3	10.02	20.59
4	C45:0 TG	1.26	0.61	1.13	2.16	2.29	2.22	28.94	9.96	14.54
5	C46:2 TG	1.28	0.84	0.88	3.46	3.23	3.34	10.63	6.89	8.58
6	C46:1 TG	1.1	0.93	0.96	2.33	2.27	2.33	5.7	4.83	5.33
7	C46:0 TG	1.01	1	0.98	1.79	1.7	1.89	4.57	3.82	4.01
8	C47:2 TG	1.33	0.88	0.79	3.13	2.9	2.57	17.98	7.4	9.53
9	C47:1 TG	1.08	0.95	0.97	2.06	1.91	2.08	8.21	4.78	5.6
10	C47:0 TG	1.24	0.92	0.84	2.03	1.61	2.2	16.7	6.93	9.71
11	C48:3 TG	1.28	0.82	0.91	3.17	3.23	3.41	8.9	7.73	8.83
12	C48:2 TG	1.14	0.94	0.91	2.37	2.36	2.51	4.85	4.81	5.21
13	C48:1 TG	1.03	1	0.97	1.86	1.82	1.98	3.32	3.35	3.52
14	C48:0 TG	1.01	0.97	1.02	1.56	1.42	1.49	3.38	2.66	2.92
15	C49:3 TG	1.62	0.63	0.75	7.3	8.83	11.67	59.49	39.37	49.9
16	C49:2 TG	1.12	0.98	0.9	2.11	2.16	2.3	6.18	5.52	5.75
17	C49:1 TG	1.09	0.97	0.94	1.79	1.77	1.85	4.4	3.67	3.93
18	C50:5 TG	0.59	1.02	1.38	10.87	11.87	10.59	84.18	90.39	116.58
19	C50:4 TG	1.25	0.8	0.95	2.49	2.54	2.76	7.1	6.94	8.06
20	C50:3 TG	1.18	0.93	0.89	2.32	2.34	2.52	4.77	4.94	5.2
21	C50:2 TG	1.09	0.97	0.94	1.93	1.96	2.06	3.07	3.2	3.31
22	C50:1 TG	1.03	0.99	0.98	1.52	1.54	1.61	2.42	2.48	2.46
23	C50:0 TG	1	0.94	1.06	1.34	1.31	1.43	3.36	2.68	2.65
24	C52:6 TG	1.52	0.61	0.87	5.62	5.71	6.19	25.4	24.44	33.06
25	C52:5 TG	1.53	0.8	0.67	3.28	3.33	4.12	11.95	11.74	14.22
26	C52:4 TG	1.31	0.87	0.82	2.3	2.33	2.72	6	5.77	6.06
27	C52:3 TG	1.16	0.96	0.88	2.04	2.06	2.19	3.43	3.69	3.66
28	C52:2 TG	1.04	1	0.96	1.64	1.65	1.72	2.09	2.08	2.12
29	C52:1 TG	1.04	0.98	0.98	1.52	1.48	1.6	2.79	2.85	2.75
30	C52:0 TG	0.93	1.01	1.05	1.29	1.1	1.34	4.04	3.23	3.26
31	C53:3 TG	1.13	0.93	0.95	1.88	1.96	2.05	3.38	3.63	3.41
32	C53:2 TG	1.15	0.95	0.9	1.51	1.48	1.71	3.09	3.24	3.06
33	C54:7 TG	1.29	0.83	0.89	3.71	3.44	4.33	14.95	14.89	19.4
34	C54:6 TG	1.44	0.74	0.82	3.39	3.41	4.28	14.15	13.2	15.77
35	C54:5 TG	1.37	0.81	0.82	2.76	2.88	3.47	8.22	7.95	8.49
36	C54:4 TG	1.22	0.91	0.87	2.32	2.36	2.63	4.71	4.9	4.85
37	C54:3 TG	1.13	0.97	0.9	1.85	1.87	2.05	2.75	2.89	2.85
38	C54:2 TG	1.06	0.98	0.96	1.56	1.6	1.71	2.65	2.81	2.8
39	C54:1 TG	1.04	0.96	1	1.44	1.35	1.56	3.48	3.41	3.27
40	C55:3 TG	1.17	0.95	0.88	1.72	1.69	1.87	3.35	3.62	3.51
41	C55:2 TG	1.08	0.98	0.94	1.46	1.46	1.6	3.74	3.95	3.79
42	C56:8 TG	1.49	0.78	0.73	3.74	3.41	4.4	15.19	15.88	20.01
43	C56:7 TG	1.23	0.86	0.91	3.16	3.53	3.92	12.64	10.57	11.73
44	C56:6 TG	1.25	0.9	0.85	2.94	2.55	3.36	7.44	9.8	10.42
45	C56:5 TG	1.19	0.91	0.9	2.9	2.89	3.27	6.22	6.34	6.21
46	C56:4 TG	1.18	0.93	0.89	2.21	2.23	2.44	4.46	4.72	4.66
47	C56:3 TG	1.13	0.97	0.91	1.72	1.75	1.89	3.14	3.37	3.36
48	C56:2 TG	1.05	0.98	0.97	1.45	1.39	1.56	2.89	3.12	3.08
49	C56:1 TG	1.01	0.94	1.05	1.21	1.12	1.41	3.13	3.28	3.31
50	C58:10 TG	0.84	0.81	1.35	1.85	2.83	7.65	59.2	47.63	88.36
51	C58:9 TG	1.41	0.97	0.62	6.87	6.33	10.14	44.93	43.83	54.28
52	C58:8 TG	1.22	0.85	0.94	3.19	3.87	4.06	13.46	11.39	12.26
53	C58:7 TG	1.25	0.85	0.9	2.57	2.13	2.87	5.91	7.86	7.8
54	C58:6 TG	1.25	0.83	0.91	3.53	3.3	4.02	10.35	10.09	10.22

## Sheet: Panel B_FA
			SmarcAL1 WT			SmarcAL1+/- C1			SmarcAL1+/- C4
No.		Replicate 1	Replicate 2	Replicate 3	Replicate 1	Replicate 2	Replicate 3	Replicate 1	Replicate 2	Replicate 3
1	8.11.14-Eicosatrienoic acid	0.83	1.07	1.1	1.3	0.95	1.2	1.59	1.33	1.39
2	Adrenic acid	0.67	1.14	1.2	1.99	1.66	1.86	2.87	2.35	2.43
3	Arachidonic acid	0.94	1.04	1.02	1.29	1.07	1.31	1.72	1.62	1.66
4	Docosahexaenoic acid	0.96	1.07	0.97	1.4	1.11	1.34	1.75	1.66	1.65
5	Docosapentaenoic acid	0.88	1.11	1.01	1.87	1.28	1.83	2.52	2.01	2.1
6	Eicosapentaenoic acid	1.01	1.04	0.94	1.27	1.07	1.12	1.62	1.59	1.79
7	Myristic acid	1.04	0.93	1.04	1.48	1.49	1.42	1.73	1.94	1.82
8	Palmitic acid	1	1.05	0.96	1.5	1.25	1.76	1.84	2.2	1.97
9	PGE2-d4	1.08	0.92	1	1.43	1.33	1.39	1.95	1.79	1.98
10	Stearic acid	1.1	0.96	0.94	1.48	1.3	1.61	1.88	2.1	1.89

## Sheet: Panel C_MG and DG
			SmarcAL1 WT			SmarcAL1+/- C1			SmarcAL1+/- C4
No.		Replicate 1	Replicate 2	Replicate 3	Replicate 1	Replicate 2	Replicate 3	Replicate 1	Replicate 2	Replicate 3
1	C16:1 MG	1.2	0.91	0.9	1.3	1.29	1.67	2.14	2.47	2.41
2	C18:0 MG	1.01	1.02	0.97	1.39	1.37	1.45	2.08	1.88	2.06
3	C22:1 MG	1	1.02	0.99	1.48	1.5	1.42	1.99	1.87	2.23
4	C30:0 DG	0.78	1.15	1.07	0.42	0.44	0.35	0.53	0.37	0.55
5	C32:0 DG	0.9	1.03	1.06	1.59	1.52	1.51	2.91	2.88	2.9
6	C32:1 DG	1.02	0.9	1.08	0.68	0.65	0.6	0.58	0.58	0.5
7	C34:0 DG	0.94	1.05	1.01	2.22	2.3	2.4	2.91	2.55	2.57
8	C34:1 DG	0.98	1.03	0.99	0.91	0.91	0.87	0.93	0.97	0.99
9	C34:2 DG	1.03	0.97	1	0.78	0.7	0.71	0.68	0.64	0.8
10	C36:0 DG	0.93	1.02	1.05	1.73	1.45	1.58	2.59	1.99	2.04
11	C36:2 DG	0.97	1.07	0.96	0.75	0.74	0.73	0.61	0.68	0.73
12	C36:3 DG	1.08	0.95	0.97	1.2	0.97	0.98	2.26	2.63	2.72

## Sheet: Panel D_CE
			SmarcAL1 WT			SmarcAL1+/- C1			SmarcAL1+/- C4
No.		Replicate 1	Replicate 2	Replicate 3	Replicate 1	Replicate 2	Replicate 3	Replicate 1	Replicate 2	Replicate 3
1	C14:0 CE	1.03616	1.02918	0.934668	1.12105	1.05963	1.17546	1.27018	1.49561	1.23961
2	C16:0 CE	0.976702	1.03748	0.985815	1.16069	1.18567	1.24084	1.0915	1.25643	1.1194
3	C16:1 CE	1.03309	1.04034	0.926571	1.28459	1.27129	1.35528	1.42345	1.56413	1.46506
4	C18:1 CE	1.01547	1.01326	0.97127	1.1045	1.12386	1.19196	1.2901	1.31193	1.28269
5	C18:2 CE	1.05385	1.00215	0.943995	1.11829	1.11858	1.19988	1.53842	1.74762	1.6476
6	C18:3 CE	1.0855	0.99399	0.920511	1.12889	1.07646	1.1733	2.13285	2.4944	2.10333
7	C20:3 CE	1.08011	0.99544	0.924446	1.14733	1.0971	1.19629	2.00846	2.26858	2.15738
8	C20:4 CE	1.0745	0.976755	0.948746	1.1466	1.11858	1.26596	2.15083	2.49584	2.44386
9	C20:5 CE	1.09427	0.983777	0.921956	1.07594	1.02089	1.16463	2.64747	3.01119	2.90458
10	C22:4 CE	1.03337	1.08756	0.879076	0.975195	1.07472	1.25343	4.26748	5.56116	4.9164
11	C22:5 CE	1.1046	0.981537	0.913863	1.15725	1.08168	1.17223	2.90588	3.18229	3.38633
12	C22:6 CE	1.12287	0.953088	0.924039	1.07535	1.08855	1.16822	2.87858	3.29319	3.26292

## Sheet: Panel E_plasmalogenes
			SmarcAL1 WT			SmarcAL1+/- C1			SmarcAL1+/- C4
No.		Replicate 1	Replicate 2	Replicate 3	Replicate 1	Replicate 2	Replicate 3	Replicate 1	Replicate 2	Replicate 3
1	C34:1 PC plasmalogen-A	0.97472	1.01232	1.01296	0.426742	0.469558	0.507617	0.43598	0.498964	0.563309
2	C34:1 PC plasmalogen-B	1.02858	1.04796	0.923458	0.49118	0.540708	0.616526	0.670566	0.704541	0.730194
3	C34:2 PE plasmalogen	0.978952	1.01453	1.00652	1.47253	1.41977	1.4643	1.26938	1.42013	1.2098
4	C34:3 PE plasmalogen	1.02908	0.994894	0.976022	2.31935	2.12884	2.59579	2.04488	1.25644	1.64837
5	C34:4 PC plasmalogen	0.97534	1.044	0.980657	0.549575	0.567489	0.609094	0.418781	0.638028	0.68583
6	C34:5 PC plasmalogen	1.01069	0.938527	1.05078	2.34816	1.76692	2.32874	3.56094	3.42043	3.6566
7	C36:1 PC plasmalogen	0.983641	0.997264	1.0191	0.454106	0.4943	0.522358	0.488699	0.544449	0.533556
8	C36:1 PE plasmalogen	1.02444	1.01692	0.95864	0.525582	0.601621	0.739686	0.91932	1.00492	1.15803
9	C36:1 PS plasmalogen	0.970254	1.02237	1.00737	0.705217	0.800742	0.907919	0.781719	0.951958	0.970732
10	C36:2 PC plasmalogen	1.00152	1.03108	0.967399	0.496845	0.552758	0.58658	0.564845	0.570562	0.61747
11	C36:2 PE plasmalogen	0.965825	1.03442	0.999751	1.11748	1.08974	1.1083	0.985902	1.06176	0.643667
12	C36:3 PE plasmalogen	1.00846	1.03091	0.960625	1.48578	1.36947	1.43378	1.29666	1.42742	1.16014
13	C36:3 PS plasmalogen	1.01359	0.929509	1.0569	0.450545	0.700438	0.67954	0.677315	0.776767	0.95607
14	C36:4 PC plasmalogen	1.00837	0.997695	0.993938	0.621463	0.637038	0.734452	0.870624	0.998357	1.1273
15	C36:4 PE plasmalogen	1.009	0.997307	0.99369	1.34198	1.52591	1.68426	1.44397	1.41442	1.53175
16	C36:5 PC plasmalogen-B	1.05978	0.975731	0.964487	1.41475	1.49564	1.68244	2.02051	1.98654	2.11569
17	C36:5 PE plasmalogen	1.00065	1.00815	0.991199	1.90161	1.90916	2.04549	2.41395	2.36801	2.47841
18	C38:3 PE plasmalogen	0.941174	1.10068	0.958142	0.716991	0.792411	0.76458	0.653934	0.82089	1.04346
19	C38:5 PE plasmalogen	0.996223	1.00978	0.993999	1.53681	1.43782	1.55516	1.9981	2.24314	1.96646
20	C38:6 PC plasmalogen	1.02593	0.980328	0.993743	1.25986	1.31653	1.47213	1.73792	1.83719	2.00828
21	C38:6 PE plasmalogen	1.03375	0.967373	0.998879	1.92333	1.82459	2.00243	2.5033	2.55487	2.68337
22	C38:7 PC plasmalogen	1.00948	1.00071	0.989814	1.06218	1.12386	1.30487	1.3354	1.49731	1.6661
23	C38:7 PE plasmalogen	0.996929	1.01614	0.986936	1.44742	1.46519	1.59973	1.78918	1.91646	1.93845
24	C40:7 PC plasmalogen	1.01109	1.00938	0.979526	0.931542	0.991088	1.07206	1.2911	1.38947	1.45521
25	C40:7 PE plasmalogen	0.977949	1.04574	0.976312	1.41924	1.3397	1.40085	2.02666	2.177	1.70152
26	C42:11 PE plasmalogen	0.959074	1.21189	0.82904	2.69445	2.19544	3.01858	4.4324	3.72945	4.59006

## Sheet: Panel F_phospholipids
			SmarcAL1 WT			SmarcAL1+/- C1			SmarcAL1+/- C4
No.		Replicate 1	Replicate 2	Replicate 3	Replicate 1	Replicate 2	Replicate 3	Replicate 1	Replicate 2	Replicate 3
1	119_sphingosine	1.11419	0.925653	0.96016	1.23619	1.11443	1.58566	1.85026	1.95713	3.20561
2	Sphingosine 1-Phosphate	1.23	0.84	0.92	2.02	2.33	2.51	2.34	2.21	2.8
3	C16:0 Ceramide (d18:1)	0.987212	1.05384	0.958953	0.850605	0.853441	0.91056	0.958736	1.11141	1.10695
4	C14:0 LPC	0.930886	1.04919	1.01992	1.01419	1.31303	1.62248	1.30278	1.31612	1.34717
5	C16:0 LPC	0.918696	1.05275	1.02855	1.61513	2.03326	2.52571	2.09033	2.15145	1.98596
6	C16:1 LPC	0.931525	1.04294	1.02553	1.04366	1.23756	1.50554	1.09919	1.16205	1.15843
7	C18:0 LPC	0.872203	1.04521	1.08258	1.87552	2.41066	2.9543	2.56376	2.60318	2.43731
8	C18:1 LPC	0.920292	1.04797	1.03173	1.24447	1.50228	1.847	1.43476	1.54287	1.45023
9	C18:2 LPC	0.920931	1.02612	1.05295	1.68635	1.96967	2.84799	1.75472	2.1458	2.06191
10	C20:3 LPC	0.90323	1.06203	1.03474	1.64766	2.00368	2.45928	2.08904	2.19159	1.93465
11	C20:4 LPC	1.01964	0.962663	1.0177	1.64273	1.85389	2.51218	1.84769	2.09188	2.18469
12	C20:5 LPC	0.979392	1.00681	1.0138	0.727336	0.770771	0.985915	0.627299	0.868446	0.711967
13	C22:6 LPC	1.00937	0.993954	0.996678	1.4701	1.61802	2.22931	1.75135	2.17592	2.11168
14	C16:0 LPE	0.870185	1.11126	1.01856	1.06499	1.42889	1.82582	1.55225	1.93416	2.20617
15	C18:0 LPE	0.904562	1.04937	1.04607	1.09789	1.29917	1.58849	1.64154	1.62896	1.83171
16	C20:0 LPE	0.918635	1.02769	1.05368	2.18788	2.84149	3.4867	3.00611	3.03591	2.73062
17	C20:4 LPE	1.03889	0.983734	0.977377	0.464467	0.551059	0.729752	0.584575	0.915444	0.877156
18	C22:0 LPE	0.842244	1.06195	1.0958	1.82405	2.41766	2.91429	2.55176	2.61579	2.52195
19	C30:0 PC	0.946892	1.02762	1.02549	0.618668	0.65662	0.705123	0.633173	0.754461	0.869723
20	C30:1 PC	0.985939	1.04145	0.972606	0.757326	0.783288	0.833514	0.633536	0.761796	0.826266
21	C32:0 PC	0.981851	0.996325	1.02182	0.693343	0.721659	0.766385	0.780671	0.895555	1.01892
22	C34:0 PC	1.00353	0.961508	1.03496	0.846181	0.900543	0.996506	1.10433	1.20036	1.32851
23	C34:1 PC	0.996205	1.01136	0.99243	1.09484	1.1292	1.23011	1.25236	1.32393	1.45981
24	C34:4 PC	1.02909	1.01004	0.960873	1.04696	1.07653	1.17214	1.30203	1.46119	1.57744
25	C36:0 PC	0.992794	0.946696	1.06051	0.591267	0.60648	0.669838	0.719752	0.814162	0.8212
26	C36:3 PC	1.02699	0.997799	0.97521	0.850801	0.89651	0.942208	0.889293	1.00068	1.12207
27	C36:4 PC-B	1.02238	0.993233	0.984383	1.21742	1.23135	1.38028	1.63465	1.79376	1.99845
28	C38:2 PC	1.02542	1.01406	0.960515	0.768141	0.828132	0.918076	0.770856	0.872017	0.994081
29	C38:4 PC	1.00492	1.00305	0.992027	1.0195	1.10045	1.21045	1.41113	1.45398	1.61973
30	C38:6 PC	1.0151	1.00655	0.978356	1.10722	1.16607	1.24516	1.47798	1.57589	1.76658
31	C40:10 PC	1.06018	0.984991	0.954826	1.15247	1.26869	1.36634	1.38831	1.43218	1.76789
32	C40:6 PC	1.0114	1.00737	0.981228	1.10997	1.16468	1.29832	1.639	1.75792	1.9108
33	C40:9 PC	1.01419	1.00827	0.977535	1.23982	1.31322	1.41149	1.80314	1.89483	2.22006
34	C32:0 PE	0.978072	1.02549	0.99644	0.667471	0.68797	0.739843	0.761055	0.902549	0.967952
35	C32:1 PE	0.974214	1.05438	0.971403	1.19719	1.16102	1.22324	0.85452	1.03035	1.09133
36	C34:0 PE	0.970091	1.0142	1.01571	0.705163	0.709591	0.786511	0.867363	0.984986	1.12022
37	C36:0 PE	0.975573	0.991222	1.03321	0.832587	0.885562	0.99617	1.20636	1.31599	1.479
38	C36:1 PE	0.952681	1.03758	1.00974	1.37229	1.25296	1.34072	1.45756	1.6491	1.46759
39	C36:2 PE	1.01955	1.00211	0.978338	1.20076	1.21357	1.25087	1.24142	1.30426	1.38483
40	C36:3 PE	1.0149	1.02827	0.956829	0.780695	0.763244	0.785118	0.764253	0.885043	0.897745
41	C36:4 PE	0.97687	1.03735	0.985783	0.879649	0.845467	0.930332	0.932433	1.13656	1.22606
42	C38:2 PE	1.01251	1.00871	0.978784	0.821833	0.858406	0.945527	0.925734	1.04133	1.19077
43	C38:4 PE	0.98504	0.993682	1.02128	1.11373	1.07162	1.14257	1.4103	1.46396	1.5458
44	C38:6 PE	0.993881	1.03994	0.966176	1.26913	1.19167	1.30332	1.56078	1.71146	1.78995
45	C40:6 PE	1.00472	0.977228	1.01805	1.32519	1.30231	1.39105	1.75059	1.91907	2.01161
46	C32:1 PI	0.941743	1.06083	0.997429	1.11019	1.07738	1.21767	1.50478	1.52113	1.55589
47	C34:0 PI	0.921607	1.09853	0.979865	1.25756	1.12825	1.2828	1.73208	1.60136	1.57206
48	C34:1 PI	0.99291	0.978635	1.02846	1.20252	1.1051	1.27	1.53568	1.48439	1.68322
49	C34:2 PI	0.932699	1.06522	1.00209	0.957212	1.02757	0.937681	1.20266	1.33598	1.38426
50	C36:2 PI	0.959133	1.05021	0.990652	1.04313	0.987666	0.985354	1.1889	1.30404	1.34408
51	C36:4 PI	1.01085	1.02229	0.966856	1.04196	0.989367	1.26971	1.19902	1.47187	1.60082
52	C34:0 PS	0.834024	1.11131	1.05466	1.56084	1.58232	1.66302	1.30844	1.57527	1.98885
53	C38:4 PS	1.03324	1.00376	0.963002	1.10672	1.0915	1.27481	1.65236	1.74503	1.78825
54	C38:6 PS	0.946724	1.0581	0.995173	1.0953	1.08829	1.21277	1.32488	1.39657	1.55674
55	C40:6 PS	0.995749	0.989645	1.01461	1.24296	1.19427	1.30044	1.65129	1.62724	1.75891
56	C14:0 SM	0.951891	1.06851	0.979604	1.06724	1.11058	1.25238	1.20498	1.29504	1.24366
57	C16:0 SM	0.979163	1.03441	0.986432	1.15036	1.24437	1.37978	1.2419	1.39159	1.47734
58	C16:1 SM	0.975239	1.05786	0.966903	1.08071	1.16633	1.3086	1.2408	1.34564	1.29389
59	C18:0 SM	0.993466	1.01669	0.98984	1.11285	1.14292	1.29271	1.3605	1.50713	1.65628
60	C18:1 SM	1.01957	1.02839	0.952038	1.18115	1.2402	1.37529	1.43242	1.55317	1.60857
61	C20:0 SM	0.988508	1.01643	0.995066	1.02072	1.09124	1.19141	1.19981	1.29438	1.29505
62	C22:0 SM	1.01821	0.97202	1.00977	0.918567	0.966726	1.05994	1.08314	1.1567	1.08969
63	C22:1 SM	1.00563	1.03123	0.963134	1.1594	1.21862	1.33366	1.31926	1.43254	1.43396
64	C24:1 SM	1.01973	0.998788	0.981479	1.03189	1.10302	1.19843	1.20063	1.29637	1.19335
