# Supplementary material for: Chromatin regulator SMARCAL1 modulates cellular lipid metabolism
Source: Commun Biol. 2023 Dec 21;6:1298. doi: 10.1038/s42003-023-05665-6 (PMC10739977; doi:10.1038/s42003-023-05665-6)
Supplement: Supplementary file 4 — Supplementary Data 2 [file 42003_2023_5665_MOESM4_ESM.xlsx]

## Sheet: Panel A_TG
			SmarcAL1 WT			SMARCAL1 KO (1)			SMARCAL1 KO (2)			SMARCAL1 KO (3)
No.	Metabolies	Replicate 1	Replicate 2	Replicate 3	Replicate 1	Replicate 2	Replicate 3	Replicate 1	Replicate 2	Replicate 3	Replicate 1	Replicate 2	Replicate 3
1	C42:0 TG	1.05	1.01	0.95	0.05	0.01		0.21	0.12	0.08	0.08	0.01	0.01
2	C44:2 TG	1.09	0.96	0.95	0.01	0.02	0.03	0.23	0.19	0.14
3	C44:1 TG	1.04	0.97	0.99	0.08	0.09	0.09	0.32	0.26	0.2	0.03	0.03	0.04
4	C44:0 TG	1.04	0.98	0.98	0.14	0.12	0.14	0.33	0.27	0.19	0.07	0.08	0.08
5	C45:2 TG	1.06	0.95	0.99	0.05	0.12	0.09	0.98	0.62	0.38	0.06	0.08	0.03
6	C45:1 TG	1.05	0.96	0.99	0.17	0.24	0.23	1.31	0.83	0.59	0.16	0.14	0.2
7	C45:0 TG	1.02	0.99	1	0.51	0.19	0.31	2.11	0.79	0.61	0.46	0.25	0.2
8	C46:3 TG	1.05	0.97	0.98	0.03	0.04	0.03	0.22	0.21	0.14		0.01	0.01
9	C46:2 TG	1.05	0.99	0.96	0.1	0.12	0.12	0.33	0.32	0.24	0.05	0.05	0.06
10	C46:1 TG	1.05	0.98	0.97	0.17	0.21	0.22	0.47	0.45	0.32	0.09	0.12	0.13
11	C46:0 TG	1.01	0.97	1.02	0.25	0.25	0.26	0.43	0.4	0.33	0.1	0.17	0.2
12	C47:2 TG	1.06	0.96	0.98	0.29	0.35	0.35	1.06	0.93	0.67	0.22	0.22	0.26
13	C47:1 TG	0.97	1.04	0.99	0.47	0.54	0.51	1.59	1.24	0.98	0.26	0.44	0.43
14	C47:0 TG	0.8	1.04	1.16	0.66	0.09	0.25	1.48	0.79	0.59	0.09	0.29	0.18
15	C48:5 TG	1.05	0.97	0.98	0.08	0.15	0.19	0.22	0.3	0.15	0.08	0.03	0.04
16	C48:4 TG	1.07	0.97	0.97	0.15	0.18	0.2	0.32	0.33	0.23	0.1	0.12	0.13
17	C48:3 TG	1.05	0.97	0.97	0.14	0.16	0.16	0.37	0.39	0.28	0.09	0.09	0.09
18	C48:2 TG	1.03	1	0.97	0.27	0.3	0.3	0.62	0.63	0.46	0.14	0.18	0.19
19	C48:1 TG	1	1	1	0.44	0.5	0.51	0.7	0.72	0.59	0.22	0.35	0.36
20	C48:0 TG	1	1	1	0.35	0.36	0.34	0.41	0.41	0.34	0.16	0.29	0.26
21	C49:3 TG	1.05	0.97	0.98	0.32	0.43	0.44	1.06	1.08	0.8	0.33	0.29	0.31
22	C49:2 TG	1.03	0.94	1.03	0.71	0.84	0.81	1.58	1.58	1.4	0.49	0.63	0.63
23	C49:1 TG	1	1.06	0.94	0.87	0.95	0.89	1.58	1.53	1.38	0.57	0.97	0.89
24	C50:6 TG	1.07	0.93	1	0.55	0.76	0.75	0.8	0.92	0.64	0.44	0.51	0.54
25	C50:5 TG	1.06	0.97	0.97	0.55	0.63	0.68	0.56	0.61	0.45	0.54	0.53	0.56
26	C50:4 TG	1.06	0.96	0.97	0.29	0.36	0.37	0.49	0.53	0.38	0.28	0.31	0.32
27	C50:3 TG	1	0.99	1	0.38	0.44	0.42	0.72	0.75	0.61	0.26	0.28	0.29
28	C50:2 TG	0.99	1.03	0.98	0.73	0.78	0.78	1.01	0.99	0.93	0.43	0.57	0.59
29	C50:1 TG	0.98	0.97	1.05	0.89	0.94	0.89	0.92	0.89	0.84	0.55	0.86	0.83
30	C50:0 TG	1.04	0.99	0.97	0.64	0.71	0.71	0.53	0.55	0.49	0.51	0.8	0.86
31	C51:3 TG	1.02	1	0.98	1.08	1.21	1.29	1.85	1.83	1.53	0.96	1.01	1.02
32	C51:2 TG	0.98	1.03	1	1.34	1.5	1.42	2.2	2.09	1.81	1.01	1.4	1.32
33	C51:1 TG	1.02	0.98	1	1.25	1.37	1.3	1.6	1.6	1.41	0.9	1.47	1.54
34	C51:0 TG	1.09	0.91	1	0.1	0.2	0.11	0.61	0.66	0.49	0.25	0.67	0.53
35	C52:7 TG	1.05	0.98	0.98	0.64	0.77	0.77	0.83	0.86	0.67	0.61	0.56	0.62
36	C52:5 TG	1.02	1	0.98	1.05	1.22	1.19	0.9	0.92	0.71	1.11	1.12	1.2
37	C52:4 TG	1	0.98	1.02	0.75	0.85	0.85	0.86	0.91	0.78	0.66	0.73	0.76
38	C52:3 TG	1.01	1.01	0.98	0.88	0.94	0.94	1.1	1.14	0.97	0.69	0.75	0.71
39	C52:2 TG	1.03	0.96	1	1.48	1.52	1.56	1.2	1.22	1.2	0.99	1.29	1.26
40	C52:1 TG	1	1	1	1.23	1.44	1.36	1.21	1.22	1.03	1.04	1.7	1.66
41	C52:0 TG	1.03	0.94	1.03	1.41	1.55	1.55	1.41	1.33	0.98	1.27	1.8	1.96
42	C53:3 TG	1.01	0.97	1.02	2.39	2.57	2.47	2.57	2.58	2.48	2.32	2.34	2.27
43	C53:2 TG	1.02	0.98	0.99	2.04	2.26	2.33	2.63	2.68	2.4	1.85	2.53	2.59
44	C54:8 TG	1.06	0.94	0.99	0.74	0.87	0.94	0.82	0.93	0.66	0.9	0.8	0.84
45	C54:7 TG	1.06	0.96	0.98	1.16	1.41	1.37	1.22	1.32	0.95	1.4	1.33	1.41
46	C54:6 TG	1.01	0.95	1.03	2.35	2.76	2.69	1.48	1.6	1.33	2.48	2.61	2.69
47	C54:5 TG	0.99	1.02	0.99	2.14	2.35	2.38	1.31	1.34	1.2	2.34	2.51	2.51
48	C54:4 TG	0.98	1	1.02	1.43	1.56	1.48	1.27	1.24	1.16	1.39	1.46	1.45
49	C54:3 TG	1.05	0.95	1	1.69	1.78	1.71	1.46	1.48	1.43	1.38	1.4	1.49
50	C54:2 TG	1.02	1	0.98	1.84	2.06	2.06	1.9	1.94	1.63	1.5	1.95	1.94
51	C54:1 TG	1.04	0.99	0.97	2.19	2.63	2.46	2.51	2.46	1.85	1.53	2.25	2.43
52	C55:3 TG	1.03	1	0.97	2.56	3.07	2.84	3.4	3.37	2.9	2.6	2.79	2.69
53	C55:2 TG	1.04	0.97	0.99	2.94	3.37	3.47	4.6	4.65	3.66	2.31	2.98	3.34
54	C56:10 TG	0.94	1.08	0.97	4.41	6.04	6.38	1.32	1.42	1.11	9.43	8.84	9.1
55	C56:9 TG	1.04	0.98	0.99	1.57	1.97	2	1.04	1.12	0.79	2.8	2.36	2.59
56	C56:8 TG	1	1	1	1.99	2.38	2.26	1.79	1.79	1.39	2.65	2.39	2.53
57	C56:7 TG	0.99	0.98	1.03	3.28	3.73	3.79	2.24	2.22	1.84	3.77	3.86	4
58	C56:6 TG	1	1	0.99	4.91	5.24	5.05	2.25	2.23	2.02	5.23	5.3	5.3
59	C56:5 TG	1.04	1.04	0.92	2.23	2.11	2.35	1.69	1.69	1.53	1.47	1.82	1.77
60	C56:4 TG	1.02	1	0.99	1.37	1.55	1.52	1.41	1.45	1.25	1.21	1.34	1.37
61	C56:3 TG	1.04	0.99	0.97	2.04	2.47	2.43	2.85	3.06	2.43	1.58	1.77	1.79
62	C56:2 TG	1.06	0.97	0.97	2.85	3.17	3.08	3.68	3.95	2.93	1.76	2.33	2.33
63	C56:1 TG	1.08	0.96	0.96	2.38	2.93	2.8	4.11	3.96	2.95	1.26	2.2	2.2
64	C58:11 TG	1.15	0.77	1.08	10.96	14.24	14.78	3.23	3.55	2.3	19.86	16.93	18.12
65	C58:10 TG	1.09	0.95	0.96	5.04	6	6.19	1.92	1.88	1.45	9.32	8.31	9.03
66	C58:9 TG	1.03	0.95	1.03	4.72	5.7	5.69	2.06	2.15	1.83	8.01	7.32	7.69
67	C58:8 TG	0.98	1.01	1.01	5.15	5.83	5.87	2.89	2.93	2.64	6.01	5.35	6.15
68	C58:7 TG	1.03	0.96	1.01	9.63	11.01	10.64	4.2	4.21	3.92	8.28	7.72	7.72
69	C58:6 TG	1.04	0.94	1.02	5.22	5.59	5.45	1.95	2.02	1.83	5.72	5.49	5.93
70	C60:12 TG	1.1	0.85	1.06	7.09	9.39	9.27	3.13	3.28	2.52	13.65	11.41	12.66

## Sheet: Panel B_FA
			SmarcAL1 WT			SMARCAL1 KO (1)			SMARCAL1 KO (2)			SMARCAL1 KO (3)
No.	Metabolites	Replicate 1	Replicate 2	Replicate 3	Replicate 1	Replicate 2	Replicate 3	Replicate 1	Replicate 2	Replicate 3	Replicate 1	Replicate 2	Replicate 3
1	fructose/glucose/galactose	0.88	1.03	1.1	5.32	4.26	4.66	4.11	4.37	4.24	4.38	4.56	4.43
2	caprate	1.02	0.94	1.04	2.59	2.58	2.56	1.53	1.53	1.4	2.37	2.29	2.23
3	dodecanoate	1.03	1.04	0.93	2.08	2.1	2.43	1.27	1.42	1.25	1.93	1.8	2.52
4	myristate	1	1.01	0.99	2.35	2.34	2.55	1.48	1.46	1.41	2.15	2.03	2.09
5	pentadecanoate	1.04	1.01	0.95	2.34	2.28	2.45	1.38	1.41	1.27	2.09	2.05	1.98
6	hydroxymyristate	1.01	0.97	1.02	2.45	2.34	2.29	1.27	1.42	1.42	2.16	2.05	2.22
7	levulinate	0.89	0.93	1.18	2.14	2.74	1.97	1.41	1.4	1.04	1.36	1.49	1.76
8	palmitoleate	1.01	0.96	1.03	2.29	2.05	2.15	1.9	2.16	1.71	2	2.03	2.06
9	palmitate	0.98	1.01	1.01	2.57	2.58	2.52	1.53	1.51	1.54	2.48	2.26	2.18
10	tetradecanedioate	0.99	0.98	1.03	2.61	2.62	2.55	1.54	1.59	1.64	2.29	2.28	2.3
11	10-heptadecenoate	1.04	1	0.96	2.6	2.8	2.88	2.06	2.05	1.71	2.66	2.66	2.58
12	heptadecanoate	0.95	1.05	1.01	2.72	2.72	2.73	1.54	1.49	1.53	2.67	2.31	2.2
13	2-hydroxyhexadecanoate	1.05	0.98	0.97	2.62	2.67	2.53	1.56	1.53	1.53	2.09	2.37	2.33
14	alpha-linolenate	0.93	0.98	1.09	2.11	2.21	1.71	1.78	1.53	1.45	2.36	2.04	2.58
15	linoleate	1	1.01	0.99	2.51	2.38	2.5	1.59	1.59	1.52	2.27	2.19	2.09
16	oleate	0.96	1.01	1.03	2.71	2.64	2.71	1.81	1.82	1.85	2.79	2.48	2.49
17	stearate	1.06	0.92	1.02	2.59	2.7	2.8	1.62	1.53	1.64	2.8	2.24	2.29
18	hexadecanedioate	1.01	0.99	1	2.66	2.44	2.53	1.46	1.49	1.46	2.24	2.21	2.26
19	13-HODE	1.07	0.98	0.95	2.3	2.28	2.41	1.44	1.13	1.24	1.7	1.61	1.6
20	10-nonadecenoate	1.17	0.96	0.87	4.35	4.58	4.04	5.47	4.89	4.08	6.05	5.51	6.1
21	nonadecanoate	1.03	0.85	1.12	3.02	3.36	3.09	1.73	1.91	1.84	3.11	0	0
22	9-cis-retinoic acid	1.03	0.99	0.98	2.73	2.47	2.55	1.51	1.51	1.38	2.32	2.42	2.31
23	eicosapentaenoate	1	0.88	1.13	2.92	2.45	2.34	3.95	4.41	3.31	4.61	4.28	4.98
24	arachidonate	0.9	1.05	1.05	3.94	4.08	3.69	3.18	3.46	3.31	4.99	5.15	5.42
25	eicosatrienoate	0.96	1.01	1.02	2.96	2.83	2.69	2.81	2.84	2.56	3.76	3.67	4.26
26	eicosadienoate	1.02	1.03	0.96	2.56	2.3	2.57	4.84	4.65	4.05	3.07	2.58	2.92
27	eicosenoate	0.94	1.07	0.99	4.29	4.75	3.59	6.63	6.58	5.31	4.36	4.34	4.51
28	arachidate	1.07	0.98	0.95	2.18	2.57	2.37	1.52	1.35	1.41	2.41	2.36	2.2
29	docosahexaenoate	0.9	1.02	1.08	10.64	10.38	9.47	7.95	7.46	6.04	12.07	12.83	12.25
30	docosapentaenoate	0.89	1.14	0.98	9.62	7.84	7.93	4.63	4.38	3.93	18.1	18.39	20.17
31	adrenate	0.79	1.08	1.13	7.47	7.91	7.12	4.9	4.46	4.19	11.74	13.4	13.67
32	eicosanedioate	1.07	0.99	0.93	2.72	2.7	2.24	1.33	1.25	1.33	1.88	2	1.98
33	palmitoylethanolamide	1.1	1	0.9	2.13	2.9	2.98	2.27	1.65	1.76	2.48	1.88	2.98
34	nervonic acid	0.86	1.01	1.13	2.36	2.98	2.72	2.94	3.57	3.22	4.01	4.34	4.49
35	deoxycholate	1.06	0.95	0.99	3.48	3.03	3.21	3.29	3.11	2.49	3.01	3.19	3.23
36	glycodeoxycholate	1.02	1.06	0.92	4.27	2.13	2.81	9.62	7.69	5.75	5.14	3.26	2.4
37	glycochenodeoxycholate	1.17	0.9	0.94	3	2.26	1.97	3.9	3.31	3.22	2.9	2.39	1.97
38	glycocholate	1.01	0.77	1.22	8.27	3.01	2.56	11.07	8.75	7.56	8.58	6.25	6.17
39	taurolithocholate	0.85	0.86	1.29	2.97	1.95	2.48	5.1	4.81	3.75	4.62	4.01	1.93
40	taurochenodeoxycholate	1.08	0.93	0.99	2.3	1.82	1.74	3.1	2.73	2.28	2.07	1.84	1.63
41	taurodeoxycholate	1.1	0.92	0.97	1.63	0.84	1.38	5.55	4.53	4.02	2.42	1.25	0.93
42	taurocholate	1.18	0.79	1.03	1.92	1.6	1.32	4.86	3.84	3.35	2.1	1.65	1.18
43	16:0 PC(O)	0.95	1.03	1.02	2.52	2.55	2.51	0.9	0.93	0.94	1.77	1.82	1.94

## Sheet: Panel C_MG and DG
			SmarcAL1 WT			SMARCAL1 KO (1)			SMARCAL1 KO (2)			SMARCAL1 KO (3)
No.	Metabolies	Replicate 1	Replicate 2	Replicate 3	Replicate 1	Replicate 2	Replicate 3	Replicate 1	Replicate 2	Replicate 3	Replicate 1	Replicate 2	Replicate 3
1	C18:0 MG	0.97	1	1.04	2.69	2.51	2.54	1.57	1.48	1.52	2.33	2.28	2.3
2	C32:1 DG	0.99	1.03	0.98	0.07	0.08	0.07	0.03	0.03	0.03	0.08	0.06	0.06
3	C32:0 DG	0.98	1.06	0.96	0.32	0.36	0.33	0.05	0.04	0.04	0.27	0.39	0.37
4	C34:2 DG	1.01	1.02	0.97	0.08	0.07	0.07	0.04	0.04	0.05	0.09	0.07	0.07
5	C34:1 DG	0.99	1.01	1	0.35	0.35	0.33	0.14	0.14	0.14	0.42	0.41	0.4
6	C34:0 DG	0.98	1.04	0.98	1.24	1.26	1.18	0.2	0.18	0.18	1.04	1.39	1.36
7	C36:3 DG	0.98	1.02	1	0.09	0.1	0.09	0.07	0.07	0.05	0.22	0.16	0.18
8	C36:2 DG	0.98	1.03	0.99	0.4	0.38	0.38	0.32	0.31	0.3	0.51	0.44	0.42
9	C36:1 DG	0.98	1.04	0.98	0.75	0.76	0.75	0.36	0.34	0.33	0.71	0.82	0.78
10	C36:0 DG	0.99	1.01	1	1.92	1.84	1.76	0.88	0.79	0.81	1.83	1.62	1.66
11	C38:5 DG	0.98	1.03	0.99	0.37	0.6	0.48	0.02	0.03	0.02	1.47	1.01	1.13
12	C38:4 DG	1.01	1.05	0.94	1.13	1.03	1.09	0.63	0.62	0.62	1.3	1.15	1.25

## Sheet: Panel D_CE
			SmarcAL1 WT			SMARCAL1 KO (1)			SMARCAL1 KO (2)			SMARCAL1 KO (3)
No.	Metabolies	Replicate 1	Replicate 2	Replicate 3	Replicate 1	Replicate 2	Replicate 3	Replicate 1	Replicate 2	Replicate 3	Replicate 1	Replicate 2	Replicate 3
1	C14:0 CE	1	1.03	0.97	0.48	0.52	0.51	0.7	0.68	0.68	0.39	0.4	0.38
2	C16:1 CE	1.01	0.99	1.01	1.16	1.3	1.29	1.59	1.61	1.55	0.96	0.87	0.86
3	C16:0 CE	0.95	0.97	1.08	1.36	1.32	1.25	1.34	1.23	1.36	0.86	0.96	0.96
4	C18:3 CE	0.97	1.03	1	0.47	0.53	0.48	0.58	0.58	0.52	0.47	0.44	0.45
5	C18:2 CE	0.98	1.03	0.99	1.07	1.07	1.07	0.95	0.94	1	1.22	1.06	1.07
6	C18:1 CE	1.01	0.97	1.02	2.12	1.98	2.04	1.6	1.62	1.73	2.2	1.93	1.88
7	C18:0 CE	0.99	1.02	0.99	0.71	0.75	0.77	0.77	0.75	0.76	0.72	0.9	0.88
8	C20:5 CE	1.01	0.97	1.02	1.38	1.63	1.76	0.66	0.68	0.6	5.01	4.15	4.5
9	C20:4 CE	0.97	0.96	1.07	3.01	3.24	3.16	0.89	0.94	0.93	5.61	5.36	5.38
10	C20:3 CE	1	1	1	1.63	1.59	1.65	0.91	0.93	0.86	2.97	2.63	2.59
11	C22:6 CE	0.99	1.01	1	1.81	2.05	2.03	1.2	1.19	0.95	3.29	2.94	3.13
12	C22:5 CE	0.96	1.02	1.02	6.06	6.47	6.54	2.13	2.02	1.95	9.54	8.37	8.75
13	C22:4 CE	0.95	1.01	1.03	4.94	5.18	4.68	1.16	1.11	1.17	11.9	9.29	9.52

## Sheet: Panel E_plasmalogens
			SmarcAL1 WT			SMARCAL1 KO (1)			SMARCAL1 KO (2)			SMARCAL1 KO (3)
No.	Metabolies	Replicate 1	Replicate 2	Replicate 3	Replicate 1	Replicate 2	Replicate 3	Replicate 1	Replicate 2	Replicate 3	Replicate 1	Replicate 2	Replicate 3
1	C34:1 PC plasmalogen-A	1	1.05	0.95	1.53	1.62	1.56	0.78	0.82	0.73	1.72	2.21	2.17
2	C34:1 PC plasmalogen-B	0.98	1.03	0.98	9.97	11.04	11.54	8.15	8.77	7.5	14.52	28.82	29.32
3	C34:2 PC plasmalogen	1.01	1.02	0.97	2.14	2.3	2.29	1.03	1.07	0.98	2.3	2.84	2.86
4	C34:2 PE plasmalogen	0.95	1.51	0.54	11.35	15.52	14	19.94	20.81	18.68	24.96	36.06	42.89
5	C34:3 PC plasmalogen	1	1.1	0.9	0.93	1.39	1.85	0.98	1.17	1.2	2.74	2	2.56
6	C34:4 PC plasmalogen	1.02	1.04	0.93	1.15	1.18	1.42	1.75	1.86	1.79	1.51	1.26	1.4
7	C34:5 PC plasmalogen	0.82	0.97	1.21	26.52	28.55	27.85	15.67	16.67	17.01	42.54	42.59	43.5
8	C36:1 PC plasmalogen	1.01	1.05	0.94	3.51	3.95	4.09	2.56	2.54	2.27	2.79	4.11	4.21
9	C36:1 PE plasmalogen	1.11	1.08	0.81	5.24	5.66	5.53	2.88	3.82	3.27	9.04	16.48	15.97
10	C36:1 PS plasmalogen	0.97	1.03	1.01	0.91	0.95	0.88	0.22	0.21	0.16	0.64	0.92	0.92
11	C36:2 PC plasmalogen	1.02	1.01	0.97	5.39	5.32	4.99	5.57	5.31	4.89	4.53	5.86	5.62
12	C36:2 PE plasmalogen	0.99	1.04	0.97	3.76	4.15	4.57	6.36	5.81	5.69	3.87	7.87	7.24
13	C36:2 PS plasmalogen	1.09	0.72	1.19	0.16	0.38	0	0.8	1.05	0.46	0.26	0.54	0.11
14	C36:3 PC plasmalogen	1.16	1.02	0.83	2.76	2.67	2.83	1.99	1.74	1.63	2.9	6.51	6.14
15	C36:3 PE plasmalogen	0.94	0.96	1.11	3.44	4.29	3.9	4.54	5.28	5.43	15.96	10.7	10.14
16	C36:3 PS plasmalogen	1.03	1.16	0.81	1.04	1.2	1.19	0.34	0.71	0.35	0.52	4.37	4.76
17	C36:4 PC plasmalogen	1.05	1.01	0.95	2.82	2.87	3.25	3.17	3.3	2.91	2.76	3.23	3.49
18	C36:5 PC plasmalogen-A	0.84	1.04	1.12	4.93	5.16	3.93	5.2	4.67	3.9	3.6	5.52	4.11
19	C36:5 PC plasmalogen-B	0.99	1	1.01	5.44	5.66	5.75	1.63	1.75	1.69	5.78	5.29	5.3
20	C36:5 PE plasmalogen	0.91	1.1	0.98	17.81	20.27	18.67	12.06	11.85	12.37	28.75	29.59	28
21	C38:3 PE plasmalogen	1.05	1.13	0.82	2.36	2.76	2.95	3.07	4.07	4.02	2.94	3.09	3.34
22	C38:4 PC plasmalogen	1.05	1.03	0.92	4.39	4.08	3.99	2.64	2.66	2.66	3.56	4.58	4.6
23	C38:5 PE plasmalogen	0.98	1.03	0.99	5.83	5.57	5.52	3.34	3.56	3.39	7.86	7.76	8.22
24	C38:6 PE plasmalogen	1.03	0.87	1.1	9.76	9.89	10.06	7.55	6.9	7.19	19.41	16.85	17.5
25	C38:7 PC plasmalogen	1.29	0.94	0.77	8.94	10.83	8.08	9.88	10.72	5.89	7.73	7.66	6.82
26	C38:7 PE plasmalogen	0.99	1.07	0.94	7.81	8.99	8.96	7.94	8.01	7.97	10.56	10.78	10.25
27	C40:7 PC plasmalogen	1.11	0.94	0.95	11.38	10.88	11.34	4.91	5.1	4.73	9.44	9.6	10.19
28	C40:7 PE plasmalogen	0.94	1.08	0.98	5.26	5.93	5.74	3.91	4.19	4.2	6.05	7.24	6.4
29	C44:13 PE plasmalogen	0.99	0.93	1.08	3.71	3.37	3.25	1.69	1.4	1.37	3.19	2.89	3.17

## Sheet: Panel F_phospholipids
			SmarcAL1 WT			SMARCAL1 KO (1)			SMARCAL1 KO (2)			SMARCAL1 KO (3)
No.	Metabolies	Replicate 1	Replicate 2	Replicate 3	Replicate 1	Replicate 2	Replicate 3	Replicate 1	Replicate 2	Replicate 3	Replicate 1	Replicate 2	Replicate 3
1	C14:0 LPC	0.94	1.05	1.01	0.46	0.5	0.43	0.59	0.54	0.44	0.23	0.22	0.21
2	C16:1 LPC	0.98	1.03	0.99	0.7	0.75	0.7	1.48	1.43	1.22	0.65	0.63	0.6
3	C16:0 LPC	0.93	1.05	1.01	1.18	1.22	1.09	1.36	1.29	1.09	0.7	0.81	0.77
4	C18:3 LPC	0.93	1.06	1.02	1.17	1.23	1.09	1.36	1.32	1.12	0.71	0.83	0.78
5	C18:2 LPC	0.86	1.02	1.11	1.33	1.33	1.28	2.16	2.13	1.86	2.15	2.06	2.04
6	C18:1 LPC	0.99	1.07	0.93	0.95	1.05	0.96	1.01	0.95	0.85	0.76	0.66	0.66
7	C18:0 LPC	0.93	1.05	1.02	1.96	2.08	1.89	1.24	1.21	1.04	0.8	1.22	1.15
8	C20:4 LPC	0.92	0.92	1.16	1.74	1.77	1.66	2.47	2.68	2.16	1.78	1.86	1.76
9	C16:0 LPE	0.97	1.03	1	1.43	1.37	1.33	2.86	2.75	2.24	0.57	1	0.92
10	C18:1 LPE	1.07	1	0.93	2.34	2.28	2.25	4.32	4.19	3.52	2.19	2.01	2.06
11	C18:0 LPE	1.01	1.03	0.96	4.25	4.32	4.16	4.5	4.49	3.61	1.8	3.06	2.95
12	C20:4 LPE	1.27	0.84	0.88	9.16	11.45	10.42	18.01	17.11	13.8	13.17	11.22	11.77
13	C20:0 LPE	0.9	1.07	1.02	1.55	1.69	1.52	1.37	1.31	1.13	0.91	1.15	1.11
14	C22:6 LPE	1.81	0.64	0.54	21.42	20.8	18.47	35.18	29.09	25.48	21.93	18.82	19.66
15	C22:0 LPE	0.92	1.06	1.02	2.03	2.15	1.95	1.45	1.46	1.26	0.59	0.98	0.93
16	C30:1 PC	1.02	1.02	0.96	0.38	0.37	0.36	0.64	0.62	0.53	0.25	0.28	0.26
17	C30:0 PC	1.01	1.04	0.95	0.73	0.73	0.71	0.76	0.74	0.63	0.37	0.66	0.62
18	C32:2 PC	1.03	1.01	0.96	0.47	0.46	0.44	0.81	0.78	0.67	0.41	0.41	0.39
19	C32:1 PC	1	1.02	0.98	0.83	0.83	0.82	1.1	1.02	0.92	0.62	0.8	0.75
20	C32:0 PC	1.03	1.03	0.94	2.16	2.16	2.16	1.21	1.22	1.1	1.09	1.92	1.79
21	C34:4 PC	1.02	1.01	0.98	0.78	0.76	0.74	0.98	0.94	0.79	0.84	0.83	0.78
22	C34:3 PC	0.99	1.03	0.98	0.7	0.71	0.66	1.03	0.97	0.85	0.74	0.74	0.7
23	C34:2 PC	1.02	1	0.98	1.34	1.34	1.28	1.52	1.45	1.34	1.28	1.31	1.3
24	C34:1 PC	1.04	1.01	0.96	2.3	2.35	2.29	1.95	2	1.81	1.84	2.37	2.31
25	C34:0 PC	1.01	1.03	0.96	6.45	6.72	6.73	3.57	3.73	3.07	4.33	7.56	7.71
26	C36:4 PC-B	1.01	0.99	1	3.03	2.96	2.87	2.01	1.95	1.78	2.98	3.1	3.06
27	C36:3 PC	1.03	1.02	0.95	1.55	1.57	1.55	1.94	1.85	1.73	1.95	1.92	1.78
28	C36:2 PC	1.02	1.02	0.96	2.83	2.87	2.81	2.52	2.44	2.29	2.76	2.87	2.75
29	C36:1 PC	1.02	1.02	0.96	4.26	4.19	4.07	4.22	4.32	4.02	2.74	3.74	3.71
30	C36:0 PC	0.96	1.04	1	7.13	7.57	7.05	4.18	3.99	3.64	4.25	7.68	7.34
31	C38:6 PC	1	1.01	0.99	3.26	3.18	3.01	2.69	2.5	2.36	2.37	2.65	2.51
32	C38:4 PC	1.03	1.04	0.93	4.25	4.45	4.2	2.92	2.81	2.64	3.27	4.04	3.78
33	C38:3 PC	1.02	1.03	0.95	2.56	2.59	2.62	3.51	3.61	3.05	2	2.17	2.18
34	C38:2 PC	1.03	1.02	0.95	3.47	3.71	3.55	5.19	5.07	4.63	2.49	2.64	2.46
35	C40:10 PC	1.01	1.01	0.97	2.2	2.19	2.1	2.29	2.3	2.02	1.72	1.82	1.63
36	C40:9 PC	1.02	0.98	1	4.22	4.05	4	2.5	2.4	2.4	3.16	3.32	3.25
37	C40:6 PC	1.01	1.01	0.98	5.09	5.31	5.16	4.06	3.93	3.68	2.8	3.53	3.29
38	C32:1 PE	0.97	1.01	1.03	0.91	0.93	0.88	1.76	1.58	1.42	0.47	0.68	0.69
39	C32:0 PE	1.02	1.01	0.96	0.79	0.82	0.77	1.23	1.2	1.02	0.53	0.9	0.83
40	C34:2 PE	0.98	1	1.02	1.72	1.68	1.65	2.67	2.49	2.43	1.39	1.43	1.43
41	C34:0 PE	0.99	1.02	0.99	2.84	2.62	2.56	2.59	2.39	2.2	1.79	3.39	3.16
42	C36:4 PE	0.98	0.99	1.04	1.88	1.79	1.78	1.98	1.9	1.81	1.28	1.56	1.56
43	C36:3 PE	1	1.03	0.98	1.37	1.36	1.4	2.07	2.04	1.97	1.61	1.62	1.53
44	C36:2 PE	1.01	1.01	0.99	6.73	6.79	6.69	6.8	6.61	6.41	6.23	6.67	6.48
45	C36:1 PE	1	1	1	14.4	13.82	13.79	12.4	12.78	12.12	9.27	12	12.51
46	C36:0 PE	1.01	1.03	0.97	2.9	3.08	2.91	3.28	3.28	2.93	2.15	3.85	3.51
47	C38:6 PE	0.98	1	1.02	4.12	4.08	3.87	2.79	2.56	2.56	2.48	3.35	3.32
48	C38:5 PE	1	1.02	0.98	3.22	3.21	3.19	2.65	2.58	2.51	3.3	3.16	3.03
49	C38:4 PE	1.02	1.03	0.95	3.28	3.39	3.25	2.38	2.32	2.18	2.26	3.1	2.91
50	C38:2 PE	1.03	1.02	0.95	3.67	3.77	3.72	3.97	4.02	3.69	4.9	4.84	4.37
51	C40:6 PE	0.99	0.99	1.02	5.89	6.07	6.02	4.27	4.15	4.05	3.64	4.75	4.53
52	C34:1 PI	1.1	1.06	0.84	1.57	1.7	1.5	1.02	1.03	0.88	1.19	1.32	1.23
53	C34:0 PI	1.08	1.08	0.84	2.69	3.07	2.55	1.07	1.27	0.94	1.75	2.03	1.84
54	C36:4 PI	1.2	0.89	0.91	3.47	3.74	3.13	2.98	2.95	2.27	4.71	3.71	3.75
55	C36:2 PI	0.92	1.05	1.03	3.96	4.22	4.57	3.36	3.49	3.27	5.63	4.86	4.72
56	C38:4 PI	1.23	1	0.77	3.54	3.67	2.88	1.4	1.47	1	2.87	3.06	2.64
57	C36:2 PS	1.43	0.99	0.58	4	6.08	3.42	5.15	5.13	1.98	1.95	3.18	2.12
58	C36:1 PS	1.54	0.95	0.52	10.59	13.03	10.32	12.93	14.34	7.25	9.21	8.25	7.02
59	C38:6 PS	1.06	1.04	0.91	0.8	0.87	0.76	1.08	1.05	0.9	0.78	0.89	0.81
60	C38:4 PS	1.2	1.06	0.74	1.68	1.76	1.48	0.35	0.4	0.28	1.17	1.38	1.18
61	C40:6 PS	1.11	1.05	0.84	1.63	1.73	1.5	1	1.01	0.84	1.18	1.34	1.28
62	sphingosine	1.01	1.01	0.98	2.52	2.58	2.52	2.22	2.13	1.89	4.38	4.2	4.02
63	palmithoylethanolamide	1.1	0.95	0.96	2.52	2.41	2.44	1.51	1.4	1.46	2.44	1.93	2.35
64	linoleoylethanolamide	1.02	1.01	0.97	2.69	2.77	2.6	3.58	3.41	3	3.12	3.57	3.53
65	C16:0 Ceramide (d18:1)	1	1.02	0.98	3.23	3.55	3.33	2.57	2.38	2.16	2.65	3.87	3.75
66	C22:0 Ceramide (d18:1)	1.01	1.08	0.91	1.81	1.83	1.82	1.07	1.07	1	1.49	2.24	2.11
67	C24:0 Ceramide (d18:1)	0.99	1.08	0.93	2.25	2.08	1.97	1.74	1.63	1.56	1.33	2.06	1.82
68	C24:1 Ceramide (d18:1)	1.03	1.04	0.93	2.56	2.45	2.38	2.06	1.98	1.95	2.38	3.01	2.87
69	C14:0 SM	0.98	1.05	0.97	2.98	3.14	3	3.72	3.84	3.09	1.78	2.51	2.4
70	C16:1 SM	1.02	1	0.98	3.8	3.95	3.83	2.44	2.44	2.05	3.4	3.73	3.42
71	C16:0 SM	1	1.01	0.99	4.28	4.36	3.91	2.89	2.95	2.48	1.97	3.34	3.11
72	C18:1 SM	1.04	1	0.96	13.72	13.34	13.4	2.64	2.46	2.23	8.08	10.37	9.88
73	C18:0 SM	1.01	1.01	0.97	9.47	9.94	9.44	2.77	2.84	2.52	3.86	6.85	6.13
74	C20:0 SM	0.98	1.07	0.96	6.08	6.52	5.81	1.9	1.99	1.78	2.19	3.86	3.31
75	C22:1 SM	1.04	1	0.96	6.95	7.25	6.67	1.92	1.9	1.79	3.36	4.72	4.47
76	C22:0 SM	1.01	1.02	0.97	5.13	5.2	4.87	2.39	2.29	1.99	2.07	3.4	3.3
77	C24:1 SM	1.01	1.02	0.98	5.68	6.31	5.74	3.02	2.78	2.57	2.75	4.34	4.26
78	C24:0 SM	0.96	1.03	1.01	4.25	4.12	4.11	2.38	2.44	2.08	1.9	2.91	2.91
