# Supplementary material for: Chromatin regulator SMARCAL1 modulates cellular lipid metabolism
Source: Commun Biol. 2023 Dec 21;6:1298. doi: 10.1038/s42003-023-05665-6 (PMC10739977; doi:10.1038/s42003-023-05665-6)
Supplement: Supplementary file 5 — Supplementary Data 3 [file 42003_2023_5665_MOESM5_ESM.xlsx]

## Sheet: FA genes
gene_id	sample_1	sample_2	status	value_1	value_2	Value1/value2	log2_fold_change	test_stat	p_value	q_value	significant	U2fpkm	U2conf_hi	U2conf_lo	U2quant_status	U2stdev	WTfpkm	WTconf_hi	WTconf_lo	WTquant_status	WTstdev
FABP1	KO	WT	OK	20.5045	486.918	0.0421108	-4.56967	24.8596	5e-05	0.000100291	yes	20.5045	24.5665	16.4426	OK	2.031	486.918	564.966	408.869	OK	39.024
MSMO1	KO	WT	OK	46.599	512.944	0.0908462	-3.46043	20.8088	5e-05	0.000100291	yes	46.599	54.2222	38.9758	OK	3.8116	512.944	596.263	429.625	OK	41.6595
CRYL1	KO	WT	OK	0.561585	5.63731	0.0996193	-3.32743	8.92039	5e-05	0.000100291	yes	0.561585	0.825736	0.297435	OK	0.132076	5.63731	6.84843	4.42619	OK	0.60556
RBP7	KO	WT	OK	2.30336	22.3281	0.10316	-3.27705	12.0164	5e-05	0.000100291	yes	2.30336	3.05712	1.54959	OK	0.37688	22.3281	26.5552	18.1009	OK	2.11355
APOC2	KO	WT	OK	17.5593	153.884	0.114107	-3.13154	16.5841	5e-05	0.000100291	yes	17.5593	21.1262	13.9925	OK	1.78345	153.884	179.292	128.476	OK	12.704
ACSM3	KO	WT	OK	0.291746	2.5159	0.115961	-3.10829	3.07794	0.0003	0.000560827	yes	0.291746	0.67255	0	OK	0.190402	2.5159	3.78932	1.24248	OK	0.63671
GPAM	KO	WT	OK	5.59399	47.4306	0.117941	-3.08387	17.0646	5e-05	0.000100291	yes	5.59399	6.65713	4.53086	OK	0.53157	47.4306	55.1728	39.6884	OK	3.8711
FADS1	KO	WT	OK	23.3662	186.506	0.125284	-2.99673	17.9828	5e-05	0.000100291	yes	23.3662	27.2325	19.5	OK	1.93315	186.506	216.574	156.438	OK	15.034
ACAT1	KO	WT	OK	11.0559	86.3986	0.127964	-2.96619	17.2479	5e-05	0.000100291	yes	11.0559	13.0011	9.11056	OK	0.9726	86.3986	100.297	72.4997	OK	6.9492
ELOVL2	KO	WT	OK	4.92934	32.5762	0.151317	-2.72435	15.5015	5e-05	0.000100291	yes	4.92934	5.82628	4.0324	OK	0.44847	32.5762	37.8542	27.2983	OK	2.639
FADS2	KO	WT	OK	27.8554	179.031	0.15559	-2.68418	15.7743	5e-05	0.000100291	yes	27.8554	32.6621	23.0488	OK	2.40335	179.031	207.826	150.235	OK	14.3975
APOA4	KO	WT	OK	0.171245	0.988159	0.173297	-2.52868	3.53854	0.0003	0.000560827	yes	0.171245	0.330375	0.012115	OK	0.079565	0.988159	1.32746	0.648863	OK	0.169651
ACSL3	KO	WT	OK	16.0814	79.5108	0.202254	-2.30576	13.7673	5e-05	0.000100291	yes	16.0814	18.7882	13.3746	OK	1.3534	79.5108	92.2264	66.7951	OK	6.3578
ACOT4	KO	WT	OK	2.20236	10.7969	0.203981	-2.29349	11.2047	5e-05	0.000100291	yes	2.20236	2.69559	1.70914	OK	0.246615	10.7969	12.6783	8.91547	OK	0.9407
IRS1	KO	WT	OK	3.12383	14.9726	0.208636	-2.26094	12.4513	5e-05	0.000100291	yes	3.12383	3.71455	2.5331	OK	0.29536	14.9726	17.4603	12.4849	OK	1.24385
EHHADH	KO	WT	OK	0.282871	1.35052	0.209453	-2.2553	6.26828	5e-05	0.000100291	yes	0.282871	0.405813	0.159929	OK	0.061471	1.35052	1.68102	1.02002	OK	0.16525
ECHDC2	KO	WT	OK	10.5993	47.5994	0.222677	-2.16697	11.7593	5e-05	0.000100291	yes	10.5993	12.6413	8.55717	OK	1.021	47.5994	55.5846	39.6142	OK	3.9926
FASN	KO	WT	OK	18.6081	82.1366	0.226551	-2.14209	12.9484	5e-05	0.000100291	yes	18.6081	21.6306	15.5857	OK	1.51125	82.1366	95.435	68.8382	OK	6.6492
FABP3	KO	WT	OK	8.90548	38.92	0.228815	-2.12775	6.23614	5e-05	0.000100291	yes	8.90548	12.4389	5.37201	OK	1.76671	38.92	48.9413	28.8988	OK	5.01065
SCD	KO	WT	OK	46.7571	202.018	0.23145	-2.11123	12.7735	5e-05	0.000100291	yes	46.7571	54.2868	39.2274	OK	3.76485	202.018	234.945	169.09	OK	16.4635
ACSM5	KO	WT	OK	13.4185	55.2591	0.242829	-2.04199	12.005	5e-05	0.000100291	yes	13.4185	15.7195	11.1176	OK	1.1505	55.2591	64.2031	46.3151	OK	4.472
APOA5	KO	WT	OK	3.72301	14.9916	0.24834	-2.00961	9.90155	5e-05	0.000100291	yes	3.72301	4.53539	2.91062	OK	0.40619	14.9916	17.6545	12.3287	OK	1.33145
ACLY	KO	WT	OK	30.0116	119.414	0.251324	-1.99238	12.1575	5e-05	0.000100291	yes	30.0116	34.864	25.1593	OK	2.4262	119.414	138.473	100.355	OK	9.5295
HIBCH	KO	WT	OK	6.65928	25.6986	0.25913	-1.94825	10.4439	5e-05	0.000100291	yes	6.65928	7.95801	5.36055	OK	0.649365	25.6986	30.063	21.3342	OK	2.1822
SLC27A6	KO	WT	OK	1.30155	4.98301	0.261198	-1.93679	9.03816	5e-05	0.000100291	yes	1.30155	1.60689	0.996204	OK	0.15267	4.98301	5.89115	4.07488	OK	0.45407
CROT	KO	WT	OK	6.87868	25.5286	0.26945	-1.89191	10.7109	5e-05	0.000100291	yes	6.87868	8.12803	5.62933	OK	0.624675	25.5286	29.7212	21.336	OK	2.0963
PDK4	KO	WT	OK	1.78449	6.44967	0.276679	-1.85371	8.12933	5e-05	0.000100291	yes	1.78449	2.21738	1.3516	OK	0.216445	6.44967	7.75693	5.14242	OK	0.65363
MGLL	KO	WT	OK	2.18078	7.86995	0.277102	-1.85151	7.48604	5e-05	0.000100291	yes	2.18078	2.7714	1.59016	OK	0.29531	7.86995	9.52471	6.21519	OK	0.82738
HADH	KO	WT	OK	19.0117	67.4845	0.28172	-1.82767	10.6196	5e-05	0.000100291	yes	19.0117	22.3196	15.7038	OK	1.65395	67.4845	78.501	56.4679	OK	5.50825
CPT2	KO	WT	OK	2.1873	7.75811	0.281937	-1.82655	8.42637	5e-05	0.000100291	yes	2.1873	2.70271	1.6719	OK	0.257705	7.75811	9.20489	6.31132	OK	0.72339
RGN	KO	WT	OK	124.207	433.929	0.286238	-1.80471	10.9029	5e-05	0.000100291	yes	124.207	144.437	103.977	OK	10.115	433.929	504.068	363.789	OK	35.0695
APOA1	KO	WT	OK	261.31	890.593	0.293411	-1.769	10.7502	5e-05	0.000100291	yes	261.31	303.439	219.181	OK	21.0645	890.593	1034.33	746.858	OK	71.8685
ACACA	KO	WT	OK	7.98175	25.4152	0.314054	-1.67091	9.95164	5e-05	0.000100291	yes	7.98175	9.32397	6.63953	OK	0.67111	25.4152	29.5054	21.325	OK	2.0451
ACADS	KO	WT	OK	5.42324	16.7666	0.323455	-1.62836	8.05394	5e-05	0.000100291	yes	5.42324	6.57463	4.27185	OK	0.575695	16.7666	19.8347	13.6985	OK	1.53405
LPIN1	KO	WT	OK	0.835247	2.54964	0.327594	-1.61002	6.84329	5e-05	0.000100291	yes	0.835247	1.04244	0.628058	OK	0.103596	2.54964	3.08956	2.00972	OK	0.26996
PRKAR2B	KO	WT	OK	6.81947	19.1411	0.356274	-1.48894	6.78845	5e-05	0.000100291	yes	6.81947	8.43532	5.20362	OK	0.807925	19.1411	22.7884	15.4937	OK	1.82365
SLC25A1	KO	WT	OK	24.7189	66.7116	0.370534	-1.43232	8.30006	5e-05	0.000100291	yes	24.7189	29.0004	20.4373	OK	2.14075	66.7116	77.7198	55.7034	OK	5.5041
OXSM	KO	WT	OK	0.783376	2.03865	0.384262	-1.37984	4.99035	5e-05	0.000100291	yes	0.783376	1.01871	0.548041	OK	0.117667	2.03865	2.52401	1.55329	OK	0.24268
FABP2	KO	WT	OK	6.28995	16.2875	0.386183	-1.37264	5.3766	5e-05	0.000100291	yes	6.28995	8.01865	4.56125	OK	0.86435	16.2875	19.9194	12.6555	OK	1.81595
ALDH7A1	KO	WT	OK	30.6426	78.1224	0.392238	-1.3502	8.03294	5e-05	0.000100291	yes	30.6426	35.773	25.5121	OK	2.5652	78.1224	90.7828	65.4621	OK	6.3302
BAAT	KO	WT	OK	16.4599	41.2081	0.399434	-1.32397	7.65344	5e-05	0.000100291	yes	16.4599	19.3246	13.5951	OK	1.43235	41.2081	48.0067	34.4094	OK	3.3993
PPARA	KO	WT	OK	1.28956	3.22231	0.400197	-1.32122	5.14531	5e-05	0.000100291	yes	1.28956	1.64935	0.929766	OK	0.179895	3.22231	3.93468	2.50993	OK	0.356185
HACD3	KO	WT	OK	56.9897	135.965	0.41915	-1.25446	7.63812	5e-05	0.000100291	yes	56.9897	66.2155	47.764	OK	4.6129	135.965	157.732	114.197	OK	10.8835
PRKAG2	KO	WT	OK	1.92206	4.48946	0.428127	-1.22389	5.79297	5e-05	0.000100291	yes	1.92206	2.35012	1.49399	OK	0.21403	4.48946	5.34341	3.63551	OK	0.426975
CPT1A	KO	WT	OK	28.7208	66.6345	0.43102	-1.21417	7.37455	5e-05	0.000100291	yes	28.7208	33.3847	24.0569	OK	2.33195	66.6345	77.3222	55.9468	OK	5.34385

## Sheet: Lipid (-FA) genes 
gene_id	sample_1	sample_2	status	value_1	value_2	Value1/value2	log2_fold_change	test_stat	p_value	q_value	significant	U2fpkm	U2conf_hi	U2conf_lo	U2quant_status	U2stdev	WTfpkm	WTconf_hi	WTconf_lo	WTquant_status	WTstdev
APOA2	KO	WT	OK	3.70603	163.792	0.0226264	-5.46585	19.3246	5e-05	0.000100291	yes	3.70603	5.0191	2.39297	OK	0.656535	163.792	191.305	136.28	OK	13.7565
DHCR24	KO	WT	OK	1.73279	42.8764	0.0404136	-4.62902	23.0523	5e-05	0.000100291	yes	1.73279	2.12418	1.34139	OK	0.195695	42.8764	49.8526	35.9003	OK	3.4881
HAO2	KO	WT	OK	4.46226	80.4556	0.0554624	-4.17235	21.9181	5e-05	0.000100291	yes	4.46226	5.38984	3.53469	OK	0.46379	80.4556	93.5358	67.3754	OK	6.5401
LDLR	KO	WT	OK	3.34986	49.2394	0.0680321	-3.87764	21.6565	5e-05	0.000100291	yes	3.34986	3.98218	2.71753	OK	0.31616	49.2394	57.1763	41.3026	OK	3.96845
IDI1	KO	WT	OK	4.51115	64.7404	0.0696806	-3.8431	17.9537	5e-05	0.000100291	yes	4.51115	5.62746	3.39484	OK	0.558155	64.7404	75.3434	54.1373	OK	5.3015
DHCR7	KO	WT	OK	2.82133	38.8294	0.0726596	-3.7827	18.7718	5e-05	0.000100291	yes	2.82133	3.45499	2.18768	OK	0.31683	38.8294	45.2796	32.3791	OK	3.2251
AADAC	KO	WT	OK	0.159181	1.99866	0.0796439	-3.65029	6.58853	5e-05	0.000100291	yes	0.159181	0.275773	0.0425888	OK	0.058296	1.99866	2.46065	1.53666	OK	0.230995
ACSS2	KO	WT	OK	1.58532	19.6479	0.0806865	-3.63153	17.41	5e-05	0.000100291	yes	1.58532	1.95891	1.21172	OK	0.186795	19.6479	22.9403	16.3555	OK	1.6462
HMGCR	KO	WT	OK	14.4797	175.253	0.0826217	-3.59734	21.4912	5e-05	0.000100291	yes	14.4797	16.8869	12.0725	OK	1.2036	175.253	203.625	146.882	OK	14.186
HMGCS1	KO	WT	OK	6.27031	74.3127	0.0843774	-3.567	20.6537	5e-05	0.000100291	yes	6.27031	7.38643	5.15419	OK	0.55806	74.3127	86.2115	62.414	OK	5.9494
MOGAT2	KO	WT	OK	1.03133	11.5052	0.0896403	-3.47971	13.0677	5e-05	0.000100291	yes	1.03133	1.35985	0.702816	OK	0.16426	11.5052	13.6516	9.35885	OK	1.0732
OGT	KO	WT	OK	1.62528	15.4798	0.104994	-3.25163	16.7236	5e-05	0.000100291	yes	1.62528	1.97434	1.27623	OK	0.17453	15.4798	18.001	12.9585	OK	1.2606
SULT1B1	KO	WT	OK	21.8921	191.23	0.11448	-3.12683	18.2979	5e-05	0.000100291	yes	21.8921	25.721	18.0631	OK	1.91445	191.23	221.785	160.676	OK	15.2775
MVD	KO	WT	OK	0.932144	7.43592	0.125357	-2.99589	9.57307	5e-05	0.000100291	yes	0.932144	1.28491	0.579383	OK	0.176383	7.43592	9.01332	5.85852	OK	0.7887
NR0B2	KO	WT	OK	0.459742	2.96558	0.155026	-2.68942	5.0196	5e-05	0.000100291	yes	0.459742	0.777186	0.142298	OK	0.158722	2.96558	3.77728	2.15388	OK	0.40585
ATP8A2	KO	WT	OK	0.100628	0.635534	0.158336	-2.65894	5.51702	5e-05	0.000100291	yes	0.100628	0.163013	0.0382431	OK	0.0311925	0.635534	0.79384	0.477228	OK	0.079153
GPD1	KO	WT	OK	49.6545	309.066	0.16066	-2.63792	15.9235	5e-05	0.000100291	yes	49.6545	57.736	41.5729	OK	4.04075	309.066	359.143	258.99	OK	25.0385
BPIFC	KO	WT	OK	0.357437	2.13945	0.16707	-2.58148	7.09134	5e-05	0.000100291	yes	0.357437	0.516985	0.19789	OK	0.079774	2.13945	2.64319	1.63572	OK	0.25187
CYP51A1	KO	WT	OK	16.0702	91.9602	0.174752	-2.51662	15.0486	5e-05	0.000100291	yes	16.0702	18.7597	13.3807	OK	1.34475	91.9602	106.713	77.2069	OK	7.3764
APOC1	KO	WT	OK	23.964	131.441	0.182318	-2.45547	12.183	5e-05	0.000100291	yes	23.964	29.2335	18.6946	OK	2.63475	131.441	154.099	108.782	OK	11.329
ETNK2	KO	WT	OK	1.83783	9.95244	0.184661	-2.43705	10.4906	5e-05	0.000100291	yes	1.83783	2.31921	1.35646	OK	0.24069	9.95244	11.8172	8.08766	OK	0.93238
SERPINA6	KO	WT	OK	212.358	1119.75	0.189648	-2.39861	14.3639	5e-05	0.000100291	yes	212.358	246.523	178.192	OK	17.0825	1119.75	1306.13	933.366	OK	93.19
ACSL3	KO	WT	OK	16.0814	79.5108	0.202254	-2.30576	13.7673	5e-05	0.000100291	yes	16.0814	18.7882	13.3746	OK	1.3534	79.5108	92.2264	66.7951	OK	6.3578
APOC4	KO	WT	OK	73.8631	359.359	0.205541	-2.2825	13.2798	5e-05	0.000100291	yes	73.8631	86.7521	60.9741	OK	6.4445	359.359	417.664	301.054	OK	29.1525
MTTP	KO	WT	OK	28.3044	137.344	0.206084	-2.2787	13.8088	5e-05	0.000100291	yes	28.3044	32.9057	23.703	OK	2.30065	137.344	159.45	115.239	OK	11.053
HSD17B2	KO	WT	OK	2.71667	12.7221	0.213539	-2.22743	9.65913	5e-05	0.000100291	yes	2.71667	3.41554	2.0178	OK	0.349435	12.7221	15.1366	10.3076	OK	1.20725
PCYOX1	KO	WT	OK	37.8204	171.183	0.220935	-2.1783	13.1092	5e-05	0.000100291	yes	37.8204	44.0659	31.5749	OK	3.12275	171.183	198.675	143.69	OK	13.746
SLC26A1	KO	WT	OK	1.77616	7.6953	0.230811	-2.11522	8.85881	5e-05	0.000100291	yes	1.77616	2.26432	1.28799	OK	0.24408	7.6953	9.11479	6.2758	OK	0.709745
LCAT	KO	WT	OK	6.49137	28.0976	0.231029	-2.11385	10.8908	5e-05	0.000100291	yes	6.49137	7.83439	5.14835	OK	0.67151	28.0976	32.9314	23.2639	OK	2.4169
FDFT1	KO	WT	OK	4.83894	20.6281	0.23458	-2.09185	11.6632	5e-05	0.000100291	yes	4.83894	5.73569	3.94219	OK	0.448375	20.6281	24.0475	17.2087	OK	1.7097
APOC3	KO	WT	OK	6.12809	25.8633	0.236942	-2.0774	8.65642	5e-05	0.000100291	yes	6.12809	7.74307	4.51312	OK	0.80749	25.8633	31.1148	20.6117	OK	2.62575
SHBG	KO	WT	OK	0.0888134	0.368039	0.241315	-2.05101	1.98011	0.0109	0.0167348	yes	0.0888134	0.206075	0	OK	0.0586308	0.368039	0.575799	0.160279	OK	0.10388
INSIG1	KO	WT	OK	16.189	64.7506	0.250021	-1.99988	11.7752	5e-05	0.000100291	yes	16.189	18.9592	13.4187	OK	1.3851	64.7506	75.222	54.2791	OK	5.2357
ACLY	KO	WT	OK	30.0116	119.414	0.251324	-1.99238	12.1575	5e-05	0.000100291	yes	30.0116	34.864	25.1593	OK	2.4262	119.414	138.473	100.355	OK	9.5295
PKLR	KO	WT	OK	2.12615	8.29277	0.256386	-1.96361	6.64584	5e-05	0.000100291	yes	2.12615	2.77398	1.47832	OK	0.323915	8.29277	10.5628	6.02271	OK	1.13502
MIA2	KO	WT	OK	4.15385	15.8973	0.261293	-1.93626	9.98853	5e-05	0.000100291	yes	4.15385	5.00871	3.29898	OK	0.42743	15.8973	18.6444	13.1501	OK	1.37355
LRP1	KO	WT	OK	0.539118	2.02876	0.265738	-1.91193	9.53095	5e-05	0.000100291	yes	0.539118	0.654441	0.423796	OK	0.0576615	2.02876	2.38928	1.66824	OK	0.18026
SPTSSA	KO	WT	OK	23.7383	88.7527	0.267466	-1.90257	11.1199	5e-05	0.000100291	yes	23.7383	27.8568	19.6197	OK	2.05925	88.7527	103.107	74.3983	OK	7.17715
MVK	KO	WT	OK	2.56374	9.40386	0.272626	-1.875	7.82684	5e-05	0.000100291	yes	2.56374	3.22522	1.90226	OK	0.33074	9.40386	11.3702	7.43756	OK	0.98317
SPTSSB	KO	WT	OK	1.19231	4.35185	0.273978	-1.86787	7.93345	5e-05	0.000100291	yes	1.19231	1.50588	0.878744	OK	0.156785	4.35185	5.19309	3.51062	OK	0.42062
PAQR7	KO	WT	OK	1.93526	7.01659	0.275812	-1.85824	8.00322	5e-05	0.000100291	yes	1.93526	2.42888	1.44164	OK	0.24681	7.01659	8.39421	5.63897	OK	0.68881
DBI	KO	WT	OK	105.377	381.096	0.27651	-1.85459	10.9745	5e-05	0.000100291	yes	105.377	123.213	87.5412	OK	8.918	381.096	442.824	319.368	OK	30.864
ZFYVE26	KO	WT	OK	2.08897	7.52559	0.277582	-1.84901	10.38	5e-05	0.000100291	yes	2.08897	2.4705	1.70743	OK	0.190765	7.52559	8.77635	6.27483	OK	0.62538
LSS	KO	WT	OK	2.19885	7.8228	0.281082	-1.83094	1.87259	0.0001	0.000196276	yes	2.19885	4.61801	0	OK	1.20958	7.8228	14.0164	1.62923	OK	3.0968
LPCAT1	KO	WT	OK	1.03295	3.66662	0.281717	-1.82768	7.90495	5e-05	0.000100291	yes	1.03295	1.29636	0.769541	OK	0.131705	3.66662	4.37862	2.95463	OK	0.356
GPCPD1	KO	WT	OK	3.95831	13.8998	0.284775	-1.81211	10.0074	5e-05	0.000100291	yes	3.95831	4.70088	3.21574	OK	0.371285	13.8998	16.2182	11.5813	OK	1.1592
APOH	KO	WT	OK	10.9453	37.3604	0.292965	-1.7712	9.73109	5e-05	0.000100291	yes	10.9453	13.0058	8.8849	OK	1.03025	37.3604	43.6376	31.0831	OK	3.1386
LRP4	KO	WT	OK	0.974538	3.23109	0.301613	-1.72923	8.74582	5e-05	0.000100291	yes	0.974538	1.17844	0.770639	OK	0.101951	3.23109	3.80323	2.65896	OK	0.28607
CD320	KO	WT	OK	1.60124	5.28079	0.30322	-1.72156	6.32695	5e-05	0.000100291	yes	1.60124	2.08381	1.11867	OK	0.241285	5.28079	6.47877	4.08282	OK	0.59899
SLC37A4	KO	WT	OK	6.55851	21.4425	0.305865	-1.70903	8.99593	5e-05	0.000100291	yes	6.55851	7.863	5.25401	OK	0.652245	21.4425	25.1441	17.7409	OK	1.8508
C14orf1	KO	WT	OK	6.81027	22.2441	0.306161	-1.70764	8.93951	5e-05	0.000100291	yes	6.81027	8.1749	5.44563	OK	0.682315	22.2441	26.0953	18.393	OK	1.9256
MELK	KO	WT	OK	4.764	15.3088	0.311194	-1.68412	9.30375	5e-05	0.000100291	yes	4.764	5.65353	3.87447	OK	0.444765	15.3088	17.8753	12.7422	OK	1.28325
NDUFA8	KO	WT	OK	31.746	101.987	0.311275	-1.68374	9.51246	5e-05	0.000100291	yes	31.746	37.467	26.025	OK	2.8605	101.987	118.972	85.0025	OK	8.4925
LPCAT3	KO	WT	OK	56.362	177.676	0.317218	-1.65645	7.11314	5e-05	0.000100291	yes	56.362	70.848	41.8761	OK	7.243	177.676	212.384	142.967	OK	17.354
PIK3R3	KO	WT	OK	0.6656	2.07971	0.320045	-1.64366	5.6651	5e-05	0.000100291	yes	0.6656	0.882236	0.448964	OK	0.108318	2.07971	2.57116	1.58825	OK	0.245725
EBP	KO	WT	OK	12.8477	40.0606	0.320707	-1.64067	8.62072	5e-05	0.000100291	yes	12.8477	15.3983	10.297	OK	1.2753	40.0606	47.0219	33.0992	OK	3.48065
ATP5G3	KO	WT	OK	661.054	2003.26	0.329989	-1.59951	9.6938	5e-05	0.000100291	yes	661.054	767.297	554.811	OK	53.1215	2003.26	2329.33	1677.2	OK	163.035
LRP5	KO	WT	OK	0.860852	2.58071	0.333572	-1.58393	6.96073	5e-05	0.000100291	yes	0.860852	1.07259	0.649116	OK	0.105869	2.58071	3.09045	2.07096	OK	0.25487
NSDHL	KO	WT	OK	9.74971	29.0055	0.336133	-1.5729	9.16451	5e-05	0.000100291	yes	9.74971	11.4395	8.05996	OK	0.844895	29.0055	33.7337	24.2773	OK	2.3641
COL4A3BP	KO	WT	OK	5.49473	16.2471	0.338198	-1.56406	9.1376	5e-05	0.000100291	yes	5.49473	6.44207	4.5474	OK	0.47367	16.2471	18.896	13.5982	OK	1.32445
SPNS2	KO	WT	OK	1.44852	4.14769	0.349235	-1.51773	1.57234	0.00855	0.0133166	yes	1.44852	2.90485	0	OK	0.728165	4.14769	7.81039	0.484988	OK	1.83135
KDSR	KO	WT	OK	4.70452	13.4659	0.349365	-1.51719	7.11874	5e-05	0.000100291	yes	4.70452	5.77975	3.6293	OK	0.537615	13.4659	15.9872	10.9445	OK	1.26065
NDUFB10	KO	WT	OK	29.4204	84.0198	0.35016	-1.51391	8.44906	5e-05	0.000100291	yes	29.4204	34.7853	24.0555	OK	2.68245	84.0198	98.1912	69.8484	OK	7.0857
PLPP1	KO	WT	OK	3.39004	9.65512	0.351113	-1.50999	1.38686	0.0284	0.0411328	yes	3.39004	7.78603	0	OK	2.198	9.65512	17.1134	2.19685	OK	3.72914
NDUFA3	KO	WT	OK	47.6552	135.488	0.35173	-1.50746	7.07493	5e-05	0.000100291	yes	47.6552	58.5255	36.7849	OK	5.43515	135.488	160.914	110.062	OK	12.713
APOM	KO	WT	OK	10.2466	29.0588	0.352616	-1.50383	7.28654	5e-05	0.000100291	yes	10.2466	12.4868	8.00643	OK	1.1201	29.0588	34.4216	23.6959	OK	2.6814
CERS5	KO	WT	OK	21.9753	62.0752	0.354011	-1.49813	8.73407	5e-05	0.000100291	yes	21.9753	25.7556	18.1951	OK	1.89015	62.0752	72.2659	51.8845	OK	5.09535
TIAM1	KO	WT	OK	0.427079	1.19723	0.356723	-1.48713	5.54604	5e-05	0.000100291	yes	0.427079	0.550746	0.303412	OK	0.0618335	1.19723	1.47628	0.918167	OK	0.139525
NDUFA4	KO	WT	OK	125.717	349.216	0.359998	-1.47394	7.20682	5e-05	0.000100291	yes	125.717	152.936	98.4973	OK	13.6095	349.216	413.142	285.29	OK	31.963
EPN1	KO	WT	OK	0.198178	0.547733	0.361815	-1.46668	2.2847	0.00145	0.00249965	yes	0.198178	0.35196	0.0443965	OK	0.076891	0.547733	0.786394	0.309073	OK	0.119331
MBOAT1	KO	WT	OK	8.64483	23.8687	0.362183	-1.46521	8.39335	5e-05	0.000100291	yes	8.64483	10.1754	7.1143	OK	0.765285	23.8687	27.8068	19.9307	OK	1.96905
COX6B1	KO	WT	OK	50.3809	138.82	0.362922	-1.46227	6.98591	5e-05	0.000100291	yes	50.3809	61.611	39.1508	OK	5.61505	138.82	164.611	113.03	OK	12.8955
DAGLB	KO	WT	OK	6.42567	17.6293	0.364488	-1.45606	6.35543	5e-05	0.000100291	yes	6.42567	7.9856	4.86574	OK	0.779965	17.6293	21.2396	14.019	OK	1.80515
SREBF1	KO	WT	OK	6.06468	16.5065	0.367412	-1.44453	7.08215	5e-05	0.000100291	yes	6.06468	7.40178	4.72759	OK	0.66855	16.5065	19.4289	13.5841	OK	1.4612
NDUFV2	KO	WT	OK	87.3718	237.337	0.368134	-1.4417	8.68105	5e-05	0.000100291	yes	87.3718	101.767	72.9762	OK	7.1976	237.337	275.501	199.172	OK	19.082
LPGAT1	KO	WT	OK	12.2736	32.8634	0.373473	-1.42092	8.47785	5e-05	0.000100291	yes	12.2736	14.3289	10.2182	OK	1.02765	32.8634	38.1567	27.5701	OK	2.64665
CAT	KO	WT	OK	50.4376	131.588	0.383299	-1.38346	8.47347	5e-05	0.000100291	yes	50.4376	58.6306	42.2446	OK	4.0965	131.588	152.328	110.847	OK	10.37
GAL3ST1	KO	WT	OK	0.14039	0.364869	0.384768	-1.37794	1.18761	0.026	0.0378521	yes	0.14039	0.335814	0	OK	0.097712	0.364869	0.658923	0.0708156	OK	0.147027
PASK	KO	WT	OK	0.616159	1.58858	0.387868	-1.36636	5.75	5e-05	0.000100291	yes	0.616159	0.771391	0.460928	OK	0.077616	1.58858	1.92575	1.25141	OK	0.168585
CD24	KO	WT	OK	0.226021	0.572263	0.39496	-1.34022	2.73457	5e-05	0.000100291	yes	0.226021	0.357803	0.0942382	OK	0.065891	0.572263	0.771874	0.372653	OK	0.0998055
LIPA	KO	WT	OK	80.8237	202.966	0.398213	-1.32839	8.05671	5e-05	0.000100291	yes	80.8237	93.8648	67.7826	OK	6.52055	202.966	235.825	170.106	OK	16.4295
PRKACA	KO	WT	OK	14.1551	35.1487	0.40272	-1.31215	7.53285	5e-05	0.000100291	yes	14.1551	16.6379	11.6722	OK	1.2414	35.1487	40.9822	29.3151	OK	2.91675
TMEM97	KO	WT	OK	94.7769	233.449	0.405985	-1.3005	7.88203	5e-05	0.000100291	yes	94.7769	110.216	79.3379	OK	7.71955	233.449	270.934	195.964	OK	18.7425
MOGAT3	KO	WT	OK	0.782633	1.92639	0.406269	-1.29949	2.7402	5e-05	0.000100291	yes	0.782633	1.21692	0.348347	OK	0.217143	1.92639	2.60552	1.24725	OK	0.339565
NDUFC2	KO	WT	OK	92.716	228.078	0.40651	-1.29864	7.5533	5e-05	0.000100291	yes	92.716	108.696	76.7365	OK	7.99	228.078	265.628	190.529	OK	18.775
MGST3	KO	WT	OK	7.69944	18.8575	0.408296	-1.29231	5.40124	5e-05	0.000100291	yes	7.69944	9.65257	5.74631	OK	0.976565	18.8575	22.8874	14.8277	OK	2.01495
SPTLC2	KO	WT	OK	19.3216	46.751	0.413287	-1.27478	7.44941	5e-05	0.000100291	yes	19.3216	22.6335	16.0097	OK	1.65595	46.751	54.4182	39.0837	OK	3.8336
NDUFC1	KO	WT	OK	69.2065	167.044	0.414301	-1.27125	6.87826	5e-05	0.000100291	yes	69.2065	82.2747	56.1383	OK	6.5341	167.044	195.972	138.116	OK	14.464
STARD7	KO	WT	OK	50.0933	120.174	0.41684	-1.26244	7.67085	5e-05	0.000100291	yes	50.0933	58.2173	41.9693	OK	4.062	120.174	139.459	100.89	OK	9.6425
SNX6	KO	WT	OK	22.6075	53.9126	0.419336	-1.25382	7.41569	5e-05	0.000100291	yes	22.6075	26.4277	18.7873	OK	1.9101	53.9126	62.6697	45.1555	OK	4.37855
STARD5	KO	WT	OK	9.30031	22.0906	0.421008	-1.24808	6.49033	5e-05	0.000100291	yes	9.30031	11.1425	7.45818	OK	0.921095	22.0906	26.032	18.1492	OK	1.9707
STARD4	KO	WT	OK	8.95782	21.2104	0.422331	-1.24355	7.0701	5e-05	0.000100291	yes	8.95782	10.5489	7.36676	OK	0.79554	21.2104	24.7537	17.6671	OK	1.77165
SORT1	KO	WT	OK	12.6418	29.4247	0.429632	-1.21883	7.33577	5e-05	0.000100291	yes	12.6418	14.7224	10.5612	OK	1.0403	29.4247	34.1662	24.6833	OK	2.37075
COX7C	KO	WT	OK	293.085	679.62	0.431248	-1.21341	7.29647	5e-05	0.000100291	yes	293.085	341.315	244.855	OK	24.115	679.62	789.352	569.888	OK	54.866
NEU2	KO	WT	OK	0.321919	0.746138	0.431447	-1.21274	2.23553	0.00035	0.000649669	yes	0.321919	0.529752	0.114087	OK	0.103916	0.746138	1.03393	0.458351	OK	0.143896
NDUFB5	KO	WT	OK	82.1763	189.578	0.43347	-1.206	7.22776	5e-05	0.000100291	yes	82.1763	95.7817	68.571	OK	6.8027	189.578	220.202	158.954	OK	15.312

## Sheet: Mitochondria
gene_id	sample_1	sample_2	status	value_1	value_2	Value1/value2	log2_fold_change	test_stat	p_value	q_value	significant	U2fpkm	U2conf_hi	U2conf_lo	U2quant_status	U2stdev	WTfpkm	WTconf_hi	WTconf_lo	WTquant_status	WTstdev
REEP1	KO	WT	OK	0.0367116	9.39212	0.00390877	-7.99907	8.33652	0.0001	0.000196276	yes	0.0367116	0.0851334	0	OK	0.0242109	9.39212	11.0099	7.7743	OK	0.80889
TRIM31	KO	WT	OK	0.0136258	0.926403	0.0147083	-6.08723	2.95187	0.0026	0.00434618	yes	0.0136258	0.0524249	0	OK	0.0193996	0.926403	1.16157	0.691236	OK	0.117583
HAO2	KO	WT	OK	4.46226	80.4556	0.0554624	-4.17235	21.9181	5e-05	0.000100291	yes	4.46226	5.38984	3.53469	OK	0.46379	80.4556	93.5358	67.3754	OK	6.5401
BDH1	KO	WT	OK	0.824822	11.9891	0.0687977	-3.8615	15.2641	5e-05	0.000100291	yes	0.824822	1.07442	0.575227	OK	0.124799	11.9891	14.1144	9.86386	OK	1.06265
CYP1A1	KO	WT	OK	15.3781	211.739	0.0726276	-3.78334	22.3631	5e-05	0.000100291	yes	15.3781	18.002	12.7543	OK	1.31195	211.739	245.81	177.668	OK	17.0355
ACSS2	KO	WT	OK	1.58532	19.6479	0.0806865	-3.63153	17.41	5e-05	0.000100291	yes	1.58532	1.95891	1.21172	OK	0.186795	19.6479	22.9403	16.3555	OK	1.6462
OGT	KO	WT	OK	1.62528	15.4798	0.104994	-3.25163	16.7236	5e-05	0.000100291	yes	1.62528	1.97434	1.27623	OK	0.17453	15.4798	18.001	12.9585	OK	1.2606
ACSM3	KO	WT	OK	0.291746	2.5159	0.115961	-3.10829	3.07794	0.0003	0.000560827	yes	0.291746	0.67255	0	OK	0.190402	2.5159	3.78932	1.24248	OK	0.63671
GPAM	KO	WT	OK	5.59399	47.4306	0.117941	-3.08387	17.0646	5e-05	0.000100291	yes	5.59399	6.65713	4.53086	OK	0.53157	47.4306	55.1728	39.6884	OK	3.8711
FADS1	KO	WT	OK	23.3662	186.506	0.125284	-2.99673	17.9828	5e-05	0.000100291	yes	23.3662	27.2325	19.5	OK	1.93315	186.506	216.574	156.438	OK	15.034
SUOX	KO	WT	OK	0.654594	5.13864	0.127387	-2.97271	10.8004	5e-05	0.000100291	yes	0.654594	0.86874	0.440447	OK	0.107073	5.13864	6.14782	4.12946	OK	0.50459
ACAT1	KO	WT	OK	11.0559	86.3986	0.127964	-2.96619	17.2479	5e-05	0.000100291	yes	11.0559	13.0011	9.11056	OK	0.9726	86.3986	100.297	72.4997	OK	6.9492
CYP1B1	KO	WT	OK	1.7218	11.7066	0.147079	-2.76533	9.4441	5e-05	0.000100291	yes	1.7218	2.30244	1.14117	OK	0.29032	11.7066	14.3516	9.06152	OK	1.3225
OTC	KO	WT	OK	8.84597	57.6384	0.153474	-2.70394	15.2326	5e-05	0.000100291	yes	8.84597	10.48	7.21196	OK	0.817015	57.6384	67.0098	48.2671	OK	4.6857
NDUFAF7	KO	WT	OK	1.449	9.26208	0.156444	-2.67628	12.3168	5e-05	0.000100291	yes	1.449	1.8035	1.09449	OK	0.17725	9.26208	10.8897	7.63446	OK	0.81381
GPD1	KO	WT	OK	49.6545	309.066	0.16066	-2.63792	15.9235	5e-05	0.000100291	yes	49.6545	57.736	41.5729	OK	4.04075	309.066	359.143	258.99	OK	25.0385
ENDOG	KO	WT	OK	0.80277	4.98414	0.161065	-2.63429	1.85518	0.02135	0.0315081	yes	0.80277	2.29611	0	OK	0.74667	4.98414	8.1929	1.77538	OK	1.60438
CYBA	KO	WT	OK	0.0771189	0.470206	0.164011	-2.60814	1.48666	0.0098	0.0151481	yes	0.0771189	0.250382	0	OK	0.0866316	0.470206	0.908101	0.0323108	OK	0.218947
SLC3A1	KO	WT	OK	4.03679	22.5121	0.179316	-2.47942	13.2789	5e-05	0.000100291	yes	4.03679	4.83673	3.23685	OK	0.39997	22.5121	26.2612	18.7631	OK	1.87455
IDH1	KO	WT	OK	133.264	727.075	0.183288	-2.44782	14.6441	5e-05	0.000100291	yes	133.264	154.788	111.741	OK	10.762	727.075	847.888	606.261	OK	60.4065
THOP1	KO	WT	OK	2.95972	15.9427	0.185647	-2.42936	11.8967	5e-05	0.000100291	yes	2.95972	3.61477	2.30468	OK	0.327525	15.9427	18.7568	13.1287	OK	1.40705
TDRKH	KO	WT	OK	0.0723001	0.364844	0.198167	-2.33521	2.87576	0.00015	0.000289378	yes	0.0723001	0.148009	0	OK	0.0378544	0.364844	0.515594	0.214093	OK	0.075375
ACSL3	KO	WT	OK	16.0814	79.5108	0.202254	-2.30576	13.7673	5e-05	0.000100291	yes	16.0814	18.7882	13.3746	OK	1.3534	79.5108	92.2264	66.7951	OK	6.3578
EHHADH	KO	WT	OK	0.282871	1.35052	0.209453	-2.2553	6.26828	5e-05	0.000100291	yes	0.282871	0.405813	0.159929	OK	0.061471	1.35052	1.68102	1.02002	OK	0.16525
ARG1	KO	WT	OK	1.48027	6.91067	0.214201	-2.22297	9.69569	5e-05	0.000100291	yes	1.48027	1.85221	1.10832	OK	0.18597	6.91067	8.2558	5.56553	OK	0.672565
MRPL3	KO	WT	OK	17.1287	78.9218	0.217034	-2.20401	12.8109	5e-05	0.000100291	yes	17.1287	20.1222	14.1352	OK	1.49675	78.9218	91.7304	66.1132	OK	6.4043
SLC25A23	KO	WT	OK	2.01956	9.2397	0.218574	-2.19381	9.20002	5e-05	0.000100291	yes	2.01956	2.54982	1.4893	OK	0.26513	9.2397	11.0954	7.38398	OK	0.92785
ECHDC2	KO	WT	OK	10.5993	47.5994	0.222677	-2.16697	11.7593	5e-05	0.000100291	yes	10.5993	12.6413	8.55717	OK	1.021	47.5994	55.5846	39.6142	OK	3.9926
FASN	KO	WT	OK	18.6081	82.1366	0.226551	-2.14209	12.9484	5e-05	0.000100291	yes	18.6081	21.6306	15.5857	OK	1.51125	82.1366	95.435	68.8382	OK	6.6492
ABAT	KO	WT	OK	0.367653	1.60651	0.228852	-2.12751	6.3106	5e-05	0.000100291	yes	0.367653	0.514422	0.220884	OK	0.0733845	1.60651	1.99695	1.21607	OK	0.19522
SLC25A10	KO	WT	OK	8.61641	36.8355	0.233916	-2.09594	11.2427	5e-05	0.000100291	yes	8.61641	10.2919	6.94096	OK	0.837745	36.8355	43.1063	30.5646	OK	3.1354
NIPSNAP1	KO	WT	OK	48.8246	203.303	0.240157	-2.05795	12.4417	5e-05	0.000100291	yes	48.8246	56.822	40.8272	OK	3.9987	203.303	235.927	170.679	OK	16.312
TOMM5	KO	WT	OK	81.0883	335.323	0.241821	-2.04799	11.5729	5e-05	0.000100291	yes	81.0883	95.9743	66.2022	OK	7.443	335.323	389.892	280.754	OK	27.2845
ACSM5	KO	WT	OK	13.4185	55.2591	0.242829	-2.04199	12.005	5e-05	0.000100291	yes	13.4185	15.7195	11.1176	OK	1.1505	55.2591	64.2031	46.3151	OK	4.472
D2HGDH	KO	WT	OK	0.891077	3.65567	0.243752	-2.03651	6.92369	5e-05	0.000100291	yes	0.891077	1.18524	0.596913	OK	0.147082	3.65567	4.53066	2.78069	OK	0.437495
KIF1B	KO	WT	OK	16.386	66.7112	0.245626	-2.02547	11.2189	5e-05	0.000100291	yes	16.386	19.3444	13.4276	OK	1.4792	66.7112	78.2746	55.1478	OK	5.7817
MRPL35	KO	WT	OK	19.5718	79.6243	0.245802	-2.02443	11.8652	5e-05	0.000100291	yes	19.5718	22.9491	16.1946	OK	1.68865	79.6243	92.5052	66.7434	OK	6.44045
ACP6	KO	WT	OK	12.3439	49.9414	0.247168	-2.01644	11.2335	5e-05	0.000100291	yes	12.3439	14.6296	10.0582	OK	1.14285	49.9414	58.2434	41.6393	OK	4.151
PRDX1	KO	WT	OK	228.458	912.001	0.250502	-1.99711	12.0543	5e-05	0.000100291	yes	228.458	265.613	191.302	OK	18.5775	912.001	1059.9	764.098	OK	73.9495
COQ3	KO	WT	OK	8.55993	34.1613	0.250574	-1.99669	10.8183	5e-05	0.000100291	yes	8.55993	10.2157	6.90413	OK	0.827885	34.1613	39.8825	28.44	OK	2.8606
COQ6	KO	WT	OK	3.64729	14.4846	0.251805	-1.98962	1.64465	0.00835	0.0130202	yes	3.64729	8.3739	0	OK	2.3633	14.4846	29.9033	0	OK	7.70935
MRPL22	KO	WT	OK	13.7629	54.6438	0.251866	-1.98927	10.5798	5e-05	0.000100291	yes	13.7629	16.4815	11.0443	OK	1.3593	54.6438	63.9373	45.3503	OK	4.64675
TYMS	KO	WT	OK	10.8596	43.0456	0.252281	-1.98689	11.1817	5e-05	0.000100291	yes	10.8596	12.8519	8.86728	OK	0.99615	43.0456	50.1215	35.9697	OK	3.53795
RMDN2	KO	WT	OK	4.59316	18.0787	0.254065	-1.97673	10.7218	5e-05	0.000100291	yes	4.59316	5.47934	3.70699	OK	0.44309	18.0787	21.1094	15.0481	OK	1.51535
SIRT4	KO	WT	OK	0.283368	1.09724	0.258255	-1.95313	2.93109	0.0002	0.00038187	yes	0.283368	0.519555	0.047181	OK	0.118094	1.09724	1.53423	0.660256	OK	0.218495
HIBCH	KO	WT	OK	6.65928	25.6986	0.25913	-1.94825	10.4439	5e-05	0.000100291	yes	6.65928	7.95801	5.36055	OK	0.649365	25.6986	30.063	21.3342	OK	2.1822
NFS1	KO	WT	OK	0.0973775	0.369327	0.263662	-1.92324	2.30471	0.00505	0.0081178	yes	0.0973775	0.19918	0	OK	0.0509013	0.369327	0.552249	0.186404	OK	0.091461
ETFDH	KO	WT	OK	11.2002	41.9799	0.266799	-1.90617	11.0676	5e-05	0.000100291	yes	11.2002	13.1571	9.24339	OK	0.97845	41.9799	48.8114	35.1485	OK	3.41575
AK2	KO	WT	OK	57.5581	215.615	0.266948	-1.90537	11.5127	5e-05	0.000100291	yes	57.5581	66.9946	48.1216	OK	4.71825	215.615	250.222	181.008	OK	17.3035
CROT	KO	WT	OK	6.87868	25.5286	0.26945	-1.89191	10.7109	5e-05	0.000100291	yes	6.87868	8.12803	5.62933	OK	0.624675	25.5286	29.7212	21.336	OK	2.0963
PDK4	KO	WT	OK	1.78449	6.44967	0.276679	-1.85371	8.12933	5e-05	0.000100291	yes	1.78449	2.21738	1.3516	OK	0.216445	6.44967	7.75693	5.14242	OK	0.65363
SNN	KO	WT	OK	0.543232	1.95984	0.277182	-1.8511	2.25775	0.00075	0.00133981	yes	0.543232	1.03155	0.0549173	OK	0.244159	1.95984	3.32309	0.596604	OK	0.681625
GSTP1	KO	WT	OK	1368.18	4935.93	0.277188	-1.85106	10.8725	5e-05	0.000100291	yes	1368.18	1590.43	1145.93	OK	111.125	4935.93	5781.08	4090.78	OK	422.575
PPP1CC	KO	WT	OK	66.1439	238.539	0.277288	-1.85055	10.7071	5e-05	0.000100291	yes	66.1439	77.4102	54.8776	OK	5.63315	238.539	278.735	198.344	OK	20.098
CYB5A	KO	WT	OK	143.622	517.705	0.277421	-1.84985	11.1978	5e-05	0.000100291	yes	143.622	167.103	120.141	OK	11.7405	517.705	600.73	434.681	OK	41.5125
KMO	KO	WT	OK	13.5362	48.4901	0.279154	-1.84087	10.7055	5e-05	0.000100291	yes	13.5362	15.8916	11.1809	OK	1.1777	48.4901	56.3908	40.5895	OK	3.95035
HADH	KO	WT	OK	19.0117	67.4845	0.28172	-1.82767	10.6196	5e-05	0.000100291	yes	19.0117	22.3196	15.7038	OK	1.65395	67.4845	78.501	56.4679	OK	5.50825
CPT2	KO	WT	OK	2.1873	7.75811	0.281937	-1.82655	8.42637	5e-05	0.000100291	yes	2.1873	2.70271	1.6719	OK	0.257705	7.75811	9.20489	6.31132	OK	0.72339
BTD	KO	WT	OK	1.66438	5.75725	0.289093	-1.7904	7.61491	5e-05	0.000100291	yes	1.66438	2.08641	1.24235	OK	0.211015	5.75725	6.93632	4.57817	OK	0.589535
SLC9A6	KO	WT	OK	1.56917	5.39238	0.290998	-1.78092	2.39167	0.00055	0.00099654	yes	1.56917	2.96067	0.177669	OK	0.69575	5.39238	8.24187	2.54289	OK	1.42474
HSDL2	KO	WT	OK	3.8872	13.3549	0.291069	-1.78057	9.23379	5e-05	0.000100291	yes	3.8872	4.67685	3.09755	OK	0.394825	13.3549	15.6756	11.0343	OK	1.16035
PDK2	KO	WT	OK	1.10946	3.7764	0.293788	-1.76715	5.6303	5e-05	0.000100291	yes	1.10946	1.50661	0.712319	OK	0.198575	3.7764	4.71049	2.8423	OK	0.467045
COQ8A	KO	WT	OK	0.859688	2.92381	0.29403	-1.76596	6.49597	5e-05	0.000100291	yes	0.859688	1.11879	0.600583	OK	0.129551	2.92381	3.58536	2.26227	OK	0.330775
LEXM	KO	WT	OK	0.151295	0.507757	0.297967	-1.74677	2.76141	0.00025	0.000472257	yes	0.151295	0.270036	0.0325533	OK	0.0593705	0.507757	0.706388	0.309127	OK	0.0993155
TST	KO	WT	OK	60.8497	204.061	0.298194	-1.74568	10.3747	5e-05	0.000100291	yes	60.8497	71.0889	50.6106	OK	5.1196	204.061	237.025	171.096	OK	16.482
TIMM8B	KO	WT	OK	86.1758	287.327	0.299922	-1.73734	5.83978	5e-05	0.000100291	yes	86.1758	116.083	56.2689	OK	14.9536	287.327	351.351	223.303	OK	32.012
NIT2	KO	WT	OK	5.65492	18.8324	0.300276	-1.73564	8.32872	5e-05	0.000100291	yes	5.65492	6.92373	4.38612	OK	0.634405	18.8324	22.2594	15.4053	OK	1.7135
SFXN5	KO	WT	OK	2.08962	6.94865	0.300723	-1.73349	8.10877	5e-05	0.000100291	yes	2.08962	2.5723	1.60694	OK	0.24134	6.94865	8.23882	5.65848	OK	0.645085
MIPEP	KO	WT	OK	9.08549	29.9246	0.303613	-1.7197	9.78763	5e-05	0.000100291	yes	9.08549	10.718	7.45297	OK	0.816255	29.9246	34.8455	25.0037	OK	2.46045
NDUFA8	KO	WT	OK	31.746	101.987	0.311275	-1.68374	9.51246	5e-05	0.000100291	yes	31.746	37.467	26.025	OK	2.8605	101.987	118.972	85.0025	OK	8.4925
TXNRD1	KO	WT	OK	179.79	573.844	0.313308	-1.67435	9.99605	5e-05	0.000100291	yes	179.79	208.825	150.755	OK	14.5175	573.844	669.589	478.099	OK	47.8725
ACACA	KO	WT	OK	7.98175	25.4152	0.314054	-1.67091	9.95164	5e-05	0.000100291	yes	7.98175	9.32397	6.63953	OK	0.67111	25.4152	29.5054	21.325	OK	2.0451
C6orf136	KO	WT	OK	3.25515	10.3095	0.315743	-1.66318	2.30881	0.00085	0.0015104	yes	3.25515	6.09337	0.416924	OK	1.41911	10.3095	15.3289	5.29023	OK	2.5097
NUDT19	KO	WT	OK	9.53217	30.1458	0.316202	-1.66108	8.4311	5e-05	0.000100291	yes	9.53217	11.5115	7.55282	OK	0.989665	30.1458	35.4944	24.7973	OK	2.6743
MRPL28	KO	WT	OK	12.2249	38.5055	0.317485	-1.65524	8.5081	5e-05	0.000100291	yes	12.2249	14.7129	9.73691	OK	1.244	38.5055	45.3198	31.6912	OK	3.40715
HSPD1	KO	WT	OK	250.32	779.869	0.320977	-1.63946	9.75704	5e-05	0.000100291	yes	250.32	290.855	209.785	OK	20.2675	779.869	910.453	649.284	OK	65.292
ACADS	KO	WT	OK	5.42324	16.7666	0.323455	-1.62836	8.05394	5e-05	0.000100291	yes	5.42324	6.57463	4.27185	OK	0.575695	16.7666	19.8347	13.6985	OK	1.53405
PDPR	KO	WT	OK	0.863742	2.67022	0.323472	-1.62829	6.84923	5e-05	0.000100291	yes	0.863742	1.0832	0.644288	OK	0.109729	2.67022	3.23072	2.10972	OK	0.28025
MRPL12	KO	WT	OK	31.5356	96.9424	0.325302	-1.62015	9.53936	5e-05	0.000100291	yes	31.5356	36.9012	26.1699	OK	2.6828	96.9424	112.719	81.1657	OK	7.8883
LPIN1	KO	WT	OK	0.835247	2.54964	0.327594	-1.61002	6.84329	5e-05	0.000100291	yes	0.835247	1.04244	0.628058	OK	0.103596	2.54964	3.08956	2.00972	OK	0.26996
AKR7A2	KO	WT	OK	25.7473	78.1432	0.329489	-1.6017	9.08122	5e-05	0.000100291	yes	25.7473	30.363	21.1316	OK	2.30785	78.1432	91.1363	65.1502	OK	6.49655
DHRS1	KO	WT	OK	10.2671	31.1539	0.329561	-1.60138	8.7459	5e-05	0.000100291	yes	10.2671	12.2024	8.33176	OK	0.96765	31.1539	36.4502	25.8577	OK	2.64815
NUDT8	KO	WT	OK	1.69001	5.12474	0.329775	-1.60045	4.67343	5e-05	0.000100291	yes	1.69001	2.36601	1.01402	OK	0.338	5.12474	6.43521	3.81428	OK	0.655235
ATP5G3	KO	WT	OK	661.054	2003.26	0.329989	-1.59951	9.6938	5e-05	0.000100291	yes	661.054	767.297	554.811	OK	53.1215	2003.26	2329.33	1677.2	OK	163.035
GLRX	KO	WT	OK	8.08256	24.3589	0.331811	-1.59156	8.34898	5e-05	0.000100291	yes	8.08256	9.69479	6.47033	OK	0.806115	24.3589	28.5815	20.1363	OK	2.1113
LRP5	KO	WT	OK	0.860852	2.58071	0.333572	-1.58393	6.96073	5e-05	0.000100291	yes	0.860852	1.07259	0.649116	OK	0.105869	2.58071	3.09045	2.07096	OK	0.25487
C6orf203	KO	WT	OK	3.37745	10.0387	0.336443	-1.57157	7.11811	5e-05	0.000100291	yes	3.37745	4.1836	2.57129	OK	0.403075	10.0387	11.962	8.11535	OK	0.96165
HDHD3	KO	WT	OK	1.458	4.3246	0.337141	-1.56858	5.18583	5e-05	0.000100291	yes	1.458	1.95021	0.965791	OK	0.246105	4.3246	5.40019	3.24901	OK	0.537795
COL4A3BP	KO	WT	OK	5.49473	16.2471	0.338198	-1.56406	9.1376	5e-05	0.000100291	yes	5.49473	6.44207	4.5474	OK	0.47367	16.2471	18.896	13.5982	OK	1.32445
SUPV3L1	KO	WT	OK	5.29214	15.6166	0.338879	-1.56116	8.42705	5e-05	0.000100291	yes	5.29214	6.30655	4.27772	OK	0.507205	15.6166	18.2858	12.9474	OK	1.3346
CLYBL	KO	WT	OK	2.01537	5.90644	0.341216	-1.55124	6.73495	5e-05	0.000100291	yes	2.01537	2.50116	1.52959	OK	0.242895	5.90644	7.14331	4.66957	OK	0.618435
AK4	KO	WT	OK	17.091	49.8464	0.342873	-1.54425	8.48714	5e-05	0.000100291	yes	17.091	20.2785	13.9035	OK	1.59375	49.8464	58.3117	41.3811	OK	4.23265
NAGS	KO	WT	OK	4.40828	12.7709	0.345182	-1.53457	7.45175	5e-05	0.000100291	yes	4.40828	5.36977	3.44679	OK	0.480745	12.7709	15.1233	10.4185	OK	1.1762
NDUFB10	KO	WT	OK	29.4204	84.0198	0.35016	-1.51391	8.44906	5e-05	0.000100291	yes	29.4204	34.7853	24.0555	OK	2.68245	84.0198	98.1912	69.8484	OK	7.0857
NME3	KO	WT	OK	3.24943	9.25774	0.350996	-1.51047	4.72843	5e-05	0.000100291	yes	3.24943	4.424	2.07486	OK	0.587285	9.25774	11.6262	6.8893	OK	1.18423
NDUFA3	KO	WT	OK	47.6552	135.488	0.35173	-1.50746	7.07493	5e-05	0.000100291	yes	47.6552	58.5255	36.7849	OK	5.43515	135.488	160.914	110.062	OK	12.713
ALAS1	KO	WT	OK	5.95417	16.8951	0.35242	-1.50463	7.96707	5e-05	0.000100291	yes	5.95417	7.12172	4.78661	OK	0.583775	16.8951	19.8259	13.9642	OK	1.4654
CARS2	KO	WT	OK	1.3756	3.89156	0.353483	-1.50029	5.9572	5e-05	0.000100291	yes	1.3756	1.74322	1.00798	OK	0.18381	3.89156	4.76586	3.01727	OK	0.43715
MRPL40	KO	WT	OK	1.36506	3.84864	0.354686	-1.49538	6.46008	5e-05	0.000100291	yes	1.36506	1.70897	1.02115	OK	0.171955	3.84864	4.61358	3.08369	OK	0.38247
AGMAT	KO	WT	OK	8.43816	23.7575	0.355179	-1.49338	7.80033	5e-05	0.000100291	yes	8.43816	10.1158	6.76056	OK	0.83882	23.7575	27.9347	19.5802	OK	2.0886
PRKAR2B	KO	WT	OK	6.81947	19.1411	0.356274	-1.48894	6.78845	5e-05	0.000100291	yes	6.81947	8.43532	5.20362	OK	0.807925	19.1411	22.7884	15.4937	OK	1.82365
CYP17A1	KO	WT	OK	0.311829	0.87262	0.357348	-1.4846	3.40906	5e-05	0.000100291	yes	0.311829	0.472953	0.150706	OK	0.080562	0.87262	1.14507	0.600167	OK	0.136225
VDAC1	KO	WT	OK	39.6398	110.914	0.357392	-1.48442	8.93895	5e-05	0.000100291	yes	39.6398	46.1805	33.099	OK	3.27035	110.914	128.719	93.1088	OK	8.9025
NDUFAF8	KO	WT	OK	25.2174	70.4422	0.357987	-1.48202	6.90236	5e-05	0.000100291	yes	25.2174	30.9711	19.4636	OK	2.87685	70.4422	83.9073	56.9771	OK	6.73255
HOGA1	KO	WT	OK	4.92926	13.7376	0.358815	-1.47869	7.4757	5e-05	0.000100291	yes	4.92926	5.95163	3.90688	OK	0.511185	13.7376	16.2017	11.2736	OK	1.23205
AIFM1	KO	WT	OK	63.6485	176.951	0.359696	-1.47515	8.96242	5e-05	0.000100291	yes	63.6485	73.9554	53.3416	OK	5.15345	176.951	205.397	148.506	OK	14.223
NDUFA4	KO	WT	OK	125.717	349.216	0.359998	-1.47394	7.20682	5e-05	0.000100291	yes	125.717	152.936	98.4973	OK	13.6095	349.216	413.142	285.29	OK	31.963
MMAA	KO	WT	OK	0.336379	0.933417	0.360374	-1.47243	4.5567	5e-05	0.000100291	yes	0.336379	0.459225	0.213534	OK	0.061423	0.933417	1.17556	0.69127	OK	0.121071
CMC1	KO	WT	OK	19.1352	52.9854	0.361141	-1.46937	7.73261	5e-05	0.000100291	yes	19.1352	22.9142	15.3562	OK	1.8895	52.9854	62.2223	43.7484	OK	4.61845
COX6B1	KO	WT	OK	50.3809	138.82	0.362922	-1.46227	6.98591	5e-05	0.000100291	yes	50.3809	61.611	39.1508	OK	5.61505	138.82	164.611	113.03	OK	12.8955
DHX32	KO	WT	OK	4.73027	12.9015	0.366645	-1.44754	3.88042	5e-05	0.000100291	yes	4.73027	6.64328	2.81725	OK	0.956505	12.9015	17.0596	8.74332	OK	2.07905
PDSS1	KO	WT	OK	11.3062	30.756	0.36761	-1.44375	7.92157	5e-05	0.000100291	yes	11.3062	13.4202	9.19218	OK	1.057	30.756	35.9825	25.5295	OK	2.61325
DHTKD1	KO	WT	OK	4.44941	12.0895	0.368039	-1.44207	6.01569	5e-05	0.000100291	yes	4.44941	5.59817	3.30064	OK	0.57438	12.0895	14.6189	9.56	OK	1.2647
NDUFV2	KO	WT	OK	87.3718	237.337	0.368134	-1.4417	8.68105	5e-05	0.000100291	yes	87.3718	101.767	72.9762	OK	7.1976	237.337	275.501	199.172	OK	19.082
PARP1	KO	WT	OK	23.8905	64.4836	0.37049	-1.4325	8.66049	5e-05	0.000100291	yes	23.8905	27.7997	19.9812	OK	1.9546	64.4836	74.842	54.1252	OK	5.1792
SLC25A1	KO	WT	OK	24.7189	66.7116	0.370534	-1.43232	8.30006	5e-05	0.000100291	yes	24.7189	29.0004	20.4373	OK	2.14075	66.7116	77.7198	55.7034	OK	5.5041
GLUL	KO	WT	OK	316.512	852.051	0.371471	-1.42868	8.49014	5e-05	0.000100291	yes	316.512	367.8	265.223	OK	25.644	852.051	995.035	709.066	OK	71.492
MRPS9	KO	WT	OK	30.9694	82.7834	0.374102	-1.4185	8.33702	5e-05	0.000100291	yes	30.9694	36.2432	25.6955	OK	2.6369	82.7834	96.294	69.2728	OK	6.7553
STXBP1	KO	WT	OK	2.55084	6.80713	0.374731	-1.41607	6.61644	5e-05	0.000100291	yes	2.55084	3.14669	1.95499	OK	0.297925	6.80713	8.05242	5.56185	OK	0.622645
SH3BP5	KO	WT	OK	3.53387	9.39438	0.376169	-1.41055	7.24629	5e-05	0.000100291	yes	3.53387	4.25133	2.8164	OK	0.35873	9.39438	11.0644	7.72436	OK	0.83501
RAB29	KO	WT	OK	5.67251	15.0475	0.376974	-1.40746	6.82795	5e-05	0.000100291	yes	5.67251	6.89567	4.44934	OK	0.61158	15.0475	17.8692	12.2258	OK	1.41085
MRPS25	KO	WT	OK	23.386	61.9604	0.377435	-1.4057	7.72327	5e-05	0.000100291	yes	23.386	27.7356	19.0363	OK	2.1748	61.9604	72.5248	51.3961	OK	5.2822
GLDC	KO	WT	OK	1.45856	3.8383	0.380002	-1.39592	6.39744	5e-05	0.000100291	yes	1.45856	1.79951	1.1176	OK	0.170475	3.8383	4.57517	3.10143	OK	0.368435
MRPS12	KO	WT	OK	12.1797	32.0415	0.380123	-1.39546	6.60986	5e-05	0.000100291	yes	12.1797	14.9028	9.45655	OK	1.36155	32.0415	38.093	25.99	OK	3.02575
TMLHE	KO	WT	OK	4.15594	10.8895	0.381647	-1.38969	6.71935	5e-05	0.000100291	yes	4.15594	5.06521	3.24666	OK	0.454635	10.8895	12.9074	8.87171	OK	1.00895
HAP1	KO	WT	OK	0.762924	1.9985	0.381748	-1.38931	5.52674	5e-05	0.000100291	yes	0.762924	0.962611	0.563236	OK	0.0998435	1.9985	2.4583	1.5387	OK	0.2299
CAT	KO	WT	OK	50.4376	131.588	0.383299	-1.38346	8.47347	5e-05	0.000100291	yes	50.4376	58.6306	42.2446	OK	4.0965	131.588	152.328	110.847	OK	10.37
NUDT2	KO	WT	OK	8.81222	22.9804	0.383467	-1.38283	6.77368	5e-05	0.000100291	yes	8.81222	10.7039	6.92051	OK	0.94584	22.9804	27.2185	18.7424	OK	2.11905
OXSM	KO	WT	OK	0.783376	2.03865	0.384262	-1.37984	4.99035	5e-05	0.000100291	yes	0.783376	1.01871	0.548041	OK	0.117667	2.03865	2.52401	1.55329	OK	0.24268
PDP1	KO	WT	OK	1.35076	3.49724	0.386236	-1.37245	6.00139	5e-05	0.000100291	yes	1.35076	1.68362	1.01791	OK	0.16643	3.49724	4.19479	2.79968	OK	0.348775
L2HGDH	KO	WT	OK	8.49621	21.8988	0.387976	-1.36596	6.9931	5e-05	0.000100291	yes	8.49621	10.24	6.75242	OK	0.871895	21.8988	25.7668	18.0307	OK	1.934
PDHB	KO	WT	OK	35.1409	89.8643	0.391044	-1.3546	8.05965	5e-05	0.000100291	yes	35.1409	41.0188	29.263	OK	2.93895	89.8643	104.44	75.2881	OK	7.28785
MCEE	KO	WT	OK	6.88411	17.5783	0.391625	-1.35245	6.15126	5e-05	0.000100291	yes	6.88411	8.49997	5.26825	OK	0.80793	17.5783	20.9963	14.1604	OK	1.709
ALDH7A1	KO	WT	OK	30.6426	78.1224	0.392238	-1.3502	8.03294	5e-05	0.000100291	yes	30.6426	35.773	25.5121	OK	2.5652	78.1224	90.7828	65.4621	OK	6.3302
MYCBP	KO	WT	OK	35.2156	89.2248	0.394684	-1.34123	7.98712	5e-05	0.000100291	yes	35.2156	41.1079	29.3233	OK	2.94615	89.2248	103.666	74.7836	OK	7.2206
PRKACA	KO	WT	OK	14.1551	35.1487	0.40272	-1.31215	7.53285	5e-05	0.000100291	yes	14.1551	16.6379	11.6722	OK	1.2414	35.1487	40.9822	29.3151	OK	2.91675
ATP5J2	KO	WT	OK	216.81	536.392	0.404201	-1.30686	7.81155	5e-05	0.000100291	yes	216.81	252.842	180.778	OK	18.016	536.392	623.163	449.62	OK	43.3855
LYN	KO	WT	OK	4.46831	11.0505	0.404354	-1.30631	7.17573	5e-05	0.000100291	yes	4.46831	5.29958	3.63704	OK	0.415635	11.0505	12.9349	9.16607	OK	0.9422
NDUFAF2	KO	WT	OK	3.527	8.72069	0.40444	-1.306	5.82905	5e-05	0.000100291	yes	3.527	4.37611	2.67789	OK	0.424555	8.72069	10.4321	7.00927	OK	0.855705
MRPL39	KO	WT	OK	18.042	44.4977	0.405459	-1.30237	7.29868	5e-05	0.000100291	yes	18.042	21.3174	14.7667	OK	1.6377	44.4977	51.9748	37.0207	OK	3.73855
USMG5	KO	WT	OK	122.617	302.022	0.405987	-1.30049	4.10445	5e-05	0.000100291	yes	122.617	167.45	77.7836	OK	22.4165	302.022	375.537	228.508	OK	36.7575
NDUFC2	KO	WT	OK	92.716	228.078	0.40651	-1.29864	7.5533	5e-05	0.000100291	yes	92.716	108.696	76.7365	OK	7.99	228.078	265.628	190.529	OK	18.775
GLS2	KO	WT	OK	1.26286	3.10159	0.407165	-1.29631	5.39657	5e-05	0.000100291	yes	1.26286	1.58529	0.940439	OK	0.161215	3.10159	3.76467	2.43851	OK	0.33154
GLYCTK	KO	WT	OK	13.6838	33.6004	0.407251	-1.29601	7.25588	5e-05	0.000100291	yes	13.6838	16.1549	11.2128	OK	1.23555	33.6004	39.293	27.9079	OK	2.8463
IMMT	KO	WT	OK	57.5984	141.013	0.408462	-1.29173	7.76434	5e-05	0.000100291	yes	57.5984	67.0696	48.1272	OK	4.7356	141.013	163.817	118.209	OK	11.402
PYCARD	KO	WT	OK	0.327646	0.799266	0.409934	-1.28654	1.73407	0.0128	0.0194539	yes	0.327646	0.619269	0.0360237	OK	0.145812	0.799266	1.21121	0.387318	OK	0.205972
COX16	KO	WT	OK	28.1917	68.4289	0.411985	-1.27934	7.16128	5e-05	0.000100291	yes	28.1917	33.3231	23.0604	OK	2.5657	68.4289	79.9207	56.9371	OK	5.7459
BOLA1	KO	WT	OK	7.55578	18.3224	0.412379	-1.27796	5.47772	5e-05	0.000100291	yes	7.55578	9.4409	5.67066	OK	0.94256	18.3224	22.0932	14.5515	OK	1.8854
SPTLC2	KO	WT	OK	19.3216	46.751	0.413287	-1.27478	7.44941	5e-05	0.000100291	yes	19.3216	22.6335	16.0097	OK	1.65595	46.751	54.4182	39.0837	OK	3.8336
MRPS36	KO	WT	OK	64.2065	155.13	0.413888	-1.27269	3.55163	5e-05	0.000100291	yes	64.2065	85.5263	42.8867	OK	10.6599	155.13	212.447	97.8126	OK	28.6585
NDUFC1	KO	WT	OK	69.2065	167.044	0.414301	-1.27125	6.87826	5e-05	0.000100291	yes	69.2065	82.2747	56.1383	OK	6.5341	167.044	195.972	138.116	OK	14.464
NUBPL	KO	WT	OK	2.45482	5.91989	0.414673	-1.26995	5.89681	5e-05	0.000100291	yes	2.45482	3.01895	1.89069	OK	0.282065	5.91989	7.04816	4.79161	OK	0.564135
DPYSL2	KO	WT	OK	10.7376	25.8855	0.414811	-1.26947	7.23657	5e-05	0.000100291	yes	10.7376	12.6345	8.84072	OK	0.94845	25.8855	30.2118	21.5592	OK	2.16315
STARD7	KO	WT	OK	50.0933	120.174	0.41684	-1.26244	7.67085	5e-05	0.000100291	yes	50.0933	58.2173	41.9693	OK	4.062	120.174	139.459	100.89	OK	9.6425
HSP90AB1	KO	WT	OK	1107.9	2649.27	0.418191	-1.25777	6.89228	5e-05	0.000100291	yes	1107.9	1299.37	916.437	OK	95.735	2649.27	3138.73	2159.81	OK	244.73
MAFF	KO	WT	OK	43.1032	102.95	0.418681	-1.25608	7.49504	5e-05	0.000100291	yes	43.1032	50.2819	35.9245	OK	3.58935	102.95	119.626	86.2744	OK	8.338
HACD3	KO	WT	OK	56.9897	135.965	0.41915	-1.25446	7.63812	5e-05	0.000100291	yes	56.9897	66.2155	47.764	OK	4.6129	135.965	157.732	114.197	OK	10.8835
ARL2BP	KO	WT	OK	24.5568	58.493	0.419825	-1.25214	6.77316	5e-05	0.000100291	yes	24.5568	29.1057	20.008	OK	2.27445	58.493	68.8526	48.1333	OK	5.1798
FECH	KO	WT	OK	4.83501	11.5132	0.419954	-1.2517	6.95268	5e-05	0.000100291	yes	4.83501	5.72652	3.94349	OK	0.445755	11.5132	13.4496	9.57672	OK	0.9682
SLC25A42	KO	WT	OK	0.936471	2.22691	0.420525	-1.24974	4.69298	5e-05	0.000100291	yes	0.936471	1.19884	0.674106	OK	0.131185	2.22691	2.76226	1.69155	OK	0.267675
SLIRP	KO	WT	OK	12.3522	29.362	0.420687	-1.24918	4.23189	5e-05	0.000100291	yes	12.3522	16.5049	8.19948	OK	2.07635	29.362	36.2122	22.5118	OK	3.4251
SLC25A16	KO	WT	OK	5.49058	13.0485	0.420782	-1.24885	7.00842	5e-05	0.000100291	yes	5.49058	6.4815	4.49966	OK	0.49546	13.0485	15.2495	10.8476	OK	1.1005
STARD5	KO	WT	OK	9.30031	22.0906	0.421008	-1.24808	6.49033	5e-05	0.000100291	yes	9.30031	11.1425	7.45818	OK	0.921095	22.0906	26.032	18.1492	OK	1.9707
SLC25A26	KO	WT	OK	3.45347	8.18794	0.421775	-1.24545	5.18194	5e-05	0.000100291	yes	3.45347	4.32948	2.57746	OK	0.438005	8.18794	9.95681	6.41906	OK	0.884435
STARD4	KO	WT	OK	8.95782	21.2104	0.422331	-1.24355	7.0701	5e-05	0.000100291	yes	8.95782	10.5489	7.36676	OK	0.79554	21.2104	24.7537	17.6671	OK	1.77165
MSTO1	KO	WT	OK	2.72943	6.41552	0.425442	-1.23297	2.62174	5e-05	0.000100291	yes	2.72943	4.11112	1.34773	OK	0.690845	6.41552	9.05122	3.77981	OK	1.31785
MACROD1	KO	WT	OK	3.81291	8.91039	0.427917	-1.2246	4.88849	5e-05	0.000100291	yes	3.81291	4.79543	2.83039	OK	0.49126	8.91039	10.9848	6.83598	OK	1.0372
NT5C	KO	WT	OK	5.11031	11.8566	0.43101	-1.21421	3.2225	5e-05	0.000100291	yes	5.11031	7.33682	2.8838	OK	1.11326	11.8566	15.2728	8.4404	OK	1.7081
CPT1A	KO	WT	OK	28.7208	66.6345	0.43102	-1.21417	7.37455	5e-05	0.000100291	yes	28.7208	33.3847	24.0569	OK	2.33195	66.6345	77.3222	55.9468	OK	5.34385
COX7C	KO	WT	OK	293.085	679.62	0.431248	-1.21341	7.29647	5e-05	0.000100291	yes	293.085	341.315	244.855	OK	24.115	679.62	789.352	569.888	OK	54.866
COX14	KO	WT	OK	24.7936	57.4055	0.431903	-1.21122	2.97829	5e-05	0.000100291	yes	24.7936	36.5345	13.0528	OK	5.87045	57.4055	74.969	39.842	OK	8.78175
OXNAD1	KO	WT	OK	22.3226	51.6345	0.432319	-1.20983	5.08779	5e-05	0.000100291	yes	22.3226	27.9933	16.6519	OK	2.83535	51.6345	62.482	40.7871	OK	5.42375
NDUFB5	KO	WT	OK	82.1763	189.578	0.43347	-1.206	7.22776	5e-05	0.000100291	yes	82.1763	95.7817	68.571	OK	6.8027	189.578	220.202	158.954	OK	15.312

## Sheet: Peroxisome
gene_id	sample_1	sample_2	status	value_1	value_2	Value1/value2	log2_fold_change	test_stat	p_value	q_value	significant	U2fpkm	U2conf_hi	U2conf_lo	U2quant_status	U2stdev	WTfpkm	WTconf_hi	WTconf_lo	WTquant_status	WTstdev
APOA2	KO	WT	OK	3.70603	163.792	0.0226264	-5.46585	19.3246	5e-05	0.000100291	yes	3.70603	5.0191	2.39297	OK	0.656535	163.792	191.305	136.28	OK	13.7565
FABP1	KO	WT	OK	20.5045	486.918	0.0421108	-4.56967	24.8596	5e-05	0.000100291	yes	20.5045	24.5665	16.4426	OK	2.031	486.918	564.966	408.869	OK	39.024
HAO2	KO	WT	OK	4.46226	80.4556	0.0554624	-4.17235	21.9181	5e-05	0.000100291	yes	4.46226	5.38984	3.53469	OK	0.46379	80.4556	93.5358	67.3754	OK	6.5401
IDI1	KO	WT	OK	4.51115	64.7404	0.0696806	-3.8431	17.9537	5e-05	0.000100291	yes	4.51115	5.62746	3.39484	OK	0.558155	64.7404	75.3434	54.1373	OK	5.3015
MVD	KO	WT	OK	0.932144	7.43592	0.125357	-2.99589	9.57307	5e-05	0.000100291	yes	0.932144	1.28491	0.579383	OK	0.176383	7.43592	9.01332	5.85852	OK	0.7887
HAO1	KO	WT	OK	7.34096	57.4178	0.127852	-2.96746	16.1633	5e-05	0.000100291	yes	7.34096	8.77021	5.91172	OK	0.714625	57.4178	66.8299	48.0057	OK	4.70605
NR0B2	KO	WT	OK	0.459742	2.96558	0.155026	-2.68942	5.0196	5e-05	0.000100291	yes	0.459742	0.777186	0.142298	OK	0.158722	2.96558	3.77728	2.15388	OK	0.40585
IDH1	KO	WT	OK	133.264	727.075	0.183288	-2.44782	14.6441	5e-05	0.000100291	yes	133.264	154.788	111.741	OK	10.762	727.075	847.888	606.261	OK	60.4065
ACSL3	KO	WT	OK	16.0814	79.5108	0.202254	-2.30576	13.7673	5e-05	0.000100291	yes	16.0814	18.7882	13.3746	OK	1.3534	79.5108	92.2264	66.7951	OK	6.3578
ACOT4	KO	WT	OK	2.20236	10.7969	0.203981	-2.29349	11.2047	5e-05	0.000100291	yes	2.20236	2.69559	1.70914	OK	0.246615	10.7969	12.6783	8.91547	OK	0.9407
EHHADH	KO	WT	OK	0.282871	1.35052	0.209453	-2.2553	6.26828	5e-05	0.000100291	yes	0.282871	0.405813	0.159929	OK	0.061471	1.35052	1.68102	1.02002	OK	0.16525
ACBD5	KO	WT	OK	0.441389	1.77517	0.248646	-2.00783	6.68183	5e-05	0.000100291	yes	0.441389	0.595338	0.287441	OK	0.0769745	1.77517	2.17951	1.37083	OK	0.20217
PRDX1	KO	WT	OK	228.458	912.001	0.250502	-1.99711	12.0543	5e-05	0.000100291	yes	228.458	265.613	191.302	OK	18.5775	912.001	1059.9	764.098	OK	73.9495
PIPOX	KO	WT	OK	5.90802	22.8494	0.258563	-1.95141	10.4913	5e-05	0.000100291	yes	5.90802	7.05568	4.76036	OK	0.57383	22.8494	26.724	18.9748	OK	1.9373
CROT	KO	WT	OK	6.87868	25.5286	0.26945	-1.89191	10.7109	5e-05	0.000100291	yes	6.87868	8.12803	5.62933	OK	0.624675	25.5286	29.7212	21.336	OK	2.0963
MVK	KO	WT	OK	2.56374	9.40386	0.272626	-1.875	7.82684	5e-05	0.000100291	yes	2.56374	3.22522	1.90226	OK	0.33074	9.40386	11.3702	7.43756	OK	0.98317
HSDL2	KO	WT	OK	3.8872	13.3549	0.291069	-1.78057	9.23379	5e-05	0.000100291	yes	3.8872	4.67685	3.09755	OK	0.394825	13.3549	15.6756	11.0343	OK	1.16035
APOA1	KO	WT	OK	261.31	890.593	0.293411	-1.769	10.7502	5e-05	0.000100291	yes	261.31	303.439	219.181	OK	21.0645	890.593	1034.33	746.858	OK	71.8685
URAD	KO	WT	OK	5.53926	18.101	0.30602	-1.7083	5.93695	5e-05	0.000100291	yes	5.53926	7.31684	3.76168	OK	0.88879	18.101	22.3896	13.8123	OK	2.1443
NUDT19	KO	WT	OK	9.53217	30.1458	0.316202	-1.66108	8.4311	5e-05	0.000100291	yes	9.53217	11.5115	7.55282	OK	0.989665	30.1458	35.4944	24.7973	OK	2.6743
HSPD1	KO	WT	OK	250.32	779.869	0.320977	-1.63946	9.75704	5e-05	0.000100291	yes	250.32	290.855	209.785	OK	20.2675	779.869	910.453	649.284	OK	65.292
NUDT12	KO	WT	OK	1.05383	3.07776	0.342402	-1.54624	7.24316	5e-05	0.000100291	yes	1.05383	1.29758	0.810083	OK	0.121875	3.07776	3.64595	2.50957	OK	0.284095
PRKAR2B	KO	WT	OK	6.81947	19.1411	0.356274	-1.48894	6.78845	5e-05	0.000100291	yes	6.81947	8.43532	5.20362	OK	0.807925	19.1411	22.7884	15.4937	OK	1.82365
PEX10	KO	WT	OK	2.71171	7.43528	0.364709	-1.45518	6.33563	5e-05	0.000100291	yes	2.71171	3.38366	2.03975	OK	0.335975	7.43528	8.92197	5.94858	OK	0.743345
LACC1	KO	WT	OK	0.475786	1.26942	0.374806	-1.41578	3.53745	5e-05	0.000100291	yes	0.475786	0.702323	0.249249	OK	0.113268	1.26942	1.63102	0.90783	OK	0.1808
CAT	KO	WT	OK	50.4376	131.588	0.383299	-1.38346	8.47347	5e-05	0.000100291	yes	50.4376	58.6306	42.2446	OK	4.0965	131.588	152.328	110.847	OK	10.37
PDGFA	KO	WT	OK	9.01198	22.6508	0.397866	-1.32965	6.46423	5e-05	0.000100291	yes	9.01198	10.9413	7.08266	OK	0.96466	22.6508	26.9173	18.3843	OK	2.13325
BAAT	KO	WT	OK	16.4599	41.2081	0.399434	-1.32397	7.65344	5e-05	0.000100291	yes	16.4599	19.3246	13.5951	OK	1.43235	41.2081	48.0067	34.4094	OK	3.3993
PPARA	KO	WT	OK	1.28956	3.22231	0.400197	-1.32122	5.14531	5e-05	0.000100291	yes	1.28956	1.64935	0.929766	OK	0.179895	3.22231	3.93468	2.50993	OK	0.356185

## Sheet: Insulin resistance
gene_id	sample_1	sample_2	status	value_1	value_2	Value1/value2	log2_fold_change	test_stat	p_value	q_value	significant	U2fpkm	U2conf_hi	U2conf_lo	U2quant_status	U2stdev	WTfpkm	WTconf_hi	WTconf_lo	WTquant_status	WTstdev
CD36	KO	WT	OK	17.7661	0.374241	47.4724	5.56902	-9.80954	5e-05	0.000100291	yes	17.7661	22.2188	13.3134	OK	2.22635	0.374241	0.653442	0.0950395	OK	0.1396
CREB3L1	KO	WT	OK	1.08107	0.120494	8.97198	3.16543	-5.0582	5e-05	0.000100291	yes	1.08107	1.3502	0.811944	OK	0.134565	0.120494	0.220631	0.0203562	OK	0.0500685
TRIB3	KO	WT	OK	335.881	47.0934	7.13223	2.83435	-16.9693	5e-05	0.000100291	yes	335.881	390.022	281.74	OK	27.0705	47.0934	54.9218	39.265	OK	3.9142
PCK1	KO	WT	OK	1.08744	0.204289	5.32305	2.41225	-5.26652	5e-05	0.000100291	yes	1.08744	1.35421	0.820678	OK	0.133385	0.204289	0.323935	0.0846426	OK	0.059823
IKBKB	KO	WT	OK	14.0732	2.83248	4.96851	2.31281	-12.2764	5e-05	0.000100291	yes	14.0732	16.4383	11.7081	OK	1.18255	2.83248	3.39875	2.26622	OK	0.283135
SLC27A3	KO	WT	OK	0.689726	0.193589	3.56284	1.83303	-2.75039	0.00025	0.000472257	yes	0.689726	0.948445	0.431007	OK	0.129359	0.193589	0.357044	0.0301346	OK	0.0817275
CREB5	KO	WT	OK	8.25079	2.45616	3.35922	1.74813	-7.89017	5e-05	0.000100291	yes	8.25079	9.80777	6.69381	OK	0.77849	2.45616	3.05138	1.86094	OK	0.29761
PPP1R3B	KO	WT	OK	0.571708	0.174669	3.27309	1.71065	-3.15182	5e-05	0.000100291	yes	0.571708	0.784516	0.358901	OK	0.106404	0.174669	0.288883	0.0604549	OK	0.057107
CREB3L2	KO	WT	OK	8.87632	2.85924	3.10443	1.63433	-8.42088	5e-05	0.000100291	yes	8.87632	10.4299	7.32276	OK	0.77679	2.85924	3.44351	2.27498	OK	0.292135
RPS6KA2	KO	WT	OK	2.02174	0.667013	3.03104	1.59981	-6.8832	5e-05	0.000100291	yes	2.02174	2.42445	1.61904	OK	0.201355	0.667013	0.835943	0.498083	OK	0.084465
IRS2	KO	WT	OK	18.5406	6.11769	3.03065	1.59963	-9.27647	5e-05	0.000100291	yes	18.5406	21.5764	15.5049	OK	1.5179	6.11769	7.18323	5.05216	OK	0.53277
MGEA5	KO	WT	OK	56.8648	21.6257	2.6295	1.39479	-8.44819	5e-05	0.000100291	yes	56.8648	66.0005	47.7291	OK	4.56785	21.6257	25.151	18.1004	OK	1.76265
NFKB1	KO	WT	OK	37.6116	14.6838	2.56144	1.35695	-8.08508	5e-05	0.000100291	yes	37.6116	43.697	31.5261	OK	3.0427	14.6838	17.1389	12.2286	OK	1.22755
G6PC	KO	WT	OK	13.5615	5.47296	2.47791	1.30912	-2.07403	0.0009	0.00159409	yes	13.5615	19.5273	7.59572	OK	2.9829	5.47296	9.61275	1.33317	OK	2.06989
STAT3	KO	WT	OK	72.4046	29.3674	2.46548	1.30187	-7.90283	5e-05	0.000100291	yes	72.4046	84.0298	60.7794	OK	5.8126	29.3674	34.1367	24.5982	OK	2.38465
