# Supplementary material for: Chromatin regulator SMARCAL1 modulates cellular lipid metabolism
Source: Commun Biol. 2023 Dec 21;6:1298. doi: 10.1038/s42003-023-05665-6 (PMC10739977; doi:10.1038/s42003-023-05665-6)
Supplement: Supplementary file 6 — Supplementary Data 4 [file 42003_2023_5665_MOESM6_ESM.xlsx]

## Sheet: Neutrophil count
varId	alt	beta	chromosome	n	pValue	phenotype	position	reference	stdErr	zScore	ancestry	af	consequence	dbSNP
2:217279068:T:G	G	-0.238388	2	421675	4.98e-08	NeutCount	217279068	T	0.043692	-5.4561	Mixed	{}	non_coding_transcript_exon_variant	rs997178390
2:217290516:T:C	C	-0.228313	2	456887	8.47e-08	NeutCount	217290516	T	0.042589	-5.36084	Mixed	{}	intron_variant	rs763263758
2:217388586:T:C	C	-0.203513	2	456887	4.38e-07	NeutCount	217388586	T	0.040256	-5.05547	Mixed	{}	intron_variant	rs778570415
2:217208299:T:C	C	-0.92095	2	406788	0.000286	NeutCount	217208299	T	0.253719	-3.6298	Mixed	{"HS":0.0014}	intron_variant	rs574135412
2:217405107:A:G	G	-0.081488	2	529369	0.000338	NeutCount	217405107	A	0.022724	-3.58599	Mixed	{"EU":0.002	HS:0.0014	SA:0.001}
2:217367913:G:A	A	0.304977	2	421675	0.000355	NeutCount	217367913	G	0.085344	3.5735	Mixed	{}	3_prime_UTR_variant	rs572108631
2:217437160:G:A	A	0.334413	2	418676	0.000409	NeutCount	217437160	G	0.094575	3.53596	Mixed	{"AA":0.0023}	intron_variant	rs547220845
2:217383808:T:C	C	-0.062077	2	518667	0.000431	NeutCount	217383808	T	0.017625	-3.5221	Mixed	{"AA":0.0015}	intron_variant	rs189614586
2:217429877:G:C	C	-0.079014	2	521792	0.000444	NeutCount	217429877	G	0.022486	-3.51392	Mixed	{"EU":0.001	HS:0.0014	SA:0.001}
2:217327236:G:A	A	-0.871578	2	406788	0.000448	NeutCount	217327236	G	0.248188	-3.51177	Mixed	{"AA":0.0008	HS:0.0014}	intron_variant
2:217351651:C:G	G	-1.8341	2	8165	0.000463	NeutCount	217351651	C	0.523602	-3.50285	Mixed	{}	non_coding_transcript_exon_variant	["RPL37A"]
2:217283970:A:T	T	-1.83569	2	8165	0.000464	NeutCount	217283970	A	0.524131	-3.50235	Mixed	{"SA":0.001}	intron_variant	rs556224699
2:217302478:A:G	G	-1.82949	2	8165	0.000484	NeutCount	217302478	A	0.524064	-3.49097	Mixed	{"SA":0.001}	intron_variant	rs530929159
2:217287074:G:C	C	-0.856554	2	406788	0.000575	NeutCount	217287074	G	0.248634	-3.44504	Mixed	{}	intron_variant	["SMARCAL1"]
2:217289404:T:TA	TA	0.1163	2	7526	0.0006115	NeutCount	217289404	T	0.0335	3.426	Mixed	{"AA":0.2216	EA:0.0248	EU:0.001
2:217394554:T:G	G	0.67554	2	406788	0.000689	NeutCount	217394554	T	0.198941	3.39568	Mixed	{"AA":0.0008}	intron_variant	rs191776968
2:217346168:C:T	T	0.68038	2	2482	0.000826	NeutCount	217346168	C	0.203376	3.34543	Mixed	{}	intron_variant	rs1244933713
2:217239052:G:A	A	-0.385783	2	414953	0.000913	NeutCount	217239052	G	0.116287	-3.31751	Mixed	{"SA":0.001}	upstream_gene_variant	rs567270033
2:217433124:G:A	A	-0.20525	2	442000	0.000967	NeutCount	217433124	G	0.062168	-3.30154	Mixed	{}	intron_variant	rs760576213
2:217383841:C:T	T	0.6886	2	2484	0.001033	NeutCount	217383841	C	0.2098	3.281	Mixed	{}	intron_variant	rs1183379903
2:217384744:C:G	G	0.686153	2	2483	0.001073	NeutCount	217384744	C	0.2097	3.27207	Mixed	{}	intron_variant	rs1384224659
2:217386013:C:T	T	0.684041	2	2483	0.0011	NeutCount	217386013	C	0.209494	3.26521	Mixed	{}	intron_variant	rs1463505880
2:217443859:T:G	G	-0.079582	2	518575	0.001331	NeutCount	217443859	T	0.024787	-3.21063	Mixed	{"EU":0.001	HS:0.0014}	3_prime_UTR_variant
2:217180380:G:A	A	0.047929	2	534941	0.001435	NeutCount	217180380	G	0.01503	3.18889	Mixed	{"AA":0.118	EU:0.002	HS:0.0101}
2:217179562:G:A	A	0.4227	2	442000	0.001553	NeutCount	217179562	G	0.1335	3.165	Mixed	{}	intron_variant	["MARCH4"]
2:217179312:C:T	T	0.047373	2	536145	0.00163	NeutCount	217179312	C	0.015031	3.15169	Mixed	{"AA":0.118	EU:0.002	HS:0.0101}
2:217199208:C:A	A	0.4913	2	442000	0.001898	NeutCount	217199208	C	0.1581	3.106	Mixed	{}	intron_variant	rs766050179
2:217307291:T:C	C	0.0999	2	445063	0.00238	NeutCount	217307291	T	0.0329	3.038	Mixed	{"EU":0.001}	intron_variant	rs547872760
2:217414209:A:C	C	-0.035999	2	539768	0.002676	NeutCount	217414209	A	0.011984	-3.00392	Mixed	{"EU":0.0099	HS:0.0058	SA:0.001}
2:217234385:G:A	A	-0.292893	2	406788	0.002745	NeutCount	217234385	G	0.097759	-2.99607	Mixed	{}	intron_variant	rs766961898
2:217191634:C:T	T	-0.069411	2	501232	0.002864	NeutCount	217191634	C	0.023268	-2.98311	Mixed	{"EU":0.001	HS:0.0014	SA:0.001}
2:217344576:C:T	T	0.2115	2	421675	0.002991	NeutCount	217344576	C	0.0712	2.969	Mixed	{}	intron_variant	rs758812665
2:217239494:A:G	G	-0.3649	2	7526	0.003011	NeutCount	217239494	A	0.1209	-2.967	Mixed	{}	upstream_gene_variant	["MARCH4"]
2:217184271:C:T	T	0.044075	2	534941	0.00321	NeutCount	217184271	C	0.014951	2.94796	Mixed	{"AA":0.1225	EU:0.002	HS:0.0101}
2:217178075:A:T	T	0.043763	2	536145	0.003377	NeutCount	217178075	A	0.014925	2.93219	Mixed	{"AA":0.1218	EU:0.002	HS:0.0101}
2:217263865:C:A	A	-0.027728	2	543108	0.003402	NeutCount	217263865	C	0.009464	-2.92984	Mixed	{"AA":0.0015	EU:0.0149	HS:0.0072
2:217363967:C:T	T	-1.79426	2	35212	0.003523	NeutCount	217363967	C	0.614678	-2.91902	Mixed	{"SA":0.0005043}	5_prime_UTR_variant	rs530531033
2:217184698:C:T	T	0.043728	2	534941	0.003534	NeutCount	217184698	C	0.014985	2.91812	Mixed	{"AA":0.1225	EU:0.002	HS:0.0101}
2:217293849:G:A	A	-0.2639	2	406788	0.003596	NeutCount	217293849	G	0.0906	-2.912	Mixed	{}	intron_variant	rs755583423
2:217242097:G:T	T	0.561694	2	10079	0.004289	NeutCount	217242097	G	0.196597	2.85708	Mixed	{"AA":0.0008	HS:0.0014}	intergenic_variant
2:217369184:A:G	G	0.2285	2	78744	0.004424	NeutCount	217369184	A	0.0803	2.846	Mixed	{"EA":0.001}	intron_variant	rs530417587
2:217426577:C:T	T	-0.154637	2	406788	0.004531	NeutCount	217426577	C	0.054459	-2.83951	Mixed	{}	intron_variant	rs531189116
2:217224491:C:T	T	0.045496	2	612586	0.004955	NeutCount	217224491	C	0.016186	2.81082	Mixed	{"AA":0.1346	EA:0.002	HS:0.0086
2:217225664:A:G	G	0.047241	2	533842	0.005599	NeutCount	217225664	A	0.017047	2.77122	Mixed	{"AA":0.1354	HS:0.0101}	intron_variant
2:217229161:C:G	G	-1.29068	2	8165	0.005803	NeutCount	217229161	C	0.467717	-2.75953	Mixed	{"SA":0.001}	intron_variant	rs553074020
2:217418730:C:T	T	0.030456	2	533032	0.005913	NeutCount	217418730	C	0.011061	2.75346	Mixed	{"AA":0.0008	EU:0.008	HS:0.0058}
2:217314106:TTTTTTC:T	T	0.0965	2	7526	0.006121	NeutCount	217314106	TTTTTTC	0.2672	2.741	Mixed	{"AA":0.0182	EA:0.2371	EU:0.3917
2:217181600:C:T	T	0.2528	2	443371	0.006286	NeutCount	217181600	C	0.0874	2.732	Mixed	{"EA":0.003}	intron_variant	rs190597224
2:217291020:G:A	A	0.359757	2	406788	0.006464	NeutCount	217291020	G	0.132066	2.72407	Mixed	{"SA":0.001}	intron_variant	rs545185269
2:217401157:A:G	G	0.0341	2	506426	0.007027	NeutCount	217401157	A	0.0124	2.696	Mixed	{"AA":0.0008	EU:0.007	HS:0.0058}
2:217438128:C:T	T	-0.027603	2	541973	0.007051	NeutCount	217438128	C	0.010241	-2.69534	Mixed	{"AA":0.0008	EA:0.001	EU:0.0139
2:217362998:A:ACTGT	ACTGT	0.0762	2	445063	0.007171	NeutCount	217362998	A	0.0283	2.689	Mixed	{}	5_prime_UTR_variant	["RPL37A"]
2:217261897:T:C	C	0.8436	2	6568	0.007287	NeutCount	217261897	T	0.3143	2.683	Mixed	{"AA":0.0023}	intron_variant	rs541030181
2:217263762:T:C	C	-1.06093	2	8165	0.007348	NeutCount	217263762	T	0.39566	-2.68142	Mixed	{"SA":0.001}	intron_variant	rs537742686
2:217282413:G:A	A	0.25867	2	442000	0.007359	NeutCount	217282413	G	0.096487	2.68088	Mixed	{}	intron_variant	rs752639857
2:217423113:G:A	A	0.045473	2	530106	0.008064	NeutCount	217423113	G	0.017159	2.6501	Mixed	{"AA":0.0008	HS:0.0043}	intron_variant
2:217182525:G:A	A	-0.121681	2	454740	0.008386	NeutCount	217182525	G	0.046147	-2.63681	Mixed	{"HS":0.0014	SA:0.001}	intron_variant
2:217389857:C:T	T	0.148798	2	442000	0.008634	NeutCount	217389857	C	0.056643	2.62694	Mixed	{}	intron_variant	rs746206619
2:217366061:C:T	T	0.338627	2	14082	0.008818	NeutCount	217366061	C	0.12926	2.61974	Mixed	{"AA":0.00437	HS:0.00002915}	splice_region_variant
2:217221468:G:A	A	0.040555	2	535699	0.008855	NeutCount	217221468	G	0.015489	2.61831	Mixed	{"AA":0.1596	HS:0.013}	intron_variant
2:217366456:T:C	C	-0.546111	2	406788	0.009013	NeutCount	217366456	T	0.209057	-2.61226	Mixed	{"HS":0.0014}	3_prime_UTR_variant	rs577295539
2:217442874:G:A	A	0.374202	2	35212	0.009023	NeutCount	217442874	G	0.14327	2.61187	Mixed	{"AA":0.0008}	intron_variant	rs533898510
2:217217259:T:A	A	-0.5773	2	12102	0.009357	NeutCount	217217259	T	0.2157	-2.599	Mixed	{"AA":0.0023	HS:0.0014}	intron_variant
2:217252713:C:G	G	0.240189	2	450165	0.009617	NeutCount	217252713	C	0.092738	2.58997	Mixed	{"SA":0.002}	intron_variant	rs562952356
2:217281721:G:A	A	0.25203	2	442000	0.009648	NeutCount	217281721	G	0.097352	2.58885	Mixed	{"HS":0.0014}	intron_variant	rs187389629
2:217408802:C:T	T	0.120148	2	427033	0.009934	NeutCount	217408802	C	0.046591	2.57878	Mixed	{"AA":0.0166}	intron_variant	rs543401022
2:217408811:C:T	T	0.22797	2	406788	0.010013	NeutCount	217408811	C	0.088497	2.57602	Mixed	{}	intron_variant	rs778668778
2:217238374:A:G	G	-0.660214	2	8165	0.010016	NeutCount	217238374	A	0.2563	-2.57594	Mixed	{"SA":0.001}	upstream_gene_variant	rs573509753
2:217299590:TTTTTC:T	T	-0.1255	2	7526	0.01009	NeutCount	217299590	TTTTTC	0.0478	-2.573	Mixed	{}	intron_variant	["SMARCAL1"]
2:217229222:C:T	T	0.041353	2	535699	0.01024	NeutCount	217229222	C	0.016102	2.56819	Mixed	{"AA":0.152	HS:0.0115}	intron_variant
2:217179744:T:C	C	-0.187771	2	450165	0.010267	NeutCount	217179744	T	0.073139	-2.56732	Mixed	{"SA":0.0041}	intron_variant	rs532437728
2:217299589:TTTTTTC:T	T	-0.125	2	7526	0.01039	NeutCount	217299589	TTTTTTC	0.0478	-2.563	Mixed	{}	intron_variant	["SMARCAL1"]
2:217192586:T:C	C	0.0656	2	512201	0.01062	NeutCount	217192586	T	0.0253	2.555	Mixed	{"EU":0.002	HS:0.0101}	intron_variant
2:217196610:T:A	A	0.387016	2	406788	0.010744	NeutCount	217196610	T	0.15168	2.55153	Mixed	{}	intron_variant	rs867870167
2:217226269:C:T	T	0.040343	2	535699	0.010847	NeutCount	217226269	C	0.015832	2.54819	Mixed	{"AA":0.1589	HS:0.0115}	intron_variant
2:217271799:C:G	G	0.1738	2	78744	0.0111	NeutCount	217271799	C	0.0684	2.54	Mixed	{"EA":0.003}	intron_variant	rs191681332
2:217432917:C:T	T	0.82178	2	6568	0.011219	NeutCount	217432917	C	0.323993	2.53641	Mixed	{"AA":0.0008}	intron_variant	rs542235061
2:217280782:T:C	C	0.330953	2	406788	0.011485	NeutCount	217280782	T	0.130905	2.52819	Mixed	{"HS":0.0014}	intron_variant	rs530497488
2:217180418:G:T	T	0.0973	2	484161	0.01168	NeutCount	217180418	G	0.0916	2.522	Mixed	{"EA":0.001}	intron_variant	rs529933999
2:217313846:G:C	C	0.930371	2	9536	0.012042	NeutCount	217313846	G	0.370447	2.51148	Mixed	{"EA":0.004}	intron_variant	rs185860617
2:217389354:G:A	A	0.3754	2	406788	0.0121	NeutCount	217389354	G	0.1496	2.509	Mixed	{}	intron_variant	rs982233703
2:217360745:G:C	C	0.115832	2	427033	0.012306	NeutCount	217360745	G	0.046262	2.50383	Mixed	{"AA":0.0174}	intron_variant	rs141120777
2:217312814:A:G	G	-0.10452	2	442000	0.012555	NeutCount	217312814	A	0.041863	-2.49672	Mixed	{}	intron_variant	rs747338561
2:217367418:G:A	A	0.86934	2	6568	0.012558	NeutCount	217367418	G	0.348204	2.49664	Mixed	{"AA":0.0023}	3_prime_UTR_variant	rs543744672
2:217224689:T:C	C	0.4579	2	406788	0.01282	NeutCount	217224689	T	0.184	2.489	Mixed	{}	intron_variant	rs766958793
2:217270875:C:T	T	-0.261978	2	416867	0.013046	NeutCount	217270875	C	0.105506	-2.48306	Mixed	{"AA":0.003}	intron_variant	rs143903310
2:217367022:T:A	A	-0.6177	2	6568	0.01308	NeutCount	217367022	T	0.2488	-2.482	Mixed	{"AA":0.0008}	3_prime_UTR_variant	rs551927300
2:217338335:A:G	G	-0.1609	2	442000	0.01323	NeutCount	217338335	A	0.0649	-2.478	Mixed	{"EU":0.001}	intron_variant	rs540233180
2:217382849:G:C	C	-0.616265	2	6568	0.013291	NeutCount	217382849	G	0.248854	-2.47641	Mixed	{"AA":0.0008}	intron_variant	rs559206600
2:217232698:C:T	T	-0.554615	2	6568	0.013609	NeutCount	217232698	C	0.224725	-2.46797	Mixed	{"AA":0.0023}	intron_variant	rs550468639
2:217230441:A:G	G	0.119622	2	442000	0.013703	NeutCount	217230441	A	0.048518	2.46552	Mixed	{"HS":0.0014}	intron_variant	rs573464656
2:217193684:C:T	T	-0.190868	2	458295	0.013756	NeutCount	217193684	C	0.077459	-2.46412	Mixed	{"EU":0.001}	intron_variant	rs532707579
2:217240236:T:C	C	-0.108615	2	446293	0.014375	NeutCount	217240236	T	0.044364	-2.44827	Mixed	{"EU":0.001}	upstream_gene_variant	rs559884763
2:217185456:C:T	T	0.051232	2	601306	0.014541	NeutCount	217185456	C	0.020961	2.44416	Mixed	{"EA":0.002	EU:0.002}	intron_variant
2:217219657:T:C	C	0.113013	2	421675	0.0146	NeutCount	217219657	T	0.046266	2.44268	Mixed	{}	intron_variant	rs537994771
2:217374140:G:A	A	-0.14908	2	421675	0.014711	NeutCount	217374140	G	0.0611	-2.43993	Mixed	{}	intron_variant	rs1040377846
2:217203836:G:A	A	-1.27721	2	8165	0.01488	NeutCount	217203836	G	0.52435	-2.4358	Mixed	{}	intron_variant	rs769268390
2:217306032:A:G	G	-1.06231	2	35212	0.014964	NeutCount	217306032	A	0.43649	-2.43376	Mixed	{"EA":0.004}	intron_variant	rs373554199
2:217354751:G:C	C	-0.120925	2	442000	0.015256	NeutCount	217354751	G	0.04983	-2.42675	Mixed	{"AA":0.0008}	intron_variant	rs571491134
2:217332862:G:A	A	-0.373412	2	406788	0.015756	NeutCount	217332862	G	0.154622	-2.415	Mixed	{}	intron_variant	rs746145207
2:217401170:A:G	G	0.1338	2	442000	0.01589	NeutCount	217401170	A	0.0555	2.411	Mixed	{"EU":0.001}	intron_variant	rs573268126
2:217383686:G:A	A	0.131197	2	461180	0.016076	NeutCount	217383686	G	0.054491	2.40768	Mixed	{"EU":0.001}	intron_variant	rs148628599
2:217254977:G:A	A	-0.0416	2	422458	0.01615	NeutCount	217254977	G	0.058	-2.405	Mixed	{"AA":0.0113	HS:0.0014}	intron_variant
2:217425690:T:C	C	-0.206	2	442000	0.01616	NeutCount	217425690	T	0.0856	-2.405	Mixed	{"EU":0.001}	intron_variant	rs577355867
2:217422511:A:C	C	0.78523	2	6568	0.016218	NeutCount	217422511	A	0.326572	2.40446	Mixed	{"AA":0.0008}	intron_variant	rs538333436
2:217384353:C:T	T	0.100979	2	452359	0.016246	NeutCount	217384353	C	0.042008	2.4038	Mixed	{"HS":0.0043	SA:0.001}	intron_variant
2:217191590:C:T	T	-0.8058	2	6568	0.01632	NeutCount	217191590	C	0.3354	-2.402	Mixed	{"AA":0.0023}	intron_variant	rs551492267
2:217258930:G:C	C	0.3695	2	442000	0.01747	NeutCount	217258930	G	0.1554	2.377	Mixed	{}	intron_variant	rs780875729
2:217327120:G:A	A	0.092875	2	490107	0.017563	NeutCount	217327120	G	0.039103	2.37514	Mixed	{"EA":0.0079	SA:0.001}	intron_variant
2:217338367:A:G	G	-0.153358	2	490976	0.017885	NeutCount	217338367	A	0.06475	-2.36846	Mixed	{"EA":0.001	EU:0.001	HS:0.0014}
2:217352945:G:A	A	0.093489	2	456887	0.018113	NeutCount	217352945	G	0.039551	2.36376	Mixed	{}	non_coding_transcript_exon_variant	rs564697075
2:217219040:G:A	A	-0.106514	2	442000	0.018275	NeutCount	217219040	G	0.045125	-2.36042	Mixed	{"EU":0.001}	intron_variant	rs554177607
2:217396383:T:TAC	TAC	0.0736	2	445063	0.0184	NeutCount	217396383	T	0.0312	2.358	Mixed	{}	intron_variant	["RPL37A"]
2:217212205:T:C	C	0.381847	2	10079	0.01846	NeutCount	217212205	T	0.162026	2.3567	Mixed	{"AA":0.0008	HS:0.0014}	intron_variant
2:217333447:A:C	C	-1.04901	2	1371	0.01853	NeutCount	217333447	A	0.445383	-2.3553	Mixed	{"EA":0.006}	intron_variant	rs565459150
2:217417569:A:G	G	-0.1796	2	7526	0.01881	NeutCount	217417569	A	0.0872	-2.349	Mixed	{}	intron_variant	rs993784012
2:217196668:A:G	G	-0.153505	2	450165	0.019107	NeutCount	217196668	A	0.065492	-2.34387	Mixed	{}	intron_variant	rs752744201
2:217315221:T:C	C	-0.157794	2	456887	0.019562	NeutCount	217315221	T	0.067576	-2.33506	Mixed	{}	intron_variant	rs527429326
2:217290109:G:C	C	-0.097	2	443408	0.01973	NeutCount	217290109	G	0.0416	-2.331	Mixed	{}	intron_variant	rs775283996
2:217207408:C:T	T	0.37362	2	10079	0.020316	NeutCount	217207408	C	0.160983	2.32087	Mixed	{"AA":0.0008	HS:0.0014}	intron_variant
2:217341279:G:T	T	0.2541	2	419737	0.02054	NeutCount	217341279	G	0.1509	2.316	Mixed	{"AA":0.003}	intron_variant	rs192285246
2:217238709:T:C	C	0.0101	2	470544	0.0207	NeutCount	217238709	T	0.0272	-2.313	Mixed	{"AA":0.059}	upstream_gene_variant	rs73070423
2:217435922:G:A	A	0.1389	2	23196	0.02087	NeutCount	217435922	G	0.0649	2.31	Mixed	{"AA":0.0091	HS:0.0014}	intron_variant
2:217369826:C:T	T	-0.0848	2	445063	0.021	NeutCount	217369826	C	0.0367	-2.308	Mixed	{"HS":0.0014}	intron_variant	rs568796758
2:217354744:C:A	A	0.153999	2	442000	0.021113	NeutCount	217354744	C	0.066772	2.30634	Mixed	{}	intron_variant	rs745618468
2:217430113:G:A	A	-0.062604	2	470349	0.02116	NeutCount	217430113	G	0.027154	-2.30552	Mixed	{"EU":0.002}	intron_variant	rs561585184
2:217254264:C:T	T	0.6879	2	9289	0.02138	NeutCount	217254264	C	0.2989	2.301	Mixed	{"AA":0.0038}	intron_variant	rs575197499
2:217433835:A:C	C	0.330838	2	11888	0.021398	NeutCount	217433835	A	0.143763	2.30127	Mixed	{"AA":0.0068	HS:0.0014}	intron_variant
2:217254164:A:G	G	-0.2287	2	77373	0.021529	NeutCount	217254164	A	0.09948	-2.29895	Mixed	{}	intron_variant	["MARCH4"]
2:217196365:C:T	T	-0.551251	2	406788	0.022091	NeutCount	217196365	C	0.240808	-2.28917	Mixed	{"EU":0.001}	intron_variant	rs552563724
2:217397462:C:T	T	-0.1275	2	406788	0.02217	NeutCount	217397462	C	0.0557	-2.287	Mixed	{"AA":0.0008	HS:0.0014}	intron_variant
2:217267241:A:G	G	-0.115094	2	447701	0.022377	NeutCount	217267241	A	0.050385	-2.28429	Mixed	{}	intron_variant	rs761552650
2:217187548:A:T	T	0.214057	2	442000	0.022522	NeutCount	217187548	A	0.09381	2.28181	Mixed	{"AA":0.0008}	intron_variant	rs561606296
2:217366677:G:A	A	-0.4033	2	442000	0.02257	NeutCount	217366677	G	0.1768	-2.281	Mixed	{}	3_prime_UTR_variant	rs758405525
2:217258040:G:A	A	0.6807	2	9289	0.02277	NeutCount	217258040	G	0.2989	2.277	Mixed	{"AA":0.0038}	intron_variant	rs573376432
2:217284609:C:T	T	0.069302	2	480101	0.022819	NeutCount	217284609	C	0.030438	2.27683	Mixed	{"AA":0.0008	EU:0.001}	intron_variant
2:217425525:T:C	C	-0.0303	2	473607	0.02289	NeutCount	217425525	T	0.0205	-2.275	Mixed	{"AA":0.053	HS:0.0086}	intron_variant
2:217324549:T:C	C	0.069829	2	463018	0.022915	NeutCount	217324549	T	0.030691	2.27523	Mixed	{"AA":0.0522	HS:0.0058}	intron_variant
2:217288983:G:T	T	0.194209	2	450165	0.022952	NeutCount	217288983	G	0.085381	2.27462	Mixed	{"EA":0.001}	intron_variant	rs540081506
2:217215659:G:A	A	-0.23468	2	11667	0.023106	NeutCount	217215659	G	0.103291	-2.27203	Mixed	{"AA":0.0023}	intron_variant	rs148080015
2:217219334:G:A	A	-0.505964	2	406788	0.023175	NeutCount	217219334	G	0.222804	-2.27089	Mixed	{}	intron_variant	rs763014489
2:217177838:A:G	G	-0.169476	2	421675	0.023223	NeutCount	217177838	A	0.074655	-2.27012	Mixed	{}	intron_variant	rs768462778
2:217200026:T:C	C	-0.1889	2	406788	0.02324	NeutCount	217200026	T	0.0832	-2.269	Mixed	{}	intron_variant	rs752981225
2:217299588:TTTTTTTC:T	T	-0.1146	2	7526	0.02325	NeutCount	217299588	TTTTTTTC	0.0492	-2.269	Mixed	{}	intron_variant	["SMARCAL1"]
2:217249010:G:A	A	-0.25046	2	408193	0.023834	NeutCount	217249010	G	0.110816	-2.26014	Mixed	{"EU":0.001}	downstream_gene_variant	rs558872744
2:217243525:A:T	T	0.1301	2	78744	0.02397	NeutCount	217243525	A	0.0576	2.258	Mixed	{"EA":0.0079}	intergenic_variant	rs188765563
2:217348940:A:G	G	0.154137	2	452359	0.023974	NeutCount	217348940	A	0.068266	2.25789	Mixed	{"HS":0.0014	SA:0.0092}	intron_variant
2:217202803:A:G	G	0.0085	2	992245	0.02406	NeutCount	217202803	A	0.003	2.256	Mixed	{"AA":0.0144	EU:0.0636	HS:0.0432
2:217220854:C:T	T	-0.572636	2	6568	0.024144	NeutCount	217220854	C	0.253921	-2.25517	Mixed	{"AA":0.0023}	intron_variant	rs568027102
2:217222244:A:G	G	0.134157	2	78744	0.024191	NeutCount	217222244	A	0.059508	2.25444	Mixed	{"EA":0.005}	intron_variant	rs185438127
2:217339439:A:G	G	0.1342	2	421675	0.02428	NeutCount	217339439	A	0.0596	2.253	Mixed	{}	intron_variant	rs941063626
2:217277936:C:T	T	1.144	2	35212	0.024397	NeutCount	217277936	C	0.508182	2.25116	Mixed	{"EA":0.001}	intron_variant	rs377709334
2:217244944:C:T	T	-0.0041	2	1069150	0.0245	NeutCount	217244944	C	0.0014	-2.249	Mixed	{"AA":0.587	EA:0.4325	EU:0.4523
2:217363543:C:T	T	-0.1806	2	442000	0.02452	NeutCount	217363543	C	0.0803	-2.249	Mixed	{}	5_prime_UTR_variant	rs750234307
2:217183900:G:A	A	-0.491106	2	10079	0.024884	NeutCount	217183900	G	0.218898	-2.24354	Mixed	{"AA":0.0008	SA:0.001}	intron_variant
2:217414150:C:T	T	-0.195122	2	442000	0.025006	NeutCount	217414150	C	0.087044	-2.24165	Mixed	{}	intron_variant	rs778117012
2:217364952:G:A	A	0.292089	2	406788	0.025149	NeutCount	217364952	G	0.130429	2.23945	Mixed	{}	non_coding_transcript_exon_variant	rs773245364
2:217416394:A:C	C	0.0639	2	517073	0.02515	NeutCount	217416394	A	0.0288	2.239	Mixed	{"EU":0.001	HS:0.0043}	intron_variant
2:217213283:G:C	C	-0.090202	2	473234	0.025353	NeutCount	217213283	G	0.040335	-2.23632	Mixed	{}	intron_variant	rs759553456
2:217353670:T:C	C	-0.6937	2	8165	0.025375	NeutCount	217353670	T	0.310244	-2.23598	Mixed	{"SA":0.001}	intron_variant	rs374954958
2:217317631:G:A	A	-0.043778	2	466465	0.025661	NeutCount	217317631	G	0.019617	-2.23164	Mixed	{}	intron_variant	rs542813170
2:217364248:T:A	A	0.186687	2	414953	0.025682	NeutCount	217364248	T	0.083667	2.23131	Mixed	{"SA":0.0143}	non_coding_transcript_exon_variant	rs376351665
2:217310192:A:T	T	-0.035929	2	531827	0.025913	NeutCount	217310192	A	0.016127	-2.22788	Mixed	{"AA":0.0008	EU:0.005	HS:0.0043}
2:217249237:A:G	G	0.164134	2	442000	0.0265	NeutCount	217249237	A	0.073964	2.21911	Mixed	{}	downstream_gene_variant	rs750213096
2:217331079:A:T	T	0.1934	2	15670	0.02653	NeutCount	217331079	A	0.0898	2.218	Mixed	{"AA":0.0061}	intron_variant	rs182681595
2:217376850:C:T	T	-0.130841	2	456887	0.026585	NeutCount	217376850	C	0.058994	-2.21787	Mixed	{"EA":0.002	SA:0.001}	intron_variant
2:217195222:A:T	T	-0.234595	2	413356	0.026848	NeutCount	217195222	A	0.105958	-2.21404	Mixed	{}	intron_variant	rs752474441
2:217290240:C:T	T	-0.1525	2	35212	0.026931	NeutCount	217290240	C	0.068916	-2.21284	Mixed	{"EU":0.003	HS:0.0029}	intron_variant
2:217232669:G:A	A	-0.098234	2	446293	0.026933	NeutCount	217232669	G	0.044393	-2.21283	Mixed	{}	intron_variant	rs184768744
2:217257791:T:G	G	0.0074	2	991930	0.0271	NeutCount	217257791	T	0.0026	2.21	Mixed	{"AA":0.0522	EU:0.0805	HS:0.0735
2:217408308:T:C	C	0.8506	2	6568	0.02767	NeutCount	217408308	T	0.3862	2.202	Mixed	{"AA":0.0015}	intron_variant	rs562773901
2:217263833:G:C	C	0.027076	2	514389	0.027738	NeutCount	217263833	G	0.0123	2.2013	Mixed	{"AA":0.0015	EU:0.004	HS:0.0101}
2:217391066:C:G	G	0.1916	2	77373	0.027934	NeutCount	217391066	C	0.08715	2.19851	Mixed	{"EA":0.001}	intron_variant	rs574789370
2:217188287:T:C	C	0.348	2	10079	0.02801	NeutCount	217188287	T	0.1584	2.197	Mixed	{"AA":0.0008	HS:0.0014}	intron_variant
2:217318252:C:T	T	-0.7024	2	35212	0.02801	NeutCount	217318252	C	0.3196	-2.197	Mixed	{"SA":0.001}	intron_variant	rs531504065
2:217183055:T:C	C	1.2491	2	1371	0.02811	NeutCount	217183055	T	0.5688	2.196	Mixed	{"EA":0.002}	intron_variant	rs188936020
2:217231609:C:T	T	0.077054	2	472620	0.028392	NeutCount	217231609	C	0.03515	2.19215	Mixed	{"EU":0.003	HS:0.0014}	intron_variant
2:217294850:C:G	G	-0.0976	2	442000	0.0284	NeutCount	217294850	C	0.0445	-2.192	Mixed	{"EU":0.002}	intron_variant	rs540522669
2:217428544:C:T	T	0.156727	2	406788	0.029003	NeutCount	217428544	C	0.07177	2.18374	Mixed	{"EA":0.001}	intron_variant	rs145941696
2:217233028:T:A	A	-0.1136	2	456887	0.02938	NeutCount	217233028	T	0.0521	-2.178	Mixed	{}	intron_variant	rs748290078
2:217420793:A:C	C	0.0198	2	537318	0.02973	NeutCount	217420793	A	0.0085	2.174	Mixed	{"AA":0.0008	EU:0.0199	HS:0.0058}
2:217415890:G:A	A	-0.2961	2	12564	0.02992	NeutCount	217415890	G	0.1364	-2.171	Mixed	{"AA":0.0015}	intron_variant	rs189255616
2:217194687:G:A	A	-0.100969	2	500366	0.030023	NeutCount	217194687	G	0.046528	-2.17007	Mixed	{"AA":0.0008	EU:0.002	HS:0.0014}
2:217208987:C:A	A	0.1975	2	442000	0.03014	NeutCount	217208987	C	0.0911	2.168	Mixed	{"AA":0.0008	EU:0.001}	intron_variant
2:217340424:G:A	A	-0.082472	2	461180	0.030245	NeutCount	217340424	G	0.038056	-2.16712	Mixed	{}	intron_variant	rs775766139
2:217309354:G:C	C	0.130426	2	493697	0.0303	NeutCount	217309354	G	0.060203	2.16644	Mixed	{"EA":0.002	SA:0.001}	intron_variant
2:217234742:G:A	A	-0.593418	2	9536	0.030471	NeutCount	217234742	G	0.274198	-2.1642	Mixed	{"EA":0.003027}	missense_variant	rs201548011
2:217248415:C:CTTG	CTTG	-0.0654	2	445063	0.03049	NeutCount	217248415	C	0.0302	-2.164	Mixed	{}	downstream_gene_variant	["MARCH4"]
2:217186040:T:A	A	0.1243	2	442000	0.03059	NeutCount	217186040	T	0.0575	2.162	Mixed	{"EU":0.001}	intron_variant	rs569663212
2:217280950:A:G	G	1.27513	2	8165	0.030893	NeutCount	217280950	A	0.590687	2.15872	Mixed	{"SA":0.0003593}	intron_variant	rs554642972
2:217342821:G:A	A	0.256585	2	406788	0.031272	NeutCount	217342821	G	0.119128	2.15386	Mixed	{}	intron_variant	rs566064339
2:217443253:C:T	T	0.6113	2	6568	0.03146	NeutCount	217443253	C	0.2841	2.151	Mixed	{"AA":0.0015}	intron_variant	rs534217494
2:217180508:C:CTT	CTT	0.046	2	445063	0.03147	NeutCount	217180508	C	0.0214	2.151	Mixed	{}	intron_variant	["MARCH4"]
2:217323661:C:T	T	0.082544	2	427033	0.031621	NeutCount	217323661	C	0.038403	2.14942	Mixed	{"AA":0.0287	HS:0.0043}	intron_variant
2:217363578:C:G	G	0.056942	2	465852	0.031661	NeutCount	217363578	C	0.026498	2.14892	Mixed	{"AA":0.00006152	EA:0.00005437	EU:0.001927
2:217192191:A:G	G	0.4579	2	6568	0.03184	NeutCount	217192191	A	0.2133	2.146	Mixed	{"AA":0.0008}	intron_variant	rs527748247
2:217340200:C:T	T	-0.133391	2	118531	0.032385	NeutCount	217340200	C	0.062336	-2.13987	Mixed	{"EA":0.00647}	intron_variant	rs139718015
2:217351744:T:G	G	0.026939	2	595033	0.032436	NeutCount	217351744	T	0.012593	2.1392	Mixed	{"AA":0.0038	EA:0.0069	EU:0.002
2:217422660:G:T	T	0.0069	2	1063170	0.03273	NeutCount	217422660	G	0.0031	2.135	Mixed	{"AA":0.0008	EU:0.0378	HS:0.0231
2:217214984:C:T	T	0.8978	2	6568	0.03316	NeutCount	217214984	C	0.4214	2.13	Mixed	{}	intron_variant	rs898478263
2:217257618:G:A	A	-0.720646	2	9536	0.033183	NeutCount	217257618	G	0.338314	-2.13011	Mixed	{"EA":0.001}	intron_variant	rs573647274
2:217343668:C:G	G	-0.719288	2	9536	0.033346	NeutCount	217343668	C	0.33799	-2.12813	Mixed	{"EA":0.001}	intron_variant	rs528425100
2:217240557:GT:G	G	-0.3163	2	7526	0.03336	NeutCount	217240557	GT	0.1446	-2.128	Mixed	{"AA":0.0159}	upstream_gene_variant	rs556296728
2:217300538:TG:T	T	-0.1294	2	7526	0.03349	NeutCount	217300538	TG	0.082	-2.126	Mixed	{"AA":0.0885	EA:0.1726	EU:0.007
2:217268425:A:G	G	0.3019	2	414314	0.03359	NeutCount	217268425	A	0.1919	2.125	Mixed	{"EU":0.001}	intron_variant	rs573012278
2:217306860:C:T	T	0.052253	2	486070	0.033662	NeutCount	217306860	C	0.024597	2.12436	Mixed	{"AA":0.0726	HS:0.0101}	intron_variant
2:217250428:C:T	T	0.112579	2	83319	0.033725	NeutCount	217250428	C	0.053014	2.12357	Mixed	{"EA":0.0069}	intron_variant	rs148541067
2:217264450:G:C	C	0.1314	2	458295	0.0338	NeutCount	217264450	G	0.0619	2.122	Mixed	{}	intron_variant	rs773302746
2:217355193:T:G	G	0.183472	2	411081	0.033855	NeutCount	217355193	T	0.08646	2.12204	Mixed	{}	intron_variant	rs567381293
2:217353949:G:A	A	0.188039	2	427033	0.033892	NeutCount	217353949	G	0.088631	2.12159	Mixed	{"AA":0.0045}	intron_variant	rs148786681
2:217430112:C:T	T	-0.217822	2	455861	0.03395	NeutCount	217430112	C	0.102702	-2.12091	Mixed	{"AA":0.0068	SA:0.001}	intron_variant
2:217243696:G:A	A	0.158994	2	428444	0.033962	NeutCount	217243696	G	0.07497	2.12077	Mixed	{"HS":0.0058}	intergenic_variant	rs187248884
2:217352215:T:G	G	0.0378	2	435763	0.03399	NeutCount	217352215	T	0.035	2.12	Mixed	{"AA":0.025	HS:0.0043}	intron_variant
2:217391904:T:C	C	0.1352	2	7526	0.03433	NeutCount	217391904	T	0.1297	2.116	Mixed	{}	intron_variant	rs555982282
2:217381745:G:T	T	0.120631	2	501186	0.034501	NeutCount	217381745	G	0.057052	2.1144	Mixed	{"HS":0.0029	SA:0.0092}	intron_variant
2:217279551:A:G	G	-0.2304	2	443404	0.03481	NeutCount	217279551	A	0.1092	-2.111	Mixed	{"EU":0.0000967	HS:0.00002891}	missense_variant
2:217311675:G:A	A	0.4134	2	406788	0.03482	NeutCount	217311675	G	0.1959	2.11	Mixed	{}	intron_variant	rs867595855
2:217372802:A:C	C	-0.033495	2	456733	0.035165	NeutCount	217372802	A	0.015899	-2.10674	Mixed	{"EU":0.004}	intron_variant	rs560600152
2:217254389:T:G	G	0.533222	2	8165	0.035218	NeutCount	217254389	T	0.253183	2.10607	Mixed	{}	intron_variant	["MARCH4"]
2:217406369:G:C	C	-0.88977	2	8165	0.035483	NeutCount	217406369	G	0.423089	-2.10303	Mixed	{"SA":0.001}	intron_variant	rs540493384
2:217178295:G:A	A	0.04592	2	461180	0.035744	NeutCount	217178295	G	0.021866	2.10006	Mixed	{"EU":0.001}	intron_variant	rs560249658
2:217197962:C:T	T	0.314692	2	406788	0.035839	NeutCount	217197962	C	0.149926	2.09898	Mixed	{"AA":0.0008	EA:0.001	HS:0.0014}
2:217306408:A:G	G	-0.062014	2	461180	0.036028	NeutCount	217306408	A	0.029575	-2.09684	Mixed	{}	intron_variant	rs188762569
2:217381209:G:A	A	-0.244746	2	442000	0.036055	NeutCount	217381209	G	0.116739	-2.09652	Mixed	{"SA":0.001}	intron_variant	rs542852196
2:217212534:T:C	C	-0.31908	2	406788	0.036183	NeutCount	217212534	T	0.152299	-2.09509	Mixed	{"EU":0.001}	intron_variant	rs540705004
2:217372695:C:T	T	-0.886263	2	8165	0.036207	NeutCount	217372695	C	0.423073	-2.09482	Mixed	{"AA":0.0008	SA:0.001}	intron_variant
2:217317985:G:A	A	-0.398277	2	10079	0.036606	NeutCount	217317985	G	0.190531	-2.09035	Mixed	{"AA":0.0008	SA:0.001}	intron_variant
2:217280734:C:G	G	-0.03015	2	531829	0.036652	NeutCount	217280734	C	0.014427	-2.08983	Mixed	{"EU":0.006	HS:0.0058}	5_prime_UTR_variant
2:217334894:A:AG	AG	-0.1609	2	7526	0.03671	NeutCount	217334894	A	0.107	-2.089	Mixed	{"AA":0.0696	EA:0.1726	EU:0.0109
2:217253835:A:T	T	0.291032	2	442000	0.03692	NeutCount	217253835	A	0.139459	2.08686	Mixed	{"AA":0.0008}	intron_variant	rs191480972
2:217329139:G:A	A	-0.182564	2	442000	0.037106	NeutCount	217329139	G	0.087569	-2.0848	Mixed	{"SA":0.001}	intron_variant	rs569452020
2:217444393:C:T	T	-0.2595	2	406788	0.0374	NeutCount	217444393	C	0.1246	-2.081	Mixed	{"EA":0.001}	downstream_gene_variant	rs531761327
2:217291928:C:T	T	0.209344	2	406788	0.037477	NeutCount	217291928	C	0.10061	2.08075	Mixed	{}	non_coding_transcript_exon_variant	rs374155348
2:217281787:G:A	A	-0.325912	2	414953	0.037714	NeutCount	217281787	G	0.156827	-2.07816	Mixed	{"SA":0.001}	intron_variant	rs539956875
2:217354674:G:A	A	-0.427019	2	6568	0.037862	NeutCount	217354674	G	0.205638	-2.07656	Mixed	{"AA":0.0008}	intron_variant	rs531402378
2:217278039:A:T	T	0.038651	2	531925	0.037872	NeutCount	217278039	A	0.018614	2.07645	Mixed	{"EU":0.001	HS:0.0086}	intron_variant
2:217185875:C:G	G	0.06509	2	461180	0.038077	NeutCount	217185875	C	0.031381	2.07419	Mixed	{"EU":0.001}	intron_variant	rs570294889
2:217281141:T:A	A	0.565127	2	9536	0.038219	NeutCount	217281141	T	0.272652	2.0727	Mixed	{"EA":0.0069}	intron_variant	rs200990164
2:217231840:G:A	A	0.0244	2	515122	0.03844	NeutCount	217231840	G	0.0223	2.07	Mixed	{"AA":0.0719	HS:0.0043}	intron_variant
2:217358172:C:T	T	-0.216401	2	442000	0.038667	NeutCount	217358172	C	0.104647	-2.06791	Mixed	{"EU":0.001}	intron_variant	rs145954215
2:217206805:G:A	A	0.0546	2	434559	0.03881	NeutCount	217206805	G	0.035	2.066	Mixed	{"AA":0.0204	HS:0.0043}	intron_variant
2:217408796:G:A	A	0.592	2	9460	0.03899	NeutCount	217408796	G	0.2867	2.064	Mixed	{"AA":0.003}	intron_variant	rs576167534
2:217316903:G:A	A	0.143141	2	493697	0.038993	NeutCount	217316903	G	0.069336	2.06445	Mixed	{"EA":0.002}	intron_variant	rs150976966
2:217187868:C:G	G	0.81	2	7480	0.03902	NeutCount	217187868	C	0.3924	2.064	Mixed	{"AA":0.003}	intron_variant	rs569873624
2:217242246:G:A	A	0.196	2	7526	0.03953	NeutCount	217242246	G	0.0925	2.059	Mixed	{}	intergenic_variant	["MARCH4"]
2:217324008:G:A	A	0.038	2	506497	0.04001	NeutCount	217324008	G	0.0346	2.054	Mixed	{"AA":0.0265	HS:0.0014}	intron_variant
2:217422765:G:T	T	-1.12952	2	8165	0.040616	NeutCount	217422765	G	0.551626	-2.04762	Mixed	{"EA":0.0089}	intron_variant	rs183550918
2:217201875:G:A	A	0.3285	2	7526	0.04076	NeutCount	217201875	G	0.156	2.046	Mixed	{}	intron_variant	rs1362901148
2:217340462:C:T	T	-0.1614	2	442000	0.04085	NeutCount	217340462	C	0.0789	-2.045	Mixed	{}	intron_variant	rs745619672
2:217274683:C:A	A	-0.6136	2	8548	0.04118	NeutCount	217274683	C	0.3005	-2.042	Mixed	{"AA":0.003	HS:0.0014}	intron_variant
2:217399897:A:G	G	-0.333376	2	35212	0.041296	NeutCount	217399897	A	0.163361	-2.04073	Mixed	{}	intron_variant	rs752476039
2:217445439:C:A	A	-0.1893	2	13476	0.04143	NeutCount	217445439	C	0.0928	-2.039	Mixed	{"AA":0.0076}	downstream_gene_variant	rs537337908
2:217250510:A:G	G	0.0602	2	445063	0.04165	NeutCount	217250510	A	0.0295	2.037	Mixed	{"HS":0.0014}	intron_variant	rs544057401
2:217208709:G:A	A	0.0601	2	434559	0.0417	NeutCount	217208709	G	0.0345	2.037	Mixed	{"AA":0.0204	HS:0.0043}	intron_variant
2:217181667:C:T	T	0.122973	2	454564	0.041769	NeutCount	217181667	C	0.0604	2.03598	Mixed	{"AA":0.0008	HS:0.0014}	intron_variant
2:217409652:G:A	A	-0.201984	2	406788	0.04178	NeutCount	217409652	G	0.099212	-2.03588	Mixed	{}	intron_variant	rs773391463
2:217394344:T:A	A	0.053424	2	466918	0.041996	NeutCount	217394344	T	0.026269	2.03373	Mixed	{"AA":0.0174	EA:0.006	EU:0.0119
2:217303605:A:G	G	0.149388	2	458063	0.0425	NeutCount	217303605	A	0.073635	2.02876	Mixed	{}	intron_variant	rs754286057
2:217203544:T:C	C	0.5038	2	6568	0.04256	NeutCount	217203544	T	0.2484	2.028	Mixed	{"AA":0.0008}	intron_variant	rs544546401
2:217420135:C:T	T	0.165417	2	15670	0.042749	NeutCount	217420135	C	0.081634	2.02632	Mixed	{"AA":0.0068}	intron_variant	rs535662933
2:217369057:C:CTG	CTG	0.0405	2	445063	0.04276	NeutCount	217369057	C	0.02	2.026	Mixed	{}	intron_variant	["RPL37A"]
2:217240809:C:T	T	0.1685	2	15670	0.04309	NeutCount	217240809	C	0.0849	2.023	Mixed	{"AA":0.0068}	upstream_gene_variant	rs77273131
2:217199529:G:T	T	-0.0393	2	445063	0.04325	NeutCount	217199529	G	0.0195	-2.021	Mixed	{"EU":0.001}	intron_variant	rs578045255
2:217307681:A:G	G	0.7646	2	1408	0.04336	NeutCount	217307681	A	0.3785	2.02	Mixed	{}	intron_variant	rs968392033
2:217254174:C:T	T	-0.340247	2	442000	0.043388	NeutCount	217254174	C	0.168428	-2.02013	Mixed	{"SA":0.001}	intron_variant	rs548387032
2:217203412:C:A	A	0.542402	2	2089	0.043422	NeutCount	217203412	C	0.268543	2.0198	Mixed	{}	intron_variant	rs1334027130
2:217230410:C:T	T	0.1076	2	443408	0.04363	NeutCount	217230410	C	0.0533	2.018	Mixed	{"HS":0.0029}	intron_variant	rs190918730
2:217445746:A:G	G	-0.159746	2	450165	0.043731	NeutCount	217445746	A	0.079206	-2.01684	Mixed	{"SA":0.001}	downstream_gene_variant	rs563537986
2:217204136:TG:T	T	-0.0402	2	445063	0.04421	NeutCount	217204136	TG	0.02	-2.012	Mixed	{}	intron_variant	["MARCH4"]
2:217281274:G:A	A	-0.261821	2	10079	0.044362	NeutCount	217281274	G	0.130206	-2.01082	Mixed	{"AA":0.0023}	intron_variant	rs561569522
2:217310384:A:G	G	-0.1384	2	15670	0.04486	NeutCount	217310384	A	0.0705	-2.006	Mixed	{"AA":0.0098	HS:0.0014	SA:0.001}
2:217276699:C:A	A	0.026353	2	541018	0.045091	NeutCount	217276699	C	0.013151	2.00388	Mixed	{"AA":0.0015	EU:0.002	HS:0.0101}
2:217322893:T:G	G	0.042507	2	525319	0.045123	NeutCount	217322893	T	0.021214	2.00372	Mixed	{"EU":0.007}	intron_variant	rs573781786
2:217215718:A:G	G	-0.092423	2	508531	0.045125	NeutCount	217215718	A	0.046127	-2.00366	Mixed	{"AA":0.0015	EU:0.001	HS:0.0014}
2:217406883:C:A	A	0.526612	2	112585	0.045432	NeutCount	217406883	C	0.263202	2.00079	Mixed	{"EA":0.001}	intron_variant	rs568511680
2:217298155:A:G	G	0.0576	2	445063	0.04544	NeutCount	217298155	A	0.0288	2.001	Mixed	{"HS":0.0014}	intron_variant	rs578091739
2:217349709:C:T	T	-0.142668	2	416324	0.04556	NeutCount	217349709	C	0.071348	-1.99961	Mixed	{}	intron_variant	rs764051461
2:217258992:T:C	C	0.1247	2	442000	0.04582	NeutCount	217258992	T	0.0624	1.997	Mixed	{}	intron_variant	rs769224607
2:217267960:G:C	C	-0.1496	2	77373	0.045922	NeutCount	217267960	G	0.07494	-1.99626	Mixed	{"EA":0.001}	intron_variant	rs528100467
2:217228274:A:G	G	0.0227	2	515122	0.04596	NeutCount	217228274	A	0.0218	1.996	Mixed	{"AA":0.0741	HS:0.0043}	intron_variant
2:217303771:C:G	G	0.196685	2	414953	0.046041	NeutCount	217303771	C	0.09858	1.99518	Mixed	{"SA":0.002}	intron_variant	rs532823507
2:217390505:A:G	G	0.0372	2	518316	0.04681	NeutCount	217390505	A	0.0294	1.988	Mixed	{"AA":0.0318	HS:0.0029}	intron_variant
2:217204322:G:A	A	0.0673	2	434559	0.04694	NeutCount	217204322	G	0.0331	1.987	Mixed	{"AA":0.0287	HS:0.0043}	intron_variant
2:217320289:C:T	T	0.123381	2	86909	0.047069	NeutCount	217320289	C	0.062131	1.98582	Mixed	{"EA":0.001	SA:0.002}	intron_variant
2:217284269:CCTCA:C	C	0.1036	2	7526	0.04717	NeutCount	217284269	CCTCA	0.0523	1.985	Mixed	{"AA":0.115	HS:0.0101}	intron_variant
2:217382026:TTAAAG:T	T	-0.1599	2	7526	0.04725	NeutCount	217382026	TTAAAG	0.0883	-1.984	Mixed	{"AA":0.0477	HS:0.0014}	intron_variant
2:217264452:A:G	G	-0.319566	2	13185	0.047796	NeutCount	217264452	A	0.161452	-1.97933	Mixed	{"AA":0.0045}	intron_variant	rs534024763
2:217445545:T:C	C	-1.0793	2	1371	0.04837	NeutCount	217445545	T	0.5467	-1.974	Mixed	{"EA":0.002	SA:0.001}	downstream_gene_variant
2:217323173:C:T	T	-0.1344	2	15670	0.04876	NeutCount	217323173	C	0.0698	-1.971	Mixed	{"AA":0.0098	HS:0.0014}	intron_variant
2:217418961:G:A	A	0.172125	2	442000	0.048836	NeutCount	217418961	G	0.087366	1.97016	Mixed	{"EU":0.001}	intron_variant	rs553494828
2:217251706:G:C	C	-0.1302	2	442000	0.04888	NeutCount	217251706	G	0.0661	-1.97	Mixed	{}	intron_variant	rs376357520
2:217309041:C:T	T	-0.7413	2	6568	0.04894	NeutCount	217309041	C	0.3764	-1.969	Mixed	{"AA":0.0008}	intron_variant	rs528104192
2:217403078:T:G	G	-0.044198	2	473786	0.049306	NeutCount	217403078	T	0.02248	-1.9661	Mixed	{"HS":0.0014}	intron_variant	rs530832185
2:217255222:T:G	G	-0.02881	2	510413	0.04934	NeutCount	217255222	T	0.014656	-1.96575	Mixed	{"AA":0.0144	EA:0.002	EU:0.007
2:217297294:T:C	C	-0.36185	2	6568	0.049394	NeutCount	217297294	T	0.184118	-1.96532	Mixed	{"AA":0.0008}	intron_variant	rs529485649
2:217348662:CA:C	C	0.0142	2	445063	0.0494	NeutCount	217348662	CA	0.0072	1.965	Mixed	{}	splice_region_variant	rs1168298427
2:217328966:G:C	C	-0.361	2	6568	0.04983	NeutCount	217328966	G	0.184	-1.961	Mixed	{"AA":0.0008}	intron_variant	rs552299924
2:217425459:G:C	C	-0.046594	2	532613	0.050045	NeutCount	217425459	G	0.023776	-1.95971	Mixed	{"EU":0.004	HS:0.0029}	intron_variant
2:217264804:C:A	A	0.146	2	78744	0.05017	NeutCount	217264804	C	0.0745	1.959	Mixed	{"EA":0.003}	intron_variant	rs189068700
2:217199580:G:A	A	-0.896337	2	6568	0.050844	NeutCount	217199580	G	0.458971	-1.95293	Mixed	{"AA":0.0023}	intron_variant	rs560362673
2:217393129:A:T	T	0.317837	2	414953	0.050902	NeutCount	217393129	A	0.16279	1.95244	Mixed	{"SA":0.001}	intron_variant	rs556546713
2:217321720:G:A	A	-0.784095	2	6568	0.051108	NeutCount	217321720	G	0.401955	-1.9507	Mixed	{"AA":0.0008}	intron_variant	rs569188518
2:217202845:G:C	C	0.0647	2	434559	0.05116	NeutCount	217202845	G	0.0322	1.95	Mixed	{"AA":0.0318	HS:0.0043}	intron_variant
2:217288828:G:T	T	-0.106535	2	85538	0.05155	NeutCount	217288828	G	0.054717	-1.94702	Mixed	{"EA":0.001}	intron_variant	rs545347342
2:217229439:T:C	C	-0.814201	2	8165	0.051558	NeutCount	217229439	T	0.418196	-1.94694	Mixed	{"SA":0.001}	intron_variant	rs540204599
2:217223776:A:C	C	0.0184	2	515122	0.05156	NeutCount	217223776	A	0.0216	1.947	Mixed	{"AA":0.0734	HS:0.0043}	intron_variant
2:217308392:T:C	C	0.185512	2	442000	0.051722	NeutCount	217308392	T	0.095351	1.94557	Mixed	{}	intron_variant	rs768518008
2:217217050:C:G	G	-0.1893	2	443408	0.05189	NeutCount	217217050	C	0.0974	-1.944	Mixed	{"EU":0.001}	intron_variant	rs571165521
2:217354921:G:T	T	-0.0155	2	471643	0.05198	NeutCount	217354921	G	0.0258	-1.943	Mixed	{"AA":0.0454	HS:0.0029}	intron_variant
2:217290156:G:T	T	-0.053542	2	122121	0.052078	NeutCount	217290156	G	0.027562	-1.9426	Mixed	{"EA":0.0278}	intron_variant	rs118073142
2:217209049:T:A	A	-0.1866	2	77373	0.052087	NeutCount	217209049	T	0.09606	-1.94254	Mixed	{"AA":0.0008	EA:0.001}	intron_variant
2:217205210:A:C	C	-0.037724	2	517563	0.052143	NeutCount	217205210	A	0.019425	-1.94203	Mixed	{"AA":0.0098	EA:0.003	EU:0.002
2:217290087:G:A	A	-0.203458	2	408878	0.052297	NeutCount	217290087	G	0.104832	-1.9408	Mixed	{}	intron_variant	rs568978166
2:217355460:C:T	T	0.029005	2	539487	0.052482	NeutCount	217355460	C	0.014956	1.93936	Mixed	{"AA":0.0008	HS:0.0086}	intron_variant
2:217264093:C:T	T	-0.531975	2	8165	0.052543	NeutCount	217264093	C	0.274386	-1.93878	Mixed	{"SA":0.001}	intron_variant	rs532784523
2:217434249:TA:T	T	-0.2655	2	7526	0.05342	NeutCount	217434249	TA	0.1332	-1.932	Mixed	{"AA":0.0053}	intron_variant	rs374376557
2:217178102:A:T	T	-0.0508	2	28544	0.05349	NeutCount	217178102	A	0.028	-1.931	Mixed	{"AA":0.0416	HS:0.0029}	intron_variant
2:217403666:T:G	G	-0.082446	2	442000	0.053527	NeutCount	217403666	T	0.042701	-1.93077	Mixed	{"HS":0.0014}	intron_variant	rs191516863
2:217344792:A:G	G	-0.1473	2	444194	0.05364	NeutCount	217344792	A	0.0909	-1.93	Mixed	{"HS":0.0043}	intron_variant	rs536143684
2:217324456:T:C	C	-0.047266	2	450165	0.053842	NeutCount	217324456	T	0.024513	-1.9282	Mixed	{"HS":0.0014}	intron_variant	rs571904602
2:217194943:G:C	C	0.2735	2	408196	0.05415	NeutCount	217194943	G	0.142	1.926	Mixed	{}	intron_variant	rs540766824
2:217442048:TCC:T	T	0.1297	2	7526	0.05432	NeutCount	217442048	TCC	0.1201	1.924	Mixed	{}	intron_variant	["IGFBP2"]
2:217420129:C:T	T	0.102951	2	456887	0.054501	NeutCount	217420129	C	0.053538	1.92295	Mixed	{}	intron_variant	rs777127576
2:217286615:G:A	A	-0.066279	2	511719	0.054504	NeutCount	217286615	G	0.034468	-1.92291	Mixed	{"EU":0.005}	intron_variant	rs184506619
2:217341068:G:A	A	-0.1428	2	413356	0.05456	NeutCount	217341068	G	0.0762	-1.922	Mixed	{"AA":0.0008	HS:0.0014}	intron_variant
2:217212312:G:A	A	0.311769	2	414953	0.055243	NeutCount	217212312	G	0.162628	1.91707	Mixed	{"SA":0.001}	intron_variant	rs539250328
2:217420491:A:T	T	0.17833	2	442000	0.055301	NeutCount	217420491	A	0.093044	1.91662	Mixed	{"SA":0.001}	intron_variant	rs564372904
2:217258655:A:G	G	-0.281935	2	416867	0.055533	NeutCount	217258655	A	0.14724	-1.9148	Mixed	{"AA":0.003}	intron_variant	rs559735474
2:217398855:T:G	G	-0.017	2	439625	0.05557	NeutCount	217398855	T	0.0287	1.914	Mixed	{"AA":0.0484	HS:0.0014}	intron_variant
2:217238124:G:A	A	-0.2204	2	406788	0.05567	NeutCount	217238124	G	0.1152	-1.914	Mixed	{"HS":0.0029}	upstream_gene_variant	rs186359909
2:217363517:G:C	C	-0.2363	2	78744	0.05571	NeutCount	217363517	G	0.1235	-1.913	Mixed	{"EA":0.001}	5_prime_UTR_variant	rs536732352
2:217443789:C:T	T	-0.196	2	442000	0.05597	NeutCount	217443789	C	0.1026	-1.911	Mixed	{}	3_prime_UTR_variant	rs769854223
2:217210855:G:T	T	-0.404	2	406788	0.05635	NeutCount	217210855	G	0.2117	-1.908	Mixed	{}	intron_variant	rs776813191
2:217439867:G:T	T	-0.147453	2	450165	0.05638	NeutCount	217439867	G	0.077274	-1.90818	Mixed	{"SA":0.002}	intron_variant	rs567967771
2:217252981:A:G	G	-0.039467	2	519517	0.056759	NeutCount	217252981	A	0.020715	-1.90524	Mixed	{"EU":0.002}	intron_variant	rs114869675
2:217210239:G:A	A	-0.403196	2	406788	0.056791	NeutCount	217210239	G	0.211649	-1.90502	Mixed	{}	intron_variant	rs778024277
2:217208991:A:C	C	0.011138	2	595709	0.056975	NeutCount	217208991	A	0.005851	1.90361	Mixed	{"AA":0.0424	EA:0.0387	EU:0.0358
2:217178676:A:G	G	-0.0506	2	28544	0.05741	NeutCount	217178676	A	0.028	-1.9	Mixed	{"AA":0.0408	HS:0.0029}	intron_variant
2:217394175:C:A	A	0.172315	2	15670	0.057525	NeutCount	217394175	C	0.090721	1.89939	Mixed	{"AA":0.0053}	3_prime_UTR_variant	rs188745444
2:217206306:T:A	A	-0.0548	2	28544	0.05814	NeutCount	217206306	T	0.028	-1.895	Mixed	{"AA":0.0386	HS:0.0029}	intron_variant
2:217327402:A:G	G	0.305629	2	12273	0.058196	NeutCount	217327402	A	0.16134	1.89432	Mixed	{"AA":0.0008	HS:0.0014}	intron_variant
2:217413578:T:C	C	0.339582	2	414953	0.058346	NeutCount	217413578	T	0.179371	1.89318	Mixed	{"SA":0.001}	intron_variant	rs575412380
2:217273269:T:C	C	0.09274	2	427033	0.058385	NeutCount	217273269	T	0.048994	1.89288	Mixed	{"AA":0.0189	HS:0.0029}	intron_variant
2:217182826:C:A	A	0.0445	2	464445	0.05843	NeutCount	217182826	C	0.0235	1.892	Mixed	{"EU":0.001}	non_coding_transcript_exon_variant	rs114938552
2:217282459:G:A	A	-0.6322	2	2194	0.059075	NeutCount	217282459	G	0.3349	-1.88773	Mixed	{"AA":0.0008	HS:0.0014}	intron_variant
2:217209216:C:T	T	0.1662	2	442000	0.05915	NeutCount	217209216	C	0.088	1.887	Mixed	{}	intron_variant	rs747107389
2:217254856:C:T	T	-0.2034	2	442000	0.0592	NeutCount	217254856	C	0.1078	-1.887	Mixed	{}	intron_variant	["MARCH4"]
2:217405997:G:A	A	-0.085628	2	442000	0.059345	NeutCount	217405997	G	0.045408	-1.88575	Mixed	{"SA":0.001}	intron_variant	rs553418203
2:217400080:C:T	T	0.121002	2	78744	0.059392	NeutCount	217400080	C	0.064179	1.88538	Mixed	{"EA":0.001}	intron_variant	rs540949735
2:217257762:G:A	A	-0.5922	2	6568	0.05953	NeutCount	217257762	G	0.3143	-1.884	Mixed	{"AA":0.0008}	intron_variant	rs562216080
2:217357803:C:G	G	0.0056	2	993323	0.06023	NeutCount	217357803	C	0.0024	1.879	Mixed	{"AA":0.1263	EU:0.0726	HS:0.0605
2:217373996:C:G	G	-0.8429	2	1371	0.06023	NeutCount	217373996	C	0.4485	-1.879	Mixed	{"EA":0.006}	intron_variant	rs117125941
2:217261499:C:T	T	-0.2648	2	406788	0.06027	NeutCount	217261499	C	0.1409	-1.879	Mixed	{}	intron_variant	rs548621191
2:217336964:G:T	T	-0.29941	2	416867	0.060508	NeutCount	217336964	G	0.159501	-1.87717	Mixed	{"AA":0.003}	intron_variant	rs569534509
2:217262087:C:A	A	0.0588	2	461180	0.06086	NeutCount	217262087	C	0.0313	1.875	Mixed	{}	intron_variant	rs556787637
2:217226887:T:C	C	0.0123	2	434559	0.06088	NeutCount	217226887	T	0.0366	1.874	Mixed	{"AA":0.0219	HS:0.0043}	intron_variant
2:217326591:A:G	G	0.0039	2	518316	0.06098	NeutCount	217326591	A	0.0304	1.874	Mixed	{"AA":0.0265	HS:0.0014}	intron_variant
2:217334909:C:T	T	-0.948701	2	8165	0.061362	NeutCount	217334909	C	0.507066	-1.87096	Mixed	{"AA":0.0008}	intron_variant	rs546897345
2:217357398:A:T	T	-0.0432	2	463037	0.06145	NeutCount	217357398	A	0.0231	-1.87	Mixed	{}	intron_variant	rs776313557
2:217360669:T:C	C	0.09851	2	461963	0.061507	NeutCount	217360669	T	0.052681	1.86993	Mixed	{"AA":0.0091}	intron_variant	rs138128303
2:217423609:T:C	C	-0.225682	2	11888	0.061646	NeutCount	217423609	T	0.120756	-1.86891	Mixed	{"AA":0.0023}	intron_variant	rs564941604
2:217212347:A:G	G	-0.122714	2	442000	0.061743	NeutCount	217212347	A	0.065685	-1.86822	Mixed	{"AA":0.0008}	intron_variant	rs184902734
2:217224920:T:A	A	0.367632	2	414953	0.061855	NeutCount	217224920	T	0.196866	1.86742	Mixed	{"SA":0.001}	intron_variant	rs531397812
2:217348211:C:T	T	-0.122517	2	86909	0.06192	NeutCount	217348211	C	0.065624	-1.86695	Mixed	{"EA":0.005}	non_coding_transcript_exon_variant	rs189377476
2:217281673:T:G	G	0.915972	2	6568	0.061947	NeutCount	217281673	T	0.490675	1.86676	Mixed	{"AA":0.0008}	intron_variant	rs545516338
2:217445240:C:T	T	0.425588	2	406788	0.062228	NeutCount	217445240	C	0.228228	1.86475	Mixed	{}	downstream_gene_variant	["IGFBP2"]
2:217245036:C:T	T	-0.076933	2	528151	0.062237	NeutCount	217245036	C	0.041258	-1.86468	Mixed	{"AA":0.0023	EU:0.002	HS:0.0014}
2:217219623:T:C	C	0.366909	2	414953	0.062393	NeutCount	217219623	T	0.196885	1.86357	Mixed	{"SA":0.001}	intron_variant	rs368667240
2:217196956:A:G	G	0.811862	2	4575	0.062444	NeutCount	217196956	A	0.435732	1.86321	Mixed	{"HS":0.0043}	intron_variant	rs573737349
2:217320132:G:C	C	-0.1953	2	406788	0.06249	NeutCount	217320132	G	0.1048	-1.863	Mixed	{"EU":0.001}	intron_variant	rs572384383
2:217358757:C:T	T	-0.067499	2	450165	0.062574	NeutCount	217358757	C	0.036245	-1.8623	Mixed	{"EU":0.001}	intron_variant	rs188526336
2:217442046:TTTCC:T	T	0.123	2	7526	0.06263	NeutCount	217442046	TTTCC	0.125	1.862	Mixed	{}	intron_variant	rs1368598584
2:217284365:G:A	A	-0.545137	2	6568	0.062866	NeutCount	217284365	G	0.29305	-1.86022	Mixed	{"AA":0.0015}	intron_variant	rs544279254
2:217216824:G:A	A	0.0989	2	519373	0.06313	NeutCount	217216824	G	0.1477	1.858	Mixed	{"HS":0.0014}	intron_variant	rs527424558
2:217286903:G:A	A	0.15701	2	414953	0.063993	NeutCount	217286903	G	0.084765	1.8523	Mixed	{}	intron_variant	rs769323548
2:217220575:A:G	G	0.373152	2	406788	0.064099	NeutCount	217220575	A	0.201533	1.85157	Mixed	{"EA":0.001}	intron_variant	rs541559762
2:217396287:C:G	G	-0.9575	2	6568	0.06429	NeutCount	217396287	C	0.5175	-1.85	Mixed	{}	intron_variant	["RPL37A"]
2:217185358:C:T	T	0.3009	2	7526	0.06431	NeutCount	217185358	C	0.1574	1.85	Mixed	{}	intron_variant	["MARCH4"]
2:217343719:G:T	T	0.04125	2	473778	0.064408	NeutCount	217343719	G	0.022304	1.84944	Mixed	{"EU":0.001}	intron_variant	rs111933025
2:217193088:C:A	A	0.032472	2	535250	0.064524	NeutCount	217193088	C	0.017565	1.84868	Mixed	{"AA":0.1248	HS:0.0086}	intron_variant
2:217298627:T:A	A	-0.051178	2	122121	0.064579	NeutCount	217298627	T	0.02769	-1.84825	Mixed	{"EA":0.0278}	intron_variant	rs141383970
2:217236611:G:T	T	-0.144646	2	462432	0.064676	NeutCount	217236611	G	0.07829	-1.84757	Mixed	{"AA":0.0045	HS:0.0014}	5_prime_UTR_variant
2:217198023:G:C	C	-0.4904	2	10079	0.064688	NeutCount	217198023	G	0.265442	-1.84748	Mixed	{"AA":0.0023}	intron_variant	rs141805025
2:217372763:T:TAGAG	TAGAG	-0.0494	2	445063	0.06493	NeutCount	217372763	T	0.0268	-1.846	Mixed	{}	intron_variant	["RPL37A"]
2:217407076:A:C	C	0.051867	2	471183	0.064961	NeutCount	217407076	A	0.028103	1.8456	Mixed	{"AA":0.0605	HS:0.0043}	intron_variant
2:217206127:C:T	T	0.0605	2	434559	0.06522	NeutCount	217206127	C	0.0344	1.844	Mixed	{"AA":0.0204	HS:0.0043}	intron_variant
2:217391101:G:A	A	-0.150522	2	442000	0.065447	NeutCount	217391101	G	0.081705	-1.84226	Mixed	{"EA":0.001}	intron_variant	rs542199259
2:217244984:C:T	T	0.552214	2	9536	0.065492	NeutCount	217244984	C	0.299798	1.84195	Mixed	{"EA":0.006}	regulatory_region_variant	rs529389231
2:217313536:C:T	T	-0.1304	2	456887	0.06615	NeutCount	217313536	C	0.071	-1.837	Mixed	{}	intron_variant	rs761344904
2:217425609:C:T	T	0.1012	2	77373	0.06637	NeutCount	217425609	C	0.0551	1.836	Mixed	{"EA":0.003}	intron_variant	rs77550076
2:217433786:A:T	T	0.501752	2	8165	0.066806	NeutCount	217433786	A	0.273726	1.83304	Mixed	{"SA":0.001}	intron_variant	rs564262521
2:217418823:T:G	G	0.157231	2	421675	0.067191	NeutCount	217418823	T	0.085897	1.83046	Mixed	{}	intron_variant	rs1026409742
2:217328117:A:C	C	-0.235185	2	120750	0.067313	NeutCount	217328117	A	0.128541	-1.82965	Mixed	{"EA":0.001	SA:0.0031}	intron_variant
2:217264179:T:C	C	-0.252339	2	13185	0.067337	NeutCount	217264179	T	0.137929	-1.82948	Mixed	{"AA":0.0061}	intron_variant	rs544569346
2:217442056:TCC:T	T	0.1184	2	7526	0.06734	NeutCount	217442056	TCC	0.13	1.829	Mixed	{}	intron_variant	["IGFBP2"]
2:217444609:C:T	T	0.0814	2	461180	0.06759	NeutCount	217444609	C	0.0445	1.828	Mixed	{}	downstream_gene_variant	rs541110191
2:217211965:C:T	T	-0.074031	2	458063	0.067738	NeutCount	217211965	C	0.040525	-1.8268	Mixed	{}	intron_variant	rs560746535
2:217402808:T:G	G	-0.090039	2	469345	0.067745	NeutCount	217402808	T	0.049289	-1.82676	Mixed	{"EU":0.002}	intron_variant	rs185367924
2:217367913:G:T	T	-0.740772	2	6568	0.067815	NeutCount	217367913	G	0.405614	-1.8263	Mixed	{"HS":0.0014}	3_prime_UTR_variant	rs572108631
2:217265934:A:G	G	0.1369	2	421675	0.068	NeutCount	217265934	A	0.075	1.825	Mixed	{}	intron_variant	rs776611848
2:217410702:C:T	T	-0.130829	2	444194	0.068036	NeutCount	217410702	C	0.071694	-1.82482	Mixed	{"AA":0.0008	HS:0.0014}	intron_variant
2:217239662:G:A	A	0.225072	2	406788	0.068086	NeutCount	217239662	G	0.123361	1.8245	Mixed	{"AA":0.0008	SA:0.001}	upstream_gene_variant
2:217357854:A:G	G	0.092222	2	419246	0.068282	NeutCount	217357854	A	0.050582	1.82322	Mixed	{}	intron_variant	rs548811975
2:217292201:A:G	G	0.798411	2	6568	0.068432	NeutCount	217292201	A	0.438155	1.82221	Mixed	{"AA":0.0015}	intron_variant	rs556119542
2:217282567:T:A	A	0.057566	2	460489	0.068475	NeutCount	217282567	T	0.031596	1.82194	Mixed	{"AA":0.0008	EU:0.001	HS:0.0043}
2:217413346:T:C	C	0.77048	2	8165	0.068496	NeutCount	217413346	T	0.422924	1.82179	Mixed	{"SA":0.0061}	intron_variant	rs555457324
2:217343917:G:A	A	-0.016493	2	548222	0.06862	NeutCount	217343917	G	0.009057	-1.82102	Mixed	{"EU":0.0099	HS:0.0144}	non_coding_transcript_exon_variant
2:217182747:C:T	T	-0.079326	2	450165	0.068761	NeutCount	217182747	C	0.043584	-1.82007	Mixed	{}	intron_variant	rs768921918
2:217349735:G:T	T	-0.366547	2	8165	0.069051	NeutCount	217349735	G	0.201605	-1.81814	Mixed	{"SA":0.0031}	intron_variant	rs547884192
2:217243580:G:A	A	-0.089961	2	421675	0.069297	NeutCount	217243580	G	0.049523	-1.81655	Mixed	{}	intergenic_variant	rs561721938
2:217404940:T:C	C	0.059435	2	471183	0.069318	NeutCount	217404940	T	0.032721	1.81642	Mixed	{"AA":0.0461	HS:0.0043}	intron_variant
2:217288607:G:C	C	-0.600256	2	6568	0.069547	NeutCount	217288607	G	0.330736	-1.81491	Mixed	{"AA":0.0008}	intron_variant	rs534949228
2:217248697:G:C	C	-0.326027	2	406788	0.069613	NeutCount	217248697	G	0.179681	-1.81448	Mixed	{}	downstream_gene_variant	rs768152256
2:217255783:A:C	C	-0.2807	2	416867	0.0699	NeutCount	217255783	A	0.1471	-1.813	Mixed	{"AA":0.003}	intron_variant	rs574448763
2:217286780:T:A	A	-0.081363	2	461180	0.070187	NeutCount	217286780	T	0.044933	-1.81076	Mixed	{}	intron_variant	rs776378267
2:217294871:G:A	A	0.015838	2	543176	0.070217	NeutCount	217294871	G	0.008748	1.81047	Mixed	{"AA":0.0008	EU:0.0169	HS:0.0058}
2:217443586:G:A	A	0.036382	2	535477	0.070371	NeutCount	217443586	G	0.020106	1.80951	Mixed	{"AA":0.0008	EA:0.0169}	intron_variant
2:217188711:A:C	C	0.210928	2	450165	0.070749	NeutCount	217188711	A	0.116719	1.80714	Mixed	{"SA":0.001}	intron_variant	rs555014200
2:217220699:T:C	C	0.0873	2	23196	0.07126	NeutCount	217220699	T	0.0571	1.804	Mixed	{"AA":0.0098	HS:0.0029}	intron_variant
2:217322950:G:A	A	0.077445	2	126696	0.071364	NeutCount	217322950	G	0.042949	1.80319	Mixed	{"EA":0.0089	SA:0.001}	intron_variant
2:217435489:C:A	A	-0.5018	2	6568	0.07168	NeutCount	217435489	C	0.2786	-1.801	Mixed	{"AA":0.0015}	intron_variant	rs533708699
2:217429977:G:T	T	0.103355	2	461109	0.071715	NeutCount	217429977	G	0.057389	1.80095	Mixed	{"AA":0.0121	EU:0.001	HS:0.0029}
2:217427592:C:T	T	-0.2555	2	406788	0.07203	NeutCount	217427592	C	0.142	-1.799	Mixed	{}	intron_variant	rs780583996
2:217433712:A:G	G	-0.0556	2	445063	0.07205	NeutCount	217433712	A	0.0309	-1.799	Mixed	{"EU":0.001}	intron_variant	rs555579370
2:217313420:C:T	T	-0.4442	2	406788	0.07216	NeutCount	217313420	C	0.247	-1.798	Mixed	{"AA":0.0015}	intron_variant	rs536914607
2:217183594:C:G	G	0.277903	2	414953	0.072341	NeutCount	217183594	C	0.154647	1.79702	Mixed	{"HS":0.0014}	intron_variant	rs527606128
2:217332173:G:A	A	0.1429	2	421675	0.07236	NeutCount	217332173	G	0.0795	1.797	Mixed	{}	intron_variant	rs757637590
2:217442035:CTCTT:C	C	0.1089	2	7526	0.07236	NeutCount	217442035	CTCTT	0.1424	1.797	Mixed	{}	intron_variant	rs201938670
2:217245058:G:T	T	0.0039	2	1069160	0.07238	NeutCount	217245058	G	0.0016	1.797	Mixed	{"AA":0.5121	EA:0.2222	EU:0.2406
2:217317753:G:T	T	-0.029298	2	538518	0.073118	NeutCount	217317753	G	0.016348	-1.79215	Mixed	{"EU":0.004	HS:0.0029	SA:0.001}
2:217415853:G:A	A	0.295695	2	8140	0.073212	NeutCount	217415853	G	0.165049	1.79156	Mixed	{"HS":0.0058}	intron_variant	rs184137421
2:217388435:T:A	A	0.0296	2	518316	0.07324	NeutCount	217388435	T	0.0295	1.791	Mixed	{"AA":0.0318	HS:0.0029}	intron_variant
2:217429848:A:G	G	-0.0253	2	473607	0.07333	NeutCount	217429848	A	0.0144	-1.791	Mixed	{"AA":0.115	EU:0.001	HS:0.0101}
2:217327261:G:A	A	0.0717	2	78744	0.07367	NeutCount	217327261	G	0.0401	1.789	Mixed	{"EA":0.0069}	intron_variant	rs186176304
2:217364437:A:C	C	0.888235	2	1081	0.073881	NeutCount	217364437	A	0.496943	1.7874	Mixed	{}	non_coding_transcript_exon_variant	rs1409815813
2:217205143:C:G	G	0.2318	2	77373	0.073912	NeutCount	217205143	C	0.1297	1.7872	Mixed	{"EA":0.001}	intron_variant	rs144399412
2:217207587:C:T	T	-0.0891	2	442000	0.07404	NeutCount	217207587	C	0.0498	-1.786	Mixed	{"HS":0.0014}	intron_variant	rs547770060
2:217441277:G:A	A	0.34624	2	406788	0.074814	NeutCount	217441277	G	0.194337	1.78165	Mixed	{"SA":0.001}	intron_variant	rs540794424
2:217242017:G:C	C	0.011317	2	542177	0.075612	NeutCount	217242017	G	0.006369	1.77689	Mixed	{"AA":0.0015	EU:0.0298	HS:0.0187
2:217177602:T:C	C	0.276521	2	418676	0.075803	NeutCount	217177602	T	0.155733	1.77561	Mixed	{"AA":0.0015}	intron_variant	rs558268010
2:217238387:T:A	A	-0.079911	2	442000	0.07581	NeutCount	217238387	T	0.045006	-1.77556	Mixed	{"HS":0.0029}	upstream_gene_variant	rs181471500
2:217416812:T:C	C	0.086384	2	451536	0.075839	NeutCount	217416812	T	0.048656	1.7754	Mixed	{"EA":0.005}	intron_variant	rs143751497
2:217301222:A:G	G	-0.075389	2	442000	0.076284	NeutCount	217301222	A	0.042528	-1.77269	Mixed	{"SA":0.001}	intron_variant	rs545671978
2:217229486:C:T	T	0.0109	2	434559	0.07643	NeutCount	217229486	C	0.0363	1.772	Mixed	{"AA":0.0227	EA:0.001	HS:0.0043}
2:217184307:A:T	T	-0.5941	2	6568	0.07661	NeutCount	217184307	A	0.3355	-1.771	Mixed	{"AA":0.0008}	intron_variant	rs542853552
2:217341591:G:C	C	0.095379	2	450165	0.07672	NeutCount	217341591	G	0.053884	1.77008	Mixed	{"SA":0.0041}	intron_variant	rs553988684
2:217361819:C:T	T	-0.0567	2	504659	0.07672	NeutCount	217361819	C	0.032	-1.77	Mixed	{"EU":0.002}	intron_variant	rs559827107
2:217426628:G:A	A	0.795939	2	8165	0.076722	NeutCount	217426628	G	0.449665	1.77007	Mixed	{"SA":0.0112}	intron_variant	rs560526296
2:217197856:T:C	C	0.232817	2	409265	0.076728	NeutCount	217197856	T	0.131532	1.77004	Mixed	{}	intron_variant	rs182557850
2:217232666:A:G	G	0.11799	2	413356	0.07682	NeutCount	217232666	A	0.066681	1.76947	Mixed	{}	intron_variant	rs867028367
2:217271774:T:C	C	1.0457	2	1371	0.07721	NeutCount	217271774	T	0.5917	1.767	Mixed	{"EA":0.004	SA:0.001}	intron_variant
2:217271587:T:A	A	-0.063567	2	534260	0.077418	NeutCount	217271587	T	0.035997	-1.7659	Mixed	{"EA":0.002}	intron_variant	rs79413337
2:217323543:A:C	C	0.3057	2	12273	0.07745	NeutCount	217323543	A	0.1613	1.766	Mixed	{"AA":0.0008	HS:0.0014}	intron_variant
2:217251417:T:C	C	-0.406313	2	9536	0.077725	NeutCount	217251417	T	0.230326	-1.76408	Mixed	{"EA":0.0089}	intron_variant	rs184770993
2:217267689:G:T	T	0.0477	2	445063	0.07791	NeutCount	217267689	G	0.0271	1.763	Mixed	{"AA":0.0008}	intron_variant	rs559805136
2:217333128:C:T	T	-0.165394	2	406788	0.078218	NeutCount	217333128	C	0.093912	-1.76116	Mixed	{}	intron_variant	rs749350864
2:217185402:T:C	C	-0.011904	2	595709	0.078305	NeutCount	217185402	T	0.006761	-1.76069	Mixed	{"AA":0.1286	EA:0.0268	EU:0.0159
2:217221963:C:T	T	-0.1559	2	421675	0.07841	NeutCount	217221963	C	0.0886	-1.76	Mixed	{}	intron_variant	rs879730352
2:217299114:T:C	C	0.1079	2	421675	0.07868	NeutCount	217299114	T	0.0614	1.758	Mixed	{}	intron_variant	rs758472481
2:217384335:G:GC	GC	-0.0836	2	7526	0.07872	NeutCount	217384335	G	0.0459	-1.758	Mixed	{"AA":0.1089	EU:0.001	HS:0.0072}
2:217339627:G:A	A	0.3046	2	12273	0.07875	NeutCount	217339627	G	0.1615	1.758	Mixed	{"AA":0.0008	HS:0.0014}	intron_variant
2:217225617:C:G	G	0.035506	2	536094	0.078786	NeutCount	217225617	C	0.020199	1.75781	Mixed	{"AA":0.1097	EU:0.001	HS:0.0101
2:217261711:G:A	A	-0.569591	2	6568	0.078984	NeutCount	217261711	G	0.324249	-1.75665	Mixed	{"AA":0.0008}	non_coding_transcript_exon_variant	rs150487511
2:217215129:C:T	T	-0.1425	2	519373	0.07914	NeutCount	217215129	C	0.0759	-1.756	Mixed	{"EU":0.001}	intron_variant	rs142197798
2:217181346:A:G	G	0.0604	2	456887	0.07923	NeutCount	217181346	A	0.0344	1.755	Mixed	{"EU":0.001}	intron_variant	rs576882094
2:217291427:G:T	T	-0.5642	2	6568	0.07938	NeutCount	217291427	G	0.3216	-1.754	Mixed	{"AA":0.0008}	intron_variant	rs553662927
2:217416622:G:C	C	-0.5574	2	6568	0.08026	NeutCount	217416622	G	0.3186	-1.749	Mixed	{"AA":0.0008}	intron_variant	rs545020836
2:217254687:A:G	G	-0.924253	2	6568	0.080326	NeutCount	217254687	A	0.528498	-1.74883	Mixed	{"AA":0.0008}	intron_variant	rs541151497
2:217271146:A:AG	AG	0.0524	2	445063	0.08076	NeutCount	217271146	A	0.03	1.746	Mixed	{}	intron_variant	["SMARCAL1"]
2:217337361:A:G	G	0.0342	2	514023	0.0809	NeutCount	217337361	A	0.0254	-1.745	Mixed	{"AA":0.0613	HS:0.0058}	intron_variant
2:217296085:A:G	G	-0.232757	2	452079	0.081646	NeutCount	217296085	A	0.133673	-1.74124	Mixed	{"AA":0.0053}	intron_variant	rs142526242
2:217431375:C:T	T	-0.027338	2	533033	0.081743	NeutCount	217431375	C	0.015705	-1.74072	Mixed	{"EU":0.005	HS:0.0043}	intron_variant
2:217352912:G:A	A	0.028277	2	533949	0.08188	NeutCount	217352912	G	0.016252	1.73991	Mixed	{"EU":0.002	HS:0.0014	SA:0.0031}
2:217249502:C:T	T	0.2782	2	406788	0.08216	NeutCount	217249502	C	0.16	1.738	Mixed	{}	downstream_gene_variant	rs1395856305
2:217438052:G:A	A	-0.167688	2	78744	0.082411	NeutCount	217438052	G	0.096545	-1.73689	Mixed	{"EA":0.001}	intron_variant	rs185408299
2:217414349:C:T	T	0.029386	2	551131	0.082582	NeutCount	217414349	C	0.016928	1.73594	Mixed	{"AA":0.0189	EA:0.0268	HS:0.0144
2:217438438:AT:A	A	0.1377	2	7526	0.08285	NeutCount	217438438	AT	0.09	1.734	Mixed	{"AA":0.0151	HS:0.0029}	intron_variant
2:217443501:G:C	C	0.367301	2	8165	0.082947	NeutCount	217443501	G	0.21184	1.73386	Mixed	{"SA":0.0031}	intron_variant	rs559966263
2:217335446:C:T	T	-0.123118	2	456887	0.08312	NeutCount	217335446	C	0.071048	-1.73288	Mixed	{}	intron_variant	rs766572922
2:217439292:G:A	A	-0.1322	2	23196	0.08319	NeutCount	217439292	G	0.0777	-1.732	Mixed	{"AA":0.0129}	intron_variant	rs147323829
2:217386587:C:T	T	0.182658	2	406788	0.083305	NeutCount	217386587	C	0.10547	1.73185	Mixed	{}	intron_variant	rs868696510
2:217203776:G:A	A	-0.702907	2	8165	0.083356	NeutCount	217203776	G	0.405939	-1.73156	Mixed	{"SA":0.002}	intron_variant	rs550912400
2:217203811:T:A	A	-0.702907	2	8165	0.083356	NeutCount	217203811	T	0.405939	-1.73156	Mixed	{"SA":0.002}	intron_variant	rs569491525
2:217210743:C:T	T	-0.478117	2	8165	0.083375	NeutCount	217210743	C	0.276136	-1.73145	Mixed	{"SA":0.001}	intron_variant	rs549108621
2:217385695:G:A	A	-0.83198	2	6568	0.083506	NeutCount	217385695	G	0.480713	-1.73072	Mixed	{"AA":0.0008}	intron_variant	rs537683429
2:217210232:C:T	T	0.693773	2	2443	0.083558	NeutCount	217210232	C	0.400925	1.73043	Mixed	{}	intron_variant	["MARCH4"]
2:217392271:T:C	C	-0.240489	2	406788	0.083588	NeutCount	217392271	T	0.13899	-1.73026	Mixed	{"EA":0.001}	intron_variant	rs555538255
2:217317577:A:T	T	0.291317	2	406788	0.083729	NeutCount	217317577	A	0.168443	1.72947	Mixed	{}	intron_variant	rs764315231
2:217301790:T:C	C	0.4517	2	6568	0.08394	NeutCount	217301790	T	0.2614	1.728	Mixed	{"AA":0.0008}	intron_variant	rs568845222
2:217438071:G:GA	GA	0.1374	2	7526	0.08401	NeutCount	217438071	G	0.0894	1.728	Mixed	{"AA":0.0159	HS:0.0029}	intron_variant
2:217269672:G:A	A	-0.349041	2	8165	0.084019	NeutCount	217269672	G	0.202009	-1.72785	Mixed	{"SA":0.0031}	intron_variant	rs573947623
2:217217061:C:T	T	-0.562005	2	35212	0.084374	NeutCount	217217061	C	0.325635	-1.72587	Mixed	{}	intron_variant	rs757113139
2:217243191:T:C	C	-0.044554	2	535013	0.084455	NeutCount	217243191	T	0.025822	-1.72543	Mixed	{"AA":0.0333	EU:0.003	HS:0.0014}
2:217199209:C:T	T	-0.043997	2	471924	0.084694	NeutCount	217199209	C	0.025519	-1.72409	Mixed	{"EU":0.001}	intron_variant	rs543379784
2:217391671:A:G	G	-0.1323	2	23196	0.08494	NeutCount	217391671	A	0.0772	-1.723	Mixed	{"AA":0.0076	HS:0.0014}	intron_variant
2:217291561:A:G	G	-0.505485	2	6568	0.085004	NeutCount	217291561	A	0.29348	-1.72238	Mixed	{"AA":0.0008}	intron_variant	rs565839462
2:217183029:G:A	A	0.15305	2	406788	0.085251	NeutCount	217183029	G	0.08893	1.72102	Mixed	{"EA":0.001	EU:0.001	SA:0.001}
2:217261986:G:A	A	0.059	2	494236	0.08531	NeutCount	217261986	G	0.0346	1.721	Mixed	{"EU":0.001	HS:0.0014}	intron_variant
2:217290241:G:A	A	0.01859	2	545386	0.085313	NeutCount	217290241	G	0.010804	1.72066	Mixed	{"AA":0.0008	EA:0.003	EU:0.006
2:217256852:G:C	C	-0.1198	2	442000	0.08583	NeutCount	217256852	G	0.0698	-1.718	Mixed	{"EU":0.001}	intron_variant	rs555271853
2:217242215:AGG:A	A	0.1349	2	7526	0.08627	NeutCount	217242215	AGG	0.0759	1.715	Mixed	{}	intergenic_variant	rs1223367746
2:217247137:A:G	G	-0.581363	2	6568	0.086331	NeutCount	217247137	A	0.338968	-1.7151	Mixed	{"AA":0.0008}	downstream_gene_variant	rs192513321
2:217406097:G:A	A	-0.235713	2	498219	0.086813	NeutCount	217406097	G	0.137645	-1.71247	Mixed	{"EU":0.001	HS:0.0029}	intron_variant
2:217343441:A:G	G	0.225225	2	420417	0.086861	NeutCount	217343441	A	0.13154	1.71222	Mixed	{}	intron_variant	rs1056182525
2:217220877:C:T	T	-0.102629	2	20245	0.086867	NeutCount	217220877	C	0.059941	-1.71217	Mixed	{"AA":0.0144}	intron_variant	rs139633576
2:217264358:C:T	T	-0.345927	2	8165	0.086896	NeutCount	217264358	C	0.202058	-1.71202	Mixed	{"SA":0.0031}	intron_variant	rs550123936
2:217222342:C:A	A	0.041058	2	470521	0.086916	NeutCount	217222342	C	0.023984	1.71189	Mixed	{}	intron_variant	rs144028335
2:217330807:T:C	C	-0.327878	2	414953	0.086998	NeutCount	217330807	T	0.191577	-1.71147	Mixed	{"SA":0.001}	intron_variant	rs569376690
2:217373775:A:G	G	-0.192414	2	442000	0.087296	NeutCount	217373775	A	0.112532	-1.70986	Mixed	{"EU":0.002	HS:0.0014}	intron_variant
2:217347191:G:T	T	-0.501719	2	6568	0.08744	NeutCount	217347191	G	0.293562	-1.70907	Mixed	{"AA":0.0008}	intron_variant	rs538956641
2:217435319:A:G	G	-0.078355	2	434133	0.087473	NeutCount	217435319	A	0.045851	-1.7089	Mixed	{}	intron_variant	rs540139027
2:217316143:T:C	C	-0.44522	2	6568	0.087702	NeutCount	217316143	T	0.260719	-1.70766	Mixed	{"AA":0.0008}	non_coding_transcript_exon_variant	rs561495545
2:217180653:C:G	G	-0.4691	2	6568	0.08773	NeutCount	217180653	C	0.2747	-1.707	Mixed	{"AA":0.0008}	intron_variant	rs532625140
2:217409475:G:A	A	0.008675	2	600379	0.088281	NeutCount	217409475	G	0.005089	1.70466	Mixed	{"AA":0.5424	EA:0.0129	EU:0.0249
2:217284659:G:A	A	-0.523361	2	9536	0.088547	NeutCount	217284659	G	0.307295	-1.70312	Mixed	{"EA":0.002	SA:0.002}	intron_variant
2:217391914:T:C	C	0.2008	2	7526	0.08861	NeutCount	217391914	T	0.1137	1.703	Mixed	{}	intron_variant	rs57384371
2:217327884:T:C	C	-0.1345	2	442000	0.08862	NeutCount	217327884	T	0.079	-1.703	Mixed	{"SA":0.001}	intron_variant	rs568383731
2:217226816:C:T	T	-0.827378	2	1371	0.088747	NeutCount	217226816	C	0.486105	-1.70206	Mixed	{"EA":0.005}	intron_variant	rs565998000
2:217190297:G:C	C	-0.831719	2	8165	0.089144	NeutCount	217190297	G	0.489263	-1.69994	Mixed	{"EA":0.001}	intron_variant	rs533203586
2:217398081:A:G	G	0.102	2	23196	0.08918	NeutCount	217398081	A	0.0674	1.7	Mixed	{"AA":0.0068	HS:0.0014}	intron_variant
2:217185362:C:T	T	0.3081	2	7526	0.08983	NeutCount	217185362	C	0.1752	1.696	Mixed	{}	intron_variant	["MARCH4"]
2:217366113:T:A	A	0.659031	2	8165	0.090065	NeutCount	217366113	T	0.388794	1.69506	Mixed	{"SA":0.0003926}	missense_variant	rs557508271
2:217440133:C:T	T	0.146	2	77373	0.09028	NeutCount	217440133	C	0.08619	1.69393	Mixed	{"EA":0.001}	intron_variant	rs191537070
2:217191098:A:G	G	0.095872	2	450165	0.090595	NeutCount	217191098	A	0.056653	1.69227	Mixed	{"EU":0.002}	intron_variant	rs577816775
2:217442216:T:TCA	TCA	0.0063	2	445063	0.09064	NeutCount	217442216	T	0.0037	1.692	Mixed	{}	intron_variant	rs752148877
2:217422766:A:T	T	-0.591443	2	9536	0.090685	NeutCount	217422766	A	0.349593	-1.6918	Mixed	{"EA":0.0089}	intron_variant	rs187896373
2:217239090:G:C	C	-0.187498	2	406788	0.090833	NeutCount	217239090	G	0.110878	-1.69103	Mixed	{}	upstream_gene_variant	rs777247880
2:217417351:C:T	T	0.495299	2	8165	0.090841	NeutCount	217417351	C	0.292905	1.69099	Mixed	{"SA":0.001}	intron_variant	rs572346017
2:217405811:C:T	T	0.087718	2	456887	0.090912	NeutCount	217405811	C	0.051885	1.69062	Mixed	{"AA":0.0023}	intron_variant	rs189352311
2:217352784:C:T	T	0.063978	2	469345	0.091161	NeutCount	217352784	C	0.037872	1.68932	Mixed	{}	non_coding_transcript_exon_variant	rs572848965
2:217259996:C:T	T	-0.02	2	518316	0.09126	NeutCount	217259996	C	0.0251	1.689	Mixed	{"AA":0.0605	HS:0.0014}	intron_variant
2:217419210:G:A	A	-0.0317	2	435332	0.09126	NeutCount	217419210	G	0.0382	1.689	Mixed	{"AA":0.0212	HS:0.0029}	intron_variant
2:217187282:C:T	T	0.0526	2	470544	0.09128	NeutCount	217187282	C	0.0318	-1.689	Mixed	{"AA":0.0431	HS:0.0014}	intron_variant
2:217380016:G:C	C	-0.0162	2	436431	0.09137	NeutCount	217380016	G	0.0264	-1.688	Mixed	{"AA":0.0439	HS:0.0029}	intron_variant
2:217192658:A:AT	AT	0.0363	2	445063	0.09158	NeutCount	217192658	A	0.0215	1.687	Mixed	{}	intron_variant	rs1277307986
2:217351096:A:T	T	0.871782	2	8165	0.092	NeutCount	217351096	A	0.517395	1.68494	Mixed	{"SA":0.001}	intron_variant	rs552449774
2:217239185:T:C	C	-0.036129	2	538902	0.09232	NeutCount	217239185	T	0.021463	-1.68332	Mixed	{"AA":0.0045	EU:0.002	HS:0.0029}
2:217270715:A:T	T	-0.435318	2	406788	0.092614	NeutCount	217270715	A	0.258845	-1.68177	Mixed	{}	intron_variant	["SMARCAL1"]
2:217296830:T:TG	TG	-0.0076	2	445063	0.09276	NeutCount	217296830	T	0.0045	-1.681	Mixed	{}	intron_variant	["SMARCAL1"]
2:217431765:A:G	G	-0.159928	2	15670	0.092766	NeutCount	217431765	A	0.095139	-1.68099	Mixed	{"AA":0.003}	intron_variant	rs570009711
2:217379947:A:T	T	-0.0157	2	436431	0.09281	NeutCount	217379947	A	0.0264	-1.681	Mixed	{"AA":0.0439	HS:0.0029}	intron_variant
2:217429211:G:A	A	-0.0457	2	445063	0.0934	NeutCount	217429211	G	0.0272	-1.678	Mixed	{"EU":0.001}	intron_variant	rs555382624
2:217404065:C:T	T	0.014816	2	545046	0.093788	NeutCount	217404065	C	0.008842	1.67564	Mixed	{"AA":0.1452	EU:0.007	HS:0.0202}
2:217249679:T:C	C	0.1281	2	77373	0.093816	NeutCount	217249679	T	0.07645	1.6756	Mixed	{"EA":0.001}	downstream_gene_variant	rs553361143
2:217239768:C:T	T	-0.022977	2	545866	0.094046	NeutCount	217239768	C	0.013722	-1.67446	Mixed	{"AA":0.0045	EU:0.005	SA:0.0041}
2:217371203:G:A	A	0.093306	2	450165	0.094374	NeutCount	217371203	G	0.055779	1.67278	Mixed	{"EU":0.002}	intron_variant	rs551113437
2:217344155:C:A	A	-0.2459	2	7526	0.09447	NeutCount	217344155	C	0.1417	-1.672	Mixed	{}	intron_variant	rs1248585659
2:217370028:A:C	C	-0.1035	2	13861	0.09521	NeutCount	217370028	A	0.0734	-1.669	Mixed	{"AA":0.0113}	intron_variant	rs550339703
2:217391450:C:A	A	-0.0513	2	445063	0.09531	NeutCount	217391450	C	0.0307	-1.668	Mixed	{"EU":0.001}	intron_variant	rs533985387
2:217245500:A:C	C	-0.157814	2	15670	0.095546	NeutCount	217245500	A	0.094678	-1.66685	Mixed	{"AA":0.0061	HS:0.0014}	downstream_gene_variant
2:217363563:C:T	T	-0.0572	2	491863	0.09565	NeutCount	217363563	C	0.0351	-1.666	Mixed	{"AA":0.00006152	EA:0.0002718	EU:0.00005279
2:217416252:G:A	A	-0.154989	2	414953	0.09652	NeutCount	217416252	G	0.093257	-1.66196	Mixed	{"SA":0.0031}	intron_variant	rs527754013
2:217294000:G:C	C	-0.02928	2	475929	0.096544	NeutCount	217294000	G	0.017619	-1.66184	Mixed	{"EU":0.002}	intron_variant	rs186175496
2:217268412:A:G	G	-0.425501	2	8165	0.096615	NeutCount	217268412	A	0.256096	-1.66149	Mixed	{"SA":0.002}	intron_variant	rs557645057
2:217340952:A:G	G	-0.022005	2	543623	0.096651	NeutCount	217340952	A	0.013246	-1.66126	Mixed	{"EU":0.007	HS:0.0086}	intron_variant
2:217400187:C:G	G	-0.007954	2	547043	0.096694	NeutCount	217400187	C	0.004789	-1.66089	Mixed	{"AA":0.0023	EA:0.003	EU:0.0427
2:217274489:G:A	A	-0.152	2	456887	0.09682	NeutCount	217274489	G	0.0915	-1.66	Mixed	{}	intron_variant	rs544996833
2:217402685:A:C	C	0.012217	2	546417	0.096892	NeutCount	217402685	A	0.007359	1.66014	Mixed	{"AA":0.4637	EU:0.0089	HS:0.0375}
2:217403843:C:T	T	-0.443685	2	8165	0.09703	NeutCount	217403843	C	0.267373	-1.65942	Mixed	{"SA":0.0061}	intron_variant	rs372834464
2:217360383:C:G	G	-0.730771	2	6568	0.097636	NeutCount	217360383	C	0.441175	-1.65642	Mixed	{"AA":0.0008}	intron_variant	rs551191060
2:217182421:G:A	A	0.1483	2	408982	0.09815	NeutCount	217182421	G	0.1295	1.654	Mixed	{"AA":0.0015}	intron_variant	rs567854324
2:217234404:C:T	T	-0.694257	2	8165	0.098593	NeutCount	217234404	C	0.420326	-1.65171	Mixed	{"SA":0.001}	intron_variant	rs530565726
2:217201701:C:A	A	0.0236	2	515122	0.09867	NeutCount	217201701	C	0.0217	1.651	Mixed	{"AA":0.0703	HS:0.0058}	intron_variant
2:217371031:A:G	G	0.044215	2	78744	0.098743	NeutCount	217371031	A	0.026781	1.65098	Mixed	{"EA":0.006}	intron_variant	rs149962972
2:217245886:T:A	A	0.158704	2	442000	0.099022	NeutCount	217245886	T	0.096207	1.64961	Mixed	{}	downstream_gene_variant	rs756922196
2:217231963:T:C	C	-0.134522	2	15670	0.099055	NeutCount	217231963	T	0.081556	-1.64944	Mixed	{"AA":0.0061}	intron_variant	rs147940276
2:217267540:G:C	C	0.3811	2	35212	0.09907	NeutCount	217267540	G	0.2311	1.649	Mixed	{"HS":0.0014}	intron_variant	rs192005383
2:217227766:C:T	T	0.49886	2	1408	0.099099	NeutCount	217227766	C	0.30248	1.64923	Mixed	{}	intron_variant	rs543417286
2:217236505:C:T	T	0.1724	2	407791	0.0991	NeutCount	217236505	C	0.1045	1.649	Mixed	{}	5_prime_UTR_variant	rs763274693
2:217362148:C:G	G	-0.02662	2	504252	0.099232	NeutCount	217362148	C	0.016147	-1.6486	Mixed	{"EA":0.0278	HS:0.0202}	intron_variant
2:217194537:G:A	A	-0.486712	2	6568	0.099323	NeutCount	217194537	G	0.29531	-1.64814	Mixed	{}	intron_variant	rs181929077
2:217418252:G:A	A	-0.300426	2	406788	0.099614	NeutCount	217418252	G	0.182439	-1.64672	Mixed	{"AA":0.0008	SA:0.002}	intron_variant
2:217212547:CT:C	C	0.0035	2	445063	0.09983	NeutCount	217212547	CT	0.0021	1.646	Mixed	{}	intron_variant	rs1482165737
2:217186252:A:T	T	-0.0047	2	1070700	0.09991	NeutCount	217186252	A	0.0025	-1.645	Mixed	{"AA":0.0061	EA:0.1429	EU:0.0795
2:217275132:C:T	T	-0.078331	2	484161	0.100061	NeutCount	217275132	C	0.047631	-1.64454	Mixed	{"EA":0.001}	intron_variant	rs543921896
2:217411118:G:A	A	-0.31908	2	413356	0.100091	NeutCount	217411118	G	0.19404	-1.6444	Mixed	{"AA":0.0008}	intron_variant	rs530414429
2:217215272:A:T	T	-0.026937	2	526825	0.100195	NeutCount	217215272	A	0.016386	-1.6439	Mixed	{"AA":0.0008	EU:0.007}	intron_variant
2:217283618:C:T	T	0.007935	2	624903	0.100752	NeutCount	217283618	C	0.004835	1.64116	Mixed	{"AA":0.1974	EU:0.0358	HS:0.0533
2:217431634:C:T	T	0.0599	2	27771	0.1012	NeutCount	217431634	C	0.0477	1.639	Mixed	{"AA":0.0159}	intron_variant	rs183231061
2:217191930:ACAGTT:A	A	-0.0101	2	445063	0.1013	NeutCount	217191930	ACAGTT	0.0062	-1.638	Mixed	{}	intron_variant	["MARCH4"]
2:217181880:T:C	C	-0.854166	2	6568	0.101465	NeutCount	217181880	T	0.521538	-1.63778	Mixed	{"AA":0.0008}	intron_variant	rs563875174
2:217413667:C:T	T	-0.759129	2	1371	0.101598	NeutCount	217413667	C	0.46369	-1.63715	Mixed	{"EA":0.001}	intron_variant	rs558021572
2:217388951:C:T	T	-0.016	2	436431	0.1017	NeutCount	217388951	C	0.0261	-1.637	Mixed	{"AA":0.0431	HS:0.0029}	intron_variant
2:217241107:T:TA	TA	-0.1294	2	7526	0.102	NeutCount	217241107	T	0.0762	-1.635	Mixed	{"AA":0.0219	HS:0.0043}	upstream_gene_variant
2:217326484:G:A	A	-0.1234	2	406788	0.1021	NeutCount	217326484	G	0.0755	-1.635	Mixed	{}	intron_variant	rs1016066784
2:217320569:C:T	T	0.1187	2	77373	0.10238	NeutCount	217320569	C	0.07267	1.63341	Mixed	{"EA":0.001}	intron_variant	rs191751721
2:217263764:G:C	C	0.074593	2	442000	0.102389	NeutCount	217263764	G	0.045668	1.63338	Mixed	{"AA":0.0008}	intron_variant	rs557428389
2:217214642:A:C	C	0.547	2	6568	0.1035	NeutCount	217214642	A	0.3359	1.628	Mixed	{"AA":0.0015}	intron_variant	rs542357328
2:217288511:G:A	A	0.43965	2	406788	0.103908	NeutCount	217288511	G	0.270357	1.62618	Mixed	{"HS":0.0014}	intron_variant	rs550571597
2:217279380:C:A	A	-1.06827	2	1371	0.104005	NeutCount	217279380	C	0.657102	-1.62573	Mixed	{"EA":0.001266	SA:0.00006548}	5_prime_UTR_variant
2:217192779:C:T	T	0.482178	2	43377	0.104109	NeutCount	217192779	C	0.296682	1.62524	Mixed	{}	intron_variant	rs780041863
2:217383350:G:A	A	-0.14674	2	406788	0.104445	NeutCount	217383350	G	0.090376	-1.62366	Mixed	{}	intron_variant	rs747319544
2:217246761:C:A	A	-0.1308	2	456887	0.1045	NeutCount	217246761	C	0.0806	-1.623	Mixed	{}	downstream_gene_variant	rs758382356
2:217297300:C:T	T	-0.177165	2	13476	0.104518	NeutCount	217297300	C	0.109138	-1.62331	Mixed	{"AA":0.0023}	intron_variant	rs544383701
2:217183712:G:A	A	0.331838	2	406788	0.104557	NeutCount	217183712	G	0.204442	1.62314	Mixed	{"AA":0.0008}	intron_variant	rs569342683
2:217405260:C:T	T	0.040124	2	523782	0.104569	NeutCount	217405260	C	0.024721	1.62307	Mixed	{"EU":0.002	HS:0.0086}	intron_variant
2:217294807:G:A	A	0.67889	2	35212	0.104735	NeutCount	217294807	G	0.418472	1.62231	Mixed	{}	intron_variant	rs372918231
2:217368484:A:G	G	0.0955	2	28544	0.1049	NeutCount	217368484	A	0.0541	1.622	Mixed	{"AA":0.0129}	intron_variant	rs185666140
2:217403059:A:G	G	-0.142377	2	450165	0.104972	NeutCount	217403059	A	0.087822	-1.6212	Mixed	{"SA":0.001}	intron_variant	rs571779209
2:217384782:C:T	T	0.088668	2	465052	0.105079	NeutCount	217384782	C	0.05471	1.62069	Mixed	{}	intron_variant	rs758916511
2:217368264:T:C	C	0.0955	2	28544	0.1051	NeutCount	217368264	T	0.0541	1.621	Mixed	{"AA":0.0129}	3_prime_UTR_variant	rs143424427
2:217380978:C:G	G	-0.279285	2	406788	0.105138	NeutCount	217380978	C	0.172353	-1.62042	Mixed	{}	intron_variant	["RPL37A"]
2:217432701:G:A	A	-0.313999	2	10079	0.105349	NeutCount	217432701	G	0.193893	-1.61944	Mixed	{"AA":0.003}	intron_variant	rs568380998
2:217217420:G:A	A	-0.090044	2	471620	0.105551	NeutCount	217217420	G	0.055634	-1.61851	Mixed	{"AA":0.0008}	intron_variant	rs559927891
2:217318503:C:T	T	-0.301229	2	414953	0.105555	NeutCount	217318503	C	0.186118	-1.61848	Mixed	{"SA":0.001}	intron_variant	rs566870567
2:217255463:G:A	A	-0.5074	2	41780	0.1057	NeutCount	217255463	G	0.3235	-1.618	Mixed	{}	intron_variant	rs777862370
2:217201289:G:A	A	-0.142912	2	78744	0.106016	NeutCount	217201289	G	0.088417	-1.61634	Mixed	{"EA":0.003}	intron_variant	rs181490516
2:217355509:C:G	G	-0.611528	2	6568	0.106097	NeutCount	217355509	C	0.378427	-1.61597	Mixed	{"AA":0.0008}	intron_variant	rs532340653
2:217184041:A:G	G	0.62422	2	43377	0.106191	NeutCount	217184041	A	0.386385	1.61554	Mixed	{"SA":0.001}	intron_variant	rs534172636
2:217255007:GC:G	G	0.0688	2	7526	0.1062	NeutCount	217255007	GC	0.3732	1.616	Mixed	{}	intron_variant	["MARCH4"]
2:217389362:G:A	A	-0.0089	2	436431	0.1063	NeutCount	217389362	G	0.027	-1.615	Mixed	{"AA":0.0431	HS:0.0029}	intron_variant
2:217401351:C:T	T	0.1751	2	448568	0.1063	NeutCount	217401351	C	0.1222	1.615	Mixed	{"AA":0.0008}	intron_variant	rs555555589
2:217445524:T:C	C	0.0745	2	23969	0.1063	NeutCount	217445524	T	0.0422	1.615	Mixed	{"AA":0.0182	HS:0.0029}	downstream_gene_variant
2:217180160:G:A	A	-0.796539	2	1371	0.106376	NeutCount	217180160	G	0.49331	-1.61468	Mixed	{"EA":0.002}	intron_variant	rs558735236
2:217401125:G:C	C	0.1025	2	28544	0.1067	NeutCount	217401125	G	0.0583	1.613	Mixed	{"AA":0.0121}	intron_variant	rs143247056
2:217245763:A:T	T	0.518089	2	35212	0.106761	NeutCount	217245763	A	0.321214	1.61291	Mixed	{}	downstream_gene_variant	rs772157918
2:217421683:C:T	T	0.793545	2	8165	0.106934	NeutCount	217421683	C	0.49224	1.61211	Mixed	{"SA":0.002}	intron_variant	rs567263591
2:217278670:A:T	T	-0.183106	2	43377	0.106978	NeutCount	217278670	A	0.113596	-1.61191	Mixed	{"SA":0.0061}	non_coding_transcript_exon_variant	rs531941766
2:217339195:T:TG	TG	-0.198	2	7526	0.1071	NeutCount	217339195	T	0.1182	-1.611	Mixed	{}	intron_variant	["RPL37A"]
2:217205693:G:A	A	-0.443584	2	416324	0.107171	NeutCount	217205693	G	0.275343	-1.61102	Mixed	{"EA":0.003}	intron_variant	rs537840880
2:217208588:A:G	G	0.0406	2	466792	0.1072	NeutCount	217208588	A	0.0252	1.611	Mixed	{}	intron_variant	rs540360092
2:217233219:A:G	G	0.011198	2	548902	0.107262	NeutCount	217233219	A	0.006953	1.61053	Mixed	{"AA":0.0008	EU:0.0249	HS:0.0115
2:217389361:A:T	T	-0.0085	2	436431	0.1073	NeutCount	217389361	A	0.027	-1.61	Mixed	{"AA":0.0431	HS:0.0029}	intron_variant
2:217424436:C:A	A	0.097974	2	414953	0.107307	NeutCount	217424436	C	0.060838	1.61041	Mixed	{"SA":0.0204}	intron_variant	rs530629969
2:217251693:C:T	T	-0.098006	2	443371	0.107634	NeutCount	217251693	C	0.060915	-1.6089	Mixed	{"EA":0.002}	intron_variant	rs188415314
2:217206767:C:G	G	-0.2204	2	78744	0.1079	NeutCount	217206767	C	0.1371	-1.608	Mixed	{"EA":0.003}	intron_variant	rs554350404
2:217384501:C:T	T	-0.2356	2	10079	0.1079	NeutCount	217384501	C	0.1465	-1.608	Mixed	{"AA":0.0023}	intron_variant	rs547067031
2:217296018:C:G	G	-0.1755	2	13476	0.108	NeutCount	217296018	C	0.1092	-1.607	Mixed	{"AA":0.0023}	intron_variant	rs182870106
2:217245037:G:A	A	-0.443511	2	35212	0.108215	NeutCount	217245037	G	0.276116	-1.60625	Mixed	{"SA":0.001}	downstream_gene_variant	rs540144089
2:217346163:C:T	T	0.7189	2	1408	0.1083	NeutCount	217346163	C	0.4477	1.606	Mixed	{}	intron_variant	rs1286132990
2:217431049:G:A	A	0.71889	2	1408	0.108335	NeutCount	217431049	G	0.44771	1.6057	Mixed	{}	intron_variant	rs1282335396
2:217434363:A:G	G	0.0489	2	27771	0.1087	NeutCount	217434363	A	0.0394	1.604	Mixed	{"AA":0.0227	HS:0.0014}	intron_variant
2:217187287:G:A	A	-0.556121	2	1081	0.108758	NeutCount	217187287	G	0.346756	-1.60378	Mixed	{}	intron_variant	rs189783841
2:217384455:C:A	A	-0.7175	2	1408	0.109	NeutCount	217384455	C	0.4477	-1.603	Mixed	{}	intron_variant	["RPL37A"]
2:217301203:C:T	T	-0.433699	2	414953	0.109042	NeutCount	217301203	C	0.27064	-1.60249	Mixed	{"SA":0.002}	intron_variant	rs575444750
2:217347417:C:T	T	-0.167458	2	406788	0.109065	NeutCount	217347417	C	0.104505	-1.60239	Mixed	{"EU":0.0002047	HS:0.00002892	SA:0.00009799}
2:217207704:G:A	A	0.194956	2	450165	0.10931	NeutCount	217207704	G	0.12175	1.60128	Mixed	{"SA":0.001}	intron_variant	rs537650996
2:217347077:C:G	G	0.333344	2	10079	0.109333	NeutCount	217347077	C	0.208187	1.60118	Mixed	{"AA":0.0038}	intron_variant	rs141124412
2:217422277:G:A	A	0.298983	2	8165	0.109453	NeutCount	217422277	G	0.18679	1.60064	Mixed	{"SA":0.002}	intron_variant	rs529246078
2:217362757:G:A	A	0.038269	2	474017	0.109569	NeutCount	217362757	G	0.023916	1.60014	Mixed	{"EU":0.001}	intron_variant	rs114327220
2:217219594:T:C	C	0.599116	2	8165	0.110022	NeutCount	217219594	T	0.374899	1.59807	Mixed	{"SA":0.002}	intron_variant	rs564593505
2:217177425:T:A	A	0.288349	2	406788	0.110441	NeutCount	217177425	T	0.180648	1.59619	Mixed	{}	intron_variant	rs939329173
2:217281043:A:T	T	0.476301	2	406788	0.110638	NeutCount	217281043	A	0.298563	1.59531	Mixed	{"SA":0.00003266}	intron_variant	rs553585705
2:217381765:A:G	G	-0.276639	2	406788	0.110672	NeutCount	217381765	A	0.173424	-1.59516	Mixed	{}	intron_variant	["RPL37A"]
2:217325149:G:A	A	0.06733	2	77373	0.110934	NeutCount	217325149	G	0.04224	1.59399	Mixed	{"EA":0.002}	intron_variant	rs554312673
2:217221004:C:T	T	0.226552	2	406788	0.111002	NeutCount	217221004	C	0.142156	1.59369	Mixed	{}	intron_variant	rs781719458
2:217182144:G:T	T	0.3152	2	7526	0.1111	NeutCount	217182144	G	0.1903	1.593	Mixed	{}	intron_variant	["MARCH4"]
2:217430195:G:C	C	-0.203874	2	406788	0.111426	NeutCount	217430195	G	0.128078	-1.5918	Mixed	{}	intron_variant	rs779560315
2:217279160:G:A	A	0.030624	2	515866	0.111428	NeutCount	217279160	G	0.019238	1.59185	Mixed	{"AA":0.115	HS:0.0101}	intron_variant
2:217302138:G:A	A	0.363714	2	8165	0.111561	NeutCount	217302138	G	0.228579	1.5912	Mixed	{"SA":0.001}	intron_variant	rs540533726
2:217422110:A:G	G	0.0832	2	500366	0.112	NeutCount	217422110	A	0.0523	1.589	Mixed	{"EU":0.002}	intron_variant	rs553658505
2:217219391:C:T	T	0.226845	2	406788	0.112024	NeutCount	217219391	C	0.142747	1.58914	Mixed	{}	intron_variant	rs751601729
2:217403395:G:T	T	-0.0092	2	470870	0.1121	NeutCount	217403395	G	0.029	-1.589	Mixed	{"AA":0.031}	intron_variant	rs79625134
2:217403282:T:C	C	-0.2309	2	406788	0.1122	NeutCount	217403282	T	0.1454	-1.588	Mixed	{"EA":0.001}	intron_variant	rs577003980
2:217292067:A:T	T	0.007216	2	626275	0.112236	NeutCount	217292067	A	0.004544	1.58803	Mixed	{"AA":0.3601	EA:0.0258	EU:0.0348
2:217373358:T:C	C	0.282004	2	406788	0.112287	NeutCount	217373358	T	0.177587	1.58798	Mixed	{"EU":0.001}	intron_variant	rs140589563
2:217266338:G:A	A	-0.11365	2	442000	0.11231	NeutCount	217266338	G	0.071574	-1.58787	Mixed	{"EU":0.001}	intron_variant	rs540868607
2:217265352:A:G	G	-0.0215	2	529465	0.1124	NeutCount	217265352	A	0.0141	-1.588	Mixed	{"AA":0.0008	EU:0.003	HS:0.0086}
2:217202537:C:T	T	-0.005	2	1070700	0.1126	NeutCount	217202537	C	0.0026	-1.587	Mixed	{"AA":0.0076	EA:0.1369	EU:0.0726
2:217200006:A:G	G	-0.054677	2	528909	0.112688	NeutCount	217200006	A	0.03447	-1.58622	Mixed	{"EA":0.0109	SA:0.001}	intron_variant
2:217383219:G:A	A	0.2098	2	442000	0.1133	NeutCount	217383219	G	0.1325	1.583	Mixed	{}	intron_variant	rs768428217
2:217358713:C:T	T	-0.70788	2	1408	0.113855	NeutCount	217358713	C	0.44772	-1.58108	Mixed	{}	intron_variant	rs1328368044
2:217207420:G:A	A	0.1339	2	456887	0.114	NeutCount	217207420	G	0.0847	1.58	Mixed	{}	intron_variant	rs548807163
2:217243120:A:G	G	-0.1326	2	452991	0.114	NeutCount	217243120	A	0.1012	-1.58	Mixed	{"AA":0.0098	EU:0.001}	intergenic_variant
2:217358500:C:T	T	-0.0309	2	474837	0.114	NeutCount	217358500	C	0.0286	1.58	Mixed	{"AA":0.0477	HS:0.0014}	intron_variant
2:217192143:T:C	C	-0.7751	2	6568	0.1142	NeutCount	217192143	T	0.4907	-1.579	Mixed	{"AA":0.003}	intron_variant	rs186204490
2:217212821:C:T	T	-0.0558	2	23196	0.1142	NeutCount	217212821	C	0.0524	-1.58	Mixed	{"AA":0.0136	EA:0.001	SA:0.001}
2:217255058:T:C	C	-0.07726	2	442000	0.114222	NeutCount	217255058	T	0.048915	-1.57947	Mixed	{"SA":0.001}	intron_variant	rs537766028
2:217310554:G:A	A	0.12359	2	442000	0.114355	NeutCount	217310554	G	0.078276	1.5789	Mixed	{}	intron_variant	rs769085832
2:217194722:C:T	T	0.606154	2	8165	0.11437	NeutCount	217194722	C	0.383927	1.57883	Mixed	{"SA":0.001}	intron_variant	rs527765156
2:217285872:C:T	T	-0.125196	2	442000	0.11464	NeutCount	217285872	C	0.079356	-1.57765	Mixed	{"SA":0.001}	intron_variant	rs531905941
2:217340664:T:C	C	0.135431	2	15670	0.114867	NeutCount	217340664	T	0.085897	1.57667	Mixed	{"AA":0.003}	intron_variant	rs192594538
2:217217585:G:T	T	0.057604	2	456887	0.115097	NeutCount	217217585	G	0.036559	1.57564	Mixed	{"EU":0.001}	intron_variant	rs542403194
2:217239529:A:G	G	0.115401	2	462438	0.115098	NeutCount	217239529	A	0.07324	1.57566	Mixed	{"AA":0.0008	SA:0.0041}	upstream_gene_variant
2:217255125:A:G	G	-0.324325	2	442000	0.115354	NeutCount	217255125	A	0.205979	-1.57455	Mixed	{}	intron_variant	["MARCH4"]
2:217369090:C:T	T	-0.1019	2	456887	0.1154	NeutCount	217369090	C	0.0647	-1.574	Mixed	{}	intron_variant	rs549758328
2:217232622:A:T	T	-0.183423	2	406788	0.115472	NeutCount	217232622	A	0.11653	-1.57404	Mixed	{"HS":0.0014}	intron_variant	rs549496875
2:217177533:T:C	C	0.5254	2	6568	0.1155	NeutCount	217177533	T	0.3339	1.574	Mixed	{"AA":0.0008}	intron_variant	rs539566798
2:217211497:G:T	T	-0.087438	2	429840	0.115512	NeutCount	217211497	G	0.055556	-1.57387	Mixed	{}	intron_variant	rs749875226
2:217273768:T:G	G	-0.371	2	7526	0.1156	NeutCount	217273768	T	0.2266	-1.574	Mixed	{}	intron_variant	rs1315589373
2:217348725:T:C	C	0.0973	2	448568	0.115736	NeutCount	217348725	T	0.06186	1.57291	Mixed	{"AA":0.0008	EU:0.001}	intron_variant
2:217255371:C:T	T	0.118951	2	414953	0.115781	NeutCount	217255371	C	0.075635	1.5727	Mixed	{"SA":0.0112}	intron_variant	rs555058613
2:217274938:C:T	T	0.261679	2	406788	0.115819	NeutCount	217274938	C	0.166405	1.57254	Mixed	{}	intron_variant	rs977736225
2:217181807:T:C	C	0.525368	2	6568	0.115908	NeutCount	217181807	T	0.33417	1.57216	Mixed	{"AA":0.0008}	intron_variant	rs541506307
2:217181897:A:C	C	0.525368	2	6568	0.115908	NeutCount	217181897	A	0.33417	1.57216	Mixed	{"AA":0.0008}	intron_variant	rs531228031
2:217360943:G:T	T	-0.00799	2	519744	0.115915	NeutCount	217360943	G	0.005082	-1.57222	Mixed	{"AA":0.0469	EU:0.0338	HS:0.0202
2:217333846:C:T	T	-0.15555	2	419588	0.115978	NeutCount	217333846	C	0.098959	-1.57186	Mixed	{"AA":0.003}	intron_variant	rs142182579
2:217239006:C:T	T	-0.311725	2	406788	0.116015	NeutCount	217239006	C	0.198337	-1.57169	Mixed	{"EA":0.001}	upstream_gene_variant	rs549370087
2:217182723:C:T	T	0.525549	2	6568	0.116035	NeutCount	217182723	C	0.334402	1.57161	Mixed	{"AA":0.0008}	intron_variant	rs542263376
2:217418773:G:A	A	0.724718	2	1371	0.116116	NeutCount	217418773	G	0.461233	1.57126	Mixed	{"EA":0.003}	intron_variant	rs570045956
2:217238376:A:T	T	-0.015495	2	544709	0.116683	NeutCount	217238376	A	0.009877	-1.5688	Mixed	{"EU":0.007	HS:0.0014	SA:0.0031}
2:217304048:G:T	T	0.012779	2	518336	0.116799	NeutCount	217304048	G	0.008148	1.56836	Mixed	{"AA":0.0651	EA:0.0069	EU:0.0179
2:217260275:G:T	T	-0.6957	2	6568	0.1168	NeutCount	217260275	G	0.4436	-1.569	Mixed	{"AA":0.0015	EU:0.001}	intron_variant
2:217402966:G:A	A	-0.345643	2	8099	0.117099	NeutCount	217402966	G	0.220571	-1.56704	Mixed	{"AA":0.0015}	intron_variant	rs531730163
2:217315496:C:T	T	0.6503	2	35212	0.1173	NeutCount	217315496	C	0.4153	1.566	Mixed	{"EU":0.001}	intron_variant	rs574969940
2:217399570:A:G	G	0.072222	2	442000	0.117772	NeutCount	217399570	A	0.046173	1.56416	Mixed	{"EA":0.001}	intron_variant	rs539114444
2:217308400:A:G	G	-0.297774	2	406788	0.117792	NeutCount	217308400	A	0.190383	-1.56408	Mixed	{}	intron_variant	rs780384512
2:217272943:G:A	A	-0.0249	2	434559	0.1178	NeutCount	217272943	G	0.0369	1.564	Mixed	{"AA":0.0242	HS:0.0043}	intron_variant
2:217401361:G:A	A	0.011615	2	546417	0.11793	NeutCount	217401361	G	0.007429	1.56347	Mixed	{"AA":0.4319	EU:0.0089	HS:0.0389}
2:217310274:C:A	A	-0.140052	2	15670	0.118406	NeutCount	217310274	C	0.089692	-1.56148	Mixed	{"AA":0.0061}	intron_variant	rs545859000
2:217367005:G:T	T	-0.286668	2	44748	0.118656	NeutCount	217367005	G	0.183713	-1.56041	Mixed	{"EA":0.0099}	3_prime_UTR_variant	rs192353890
2:217415415:T:C	C	-0.6436	2	35212	0.1187	NeutCount	217415415	T	0.4125	-1.56	Mixed	{"EU":0.001}	intron_variant	rs560417065
2:217367555:C:T	T	-0.532144	2	8165	0.118825	NeutCount	217367555	C	0.341185	-1.55969	Mixed	{"SA":0.002}	3_prime_UTR_variant	rs545057686
2:217369875:T:C	C	-0.0143	2	536126	0.119	NeutCount	217369875	T	0.0118	-1.559	Mixed	{"AA":0.0514	EA:0.0704	EU:0.0089
2:217376131:C:T	T	-0.115812	2	456887	0.119715	NeutCount	217376131	C	0.074432	-1.55594	Mixed	{}	intron_variant	rs571364626
2:217369217:C:A	A	0.387369	2	414953	0.119738	NeutCount	217369217	C	0.248977	1.55584	Mixed	{"SA":0.002}	intron_variant	rs377446158
2:217402315:A:C	C	-0.04339	2	77373	0.12029	NeutCount	217402315	A	0.02793	-1.55353	Mixed	{"EA":0.001}	intron_variant	rs186949198
2:217229300:T:C	C	0.084179	2	446575	0.120398	NeutCount	217229300	T	0.054202	1.55306	Mixed	{"EU":0.002}	intron_variant	rs564757364
2:217211665:C:A	A	0.5357	2	6568	0.1206	NeutCount	217211665	C	0.3451	1.552	Mixed	{"AA":0.0023}	intron_variant	rs139254472
2:217247404:AT:A	A	0.0617	2	7526	0.1206	NeutCount	217247404	AT	0.0382	1.552	Mixed	{"AA":0.1331	EU:0.001	HS:0.0187}
2:217196835:C:T	T	0.08	2	442000	0.1211	NeutCount	217196835	C	0.0516	1.55	Mixed	{}	intron_variant	rs751153477
2:217342057:T:C	C	-0.112557	2	406788	0.12122	NeutCount	217342057	T	0.072634	-1.54965	Mixed	{}	intron_variant	rs1205061974
2:217375055:G:A	A	-0.1257	2	19799	0.1213	NeutCount	217375055	G	0.0885	-1.549	Mixed	{"AA":0.0023	HS:0.0014}	intron_variant
2:217221964:A:G	G	-0.0243	2	470544	0.1214	NeutCount	217221964	A	0.038	-1.549	Mixed	{"AA":0.0234	HS:0.0029}	intron_variant
2:217214709:C:A	A	-0.263989	2	406788	0.12153	NeutCount	217214709	C	0.170497	-1.54835	Mixed	{}	intron_variant	rs762261569
2:217322222:A:C	C	-0.116295	2	85538	0.121548	NeutCount	217322222	A	0.075112	-1.54829	Mixed	{"EA":0.002}	intron_variant	rs550815324
2:217182176:G:A	A	-0.799674	2	1371	0.121786	NeutCount	217182176	G	0.516823	-1.54729	Mixed	{"EA":0.002}	intron_variant	rs200208500
2:217310881:G:T	T	-0.1392	2	77373	0.121977	NeutCount	217310881	G	0.09001	-1.54649	Mixed	{"EA":0.003}	intron_variant	rs199892124
2:217369336:G:A	A	-0.0397	2	451631	0.122	NeutCount	217369336	G	0.0279	-1.547	Mixed	{}	intron_variant	rs535530877
2:217275353:G:A	A	0.007447	2	547532	0.122044	NeutCount	217275353	G	0.004816	1.5463	Mixed	{"AA":0.1884	EU:0.0408	HS:0.0533
2:217182631:C:T	T	-0.0569	2	23196	0.1221	NeutCount	217182631	C	0.0528	-1.546	Mixed	{"AA":0.0129}	intron_variant	rs150483641
2:217235391:T:C	C	0.0698	2	429984	0.1222	NeutCount	217235391	T	0.0629	1.546	Mixed	{"AA":0.0166}	5_prime_UTR_variant	rs113866879
2:217415791:C:T	T	0.0791	2	456887	0.1222	NeutCount	217415791	C	0.0512	1.546	Mixed	{}	intron_variant	rs763466554
2:217362436:T:C	C	0.33865	2	8165	0.122275	NeutCount	217362436	T	0.219154	1.54526	Mixed	{"SA":0.0041}	intron_variant	rs553327499
2:217199738:T:C	C	0.1534	2	442000	0.1224	NeutCount	217199738	T	0.0993	1.545	Mixed	{"EU":0.001}	intron_variant	rs189370729
2:217377914:A:G	G	-0.0158	2	471643	0.1224	NeutCount	217377914	A	0.0263	-1.545	Mixed	{"AA":0.0439	HS:0.0029}	intron_variant
2:217419585:T:C	C	-0.159809	2	15670	0.122459	NeutCount	217419585	T	0.10347	-1.5445	Mixed	{"AA":0.0038}	intron_variant	rs575486370
2:217214922:C:T	T	-0.0089	2	470544	0.1227	NeutCount	217214922	C	0.0284	-1.544	Mixed	{"AA":0.0424	HS:0.0014}	intron_variant
2:217194060:C:T	T	-0.0048	2	1070700	0.1231	NeutCount	217194060	C	0.0026	-1.542	Mixed	{"AA":0.0076	EA:0.129	EU:0.0726
2:217256498:C:T	T	-0.033033	2	466792	0.12312	NeutCount	217256498	C	0.021425	-1.5418	Mixed	{"EU":0.001}	intron_variant	rs558582939
2:217357444:G:C	C	0.772633	2	8165	0.123211	NeutCount	217357444	G	0.501254	1.5414	Mixed	{"SA":0.002}	intron_variant	rs549864510
2:217185770:T:C	C	0.616613	2	6568	0.123308	NeutCount	217185770	T	0.400138	1.541	Mixed	{"AA":0.0008}	intron_variant	rs542987547
2:217320059:A:G	G	-0.55822	2	8165	0.123433	NeutCount	217320059	A	0.362365	-1.54049	Mixed	{"SA":0.002}	intron_variant	rs576961380
2:217299643:G:A	A	-0.302195	2	406788	0.123477	NeutCount	217299643	G	0.196191	-1.54031	Mixed	{"SA":0.001}	intron_variant	rs571523733
2:217195341:G:A	A	-0.0047	2	1070690	0.1235	NeutCount	217195341	G	0.0026	-1.54	Mixed	{"AA":0.0076	EA:0.128	EU:0.0726
2:217236104:G:A	A	0.071257	2	465052	0.123677	NeutCount	217236104	G	0.046286	1.53949	Mixed	{}	5_prime_UTR_variant	rs765631459
2:217439701:C:T	T	0.0582	2	456887	0.1237	NeutCount	217439701	C	0.0378	1.539	Mixed	{"EU":0.001}	intron_variant	rs531025049
2:217190308:C:A	A	-0.147	2	442000	0.1238	NeutCount	217190308	C	0.0955	-1.539	Mixed	{"EU":0.001}	intron_variant	rs566915468
2:217180406:T:C	C	-0.185798	2	413356	0.12388	NeutCount	217180406	T	0.120754	-1.53865	Mixed	{"AA":0.0008}	intron_variant	rs559249074
2:217356598:C:T	T	-0.108728	2	442000	0.123889	NeutCount	217356598	C	0.070666	-1.53862	Mixed	{"EU":0.001}	intron_variant	rs181140056
2:217272179:C:T	T	0.2009	2	14994	0.1239	NeutCount	217272179	C	0.1311	1.539	Mixed	{"AA":0.0038	SA:0.0041}	intron_variant
2:217327461:C:T	T	-0.5821	2	1371	0.124	NeutCount	217327461	C	0.3785	-1.538	Mixed	{"AA":0.0008	EA:0.001}	intron_variant
2:217298316:G:C	C	-0.183534	2	406788	0.124296	NeutCount	217298316	G	0.119414	-1.53696	Mixed	{"EU":0.001}	intron_variant	rs560995882
2:217228561:A:G	G	-0.1597	2	11888	0.1246	NeutCount	217228561	A	0.104	-1.536	Mixed	{"AA":0.0023}	intron_variant	rs138342100
2:217291692:A:G	G	-0.0705	2	519373	0.1248	NeutCount	217291692	A	0.0385	-1.535	Mixed	{"EA":0.001}	intron_variant	rs560543962
2:217341967:C:T	T	-0.035	2	439625	0.1249	NeutCount	217341967	C	0.0289	1.534	Mixed	{"AA":0.03666	EU:0.0001315	HS:0.002197
2:217284389:T:C	C	-0.015573	2	542849	0.124994	NeutCount	217284389	T	0.010151	-1.53413	Mixed	{"EU":0.0169	HS:0.0014}	intron_variant
2:217321175:T:G	G	0.167318	2	451536	0.12501	NeutCount	217321175	T	0.10907	1.53404	Mixed	{"EA":0.001}	intron_variant	rs563624345
2:217430695:G:A	A	0.155585	2	97348	0.125063	NeutCount	217430695	G	0.101436	1.53382	Mixed	{"AA":0.0008	EU:0.001	HS:0.0029}
2:217262667:T:C	C	0.2907	2	6568	0.1255	NeutCount	217262667	T	0.1898	1.532	Mixed	{"AA":0.0008}	intron_variant	rs574753122
2:217308528:T:A	A	0.0217	2	533033	0.1255	NeutCount	217308528	T	0.0139	1.532	Mixed	{"AA":0.0008	EU:0.006	HS:0.0058}
2:217355265:C:T	T	0.0264	2	435763	0.1255	NeutCount	217355265	C	0.0352	1.532	Mixed	{"AA":0.0272	HS:0.0029}	intron_variant
2:217319136:G:A	A	0.174	2	442000	0.1256	NeutCount	217319136	G	0.1136	1.532	Mixed	{}	intron_variant	rs758674996
2:217310790:G:A	A	-0.0279	2	445063	0.126	NeutCount	217310790	G	0.0183	-1.53	Mixed	{"EU":0.004	HS:0.0072}	intron_variant
2:217385657:G:C	C	-0.198917	2	414953	0.126006	NeutCount	217385657	G	0.130011	-1.53	Mixed	{"SA":0.002}	intron_variant	rs548830755
2:217283744:G:T	T	0.094	2	442000	0.1261	NeutCount	217283744	G	0.0615	1.529	Mixed	{"HS":0.0014}	intron_variant	rs181051205
2:217443006:A:G	G	-0.404595	2	8165	0.126384	NeutCount	217443006	A	0.264704	-1.52848	Mixed	{"SA":0.002}	intron_variant	rs540514473
2:217214855:G:A	A	0.0844	2	23196	0.1265	NeutCount	217214855	G	0.0584	1.528	Mixed	{"AA":0.0068	HS:0.0029}	intron_variant
2:217210502:C:T	T	-0.161745	2	442000	0.126743	NeutCount	217210502	C	0.105921	-1.52703	Mixed	{"EU":0.001}	intron_variant	rs116432571
2:217197242:C:CA	CA	-0.0284	2	7526	0.1268	NeutCount	217197242	C	0.1455	-1.527	Mixed	{}	intron_variant	rs1219577894
2:217358450:T:C	C	0.1453	2	20245	0.127	NeutCount	217358450	T	0.0874	1.526	Mixed	{"AA":0.0053}	intron_variant	rs139906343
2:217217737:A:C	C	-0.036467	2	528909	0.1273	NeutCount	217217737	A	0.023916	-1.5248	Mixed	{"EA":0.006}	intron_variant	rs79323521
2:217248344:G:C	C	0.821985	2	6568	0.127457	NeutCount	217248344	G	0.5393	1.52417	Mixed	{"AA":0.0008}	downstream_gene_variant	rs576191108
2:217389933:G:A	A	0.073816	2	457968	0.127682	NeutCount	217389933	G	0.048459	1.52327	Mixed	{}	intron_variant	rs768891647
2:217310334:TC:T	T	-0.0767	2	7526	0.1278	NeutCount	217310334	TC	0.0483	-1.523	Mixed	{"AA":0.8555	EA:0.5188	EU:0.3121
2:217418822:C:G	G	0.1232	2	421675	0.1279	NeutCount	217418822	C	0.0809	1.522	Mixed	{}	intron_variant	rs994393281
2:217425013:G:A	A	-0.192716	2	414953	0.128119	NeutCount	217425013	G	0.12666	-1.52152	Mixed	{"SA":0.0061}	intron_variant	rs577493396
2:217280965:T:C	C	-0.23	2	442000	0.1282	NeutCount	217280965	T	0.1512	-1.521	Mixed	{"EU":0.0003077}	intron_variant	rs375588610
2:217186909:G:A	A	-0.110995	2	81599	0.128408	NeutCount	217186909	G	0.073005	-1.52038	Mixed	{"EU":0.003}	intron_variant	rs191457880
2:217299641:G:T	T	0.730346	2	8165	0.128414	NeutCount	217299641	G	0.480381	1.52035	Mixed	{"SA":0.001}	intron_variant	rs531631091
2:217199418:C:T	T	-0.0048	2	1070700	0.1285	NeutCount	217199418	C	0.0026	-1.52	Mixed	{"AA":0.0076	EA:0.127	EU:0.0726
2:217353338:T:G	G	0.017565	2	456733	0.128516	NeutCount	217353338	T	0.011557	1.51986	Mixed	{"HS":0.0014}	intron_variant	rs544906698
2:217392473:T:G	G	-0.5761	2	1371	0.1286	NeutCount	217392473	T	0.3791	-1.52	Mixed	{"EA":0.001}	intron_variant	rs150045452
2:217337130:C:G	G	0.113566	2	442000	0.128819	NeutCount	217337130	C	0.074776	1.51875	Mixed	{"HS":0.0014}	intron_variant	rs145527723
2:217364894:G:A	A	-0.255006	2	406788	0.128838	NeutCount	217364894	G	0.167915	-1.51866	Mixed	{}	non_coding_transcript_exon_variant	rs531220365
2:217247305:C:T	T	-0.0192	2	531322	0.1289	NeutCount	217247305	C	0.0133	-1.518	Mixed	{"EU":0.004	HS:0.0072}	downstream_gene_variant
2:217200402:T:A	A	-0.066386	2	526219	0.129268	NeutCount	217200402	T	0.043762	-1.51698	Mixed	{"EU":0.003}	intron_variant	rs530910375
2:217363578:C:T	T	0.509579	2	8165	0.129463	NeutCount	217363578	C	0.336093	1.51618	Mixed	{"AA":0.00006152	EU:0.0000176	SA:0.001307}
2:217296775:G:A	A	-0.083277	2	456887	0.129549	NeutCount	217296775	G	0.054938	-1.51584	Mixed	{}	intron_variant	rs778757691
2:217184367:G:GA	GA	0.0048	2	445063	0.1297	NeutCount	217184367	G	0.0031	1.515	Mixed	{}	intron_variant	["MARCH4"]
2:217410454:C:T	T	0.378237	2	35212	0.12981	NeutCount	217410454	C	0.249692	1.51481	Mixed	{"EU":0.001}	intron_variant	rs565507757
2:217276386:A:G	G	0.158648	2	450165	0.129828	NeutCount	217276386	A	0.104736	1.51474	Mixed	{"SA":0.001}	intron_variant	rs567570755
2:217345061:T:G	G	-0.214643	2	86909	0.130148	NeutCount	217345061	T	0.141821	-1.51348	Mixed	{"EA":0.005}	intron_variant	rs575252568
2:217399812:G:C	C	0.1671	2	406788	0.1304	NeutCount	217399812	G	0.1105	1.512	Mixed	{}	intron_variant	rs765207230
2:217184715:T:C	C	-0.004	2	1070240	0.1309	NeutCount	217184715	T	0.002	-1.51	Mixed	{"AA":0.4433	EA:0.13	EU:0.1183
2:217209143:G:A	A	-0.033012	2	481430	0.130937	NeutCount	217209143	G	0.021857	-1.51036	Mixed	{"EU":0.001}	intron_variant	rs191687072
2:217216135:A:G	G	-0.480171	2	35212	0.13105	NeutCount	217216135	A	0.318008	-1.50993	Mixed	{"HS":0.0014}	non_coding_transcript_exon_variant	rs186194648
2:217311682:G:C	C	0.2131	2	406788	0.1313	NeutCount	217311682	G	0.1412	1.509	Mixed	{}	intron_variant	rs542303552
2:217369227:T:G	G	0.111322	2	450165	0.132496	NeutCount	217369227	T	0.074003	1.50429	Mixed	{"SA":0.0184}	intron_variant	rs570491011
2:217314533:T:C	C	-0.113027	2	442000	0.132641	NeutCount	217314533	T	0.075165	-1.50372	Mixed	{"EU":0.001}	intron_variant	rs558267010
2:217208995:C:A	A	-0.076	2	434559	0.1328	NeutCount	217208995	C	0.0488	-1.503	Mixed	{"AA":0.0166	HS:0.0029}	intron_variant
2:217178984:C:T	T	0.064748	2	461180	0.132983	NeutCount	217178984	C	0.043096	1.50241	Mixed	{}	intron_variant	rs532020411
2:217244395:C:T	T	-0.167164	2	418676	0.13303	NeutCount	217244395	C	0.111278	-1.50222	Mixed	{"AA":0.0015}	intergenic_variant	rs557564959
2:217228453:T:C	C	-0.0544	2	23196	0.1333	NeutCount	217228453	T	0.0515	-1.501	Mixed	{"AA":0.0159}	intron_variant	rs147033073
2:217320133:G:A	A	-0.1978	2	77373	0.133407	NeutCount	217320133	G	0.1318	-1.50076	Mixed	{"EA":0.001}	intron_variant	rs543060166
2:217226548:C:T	T	0.022679	2	530584	0.133486	NeutCount	217226548	C	0.015115	1.50043	Mixed	{"EU":0.002}	intron_variant	rs139440864
2:217184722:G:T	T	0.009247	2	548901	0.133701	NeutCount	217184722	G	0.006166	1.49968	Mixed	{"AA":0.0015	EU:0.0159	HS:0.0101
2:217423824:G:A	A	-0.698409	2	6568	0.133975	NeutCount	217423824	G	0.466051	-1.49857	Mixed	{}	intron_variant	rs372901363
2:217413676:T:C	C	-0.125	2	21608	0.134	NeutCount	217413676	T	0.093	-1.499	Mixed	{"AA":0.0015}	intron_variant	rs139199866
2:217327147:G:T	T	-0.024281	2	538714	0.134042	NeutCount	217327147	G	0.016206	-1.49827	Mixed	{"EU":0.005	HS:0.0029}	intron_variant
2:217294484:G:A	A	0.347119	2	414953	0.134575	NeutCount	217294484	G	0.231991	1.49626	Mixed	{}	intron_variant	rs573437251
2:217374745:C:T	T	-0.202562	2	10991	0.135107	NeutCount	217374745	C	0.135563	-1.49423	Mixed	{"AA":0.0068}	intron_variant	rs138844336
2:217301282:G:A	A	-0.0167	2	449542	0.1354	NeutCount	217301282	G	0.0715	-1.493	Mixed	{"AA":0.0008	HS:0.0274	SA:0.001}
2:217441071:C:T	T	0.032	2	427033	0.1354	NeutCount	217441071	C	0.0575	1.493	Mixed	{"AA":0.0098	HS:0.0014}	intron_variant
2:217377266:T:G	G	-0.057507	2	442000	0.135446	NeutCount	217377266	T	0.03852	-1.49291	Mixed	{"EU":0.001}	intron_variant	rs147774425
2:217268806:G:A	A	0.572631	2	6568	0.135634	NeutCount	217268806	G	0.383748	1.49221	Mixed	{"AA":0.0008}	intron_variant	rs535819068
2:217260612:C:T	T	-0.3546	2	77373	0.136071	NeutCount	217260612	C	0.2379	-1.49054	Mixed	{"EA":0.001}	intron_variant	rs148615059
2:217196942:T:A	A	0.0775	2	23196	0.1362	NeutCount	217196942	T	0.0589	1.49	Mixed	{"AA":0.0068	HS:0.0029}	intron_variant
2:217445362:C:T	T	-0.05488	2	450165	0.136205	NeutCount	217445362	C	0.036831	-1.49005	Mixed	{"SA":0.0041}	downstream_gene_variant	rs530250480
2:217411858:A:T	T	-0.156629	2	406788	0.136309	NeutCount	217411858	A	0.105146	-1.48963	Mixed	{}	intron_variant	rs765976423
2:217270233:G:A	A	0.746945	2	8165	0.13638	NeutCount	217270233	G	0.501519	1.48937	Mixed	{"SA":0.002}	intron_variant	rs572105822
2:217343404:C:G	G	-0.480972	2	35212	0.1366	NeutCount	217343404	C	0.323119	-1.48853	Mixed	{"EU":0.001}	intron_variant	rs574356945
2:217356572:A:T	T	-0.552576	2	6568	0.137078	NeutCount	217356572	A	0.371675	-1.48672	Mixed	{"AA":0.0008}	intron_variant	rs530008831
2:217336563:C:T	T	-0.0418	2	445063	0.1375	NeutCount	217336563	C	0.0281	-1.485	Mixed	{"EU":0.001}	intron_variant	rs190405342
2:217383025:G:A	A	-0.464006	2	6568	0.137502	NeutCount	217383025	G	0.312438	-1.48511	Mixed	{"AA":0.0015}	intron_variant	rs541436220
2:217444917:G:C	C	0.031261	2	524820	0.13756	NeutCount	217444917	G	0.021053	1.48487	Mixed	{"EU":0.002	SA:0.0102}	downstream_gene_variant
2:217349605:TAATAA:T	T	-0.0444	2	7526	0.1376	NeutCount	217349605	TAATAA	0.0286	-1.485	Mixed	{"AA":0.4561	EA:0.377	EU:0.2922
2:217182340:T:C	C	0.702032	2	8165	0.13766	NeutCount	217182340	T	0.472902	1.48452	Mixed	{"SA":0.001}	intron_variant	rs563754668
2:217180341:G:C	C	0.195342	2	442000	0.137672	NeutCount	217180341	G	0.13159	1.48447	Mixed	{}	intron_variant	rs755092492
2:217310633:A:G	G	-0.260477	2	414953	0.137705	NeutCount	217310633	A	0.175483	-1.48434	Mixed	{"SA":0.002}	intron_variant	rs537722561
2:217268998:A:C	C	-0.23927	2	13185	0.137733	NeutCount	217268998	A	0.161207	-1.48424	Mixed	{"AA":0.0045}	intron_variant	rs540549533
2:217408900:T:A	A	-0.06349	2	510091	0.137848	NeutCount	217408900	T	0.042788	-1.48383	Mixed	{"EU":0.003}	intron_variant	rs191507007
2:217361351:C:T	T	0.0841	2	28544	0.138	NeutCount	217361351	C	0.0526	1.483	Mixed	{"AA":0.0129}	intron_variant	rs144484566
2:217325108:A:G	G	-0.234373	2	8165	0.138866	NeutCount	217325108	A	0.158362	-1.47998	Mixed	{"SA":0.0061}	intron_variant	rs571941460
2:217223034:T:C	C	0.272142	2	406788	0.138892	NeutCount	217223034	T	0.183894	1.47989	Mixed	{}	intron_variant	rs757767743
2:217405298:A:G	G	0.032684	2	528909	0.13892	NeutCount	217405298	A	0.022087	1.47978	Mixed	{"EA":0.0198}	intron_variant	rs117403581
2:217208375:G:A	A	0.021139	2	594505	0.139012	NeutCount	217208375	G	0.014289	1.47939	Mixed	{"AA":0.1936	EA:0.002	HS:0.0159}
2:217259349:G:A	A	0.041769	2	532530	0.139067	NeutCount	217259349	G	0.028237	1.47923	Mixed	{"AA":0.0008	EA:0.001	SA:0.045}
2:217286933:T:C	C	-0.154409	2	15670	0.139239	NeutCount	217286933	T	0.10443	-1.47859	Mixed	{"AA":0.0053	HS:0.0014}	intron_variant
2:217252976:G:A	A	0.113433	2	450165	0.139257	NeutCount	217252976	G	0.076721	1.47851	Mixed	{"EU":0.001}	intron_variant	rs549813833
2:217184141:C:T	T	0.044477	2	487673	0.139276	NeutCount	217184141	C	0.030084	1.47843	Mixed	{"EU":0.001	HS:0.0014}	intron_variant
2:217247699:A:ATGTG	ATGTG	0.2801	2	7526	0.1394	NeutCount	217247699	A	0.1817	1.478	Mixed	{}	downstream_gene_variant	["MARCH4"]
2:217229839:T:G	G	-0.168156	2	13476	0.139482	NeutCount	217229839	T	0.113797	-1.47768	Mixed	{"AA":0.0015}	intron_variant	rs186285977
2:217244108:A:G	G	-0.032096	2	538917	0.139528	NeutCount	217244108	A	0.021723	-1.47751	Mixed	{"AA":0.0045	EU:0.002	HS:0.0029}
2:217340595:A:G	G	-0.156352	2	11667	0.139551	NeutCount	217340595	A	0.105828	-1.47742	Mixed	{"AA":0.0076}	intron_variant	rs148605866
2:217242250:A:G	G	0.1445	2	7526	0.1396	NeutCount	217242250	A	0.1069	1.477	Mixed	{}	intergenic_variant	rs13424232
2:217259617:T:C	C	-0.128234	2	15670	0.139694	NeutCount	217259617	T	0.086827	-1.47689	Mixed	{"AA":0.0045	HS:0.0014}	intron_variant
2:217216007:A:G	G	0.067289	2	461180	0.139797	NeutCount	217216007	A	0.045573	1.47651	Mixed	{"HS":0.0014}	intron_variant	rs190382598
2:217296050:A:G	G	0.899834	2	6568	0.139834	NeutCount	217296050	A	0.609493	1.47636	Mixed	{"AA":0.0008}	intron_variant	rs544525972
2:217311633:C:T	T	-0.065712	2	465052	0.139992	NeutCount	217311633	C	0.044527	-1.47578	Mixed	{"EU":0.001}	intron_variant	rs182690270
2:217329605:A:G	G	-0.223576	2	450165	0.140018	NeutCount	217329605	A	0.151507	-1.47568	Mixed	{"EU":0.001	SA:0.0031}	intron_variant
2:217200205:G:T	T	0.862205	2	1371	0.140152	NeutCount	217200205	G	0.584475	1.47518	Mixed	{"EA":0.002}	intron_variant	rs538652840
2:217230437:G:A	A	-0.133075	2	15670	0.140301	NeutCount	217230437	G	0.090243	-1.47463	Mixed	{"AA":0.0053	HS:0.0014}	intron_variant
2:217199884:C:T	T	-0.0044	2	1070700	0.1404	NeutCount	217199884	C	0.0025	-1.474	Mixed	{"AA":0.3321	EA:0.129	EU:0.0726
2:217376415:A:G	G	-0.218849	2	85538	0.140576	NeutCount	217376415	A	0.148513	-1.4736	Mixed	{"EA":0.001}	intron_variant	rs529027097
2:217292650:A:G	G	0.0912	2	456887	0.1406	NeutCount	217292650	A	0.0619	1.474	Mixed	{}	intron_variant	rs758747587
2:217187945:C:A	A	0.093707	2	15670	0.140788	NeutCount	217187945	C	0.063625	1.4728	Mixed	{"AA":0.0083	HS:0.0014}	intron_variant
2:217395816:G:A	A	0.1049	2	442000	0.1409	NeutCount	217395816	G	0.0713	1.472	Mixed	{"AA":0.0008	HS:0.0014}	intron_variant
2:217215600:T:C	C	0.1167	2	442000	0.1412	NeutCount	217215600	T	0.0793	1.471	Mixed	{"EU":0.001}	intron_variant	rs539577727
2:217404176:G:C	C	-0.0209	2	439625	0.1415	NeutCount	217404176	G	0.0285	1.47	Mixed	{"AA":0.0492	HS:0.0014}	intron_variant
2:217310117:C:T	T	0.093185	2	466423	0.141522	NeutCount	217310117	C	0.063387	1.4701	Mixed	{"EA":0.0129}	intron_variant	rs76733531
2:217244152:A:G	G	-0.077702	2	444194	0.141536	NeutCount	217244152	A	0.052857	-1.47004	Mixed	{"AA":0.0015}	intergenic_variant	rs533040909
2:217392094:G:A	A	0.149662	2	23835	0.141679	NeutCount	217392094	G	0.101844	1.46952	Mixed	{"AA":0.0121	EA:0.001}	intron_variant
2:217412674:T:A	A	0.792511	2	8165	0.141741	NeutCount	217412674	T	0.539383	1.46929	Mixed	{"SA":0.001}	intron_variant	rs563768833
2:217253661:G:A	A	-0.128548	2	15670	0.141821	NeutCount	217253661	G	0.087507	-1.469	Mixed	{"AA":0.0045	HS:0.0014}	intron_variant
2:217289859:C:T	T	0.031401	2	473781	0.141833	NeutCount	217289859	C	0.021377	1.46892	Mixed	{"EU":0.001}	intron_variant	rs113416526
2:217204388:A:G	G	-0.499053	2	9536	0.141859	NeutCount	217204388	A	0.339756	-1.46886	Mixed	{"EA":0.001}	intron_variant	rs533766266
2:217436110:G:C	C	-0.086985	2	406788	0.141942	NeutCount	217436110	G	0.059232	-1.46855	Mixed	{"EU":0.001}	intron_variant	rs527967381
2:217403054:T:TC	TC	0.0108	2	445063	0.1421	NeutCount	217403054	T	0.0073	1.468	Mixed	{}	intron_variant	["RPL37A"]
2:217417442:C:T	T	0.4503	2	35212	0.1422	NeutCount	217417442	C	0.3068	1.468	Mixed	{"EU":0.001}	intron_variant	rs565445590
2:217219687:T:C	C	0.548	2	6568	0.1426	NeutCount	217219687	T	0.3738	1.466	Mixed	{"AA":0.0008}	intron_variant	rs538875348
2:217247307:C:T	T	0.056758	2	520744	0.142925	NeutCount	217247307	C	0.038745	1.46491	Mixed	{"AA":0.0015	EA:0.0089	SA:0.001}
2:217212946:A:G	G	0.0507	2	434559	0.143	NeutCount	217212946	A	0.0351	1.465	Mixed	{"AA":0.0197	HS:0.0043	SA:0.001}
2:217337013:G:C	C	-0.030025	2	472610	0.143096	NeutCount	217337013	G	0.020504	-1.46435	Mixed	{}	intron_variant	rs534051503
2:217313271:C:T	T	-0.043523	2	470521	0.143195	NeutCount	217313271	C	0.02973	-1.46394	Mixed	{}	intron_variant	rs775781877
2:217193487:G:A	A	0.075088	2	86909	0.143207	NeutCount	217193487	G	0.051293	1.4639	Mixed	{"EA":0.006}	intron_variant	rs141800488
2:217181082:G:A	A	-0.027315	2	529549	0.143597	NeutCount	217181082	G	0.018677	-1.46249	Mixed	{"AA":0.0976	EU:0.002	HS:0.0058
2:217216736:T:G	G	0.075162	2	442000	0.144031	NeutCount	217216736	T	0.05145	1.46087	Mixed	{}	intron_variant	rs755001339
2:217225251:TAC:T	T	0.003	2	445063	0.1441	NeutCount	217225251	TAC	0.0021	1.461	Mixed	{}	intron_variant	["MARCH4"]
2:217373774:T:G	G	0.595695	2	6568	0.144147	NeutCount	217373774	T	0.407878	1.46047	Mixed	{"AA":0.0008}	intron_variant	rs565559338
2:217346094:T:C	C	-0.069	2	519373	0.1442	NeutCount	217346094	T	0.0384	-1.46	Mixed	{"EA":0.001}	intron_variant	rs566343631
2:217348662:C:A	A	-0.1288	2	7526	0.1442	NeutCount	217348662	C	0.0845	-1.46	Mixed	{}	splice_region_variant	rs1321046080
2:217212827:C:A	A	-0.712	2	1371	0.1444	NeutCount	217212827	C	0.4878	-1.46	Mixed	{"EA":0.001}	intron_variant	rs192534513
2:217253616:T:A	A	0.735186	2	8165	0.144409	NeutCount	217253616	T	0.503717	1.45952	Mixed	{"SA":0.002}	intron_variant	rs556270481
2:217179336:G:A	A	-0.0451	2	454512	0.1445	NeutCount	217179336	G	0.0279	-1.459	Mixed	{"AA":0.0393	HS:0.0014}	intron_variant
2:217220458:T:C	C	0.256505	2	43377	0.144573	NeutCount	217220458	T	0.175818	1.45892	Mixed	{"SA":0.0031}	intron_variant	rs575579529
2:217238265:T:A	A	0.011552	2	458104	0.144616	NeutCount	217238265	T	0.007919	1.45877	Mixed	{}	upstream_gene_variant	rs1877108
2:217177165:C:CATA	CATA	0.026	2	445063	0.1447	NeutCount	217177165	C	0.0178	1.459	Mixed	{}	intron_variant	["MARCH4"]
2:217370012:G:A	A	-0.041	2	445063	0.1447	NeutCount	217370012	G	0.0281	-1.458	Mixed	{"EU":0.001}	intron_variant	rs540346191
2:217285121:G:A	A	0.32201	2	10079	0.144774	NeutCount	217285121	G	0.220828	1.45819	Mixed	{"AA":0.001169	EU:0.000008793	HS:0.00002891
2:217369583:C:T	T	-0.041	2	445063	0.1448	NeutCount	217369583	C	0.0281	-1.458	Mixed	{"EU":0.001}	intron_variant	rs138920614
2:217255386:G:A	A	0.572906	2	6568	0.14486	NeutCount	217255386	G	0.392971	1.45788	Mixed	{"AA":0.0008}	intron_variant	rs530143652
2:217426620:C:T	T	-0.4775	2	6568	0.1452	NeutCount	217426620	C	0.3278	-1.457	Mixed	{"AA":0.0008}	intron_variant	rs188303118
2:217366911:A:G	G	-0.1952	2	10991	0.1453	NeutCount	217366911	A	0.134	-1.456	Mixed	{"AA":0.0068}	3_prime_UTR_variant	rs144312540
2:217376164:C:T	T	-0.041	2	445063	0.1453	NeutCount	217376164	C	0.0281	-1.456	Mixed	{"EU":0.001}	intron_variant	rs535281560
2:217317089:G:A	A	-0.1712	2	463455	0.1455	NeutCount	217317089	G	0.1054	-1.455	Mixed	{}	intron_variant	rs577940297
2:217434702:A:G	G	0.156054	2	13476	0.145514	NeutCount	217434702	A	0.107216	1.45551	Mixed	{"AA":0.0061}	intron_variant	rs551430629
2:217348091:A:G	G	0.031924	2	473782	0.145746	NeutCount	217348091	A	0.021946	1.45466	Mixed	{"EU":0.001}	non_coding_transcript_exon_variant	rs112285157
2:217298634:C:T	T	0.085506	2	86909	0.145969	NeutCount	217298634	C	0.058813	1.45386	Mixed	{"EA":0.005}	intron_variant	rs190352117
2:217183485:A:G	G	-0.0057	2	984430	0.146	NeutCount	217183485	A	0.0029	-1.454	Mixed	{"EU":0.0408	HS:0.0389	SA:0.0133}
2:217353334:C:T	T	0.016592	2	456733	0.146013	NeutCount	217353334	C	0.011414	1.45365	Mixed	{"HS":0.0014}	intron_variant	rs574415879
2:217403226:G:A	A	0.1647	2	77373	0.1471	NeutCount	217403226	G	0.1136	1.45	Mixed	{"EA":0.001}	intron_variant	rs554628547
2:217239552:A:T	T	-0.028577	2	513385	0.14713	NeutCount	217239552	A	0.019713	-1.44965	Mixed	{"EU":0.003}	upstream_gene_variant	rs146477390
2:217370915:T:G	G	0.072908	2	456887	0.147172	NeutCount	217370915	T	0.050297	1.44955	Mixed	{}	intron_variant	rs536884797
2:217365518:T:C	C	-0.7896	2	1371	0.1472	NeutCount	217365518	T	0.5448	-1.45	Mixed	{"EA":0.001}	non_coding_transcript_exon_variant	rs188344201
2:217249736:C:T	T	-0.132279	2	442000	0.147227	NeutCount	217249736	C	0.091268	-1.44935	Mixed	{}	downstream_gene_variant	rs768216239
2:217441452:A:G	G	0.20164	2	406788	0.147257	NeutCount	217441452	A	0.139135	1.44924	Mixed	{}	intron_variant	rs776991209
2:217344762:C:T	T	-0.0049	2	985801	0.1474	NeutCount	217344762	C	0.0029	-1.449	Mixed	{"AA":0.997	EA:1	EU:0.9344
2:217192802:T:C	C	0.0086	2	471748	0.1478	NeutCount	217192802	T	0.0334	1.447	Mixed	{"AA":0.0363	HS:0.0043}	intron_variant
2:217272718:A:G	G	0.096939	2	456887	0.147822	NeutCount	217272718	A	0.066983	1.44722	Mixed	{}	intron_variant	rs567492956
2:217260776:G:T	T	0.706139	2	6568	0.148174	NeutCount	217260776	G	0.488352	1.44596	Mixed	{"AA":0.0008}	intron_variant	rs146688379
2:217243113:G:A	A	0.012136	2	541865	0.148223	NeutCount	217243113	G	0.008394	1.44579	Mixed	{"AA":0.0015	EU:0.007	HS:0.0072}
2:217367993:T:C	C	0.320522	2	8165	0.148227	NeutCount	217367993	T	0.221696	1.44577	Mixed	{"SA":0.001}	3_prime_UTR_variant	rs560276967
2:217268588:C:T	T	0.323779	2	406788	0.148271	NeutCount	217268588	C	0.223973	1.44562	Mixed	{"AA":0.0008}	intron_variant	rs546380562
2:217204323:T:C	C	0.0291	2	530009	0.1483	NeutCount	217204323	T	0.0199	1.446	Mixed	{"AA":0.0825	HS:0.0058	SA:0.002}
2:217261306:G:A	A	-0.199	2	13185	0.1485	NeutCount	217261306	G	0.1371	-1.445	Mixed	{"AA":0.0038}	intron_variant	rs563496711
2:217280476:A:T	T	0.2017	2	77373	0.148779	NeutCount	217280476	A	0.1397	1.44381	Mixed	{"SA":0.002}	intron_variant	rs558976974
2:217347043:A:T	T	0.3407	2	406788	0.1488	NeutCount	217347043	A	0.236	1.444	Mixed	{"EU":0.001}	intron_variant	rs560658874
2:217234290:A:C	C	-0.13759	2	442000	0.148918	NeutCount	217234290	A	0.095329	-1.44332	Mixed	{"AA":0.0015	EA:0.001}	intron_variant
2:217233472:A:G	G	-0.07789	2	77373	0.149023	NeutCount	217233472	A	0.05398	-1.44294	Mixed	{"EA":0.002}	intron_variant	rs543118522
2:217367997:G:C	C	-0.1285	2	77373	0.149095	NeutCount	217367997	G	0.08907	-1.44269	Mixed	{"EA":0.001}	3_prime_UTR_variant	rs181971649
2:217315764:G:A	A	0.1186	2	442000	0.1492	NeutCount	217315764	G	0.0822	1.442	Mixed	{"EU":0.00002653}	missense_variant	rs182225676
2:217201807:G:A	A	0.0751	2	24567	0.1494	NeutCount	217201807	G	0.058	1.442	Mixed	{"AA":0.0068	EA:0.005	HS:0.0029}
2:217363961:C:A	A	-0.670529	2	6568	0.149407	NeutCount	217363961	C	0.465135	-1.44158	Mixed	{"AA":0.0008}	5_prime_UTR_variant	rs201558518
2:217312503:A:G	G	0.1571	2	17605	0.1495	NeutCount	217312503	A	0.1218	1.441	Mixed	{"AA":0.0053}	intron_variant	rs144907526
2:217246754:A:G	G	0.592051	2	6568	0.149609	NeutCount	217246754	A	0.4109	1.44086	Mixed	{"AA":0.0008}	downstream_gene_variant	rs553732311
2:217314852:C:T	T	0.0482	2	445063	0.1499	NeutCount	217314852	C	0.0335	1.44	Mixed	{"SA":0.002}	intron_variant	rs568462176
2:217312483:G:A	A	-0.041967	2	471692	0.150004	NeutCount	217312483	G	0.029154	-1.43949	Mixed	{}	intron_variant	rs193113599
2:217182773:C:T	T	0.0743	2	418455	0.1506	NeutCount	217182773	C	0.077	1.437	Mixed	{"AA":0.0038}	intron_variant	rs115602346
2:217272774:C:T	T	0.042437	2	532446	0.150676	NeutCount	217272774	C	0.029529	1.43713	Mixed	{"AA":0.0008	EA:0.001	SA:0.045}
2:217269814:A:G	G	0.094245	2	456887	0.150684	NeutCount	217269814	A	0.065581	1.43708	Mixed	{}	intron_variant	rs752534285
2:217397050:G:A	A	-0.809577	2	1371	0.150868	NeutCount	217397050	G	0.563607	-1.43642	Mixed	{}	intron_variant	["RPL37A"]
2:217259484:G:A	A	0.0758	2	514023	0.1509	NeutCount	217259484	G	0.0305	1.436	Mixed	{"AA":0.0439	HS:0.0014}	intron_variant
2:217422348:G:T	T	-0.8989	2	6568	0.151	NeutCount	217422348	G	0.626	-1.436	Mixed	{"AA":0.0008}	intron_variant	rs566939206
2:217223522:T:A	A	0.0268	2	493697	0.15155	NeutCount	217223522	T	0.018689	1.434	Mixed	{"EA":0.0099	SA:0.002}	intron_variant
2:217242420:C:T	T	0.0529	2	470544	0.1517	NeutCount	217242420	C	0.0319	-1.433	Mixed	{"AA":0.0401}	regulatory_region_variant	rs74752611
2:217200020:G:A	A	-0.267168	2	406788	0.151882	NeutCount	217200020	G	0.186457	-1.43287	Mixed	{}	intron_variant	rs748083210
2:217369531:C:T	T	-0.402248	2	8165	0.1524	NeutCount	217369531	C	0.281085	-1.43105	Mixed	{"SA":0.0031}	intron_variant	rs558661224
2:217366787:C:G	G	0.013059	2	548903	0.152594	NeutCount	217366787	C	0.00913	1.43034	Mixed	{"AA":0.0242	EA:0.1855	EU:0.0129
2:217282394:CGCT:C	C	0.0438	2	445063	0.1526	NeutCount	217282394	CGCT	0.0306	1.43	Mixed	{}	intron_variant	["SMARCAL1"]
2:217367723:T:C	C	-0.6319	2	1081	0.1526	NeutCount	217367723	T	0.4418	-1.43	Mixed	{}	3_prime_UTR_variant	rs1012044153
2:217361542:G:A	A	0.387795	2	6568	0.152629	NeutCount	217361542	G	0.271137	1.43025	Mixed	{"AA":0.0008}	intron_variant	rs188258050
2:217194787:G:T	T	0.0721	2	23196	0.1528	NeutCount	217194787	G	0.0587	1.43	Mixed	{"AA":0.0068	HS:0.0029}	intron_variant
2:217225799:A:G	G	0.102971	2	450165	0.152973	NeutCount	217225799	A	0.072055	1.42906	Mixed	{"SA":0.001}	intron_variant	rs567731963
2:217296251:T:C	C	0.068496	2	442000	0.153184	NeutCount	217296251	T	0.047956	1.42831	Mixed	{"EU":0.001}	intron_variant	rs540695023
2:217347296:G:C	C	-0.2065	2	11888	0.1532	NeutCount	217347296	G	0.1446	-1.428	Mixed	{"AA":0.0023}	intron_variant	rs150181207
2:217392195:C:T	T	-0.231769	2	8775	0.153472	NeutCount	217392195	C	0.16238	-1.42732	Mixed	{"AA":0.0015}	intron_variant	rs532744796
2:217253473:G:T	T	-0.1598	2	458295	0.1536	NeutCount	217253473	G	0.112	-1.427	Mixed	{"EU":0.001}	intron_variant	rs532100974
2:217284676:A:G	G	0.025943	2	525261	0.154009	NeutCount	217284676	A	0.0182	1.42544	Mixed	{"EU":0.002	HS:0.0029}	intron_variant
2:217358611:C:CT	CT	0.0321	2	445063	0.1541	NeutCount	217358611	C	0.0225	1.425	Mixed	{}	intron_variant	["RPL37A"]
2:217322892:C:A	A	0.027266	2	509684	0.154337	NeutCount	217322892	C	0.019143	1.42433	Mixed	{"AA":0.0053	EU:0.0089	HS:0.0029}
2:217177643:C:CA	CA	-0.0047	2	452589	0.1544	NeutCount	217177643	C	0.0034	-1.424	Mixed	{"AA":0.8971	EA:0.9702	EU:0.8976
2:217410721:A:G	G	-0.025112	2	85538	0.154407	NeutCount	217410721	A	0.017634	-1.42407	Mixed	{"EA":0.004}	intron_variant	rs141058419
2:217315199:A:G	G	0.021806	2	515919	0.154647	NeutCount	217315199	A	0.015321	1.42328	Mixed	{"AA":0.0076	EA:0.0268	HS:0.0058
2:217203710:C:A	A	-0.0483	2	445063	0.1548	NeutCount	217203710	C	0.0339	-1.423	Mixed	{"HS":0.0029}	intron_variant	rs193111427
2:217352839:C:T	T	-0.400138	2	8165	0.154871	NeutCount	217352839	C	0.281295	-1.42249	Mixed	{"SA":0.0031}	splice_donor_variant	rs548728581
2:217275434:A:C	C	0.341545	2	14111	0.154901	NeutCount	217275434	A	0.240122	1.42238	Mixed	{"EA":0.003}	intron_variant	rs185033694
2:217298656:A:C	C	-0.041283	2	450165	0.155127	NeutCount	217298656	A	0.02904	-1.42159	Mixed	{"EU":0.001}	intron_variant	rs78713939
2:217269460:C:T	T	-0.133438	2	450165	0.155189	NeutCount	217269460	C	0.093879	-1.42138	Mixed	{"SA":0.001}	intron_variant	rs549027140
2:217306116:T:G	G	0.1785	2	77373	0.1556	NeutCount	217306116	T	0.1257	1.42	Mixed	{"EA":0.001}	intron_variant	rs571857948
2:217339242:C:T	T	0.028956	2	498816	0.155985	NeutCount	217339242	C	0.020411	1.41865	Mixed	{"HS":0.0029}	intron_variant	rs538578231
2:217442096:T:C	C	0.037042	2	533842	0.156188	NeutCount	217442096	T	0.026124	1.41793	Mixed	{"AA":0.0643	EA:0.006	EU:0.004
2:217255213:A:G	G	-0.1468	2	12564	0.1563	NeutCount	217255213	A	0.1036	-1.418	Mixed	{"AA":0.0053}	intron_variant	rs541903246
2:217296623:C:T	T	-0.00847	2	547072	0.156546	NeutCount	217296623	C	0.005978	-1.41686	Mixed	{"AA":0.0015	EU:0.0189	HS:0.0029
2:217316357:GCCCAGGGT:G	G	-0.0828	2	7526	0.1571	NeutCount	217316357	GCCCAGGGT	0.056	-1.415	Mixed	{"AA":0.0431	EA:0.0079	EU:0.1044
2:217393091:A:G	G	-0.066999	2	459078	0.157176	NeutCount	217393091	A	0.047363	-1.41459	Mixed	{"EA":0.002	HS:0.0634}	intron_variant
2:217197867:G:GA	GA	0.0058	2	445063	0.1572	NeutCount	217197867	G	0.0041	1.415	Mixed	{}	intron_variant	["MARCH4"]
2:217395781:ATT:A	A	-0.0053	2	445063	0.1573	NeutCount	217395781	ATT	0.0037	-1.414	Mixed	{}	intron_variant	["RPL37A"]
2:217437486:C:T	T	-0.05317	2	77373	0.157318	NeutCount	217437486	C	0.0376	-1.4141	Mixed	{"EA":0.001}	intron_variant	rs142596878
2:217253495:C:A	A	0.2339	2	77373	0.157554	NeutCount	217253495	C	0.1655	1.41329	Mixed	{"EA":0.001}	intron_variant	rs565834172
2:217352141:T:A	A	0.0386	2	445063	0.1576	NeutCount	217352141	T	0.0273	1.413	Mixed	{}	intron_variant	["RPL37A"]
2:217397985:G:T	T	0.081362	2	86909	0.15761	NeutCount	217397985	G	0.057577	1.4131	Mixed	{"EA":0.003}	intron_variant	rs149993337
2:217426113:G:A	A	0.5308	2	6568	0.1578	NeutCount	217426113	G	0.3758	1.412	Mixed	{"AA":0.0008}	intron_variant	rs552634417
2:217212752:A:G	G	0.31586	2	36583	0.157942	NeutCount	217212752	A	0.223701	1.41197	Mixed	{"EA":0.003	SA:0.001}	intron_variant
2:217290865:G:A	A	-0.15762	2	448568	0.157969	NeutCount	217290865	G	0.111638	-1.41188	Mixed	{"AA":0.0008}	intron_variant	rs540650208
2:217186302:C:T	T	0.1536	2	406788	0.158	NeutCount	217186302	C	0.1088	1.412	Mixed	{}	non_coding_transcript_exon_variant	rs879761091
2:217380042:A:G	G	0.12097	2	442000	0.158219	NeutCount	217380042	A	0.085732	1.41102	Mixed	{}	intron_variant	rs749600808
2:217316801:G:A	A	-0.210553	2	41780	0.15859	NeutCount	217316801	G	0.149352	-1.40978	Mixed	{"AA":0.0008}	intron_variant	rs527594944
2:217437917:C:T	T	0.0028	2	1070700	0.1586	NeutCount	217437917	C	0.0014	1.41	Mixed	{"AA":0.8253	EA:0.2907	EU:0.2724
2:217410758:A:T	T	-0.1638	2	15670	0.1587	NeutCount	217410758	A	0.1064	-1.409	Mixed	{"AA":0.003}	intron_variant	rs552702114
2:217269635:T:TTTTTC	TTTTTC	0.0452	2	445063	0.1594	NeutCount	217269635	T	0.0321	1.407	Mixed	{}	intron_variant	["SMARCAL1"]
2:217243233:T:TA	TA	0.1255	2	7526	0.1596	NeutCount	217243233	T	0.1191	1.406	Mixed	{"AA":0.0295	HS:0.0014}	intergenic_variant
2:217330100:G:GA	GA	-0.0558	2	445063	0.1596	NeutCount	217330100	G	0.0397	-1.406	Mixed	{}	intron_variant	rs980534307
2:217334249:C:T	T	-0.158694	2	413356	0.160074	NeutCount	217334249	C	0.112968	-1.40477	Mixed	{"AA":0.0015	EU:0.001}	intron_variant
2:217335700:G:A	A	0.1664	2	442000	0.1602	NeutCount	217335700	G	0.1185	1.405	Mixed	{"AA":0.0008}	intron_variant	rs570021697
2:217431276:A:T	T	0.1517	2	14994	0.1602	NeutCount	217431276	A	0.108	1.404	Mixed	{"AA":0.0045	HS:0.0014}	intron_variant
2:217313023:G:A	A	0.021623	2	513434	0.160259	NeutCount	217313023	G	0.015399	1.40418	Mixed	{"AA":0.0076	EA:0.0258	HS:0.0058
2:217274772:A:G	G	-0.029	2	515227	0.1603	NeutCount	217274772	A	0.0269	-1.404	Mixed	{"AA":0.0287	EU:0.001	HS:0.0072}
2:217334402:G:A	A	-0.3722	2	6568	0.1608	NeutCount	217334402	G	0.2654	-1.402	Mixed	{"AA":0.0008}	intron_variant	rs558969308
2:217360882:T:A	A	-0.5555	2	1531	0.160984	NeutCount	217360882	T	0.3963	-1.40172	Mixed	{"AA":0.0038	EA:0.001}	intron_variant
2:217308379:T:C	C	0.0435	2	445063	0.161	NeutCount	217308379	T	0.031	1.402	Mixed	{"AA":0.0008	EU:0.001}	intron_variant
2:217301558:A:G	G	0.021633	2	556913	0.161085	NeutCount	217301558	A	0.015437	1.40137	Mixed	{"AA":0.0053	EA:0.0258	HS:0.0058
2:217259722:C:A	A	-0.022937	2	537864	0.161106	NeutCount	217259722	C	0.016368	-1.40133	Mixed	{"EU":0.005	HS:0.0029}	intron_variant
2:217411581:G:A	A	0.023613	2	515919	0.161194	NeutCount	217411581	G	0.016854	1.40103	Mixed	{"AA":0.0197	EA:0.0268	HS:0.0144
2:217326180:T:C	C	0.10819	2	406788	0.161237	NeutCount	217326180	T	0.07723	1.40088	Mixed	{}	intron_variant	rs557075133
2:217379391:T:C	C	0.0819	2	28544	0.1614	NeutCount	217379391	T	0.053	1.401	Mixed	{"AA":0.0129	HS:0.0014}	intron_variant
2:217269582:G:A	A	-0.0962	2	442000	0.1617	NeutCount	217269582	G	0.0687	-1.399	Mixed	{"EU":0.001}	intron_variant	rs539538704
2:217401641:G:A	A	0.045581	2	471183	0.161955	NeutCount	217401641	G	0.032593	1.39849	Mixed	{"AA":0.0461	HS:0.0043}	intron_variant
2:217359177:C:T	T	-0.088822	2	456887	0.162025	NeutCount	217359177	C	0.063524	-1.39824	Mixed	{}	intron_variant	rs754767150
2:217259983:A:T	T	-0.031239	2	514040	0.162609	NeutCount	217259983	A	0.022373	-1.39628	Mixed	{"EU":0.006	HS:0.0029}	intron_variant
2:217411141:A:C	C	-0.119813	2	421675	0.162772	NeutCount	217411141	A	0.085841	-1.39575	Mixed	{}	intron_variant	rs771101770
2:217202645:G:C	C	-0.236431	2	43377	0.163009	NeutCount	217202645	G	0.169488	-1.39497	Mixed	{"SA":0.0102}	intron_variant	rs535218279
2:217191667:T:C	C	0.079449	2	20245	0.163224	NeutCount	217191667	T	0.056983	1.39426	Mixed	{"AA":0.0106}	intron_variant	rs567876736
2:217293659:G:C	C	-0.601831	2	1081	0.163667	NeutCount	217293659	G	0.432105	-1.39279	Mixed	{}	intron_variant	rs1008421614
2:217348673:A:G	G	-0.195903	2	415336	0.164099	NeutCount	217348673	A	0.140799	-1.39137	Mixed	{"AA":0.0023}	intron_variant	rs571690743
2:217222001:A:G	G	-0.0663	2	23196	0.1641	NeutCount	217222001	A	0.0484	-1.391	Mixed	{"AA":0.0083	HS:0.0014}	intron_variant
2:217401987:C:A	A	-0.0146	2	473607	0.1641	NeutCount	217401987	C	0.0123	-1.391	Mixed	{"AA":0.152	HS:0.0144}	intron_variant
2:217189834:T:G	G	0.193925	2	11269	0.164164	NeutCount	217189834	T	0.139399	1.39115	Mixed	{"AA":0.0015}	intron_variant	rs544175145
2:217386725:C:G	G	0.038459	2	472282	0.164804	NeutCount	217386725	C	0.027687	1.38906	Mixed	{"AA":0.0582	HS:0.0043}	intron_variant
2:217363260:G:C	C	-0.055344	2	86909	0.164904	NeutCount	217363260	G	0.039853	-1.3887	Mixed	{"EA":0.0119}	5_prime_UTR_variant	rs183302034
2:217249848:A:G	G	-0.04713	2	77373	0.16493	NeutCount	217249848	A	0.03394	-1.38863	Mixed	{"EA":0.001}	downstream_gene_variant	rs138475344
2:217298855:A:C	C	0.44048	2	1408	0.164949	NeutCount	217298855	A	0.31722	1.38856	Mixed	{}	intron_variant	rs1385605038
2:217270617:T:C	C	0.288777	2	414953	0.165022	NeutCount	217270617	T	0.208004	1.38832	Mixed	{"SA":0.001}	intron_variant	rs578164656
2:217444444:G:A	A	0.149481	2	442000	0.165133	NeutCount	217444444	G	0.107698	1.38796	Mixed	{"SA":0.001}	downstream_gene_variant	rs550177513
2:217186434:T:C	C	0.3234	2	6568	0.1652	NeutCount	217186434	T	0.2331	1.388	Mixed	{"AA":0.003	HS:0.0014}	non_coding_transcript_exon_variant
2:217212682:T:A	A	0.201294	2	414953	0.165228	NeutCount	217212682	T	0.145062	1.38764	Mixed	{"SA":0.0041}	intron_variant	rs563553039
2:217431242:A:C	C	0.0843	2	456887	0.1654	NeutCount	217431242	A	0.0608	1.387	Mixed	{"EU":0.001}	intron_variant	rs576575207
2:217240604:A:C	C	0.1248	2	406788	0.1655	NeutCount	217240604	A	0.09	1.387	Mixed	{"SA":0.001}	upstream_gene_variant	rs578086276
2:217427967:G:A	A	-0.4165	2	35212	0.1658	NeutCount	217427967	G	0.3006	-1.386	Mixed	{"EA":0.001}	intron_variant	rs562923877
2:217437946:G:C	C	0.092468	2	456887	0.166047	NeutCount	217437946	G	0.066766	1.38496	Mixed	{"EU":0.001}	intron_variant	rs540723852
2:217265567:T:C	C	-0.0677	2	50882	0.1662	NeutCount	217265567	T	0.0844	-1.385	Mixed	{"AA":0.0053	HS:0.0029}	intron_variant
2:217198758:C:T	T	0.158559	2	10991	0.166244	NeutCount	217198758	C	0.114539	1.38432	Mixed	{"AA":0.0015}	intron_variant	rs573742852
2:217346090:T:C	C	-0.182843	2	20245	0.166647	NeutCount	217346090	T	0.132207	-1.38301	Mixed	{"AA":0.0113}	intron_variant	rs551397129
2:217283032:G:A	A	0.029182	2	473753	0.166768	NeutCount	217283032	G	0.021107	1.38257	Mixed	{}	intron_variant	rs111735996
2:217292164:A:G	G	0.1721	2	442000	0.1669	NeutCount	217292164	A	0.1245	1.382	Mixed	{}	non_coding_transcript_exon_variant	rs756729237
2:217442164:C:T	T	0.1055	2	7526	0.1672	NeutCount	217442164	C	0.1372	1.381	Mixed	{}	intron_variant	rs1336531263
2:217220015:A:G	G	-0.115604	2	13476	0.167249	NeutCount	217220015	A	0.083708	-1.38104	Mixed	{"AA":0.0061	HS:0.0014}	intron_variant
2:217409942:G:A	A	0.19424	2	12800	0.167307	NeutCount	217409942	G	0.140666	1.38086	Mixed	{"AA":0.0068}	intron_variant	rs147575580
2:217275589:C:T	T	-0.072943	2	452133	0.167362	NeutCount	217275589	C	0.052831	-1.38069	Mixed	{"AA":0.0008	EA:0.005}	intron_variant
2:217224620:T:A	A	0.510368	2	1371	0.167531	NeutCount	217224620	T	0.369798	1.38013	Mixed	{"EA":0.003}	intron_variant	rs544956939
2:217248024:C:T	T	-0.067571	2	450165	0.167601	NeutCount	217248024	C	0.048968	-1.3799	Mixed	{"SA":0.002}	downstream_gene_variant	rs539048708
2:217376391:C:T	T	0.089741	2	442000	0.167782	NeutCount	217376391	C	0.065063	1.37929	Mixed	{"EU":0.001	SA:0.001}	intron_variant
2:217422387:T:G	G	0.023291	2	533842	0.168046	NeutCount	217422387	T	0.016896	1.37849	Mixed	{"AA":0.087	EU:0.001	HS:0.0029}
2:217224106:C:T	T	0.313319	2	10079	0.16811	NeutCount	217224106	C	0.227332	1.37824	Mixed	{"AA":0.0038}	intron_variant	rs138689589
2:217398770:G:A	A	0.02416	2	526486	0.168149	NeutCount	217398770	G	0.017531	1.37813	Mixed	{"AA":0.0008	EU:0.003	HS:0.0014}
2:217426072:T:G	G	-0.0166	2	435332	0.1682	NeutCount	217426072	T	0.0434	-1.378	Mixed	{"AA":0.0227	HS:0.0014}	intron_variant
2:217274278:A:G	G	-0.20444	2	13185	0.168269	NeutCount	217274278	A	0.148389	-1.37773	Mixed	{"AA":0.0045}	intron_variant	rs557578961
2:217357429:A:T	T	-0.0848	2	77373	0.1684	NeutCount	217357429	A	0.0616	-1.377	Mixed	{"EA":0.001}	intron_variant	rs542131991
2:217340463:G:A	A	0.02513	2	91484	0.168474	NeutCount	217340463	G	0.018249	1.37706	Mixed	{"EA":0.0179}	intron_variant	rs145301999
2:217220689:C:G	G	-0.1923	2	406788	0.1685	NeutCount	217220689	C	0.1396	-1.377	Mixed	{}	intron_variant	rs1182526464
2:217259555:G:A	A	0.121355	2	450165	0.168876	NeutCount	217259555	G	0.088209	1.37577	Mixed	{}	intron_variant	rs761188596
2:217240645:A:T	T	-0.1434	2	13476	0.1689	NeutCount	217240645	A	0.1043	-1.376	Mixed	{"AA":0.0076	EU:0.001	HS:0.0014}
2:217282551:G:A	A	0.0322	2	435332	0.169	NeutCount	217282551	G	0.0397	1.375	Mixed	{"AA":0.0197	HS:0.0014}	intron_variant
2:217218430:C:A	A	0.097209	2	15670	0.169284	NeutCount	217218430	C	0.070726	1.37445	Mixed	{"AA":0.0068	HS:0.0014}	intron_variant
2:217391805:CCTCT:C	C	-0.0636	2	7526	0.1693	NeutCount	217391805	CCTCT	0.0442	-1.374	Mixed	{"AA":0.1089	EU:0.001	HS:0.0072}
2:217407240:G:C	C	-0.0312	2	435332	0.1693	NeutCount	217407240	G	0.036	1.374	Mixed	{"AA":0.0265	HS:0.0043}	intron_variant
2:217301148:A:G	G	-0.077288	2	456887	0.169319	NeutCount	217301148	A	0.056236	-1.37435	Mixed	{"EU":0.001}	intron_variant	rs567164866
2:217325317:C:CCAAA	CCAAA	-0.0376	2	7526	0.1694	NeutCount	217325317	C	0.385	-1.374	Mixed	{"AA":0.0113	EA:0.2272	EU:0.2992
2:217375552:A:T	T	-0.0096	2	435658	0.1694	NeutCount	217375552	A	0.0288	-1.374	Mixed	{"AA":0.0318}	intron_variant	rs79220458
2:217271807:G:A	A	0.685858	2	35212	0.169675	NeutCount	217271807	G	0.499462	1.37319	Mixed	{}	intron_variant	rs766123534
2:217404271:T:C	C	-0.068704	2	456887	0.16971	NeutCount	217404271	T	0.050036	-1.37309	Mixed	{}	intron_variant	rs754112508
2:217303044:C:T	T	-0.037885	2	515403	0.169722	NeutCount	217303044	C	0.027592	-1.37304	Mixed	{"AA":0.0008	EU:0.001}	intron_variant
2:217234600:G:A	A	-0.141102	2	450165	0.169828	NeutCount	217234600	G	0.102791	-1.37271	Mixed	{"EU":0.00002645}	synonymous_variant	rs758699962
2:217280632:G:A	A	0.148948	2	442000	0.169959	NeutCount	217280632	G	0.108541	1.37227	Mixed	{}	intron_variant	rs774908505
2:217428581:C:T	T	-0.064208	2	421675	0.170093	NeutCount	217428581	C	0.046804	-1.37185	Mixed	{}	intron_variant	rs560748778
2:217434404:G:A	A	0.1593	2	442000	0.1701	NeutCount	217434404	G	0.1161	1.372	Mixed	{"SA":0.001}	intron_variant	rs556200859
2:217335721:T:C	C	-0.1607	2	77373	0.170308	NeutCount	217335721	T	0.1172	-1.37116	Mixed	{"EA":0.001}	intron_variant	rs530957567
2:217235321:G:A	A	0.546278	2	35212	0.170435	NeutCount	217235321	G	0.398524	1.37075	Mixed	{}	5_prime_UTR_variant	rs775273494
2:217215981:A:G	G	0.056255	2	86909	0.170683	NeutCount	217215981	A	0.041063	1.36997	Mixed	{"EA":0.0069}	intron_variant	rs186977782
2:217383997:G:A	A	0.070738	2	514205	0.171033	NeutCount	217383997	G	0.051677	1.36885	Mixed	{"EU":0.002}	intron_variant	rs534255788
2:217231005:G:A	A	0.057775	2	86909	0.171251	NeutCount	217231005	G	0.042229	1.36814	Mixed	{"EA":0.0079}	intron_variant	rs139819309
2:217206128:G:A	A	0.0261	2	530009	0.1718	NeutCount	217206128	G	0.0215	1.366	Mixed	{"AA":0.0688	HS:0.0058}	intron_variant
2:217278936:G:A	A	0.0821	2	15670	0.1722	NeutCount	217278936	G	0.0701	1.365	Mixed	{"AA":0.0083	HS:0.0014}	non_coding_transcript_exon_variant
2:217300003:A:C	C	-0.1348	2	77373	0.1724	NeutCount	217300003	A	0.0988	-1.364	Mixed	{"EA":0.001}	intron_variant	rs541606963
2:217439556:C:T	T	-0.095379	2	442000	0.172405	NeutCount	217439556	C	0.069902	-1.36447	Mixed	{"AA":0.0008}	intron_variant	rs541469457
2:217316515:C:T	T	0.093176	2	417438	0.173041	NeutCount	217316515	C	0.068389	1.36244	Mixed	{}	intron_variant	rs770190217
2:217446418:A:C	C	0.0532	2	23196	0.1736	NeutCount	217446418	A	0.0534	1.361	Mixed	{"AA":0.0113	HS:0.0029}	downstream_gene_variant
2:217204479:G:A	A	-0.0575	2	526219	0.173858	NeutCount	217204479	G	0.042284	-1.35985	Mixed	{"EU":0.003}	intron_variant	rs560367543
2:217341482:G:T	T	-0.0215	2	515227	0.174	NeutCount	217341482	G	0.0221	-1.359	Mixed	{"AA":0.0514	HS:0.0101}	intron_variant
2:217442090:T:C	C	-0.1218	2	7526	0.174	NeutCount	217442090	T	0.1585	-1.359	Mixed	{}	intron_variant	rs902258674
2:217442120:C:CTCTCTT	CTCTCTT	-0.03	2	445063	0.1741	NeutCount	217442120	C	0.022	-1.359	Mixed	{}	intron_variant	rs766835693
2:217222664:A:G	G	-0.667067	2	14887	0.174237	NeutCount	217222664	A	0.490975	-1.35866	Mixed	{}	intron_variant	rs879850959
2:217228999:T:A	A	0.026508	2	523717	0.174263	NeutCount	217228999	T	0.019512	1.35855	Mixed	{"EU":0.001	SA:0.001}	intron_variant
2:217393003:C:T	T	-0.1937	2	406788	0.1743	NeutCount	217393003	C	0.1426	-1.359	Mixed	{"EU":0.001	HS:0.0014}	intron_variant
2:217411444:C:T	T	0.022966	2	515919	0.174521	NeutCount	217411444	C	0.016914	1.35781	Mixed	{"AA":0.0182	EA:0.0268	HS:0.0072
2:217253604:C:A	A	-0.107683	2	414953	0.174585	NeutCount	217253604	C	0.079321	-1.35756	Mixed	{}	intron_variant	rs761560698
2:217255075:A:C	C	-0.2444	2	14094	0.1747	NeutCount	217255075	A	0.1731	-1.357	Mixed	{"HS":0.0014}	intron_variant	rs192913041
2:217213452:G:C	C	0.0466	2	456887	0.1749	NeutCount	217213452	G	0.0344	1.357	Mixed	{}	intron_variant	rs764667856
2:217295810:C:G	G	-0.1345	2	77373	0.174913	NeutCount	217295810	C	0.09915	-1.35653	Mixed	{"EA":0.001}	intron_variant	rs535768638
2:217432922:A:C	C	0.14579	2	14994	0.17508	NeutCount	217432922	A	0.107515	1.356	Mixed	{"AA":0.0076	HS:0.0014}	intron_variant
2:217300389:A:G	G	-0.0906	2	456887	0.1751	NeutCount	217300389	A	0.0668	-1.356	Mixed	{"EU":0.001}	intron_variant	rs558938740
2:217442092:C:T	T	-0.1215	2	7526	0.1752	NeutCount	217442092	C	0.1582	-1.356	Mixed	{}	intron_variant	rs997981788
2:217431978:G:A	A	-0.065	2	456887	0.1754	NeutCount	217431978	G	0.0479	-1.355	Mixed	{"EU":0.001}	intron_variant	rs577144718
2:217345599:T:C	C	0.0835	2	442000	0.1756	NeutCount	217345599	T	0.0617	1.354	Mixed	{}	intron_variant	["RPL37A"]
2:217443079:G:A	A	-0.5918	2	1081	0.1756	NeutCount	217443079	G	0.4369	-1.355	Mixed	{}	intron_variant	rs907115577
2:217282788:C:T	T	0.508977	2	6568	0.175641	NeutCount	217282788	C	0.375839	1.35424	Mixed	{"AA":0.0008}	intron_variant	rs148227719
2:217245391:G:A	A	-0.0026	2	1069620	0.1758	NeutCount	217245391	G	0.0014	-1.354	Mixed	{"AA":0.5393	EA:0.7659	EU:0.6382
2:217407239:C:T	T	0.15342	2	414953	0.176014	NeutCount	217407239	C	0.113386	1.35308	Mixed	{}	intron_variant	rs763298834
2:217388015:C:G	G	0.406863	2	406788	0.176246	NeutCount	217388015	C	0.300857	1.35235	Mixed	{}	intron_variant	rs1047835835
2:217422136:G:A	A	-0.365677	2	14733	0.176268	NeutCount	217422136	G	0.270415	-1.35228	Mixed	{"AA":0.0008	EU:0.001}	intron_variant
2:217412610:T:C	C	0.081959	2	15670	0.176673	NeutCount	217412610	T	0.060665	1.35101	Mixed	{"AA":0.0136	HS:0.0014}	intron_variant
2:217317104:C:T	T	0.02075	2	515919	0.176954	NeutCount	217317104	C	0.015369	1.35012	Mixed	{"AA":0.0076	EA:0.0258	HS:0.0058
2:217261661:C:T	T	0.057541	2	456887	0.177286	NeutCount	217261661	C	0.042651	1.34911	Mixed	{}	non_coding_transcript_exon_variant	rs771613894
2:217390571:G:A	A	0.0827	2	77373	0.1776	NeutCount	217390571	G	0.0614	1.348	Mixed	{"EA":0.001}	intron_variant	rs547235605
2:217400354:C:T	T	-0.0205	2	429984	0.1777	NeutCount	217400354	C	0.0358	1.348	Mixed	{"AA":0.0257	HS:0.0014}	intron_variant
2:217255030:A:AG	AG	0.1026	2	7526	0.1778	NeutCount	217255030	A	0.0726	1.348	Mixed	{}	intron_variant	["MARCH4"]
2:217317212:A:AT	AT	0.0847	2	7526	0.1778	NeutCount	217317212	A	0.2152	1.348	Mixed	{"AA":0.0159	EA:0.2341	EU:0.3559
2:217259940:C:T	T	0.097955	2	15670	0.178254	NeutCount	217259940	C	0.07277	1.34609	Mixed	{"AA":0.0068}	intron_variant	rs80285880
2:217266002:T:C	C	-0.1373	2	77373	0.178259	NeutCount	217266002	T	0.102	-1.34608	Mixed	{"EA":0.001}	intron_variant	rs571376184
2:217401752:G:A	A	0.478392	2	8165	0.178401	NeutCount	217401752	G	0.355513	1.34564	Mixed	{"SA":0.002}	intron_variant	rs534060582
2:217256655:G:T	T	-0.784995	2	8165	0.178446	NeutCount	217256655	G	0.583423	-1.3455	Mixed	{"SA":0.002}	intron_variant	rs539471977
2:217319361:C:T	T	0.504912	2	6568	0.178478	NeutCount	217319361	C	0.375288	1.3454	Mixed	{"AA":0.0008}	intron_variant	rs553492049
2:217246067:A:G	G	0.1107	2	442000	0.1787	NeutCount	217246067	A	0.0823	1.345	Mixed	{"HS":0.0043}	downstream_gene_variant	rs191690992
2:217369544:A:G	G	0.041622	2	450165	0.179132	NeutCount	217369544	A	0.030983	1.34338	Mixed	{"EU":0.001}	intron_variant	rs577246602
2:217325302:C:T	T	0.020648	2	515919	0.179366	NeutCount	217325302	C	0.015379	1.34261	Mixed	{"AA":0.0076	EA:0.0258	HS:0.0058
2:217235040:A:C	C	0.0213	2	515122	0.1795	NeutCount	217235040	A	0.0256	1.342	Mixed	{"AA":0.056	HS:0.0043}	5_prime_UTR_variant
2:217178467:A:AT	AT	-0.079	2	7526	0.1797	NeutCount	217178467	A	0.0562	-1.342	Mixed	{"AA":0.0719	HS:0.0043}	intron_variant
2:217407333:A:T	T	-0.0131	2	473607	0.1797	NeutCount	217407333	A	0.0122	-1.342	Mixed	{"AA":0.152	HS:0.0144}	intron_variant
2:217323569:G:C	C	-0.0756	2	442000	0.1798	NeutCount	217323569	G	0.0564	-1.341	Mixed	{"EU":0.001}	intron_variant	rs562557005
2:217352068:C:T	T	-0.3631	2	8548	0.1798	NeutCount	217352068	C	0.2707	-1.341	Mixed	{"AA":0.0015}	non_coding_transcript_exon_variant	rs555263990
2:217271062:G:T	T	-0.056	2	442000	0.1799	NeutCount	217271062	G	0.0417	-1.341	Mixed	{}	intron_variant	["SMARCAL1"]
2:217254299:C:A	A	-0.125488	2	450165	0.180395	NeutCount	217254299	C	0.093684	-1.33948	Mixed	{}	intron_variant	rs771211016
2:217199008:C:T	T	0.291399	2	8165	0.180429	NeutCount	217199008	C	0.217563	1.33938	Mixed	{"SA":0.0041}	intron_variant	rs545292808
2:217447729:G:A	A	-0.102264	2	63724	0.180608	NeutCount	217447729	G	0.076383	-1.33883	Mixed	{"AA":0.0121	HS:0.0014}	downstream_gene_variant
2:217368588:C:T	T	0.0834	2	77373	0.1807	NeutCount	217368588	C	0.0623	1.339	Mixed	{"EA":0.001}	intron_variant	rs532694233
2:217428467:T:C	C	-0.0698	2	456887	0.1807	NeutCount	217428467	T	0.0521	-1.339	Mixed	{}	intron_variant	rs752726144
2:217407649:C:T	T	-0.013	2	473607	0.1808	NeutCount	217407649	C	0.0122	-1.338	Mixed	{"AA":0.152	HS:0.0144}	intron_variant
2:217408162:A:G	G	-0.0128	2	473607	0.1808	NeutCount	217408162	A	0.0122	-1.338	Mixed	{"AA":0.152	HS:0.0144}	intron_variant
2:217320608:G:A	A	-0.0145	2	471643	0.1809	NeutCount	217320608	G	0.026	-1.338	Mixed	{"AA":0.0416	HS:0.0029}	intron_variant
2:217407665:C:T	T	-0.013	2	473607	0.1809	NeutCount	217407665	C	0.0122	-1.338	Mixed	{"AA":0.152	HS:0.0144}	intron_variant
2:217204120:T:G	G	-0.153899	2	12800	0.181112	NeutCount	217204120	T	0.115083	-1.33729	Mixed	{"AA":0.0008	EA:0.001}	intron_variant
2:217229331:T:C	C	0.665358	2	6568	0.181376	NeutCount	217229331	T	0.497846	1.33647	Mixed	{"AA":0.0008}	intron_variant	rs528107602
2:217270897:A:G	G	-0.4725	2	1009	0.1814	NeutCount	217270897	A	0.3536	-1.336	Mixed	{}	intron_variant	rs974730634
2:217248814:T:C	C	0.504968	2	6568	0.181618	NeutCount	217248814	T	0.378046	1.33573	Mixed	{"AA":0.0008}	downstream_gene_variant	rs189734901
2:217235447:G:T	T	0.299243	2	406788	0.181657	NeutCount	217235447	G	0.224049	1.33561	Mixed	{"AA":0.0008}	5_prime_UTR_variant	rs569961614
2:217233227:G:A	A	-0.162	2	442000	0.1818	NeutCount	217233227	G	0.1213	-1.335	Mixed	{}	intron_variant	rs770574835
2:217318752:G:A	A	0.00658	2	545666	0.181883	NeutCount	217318752	G	0.004929	1.33496	Mixed	{"AA":0.0015	EU:0.0437	HS:0.0331
2:217191010:C:T	T	-0.059173	2	423231	0.181992	NeutCount	217191010	C	0.044338	-1.33459	Mixed	{"AA":0.0166	HS:0.0014}	intron_variant
2:217325887:G:T	T	0.1424	2	442000	0.182	NeutCount	217325887	G	0.1067	1.335	Mixed	{"EU":0.001}	intron_variant	rs571181137
2:217389535:C:T	T	0.598667	2	1081	0.182507	NeutCount	217389535	C	0.449106	1.33302	Mixed	{}	intron_variant	rs1247127853
2:217254878:C:T	T	0.0415	2	445063	0.1826	NeutCount	217254878	C	0.0311	1.333	Mixed	{}	intron_variant	rs370357591
2:217217109:C:T	T	-0.510221	2	4575	0.182775	NeutCount	217217109	C	0.382991	-1.3322	Mixed	{"HS":0.0043}	intron_variant	rs192927358
2:217220085:C:T	T	-0.109	2	18517	0.1828	NeutCount	217220085	C	0.0849	-1.332	Mixed	{"AA":0.0053}	intron_variant	rs181452885
2:217374638:G:A	A	-0.35726	2	8548	0.183222	NeutCount	217374638	G	0.268446	-1.33084	Mixed	{"AA":0.0015}	intron_variant	rs552943648
2:217220054:C:T	T	-0.027813	2	530491	0.183651	NeutCount	217220054	C	0.020919	-1.32956	Mixed	{"EU":0.002	HS:0.0014}	intron_variant
2:217399958:G:A	A	0.309024	2	406788	0.183681	NeutCount	217399958	G	0.232445	1.32945	Mixed	{}	intron_variant	["RPL37A"]
2:217237798:G:T	T	-0.3689	2	6568	0.1838	NeutCount	217237798	G	0.2776	-1.329	Mixed	{"AA":0.0008}	upstream_gene_variant	rs540206380
2:217367980:C:G	G	0.0996	2	448769	0.1838	NeutCount	217367980	C	0.1085	1.329	Mixed	{"EU":0.002	HS:0.0029}	3_prime_UTR_variant
2:217343549:C:G	G	0.020506	2	551131	0.183831	NeutCount	217343549	C	0.015429	1.32906	Mixed	{"AA":0.0076	EA:0.0268	HS:0.0072
2:217420113:G:T	T	-0.0703	2	504941	0.1839	NeutCount	217420113	G	0.0512	-1.329	Mixed	{"EU":0.001	HS:0.0014}	intron_variant
2:217257638:T:G	G	-0.1057	2	442000	0.184	NeutCount	217257638	T	0.0795	-1.329	Mixed	{}	intron_variant	rs767784103
2:217205832:G:A	A	-0.0044	2	1070700	0.1841	NeutCount	217205832	G	0.0026	-1.328	Mixed	{"AA":0.0484	EA:0.1577	EU:0.0716
2:217400330:A:G	G	0.1472	2	406788	0.1846	NeutCount	217400330	A	0.111	1.327	Mixed	{"SA":0.001}	intron_variant	rs549336375
2:217187407:C:T	T	0.021903	2	538985	0.184754	NeutCount	217187407	C	0.016515	1.32625	Mixed	{"EU":0.003	HS:0.0014	SA:0.002}
2:217275407:G:T	T	0.155067	2	442000	0.184828	NeutCount	217275407	G	0.116946	1.32597	Mixed	{"EU":0.001}	intron_variant	rs547049194
2:217319669:G:A	A	0.02038	2	515919	0.184995	NeutCount	217319669	G	0.015375	1.32553	Mixed	{"AA":0.0076	EA:0.0258	HS:0.0058
2:217243387:G:T	T	-0.069126	2	450165	0.18504	NeutCount	217243387	G	0.052157	-1.32534	Mixed	{}	intergenic_variant	rs771113866
2:217245398:T:C	C	-0.0025	2	1069620	0.1851	NeutCount	217245398	T	0.0014	-1.325	Mixed	{"AA":0.5408	EA:0.7688	EU:0.6372
2:217333449:G:GT	GT	-0.0763	2	7526	0.1852	NeutCount	217333449	G	0.0549	-1.325	Mixed	{"AA":0.0439	EA:0.0079	EU:0.1044
2:217409385:C:T	T	0.006685	2	626270	0.185221	NeutCount	217409385	C	0.005046	1.32481	Mixed	{"AA":0.5424	EA:0.0129	EU:0.0249
2:217295342:C:T	T	-0.011777	2	542009	0.185576	NeutCount	217295342	C	0.008897	-1.3237	Mixed	{"EU":0.0119	HS:0.0115	SA:0.0041}
2:217315830:A:T	T	0.0455	2	514023	0.1858	NeutCount	217315830	A	0.0238	-1.323	Mixed	{"AA":0.05235	EU:0.0001507	HS:0.002634
2:217371540:A:G	G	0.098542	2	450165	0.186235	NeutCount	217371540	A	0.074555	1.32174	Mixed	{}	intron_variant	rs557748536
2:217320804:A:G	G	0.020331	2	515919	0.186334	NeutCount	217320804	A	0.015385	1.32148	Mixed	{"AA":0.0076	EA:0.0258	HS:0.0058
2:217313412:G:A	A	-0.1183	2	444073	0.1865	NeutCount	217313412	G	0.0895	-1.321	Mixed	{}	intron_variant	rs774179475
2:217295460:G:A	A	-0.229029	2	43377	0.186618	NeutCount	217295460	G	0.173429	-1.32059	Mixed	{"SA":0.0061}	intron_variant	rs540044184
2:217193544:T:G	G	0.0587	2	456887	0.1868	NeutCount	217193544	T	0.0445	1.32	Mixed	{"EU":0.002}	intron_variant	rs576563818
2:217213575:C:T	T	-0.0071	2	435332	0.187	NeutCount	217213575	C	0.0352	-1.32	Mixed	{"AA":0.0371	HS:0.0043}	intron_variant
2:217423424:T:A	A	-0.023516	2	85538	0.187053	NeutCount	217423424	T	0.017825	-1.31927	Mixed	{"EA":0.004}	intron_variant	rs149762136
2:217442176:T:C	C	0.1502	2	7526	0.1873	NeutCount	217442176	T	0.1086	1.319	Mixed	{}	intron_variant	["IGFBP2"]
2:217240518:G:A	A	-0.01554	2	515919	0.187769	NeutCount	217240518	G	0.011798	-1.31717	Mixed	{"AA":0.0356	EA:0.0169	HS:0.013
2:217326200:A:G	G	0.020266	2	515919	0.187857	NeutCount	217326200	A	0.015389	1.31691	Mixed	{"AA":0.0076	EA:0.0258	HS:0.0058
2:217247297:T:C	C	-0.112365	2	50882	0.187994	NeutCount	217247297	T	0.085353	-1.31647	Mixed	{"AA":0.0045	HS:0.0014}	downstream_gene_variant
2:217255301:G:A	A	-0.12	2	442000	0.188	NeutCount	217255301	G	0.0912	-1.317	Mixed	{"EU":0.001}	intron_variant	rs545956716
2:217349808:G:A	A	0.1462	2	406788	0.188	NeutCount	217349808	G	0.1111	1.316	Mixed	{"SA":0.001}	intron_variant	rs570057242
2:217282683:G:A	A	-0.11	2	413356	0.1882	NeutCount	217282683	G	0.1851	-1.316	Mixed	{"AA":0.0008}	intron_variant	rs568501762
2:217400531:C:T	T	0.515103	2	8165	0.188246	NeutCount	217400531	C	0.391496	1.31573	Mixed	{"SA":0.002}	intron_variant	rs371788657
2:217381654:A:G	G	-0.1879	2	79790	0.1883	NeutCount	217381654	A	0.1428	-1.316	Mixed	{"EU":0.002}	intron_variant	rs570390123
2:217283703:G:A	A	0.13011	2	414953	0.188536	NeutCount	217283703	G	0.098953	1.31487	Mixed	{}	intron_variant	rs533396837
2:217299442:C:T	T	-0.113453	2	13476	0.188613	NeutCount	217299442	C	0.0863	-1.31463	Mixed	{"AA":0.0053	HS:0.0014}	intron_variant
2:217284031:T:G	G	-0.157229	2	10991	0.188683	NeutCount	217284031	T	0.119618	-1.31443	Mixed	{"AA":0.0068}	intron_variant	rs138943172
2:217342488:C:G	G	0.020276	2	551131	0.188902	NeutCount	217342488	C	0.015433	1.31381	Mixed	{"AA":0.0076	EA:0.0268	HS:0.0072
2:217378740:T:C	C	-0.0377	2	567427	0.189	NeutCount	217378740	T	0.0289	-1.314	Mixed	{"AA":0.0015	EA:0.001	EU:0.002}
2:217387667:C:T	T	0.036177	2	472282	0.189092	NeutCount	217387667	C	0.027549	1.31319	Mixed	{"AA":0.0582	HS:0.0043}	intron_variant
2:217238290:CACA:C	C	-0.0223	2	7526	0.1891	NeutCount	217238290	CACA	0.1107	-1.313	Mixed	{}	upstream_gene_variant	["MARCH4"]
2:217402669:A:G	G	0.013747	2	536856	0.189149	NeutCount	217402669	A	0.01047	1.31299	Mixed	{"EU":0.006	HS:0.0014}	intron_variant
2:217442120:CTCTCTT:C	C	0.1034	2	7526	0.1893	NeutCount	217442120	CTCTCTT	0.0751	1.313	Mixed	{}	intron_variant	rs200031131
2:217318031:G:A	A	0.020338	2	544223	0.189341	NeutCount	217318031	G	0.015496	1.31247	Mixed	{"EA":0.0258	HS:0.0058	SA:0.002}
2:217345623:G:C	C	-0.335582	2	8165	0.189449	NeutCount	217345623	G	0.255749	-1.31215	Mixed	{"SA":0.0041}	intron_variant	rs533642933
2:217214872:C:T	T	0.069805	2	459081	0.189477	NeutCount	217214872	C	0.053202	1.31207	Mixed	{"EA":0.002	EU:0.001	HS:0.0029}
2:217247704:T:TAC	TAC	-0.0089	2	445063	0.1895	NeutCount	217247704	T	0.0068	-1.312	Mixed	{}	downstream_gene_variant	rs762128055
2:217303720:G:A	A	0.020253	2	537464	0.189891	NeutCount	217303720	G	0.015451	1.31079	Mixed	{"EU":0.001	HS:0.0058}	intron_variant
2:217270940:C:G	G	-0.09605	2	442000	0.18991	NeutCount	217270940	C	0.073277	-1.31078	Mixed	{}	intron_variant	rs779411920
2:217394211:TA:T	T	-0.0048	2	445063	0.1901	NeutCount	217394211	TA	0.0036	-1.31	Mixed	{}	intron_variant	["RPL37A"]
2:217302019:A:C	C	0.145575	2	406788	0.190528	NeutCount	217302019	A	0.111214	1.30896	Mixed	{"SA":0.001}	intron_variant	rs557682111
2:217294930:T:C	C	0.020309	2	513434	0.190597	NeutCount	217294930	T	0.015518	1.30874	Mixed	{"AA":0.0053	EA:0.0258	HS:0.0058
2:217442376:C:T	T	-0.2055	2	16074	0.1909	NeutCount	217442376	C	0.163	-1.308	Mixed	{"AA":0.003}	intron_variant	rs559467612
2:217202073:G:A	A	0.0233	2	515122	0.1914	NeutCount	217202073	G	0.0216	1.307	Mixed	{"AA":0.0703	HS:0.0058}	intron_variant
2:217430223:G:A	A	0.0973	2	406788	0.1914	NeutCount	217430223	G	0.0745	1.306	Mixed	{}	intron_variant	rs1278799115
2:217345074:G:T	T	0.02014	2	551131	0.191578	NeutCount	217345074	G	0.015423	1.30584	Mixed	{"AA":0.0076	EA:0.0268	HS:0.0072
2:217305337:G:A	A	0.1487	2	413356	0.1916	NeutCount	217305337	G	0.1062	1.306	Mixed	{"AA":0.0015}	intron_variant	rs537922746
2:217230312:C:T	T	0.0803	2	445275	0.1919	NeutCount	217230312	C	0.0617	1.305	Mixed	{"EU":0.002}	intron_variant	rs527622345
2:217241532:T:C	C	-0.0268	2	470544	0.1919	NeutCount	217241532	T	0.0344	-1.305	Mixed	{"AA":0.0393	HS:0.0043}	upstream_gene_variant
2:217364665:T:G	G	0.135464	2	406788	0.192011	NeutCount	217364665	T	0.103836	1.3046	Mixed	{"EU":0.0001934	HS:0.00008674}	splice_region_variant
2:217373425:A:G	G	0.0733	2	442000	0.1921	NeutCount	217373425	A	0.0562	1.304	Mixed	{"EA":0.001}	intron_variant	rs572201964
2:217210068:A:AT	AT	-0.0062	2	445063	0.1922	NeutCount	217210068	A	0.0048	-1.304	Mixed	{}	intron_variant	rs111890053
2:217388749:G:A	A	-0.0118	2	435658	0.1922	NeutCount	217388749	G	0.029	-1.304	Mixed	{"AA":0.031}	intron_variant	rs114933371
2:217339714:A:C	C	-0.0054	2	435658	0.1929	NeutCount	217339714	A	0.0288	-1.302	Mixed	{"AA":0.0318}	intron_variant	rs142801547
2:217365645:A:G	G	-0.040243	2	461180	0.193368	NeutCount	217365645	A	0.030942	-1.30059	Mixed	{"EU":0.001}	non_coding_transcript_exon_variant	rs539895672
2:217259529:C:T	T	-0.0029	2	475936	0.1936	NeutCount	217259529	C	0.0231	1.3	Mixed	{"AA":0.0545	HS:0.0014}	intron_variant
2:217267021:G:C	C	0.1449	2	406788	0.1938	NeutCount	217267021	G	0.1115	1.3	Mixed	{"SA":0.001}	intron_variant	rs556849831
2:217391411:C:T	T	-0.145	2	77373	0.193827	NeutCount	217391411	C	0.1116	-1.29928	Mixed	{"EA":0.001}	intron_variant	rs557416709
2:217428417:C:T	T	-0.116	2	19193	0.1939	NeutCount	217428417	C	0.0865	-1.299	Mixed	{"AA":0.0076}	intron_variant	rs141628812
2:217286178:A:G	G	-0.025801	2	523957	0.194078	NeutCount	217286178	A	0.019869	-1.29856	Mixed	{"EU":0.001	HS:0.0029}	intron_variant
2:217416050:T:C	C	0.1176	2	23196	0.1941	NeutCount	217416050	T	0.0897	1.299	Mixed	{"AA":0.0053}	intron_variant	rs145622231
2:217197425:G:A	A	-0.323899	2	10079	0.194182	NeutCount	217197425	G	0.249489	-1.29825	Mixed	{"AA":0.0015}	intron_variant	rs546965380
2:217249855:T:C	C	-0.165962	2	442000	0.194246	NeutCount	217249855	T	0.127854	-1.29806	Mixed	{}	downstream_gene_variant	rs778465722
2:217382941:C:T	T	-0.119796	2	421675	0.194545	NeutCount	217382941	C	0.09235	-1.2972	Mixed	{}	intron_variant	rs748622506
2:217441724:G:A	A	0.0116	2	473607	0.1948	NeutCount	217441724	G	0.0154	1.297	Mixed	{"AA":0.1006	HS:0.0043}	intron_variant
2:217203933:C:T	T	-0.054824	2	442000	0.195	NeutCount	217203933	C	0.042307	-1.29586	Mixed	{"SA":0.001}	intron_variant	rs544410597
2:217268439:G:A	A	0.1645	2	7526	0.1951	NeutCount	217268439	G	0.121	1.296	Mixed	{}	intron_variant	["SMARCAL1"]
2:217218506:A:T	T	-0.023909	2	526289	0.195215	NeutCount	217218506	A	0.018459	-1.29525	Mixed	{"EU":0.007	HS:0.0014}	intron_variant
2:217434009:T:A	A	-0.3272	2	442000	0.1954	NeutCount	217434009	T	0.2527	-1.295	Mixed	{}	intron_variant	rs748348549
2:217227388:A:T	T	0.65	2	6568	0.1955	NeutCount	217227388	A	0.5021	1.294	Mixed	{}	intron_variant	["MARCH4"]
2:217192098:AT:A	A	-0.2257	2	7526	0.1956	NeutCount	217192098	AT	0.1662	-1.294	Mixed	{"AA":0.0318	HS:0.0043}	intron_variant
2:217292361:G:C	C	-0.20089	2	406788	0.195714	NeutCount	217292361	G	0.155271	-1.2938	Mixed	{}	intron_variant	rs542870494
2:217187936:G:T	T	0.312181	2	6568	0.195809	NeutCount	217187936	G	0.241341	1.29353	Mixed	{"AA":0.0008}	intron_variant	rs539844656
2:217267022:T:C	C	-0.0024	2	1070700	0.196	NeutCount	217267022	T	0.0014	-1.293	Mixed	{"AA":0.1755	EA:0.2391	EU:0.3479
2:217267910:A:G	G	-0.0021	2	1070700	0.1962	NeutCount	217267910	A	0.0014	-1.292	Mixed	{"AA":0.0673	EA:0.2371	EU:0.3648
2:217419380:G:A	A	-0.0043	2	985799	0.1962	NeutCount	217419380	G	0.0027	-1.292	Mixed	{"AA":0.0008	EU:0.0815	HS:0.0231
2:217339653:T:C	C	-0.1178	2	406788	0.1963	NeutCount	217339653	T	0.0912	-1.292	Mixed	{}	intron_variant	rs1036330851
2:217228358:C:A	A	0.064671	2	520744	0.196589	NeutCount	217228358	C	0.050083	1.29128	Mixed	{}	intron_variant	["MARCH4"]
2:217265571:T:A	A	-0.073926	2	414953	0.196594	NeutCount	217265571	T	0.057251	-1.29126	Mixed	{"SA":0.001}	intron_variant	rs572662122
2:217207322:A:G	G	-0.0043	2	1070690	0.1966	NeutCount	217207322	A	0.0026	-1.291	Mixed	{"AA":0.0477	EA:0.126	EU:0.0716
2:217363711:C:G	G	-0.0158	2	435658	0.1972	NeutCount	217363711	C	0.0286	-1.29	Mixed	{"AA":0.0325}	non_coding_transcript_exon_variant	rs151229729
2:217232172:G:GA	GA	0.0027	2	445063	0.1973	NeutCount	217232172	G	0.0021	1.289	Mixed	{}	intron_variant	rs1159835070
2:217261697:T:C	C	0.187394	2	406788	0.197386	NeutCount	217261697	T	0.145382	1.28898	Mixed	{}	non_coding_transcript_exon_variant	rs746299056
2:217228091:C:T	T	0.047466	2	90113	0.197412	NeutCount	217228091	C	0.036826	1.28893	Mixed	{"EA":0.003}	intron_variant	rs147950462
2:217403458:G:A	A	0.009341	2	597117	0.197476	NeutCount	217403458	G	0.007249	1.28859	Mixed	{"AA":0.6377	EU:0.0089	HS:0.0562}
2:217300266:T:C	C	-0.154	2	10991	0.1975	NeutCount	217300266	T	0.1195	-1.289	Mixed	{"AA":0.004075	EU:0.00002662	HS:0.0001449}
2:217275483:A:G	G	-0.0023	2	1070700	0.1976	NeutCount	217275483	A	0.0014	-1.288	Mixed	{"AA":0.0121	EA:0.255	EU:0.3509
2:217272210:A:G	G	0.063325	2	458977	0.197749	NeutCount	217272210	A	0.049168	1.28793	Mixed	{}	intron_variant	rs778718333
2:217278944:G:C	C	0.181866	2	414953	0.197771	NeutCount	217278944	G	0.141214	1.28788	Mixed	{}	non_coding_transcript_exon_variant	["SMARCAL1"]
2:217221259:T:C	C	0.074702	2	414953	0.198094	NeutCount	217221259	T	0.058046	1.28694	Mixed	{"SA":0.0337}	intron_variant	rs543997020
2:217439758:T:C	C	-0.035486	2	456887	0.198177	NeutCount	217439758	T	0.027579	-1.2867	Mixed	{}	intron_variant	rs570526723
2:217273814:G:A	A	0.393978	2	6568	0.198191	NeutCount	217273814	G	0.306201	1.28666	Mixed	{"AA":0.0008}	intron_variant	rs558937176
2:217431189:G:A	A	-0.056443	2	450165	0.198363	NeutCount	217431189	G	0.043885	-1.28616	Mixed	{"EU":0.001}	intron_variant	rs144837542
2:217273773:T:G	G	0.14268	2	422458	0.198522	NeutCount	217273773	T	0.110973	1.28572	Mixed	{"AA":0.0038	HS:0.0014}	intron_variant
2:217367956:G:A	A	0.188798	2	406788	0.198539	NeutCount	217367956	G	0.146848	1.28567	Mixed	{}	3_prime_UTR_variant	rs771769433
2:217178372:C:T	T	-0.125808	2	50096	0.198561	NeutCount	217178372	C	0.097859	-1.2856	Mixed	{"AA":0.0008	HS:0.0072	SA:0.0112}
2:217400484:C:T	T	0.09272	2	406788	0.198604	NeutCount	217400484	C	0.072128	1.28549	Mixed	{}	intron_variant	rs1348621044
2:217305511:G:A	A	-0.2191	2	77373	0.198757	NeutCount	217305511	G	0.1705	-1.28504	Mixed	{"EA":0.001}	intron_variant	rs560850027
2:217387026:G:T	T	-0.029338	2	475638	0.198896	NeutCount	217387026	G	0.022837	-1.28467	Mixed	{"EU":0.002}	intron_variant	rs545885696
2:217241572:A:G	G	-0.0285	2	435332	0.1989	NeutCount	217241572	A	0.0366	-1.285	Mixed	{"AA":0.0212	HS:0.0029}	upstream_gene_variant
2:217356534:C:T	T	-0.071668	2	492047	0.199067	NeutCount	217356534	C	0.055809	-1.28417	Mixed	{"AA":0.0008	EU:0.001}	intron_variant
2:217445761:C:A	A	-0.227258	2	8099	0.199296	NeutCount	217445761	C	0.17706	-1.28351	Mixed	{"AA":0.003}	downstream_gene_variant	rs184670393
2:217191570:A:G	G	-0.004	2	1034680	0.1994	NeutCount	217191570	A	0.0026	-1.283	Mixed	{"AA":0.0061	EA:0.13	EU:0.0736
2:217402047:C:A	A	-0.1237	2	14094	0.1994	NeutCount	217402047	C	0.1121	-1.283	Mixed	{"AA":0.0008}	intron_variant	rs553506229
2:217442154:TTC:T	T	0.0801	2	7526	0.1995	NeutCount	217442154	TTC	0.079	1.283	Mixed	{}	intron_variant	["IGFBP2"]
2:217351726:C:T	T	0.454114	2	6568	0.199701	NeutCount	217351726	C	0.354127	1.28235	Mixed	{"AA":0.0008}	non_coding_transcript_exon_variant	rs552986470
2:217407415:C:A	A	0.009368	2	546417	0.199724	NeutCount	217407415	C	0.007305	1.28241	Mixed	{"AA":0.4864	EA:0.001	EU:0.0089
2:217245274:C:T	T	-0.1298	2	15670	0.2	NeutCount	217245274	C	0.1009	-1.281	Mixed	{"AA":0.0038	HS:0.0014}	downstream_gene_variant
2:217267193:G:T	T	-0.0024	2	979646	0.2	NeutCount	217267193	G	0.0015	-1.281	Mixed	{"AA":0.1762	EA:0.2371	EU:0.3638
2:217310839:C:T	T	-0.533593	2	6568	0.200112	NeutCount	217310839	C	0.416487	-1.28118	Mixed	{"AA":0.0023}	intron_variant	rs555817235
2:217301635:G:A	A	0.026741	2	473782	0.200264	NeutCount	217301635	G	0.02088	1.2807	Mixed	{"EU":0.001}	intron_variant	rs113667026
2:217234985:T:C	C	-0.355158	2	8165	0.20027	NeutCount	217234985	T	0.27731	-1.28073	Mixed	{"SA":0.00182}	5_prime_UTR_variant	rs541199493
2:217319042:A:G	G	0.707441	2	8165	0.200386	NeutCount	217319042	A	0.552517	1.2804	Mixed	{"SA":0.001}	intron_variant	rs532404177
2:217323495:C:T	T	0.019705	2	515919	0.200444	NeutCount	217323495	C	0.015392	1.28021	Mixed	{"AA":0.0076	EA:0.0258	HS:0.0058
2:217323503:G:A	A	0.019699	2	515919	0.200568	NeutCount	217323503	G	0.015392	1.27982	Mixed	{"AA":0.0076	EA:0.0258	HS:0.0058
2:217238510:C:T	T	0.4618	2	35212	0.2006	NeutCount	217238510	C	0.3609	1.28	Mixed	{}	upstream_gene_variant	rs560122371
2:217376297:T:A	A	0.2588	2	6568	0.2008	NeutCount	217376297	T	0.2023	1.279	Mixed	{"AA":0.0008}	intron_variant	rs182243751
2:217314047:T:G	G	0.115425	2	406788	0.200857	NeutCount	217314047	T	0.090242	1.27906	Mixed	{}	intron_variant	rs543979528
2:217376061:G:T	T	0.3908	2	77373	0.2009	NeutCount	217376061	G	0.3056	1.279	Mixed	{"EA":0.001}	intron_variant	rs550413636
2:217372751:C:T	T	-0.283	2	77373	0.200945	NeutCount	217372751	C	0.2213	-1.27881	Mixed	{"EA":0.002}	intron_variant	rs147796521
2:217270137:T:G	G	-0.1146	2	15670	0.2011	NeutCount	217270137	T	0.0901	-1.278	Mixed	{"AA":0.0038	HS:0.0014}	intron_variant
2:217210011:A:G	G	0.0317	2	445063	0.2012	NeutCount	217210011	A	0.0248	1.278	Mixed	{"EU":0.001}	intron_variant	rs533903603
2:217265719:T:G	G	0.097364	2	406788	0.202248	NeutCount	217265719	T	0.076357	1.27512	Mixed	{"HS":0.0014}	intron_variant	rs190345393
2:217235893:G:C	C	-0.0632	2	20245	0.2023	NeutCount	217235893	G	0.0836	-1.275	Mixed	{"AA":0.0008	HS:0.0014}	5_prime_UTR_variant
2:217329413:CCT:C	C	0.121	2	7526	0.2023	NeutCount	217329413	CCT	0.0903	1.275	Mixed	{"AA":0.00006291	EA:0.0001691	EU:0.0001194
2:217352302:T:C	C	-0.076438	2	456887	0.202344	NeutCount	217352302	T	0.059958	-1.27486	Mixed	{"EU":0.001}	intron_variant	rs145965390
2:217197584:C:T	T	0.139349	2	48012	0.202413	NeutCount	217197584	C	0.109323	1.27465	Mixed	{"AA":0.0045	EU:0.001}	intron_variant
2:217389807:G:T	T	0.165203	2	450165	0.202436	NeutCount	217389807	G	0.129613	1.27459	Mixed	{}	intron_variant	rs752288511
2:217301514:C:T	T	-0.040109	2	509707	0.202487	NeutCount	217301514	C	0.031472	-1.27443	Mixed	{"EU":0.001	SA:0.001}	intron_variant
2:217318369:A:T	T	0.019762	2	544223	0.202493	NeutCount	217318369	A	0.015506	1.27447	Mixed	{"EA":0.0258	HS:0.0058	SA:0.002}
2:217313991:G:T	T	-0.648394	2	35212	0.202606	NeutCount	217313991	G	0.508901	-1.27411	Mixed	{}	intron_variant	rs746087737
2:217181207:G:A	A	0.013205	2	543394	0.202674	NeutCount	217181207	G	0.010366	1.27388	Mixed	{"AA":0.0008	EU:0.008	HS:0.0115
2:217207531:G:A	A	0.01434	2	614171	0.202995	NeutCount	217207531	G	0.011264	1.27308	Mixed	{"AA":0.4054	EA:0.002	HS:0.0245}
2:217372336:A:G	G	0.703867	2	8165	0.203198	NeutCount	217372336	A	0.553165	1.27244	Mixed	{"SA":0.001}	intron_variant	rs571359091
2:217299335:G:A	A	-0.0023	2	1063140	0.2033	NeutCount	217299335	G	0.0014	-1.272	Mixed	{"AA":0.0144	EA:0.2361	EU:0.3588
2:217408186:A:C	C	-0.375074	2	406788	0.203421	NeutCount	217408186	A	0.294914	-1.27181	Mixed	{}	intron_variant	rs1011666359
2:217428567:C:A	A	0.0045	2	985741	0.2035	NeutCount	217428567	C	0.0028	1.272	Mixed	{"AA":0.0038	EU:0.0666	HS:0.0331
2:217417620:T:C	C	-0.0552	2	465937	0.204	NeutCount	217417620	T	0.0539	-1.27	Mixed	{"AA":0.0106}	intron_variant	rs140279069
2:217319886:G:A	A	0.121273	2	450165	0.204009	NeutCount	217319886	G	0.095479	1.27015	Mixed	{"AA":0.0008	SA:0.0031}	intron_variant
2:217247780:T:TAC	TAC	-0.0065	2	445063	0.2041	NeutCount	217247780	T	0.0051	-1.27	Mixed	{}	downstream_gene_variant	["MARCH4"]
2:217258472:G:A	A	0.0559	2	83319	0.2041	NeutCount	217258472	G	0.0351	1.27	Mixed	{"EA":0.005	HS:0.0014}	intron_variant
2:217304660:C:T	T	0.5751	2	35212	0.2041	NeutCount	217304660	C	0.4528	1.27	Mixed	{"EA":0.003}	intron_variant	rs191188489
2:217258341:A:G	G	-0.007647	2	545536	0.204179	NeutCount	217258341	A	0.006023	-1.26963	Mixed	{"AA":0.0023	EU:0.0368	HS:0.0245
2:217201329:A:G	G	0.6182	2	6568	0.2042	NeutCount	217201329	A	0.487	1.27	Mixed	{"AA":0.0008}	intron_variant	rs547910125
2:217280432:T:A	A	-0.0203	2	434559	0.2045	NeutCount	217280432	T	0.0366	1.269	Mixed	{"AA":0.025	HS:0.0043}	intron_variant
2:217325778:G:GGT	GGT	0.0025	2	445063	0.2047	NeutCount	217325778	G	0.002	1.268	Mixed	{}	intron_variant	rs371396873
2:217292176:A:G	G	0.0776	2	78744	0.205	NeutCount	217292176	A	0.0612	1.267	Mixed	{"EA":0.001}	splice_region_variant	rs537881167
2:217326995:G:A	A	-0.1821	2	442000	0.2053	NeutCount	217326995	G	0.1438	-1.267	Mixed	{}	intron_variant	rs776001284
2:217396529:G:A	A	0.2703	2	406788	0.2054	NeutCount	217396529	G	0.2135	1.266	Mixed	{}	intron_variant	rs1031306804
2:217264888:C:T	T	-0.0021	2	1070700	0.2058	NeutCount	217264888	C	0.0014	-1.265	Mixed	{"AA":0.0673	EA:0.2371	EU:0.3638
2:217418550:C:T	T	0.07097	2	86909	0.205851	NeutCount	217418550	C	0.056103	1.26499	Mixed	{"EA":0.005	SA:0.001}	intron_variant
2:217349754:G:A	A	0.019502	2	551131	0.205884	NeutCount	217349754	G	0.015418	1.26489	Mixed	{"AA":0.0083	EA:0.0268	HS:0.0072
2:217377725:C:G	G	-0.03925	2	524117	0.205989	NeutCount	217377725	C	0.031037	-1.26462	Mixed	{"EU":0.008}	intron_variant	rs148977181
2:217177687:T:A	A	0.221179	2	45569	0.206148	NeutCount	217177687	T	0.17496	1.26417	Mixed	{"AA":0.0038}	intron_variant	rs555534955
2:217208820:G:A	A	-0.1114	2	77373	0.2063	NeutCount	217208820	G	0.0882	-1.264	Mixed	{"EA":0.001}	intron_variant	rs183614272
2:217375869:A:G	G	-0.060683	2	450165	0.206395	NeutCount	217375869	A	0.048029	-1.26347	Mixed	{"AA":0.0008}	intron_variant	rs182512697
2:217403769:C:A	A	0.0759	2	28544	0.2066	NeutCount	217403769	C	0.0579	1.263	Mixed	{"AA":0.0129}	intron_variant	rs112678000
2:217308480:G:A	A	-0.0236	2	515227	0.2067	NeutCount	217308480	G	0.0268	-1.263	Mixed	{"AA":0.028	HS:0.0072}	intron_variant
2:217406517:C:T	T	0.057	2	456887	0.2067	NeutCount	217406517	C	0.0451	1.263	Mixed	{}	intron_variant	rs551442235
2:217382014:G:GATAAT	GATAAT	0.0038	2	445063	0.2068	NeutCount	217382014	G	0.003	1.262	Mixed	{}	intron_variant	rs768060478
2:217365446:T:G	G	-0.213181	2	406788	0.206909	NeutCount	217365446	T	0.168916	-1.26205	Mixed	{"EA":0.001}	non_coding_transcript_exon_variant	rs144018957
2:217242223:G:A	A	-0.0189	2	7526	0.2071	NeutCount	217242223	G	0.4155	-1.262	Mixed	{}	intergenic_variant	["MARCH4"]
2:217270499:G:A	A	-0.0021	2	1070690	0.2072	NeutCount	217270499	G	0.0014	-1.261	Mixed	{"AA":0.093	EA:0.2381	EU:0.3648
2:217236590:C:A	A	-0.0445	2	457670	0.2074	NeutCount	217236590	C	0.0722	-1.261	Mixed	{"AA":0.0076}	5_prime_UTR_variant	rs553008536
2:217410339:C:T	T	-0.0091	2	436431	0.2074	NeutCount	217410339	C	0.0317	-1.261	Mixed	{"AA":0.0257	EA:0.002}	intron_variant
2:217332751:G:A	A	-0.506533	2	8165	0.207486	NeutCount	217332751	G	0.401866	-1.26045	Mixed	{"AA":0.00006152	EA:0.0009244	HS:0.00002891
2:217355593:A:G	G	0.502522	2	6568	0.207572	NeutCount	217355593	A	0.398759	1.26021	Mixed	{"AA":0.0008}	intron_variant	rs549360634
2:217287342:C:T	T	-0.353633	2	406788	0.207702	NeutCount	217287342	C	0.280694	-1.25985	Mixed	{"SA":0.002}	intron_variant	rs530509183
2:217402219:C:T	T	-0.039423	2	598880	0.20802	NeutCount	217402219	C	0.031313	-1.259	Mixed	{"AA":0.0023	EA:0.002	EU:0.002
2:217270098:A:G	G	-0.082048	2	450165	0.208056	NeutCount	217270098	A	0.065176	-1.25887	Mixed	{"SA":0.0215}	intron_variant	rs372835602
2:217179832:C:A	A	0.107587	2	442000	0.208181	NeutCount	217179832	C	0.085486	1.25853	Mixed	{"SA":0.001}	intron_variant	rs567467320
2:217271739:C:G	G	0.083606	2	421675	0.208276	NeutCount	217271739	C	0.066445	1.25827	Mixed	{}	intron_variant	rs760215813
2:217304047:T:TG	TG	0.0033	2	445063	0.2083	NeutCount	217304047	T	0.0026	1.258	Mixed	{}	intron_variant	rs1491533592
2:217442188:C:T	T	0.018323	2	474857	0.208342	NeutCount	217442188	C	0.014565	1.25802	Mixed	{"AA":0.0363	EA:0.0079	EU:0.0099
2:217309460:G:A	A	0.0478	2	514023	0.2088	NeutCount	217309460	G	0.0238	-1.257	Mixed	{"AA":0.0726	HS:0.0072}	intron_variant
2:217442037:C:T	T	0.1798	2	7526	0.2089	NeutCount	217442037	C	0.1362	1.257	Mixed	{}	intron_variant	["IGFBP2"]
2:217417815:G:C	C	0.602508	2	8165	0.20892	NeutCount	217417815	G	0.479519	1.25648	Mixed	{"SA":0.001}	intron_variant	rs570288426
2:217177911:G:T	T	-0.3633	2	77373	0.209014	NeutCount	217177911	G	0.2892	-1.25622	Mixed	{"SA":0.001}	intron_variant	rs544662084
2:217243130:C:T	T	-0.045884	2	450165	0.209303	NeutCount	217243130	C	0.036548	-1.25544	Mixed	{"HS":0.0014}	intergenic_variant	rs184896674
2:217264460:A:G	G	0.354469	2	8165	0.20933	NeutCount	217264460	A	0.282366	1.25535	Mixed	{"SA":0.001}	intron_variant	rs555960505
2:217414120:C:T	T	-0.227872	2	45571	0.209479	NeutCount	217414120	C	0.181579	-1.25495	Mixed	{"SA":0.0072}	intron_variant	rs535603307
2:217435968:C:T	T	-0.081781	2	120750	0.209704	NeutCount	217435968	C	0.0652	-1.25431	Mixed	{"EA":0.0069}	intron_variant	rs140701200
2:217201440:G:A	A	0.031512	2	521763	0.209771	NeutCount	217201440	G	0.025126	1.25416	Mixed	{"EU":0.001	SA:0.001}	intron_variant
2:217187311:G:A	A	0.0625	2	23196	0.2098	NeutCount	217187311	G	0.0601	1.254	Mixed	{"AA":0.0061	HS:0.0029}	intron_variant
2:217440482:G:A	A	0.033254	2	520845	0.209901	NeutCount	217440482	G	0.026523	1.25378	Mixed	{"EU":0.004	HS:0.0014}	intron_variant
2:217206397:G:C	C	-0.0641	2	462588	0.2101	NeutCount	217206397	G	0.0512	-1.253	Mixed	{}	intron_variant	rs529987231
2:217339735:T:C	C	0.063431	2	448568	0.210133	NeutCount	217339735	T	0.050618	1.25313	Mixed	{"EU":0.001}	intron_variant	rs553507421
2:217334178:T:G	G	-0.023517	2	529484	0.210153	NeutCount	217334178	T	0.018767	-1.2531	Mixed	{"EU":0.002	HS:0.0014}	intron_variant
2:217346824:A:G	G	0.058893	2	442000	0.210167	NeutCount	217346824	A	0.047	1.25304	Mixed	{"EU":0.001}	intron_variant	rs144440432
2:217405854:G:A	A	0.482308	2	8165	0.210179	NeutCount	217405854	G	0.384917	1.25302	Mixed	{"SA":0.001}	intron_variant	rs569064147
2:217289273:A:G	G	-0.072193	2	456887	0.210322	NeutCount	217289273	A	0.057633	-1.25263	Mixed	{}	intron_variant	rs777043150
2:217312245:G:A	A	0.368786	2	414953	0.210369	NeutCount	217312245	G	0.294441	1.2525	Mixed	{"SA":0.001}	intron_variant	rs553805496
2:217340248:C:A	A	0.048567	2	449790	0.210446	NeutCount	217340248	C	0.038783	1.25228	Mixed	{"EU":0.001	SA:0.001}	intron_variant
2:217183648:G:A	A	0.02186	2	528909	0.210566	NeutCount	217183648	G	0.017461	1.25193	Mixed	{"EA":0.0149}	intron_variant	rs144546941
2:217427360:G:T	T	-0.432451	2	8165	0.210774	NeutCount	217427360	G	0.345578	-1.25138	Mixed	{"EU":0.001}	intron_variant	rs550726593
2:217209589:C:G	G	0.6025	2	6568	0.2108	NeutCount	217209589	C	0.4815	1.251	Mixed	{"AA":0.0008}	intron_variant	rs544529655
2:217383751:C:T	T	0.142373	2	14994	0.210807	NeutCount	217383751	C	0.113781	1.25129	Mixed	{"AA":0.0015	HS:0.0029}	intron_variant
2:217212158:A:G	G	-0.0041	2	1070700	0.211	NeutCount	217212158	A	0.0027	-1.251	Mixed	{"AA":0.0439	EA:0.1508	EU:0.0656
2:217267000:T:C	C	0.0823	2	421675	0.211	NeutCount	217267000	T	0.0658	1.251	Mixed	{}	intron_variant	rs781221298
2:217374597:C:T	T	-0.094795	2	13476	0.211093	NeutCount	217374597	C	0.075805	-1.25051	Mixed	{"AA":0.0076}	intron_variant	rs146060568
2:217441869:C:G	G	-0.0916	2	442000	0.2111	NeutCount	217441869	C	0.0732	-1.251	Mixed	{"EU":0.001}	intron_variant	rs557853638
2:217219616:T:C	C	-0.24107	2	10079	0.211283	NeutCount	217219616	T	0.192858	-1.24999	Mixed	{"AA":0.003}	intron_variant	rs146834507
2:217266937:A:G	G	0.0035	2	1070700	0.2113	NeutCount	217266937	A	0.0022	1.25	Mixed	{"AA":0.1959	EA:0.1885	EU:0.0885
2:217404072:C:T	T	-0.138487	2	442000	0.211406	NeutCount	217404072	C	0.11082	-1.24966	Mixed	{}	intron_variant	rs768063335
2:217333624:C:T	T	0.019295	2	551131	0.211475	NeutCount	217333624	C	0.015443	1.24943	Mixed	{"AA":0.0076	EA:0.0258	HS:0.0072
2:217419545:C:G	G	0.031	2	473607	0.2115	NeutCount	217419545	C	0.0161	1.249	Mixed	{"AA":0.0953	EA:0.001	HS:0.0086}
2:217277249:C:T	T	-0.0022	2	1070700	0.2119	NeutCount	217277249	C	0.0014	-1.248	Mixed	{"AA":0.0113	EA:0.254	EU:0.3499
2:217349010:G:A	A	-0.530539	2	6568	0.211927	NeutCount	217349010	G	0.425034	-1.24823	Mixed	{"AA":0.0008}	intron_variant	rs558518745
2:217320877:AG:A	A	-0.0718	2	7526	0.212	NeutCount	217320877	AG	0.0547	-1.248	Mixed	{"AA":0.0439	EA:0.0079	EU:0.1044
2:217219988:C:T	T	-0.108994	2	13476	0.212191	NeutCount	217219988	C	0.08737	-1.2475	Mixed	{"AA":0.0045	HS:0.0014}	intron_variant
2:217266927:C:T	T	0.004617	2	626272	0.212368	NeutCount	217266927	C	0.003702	1.24716	Mixed	{"AA":0.1929	EA:0.1657	EU:0.0477
2:217223412:T:A	A	-0.53684	2	1371	0.212531	NeutCount	217223412	T	0.43065	-1.24658	Mixed	{"EA":0.001}	intron_variant	rs569218001
2:217317717:C:T	T	0.621669	2	8165	0.21254	NeutCount	217317717	C	0.498709	1.24656	Mixed	{}	intron_variant	["SMARCAL1"]
2:217268584:C:T	T	-0.0022	2	1069290	0.2126	NeutCount	217268584	C	0.0014	-1.247	Mixed	{"AA":0.1762	EA:0.2371	EU:0.3638
2:217314851:G:A	A	0.044955	2	461180	0.212726	NeutCount	217314851	G	0.036078	1.24605	Mixed	{"SA":0.002}	intron_variant	rs548640298
2:217217231:G:A	A	-0.274	2	43311	0.2129	NeutCount	217217231	G	0.2128	-1.246	Mixed	{"AA":0.0053}	intron_variant	rs187600180
2:217376210:C:T	T	0.105048	2	406788	0.212932	NeutCount	217376210	C	0.084343	1.24549	Mixed	{}	intron_variant	rs536632608
2:217270089:CTTTG:C	C	0.0906	2	7526	0.2133	NeutCount	217270089	CTTTG	0.0692	1.245	Mixed	{"AA":0.0356	HS:0.0029}	intron_variant
2:217329713:G:GA	GA	0.0267	2	445063	0.2133	NeutCount	217329713	G	0.0215	1.245	Mixed	{}	intron_variant	["RPL37A"]
2:217350624:A:G	G	-0.56	2	1081	0.2133	NeutCount	217350624	A	0.45	-1.245	Mixed	{}	intron_variant	rs1430071446
2:217321184:C:T	T	0.09199	2	77373	0.213374	NeutCount	217321184	C	0.07393	1.24429	Mixed	{"EA":0.001}	intron_variant	rs531076137
2:217419287:G:C	C	-0.059941	2	442000	0.213564	NeutCount	217419287	G	0.048193	-1.24377	Mixed	{"EU":0.001}	intron_variant	rs546493718
2:217229975:C:T	T	0.42069	2	6568	0.214241	NeutCount	217229975	C	0.338738	1.24193	Mixed	{"AA":0.0008}	intron_variant	rs561707325
2:217203235:G:T	T	-0.0148	2	473607	0.2144	NeutCount	217203235	G	0.017	-1.242	Mixed	{"AA":0.0802	HS:0.0058}	intron_variant
2:217370148:C:T	T	-0.420779	2	6568	0.21454	NeutCount	217370148	C	0.339031	-1.24112	Mixed	{"AA":0.0015}	intron_variant	rs185930661
2:217326667:T:C	C	0.366364	2	414953	0.214571	NeutCount	217326667	T	0.295208	1.24104	Mixed	{"SA":0.001}	intron_variant	rs532664696
2:217186025:C:T	T	0.399983	2	8165	0.214787	NeutCount	217186025	C	0.322449	1.24045	Mixed	{"SA":0.001}	intron_variant	rs548156521
2:217229033:G:A	A	0.420253	2	6568	0.214871	NeutCount	217229033	G	0.338852	1.24023	Mixed	{"AA":0.0008}	intron_variant	rs551228740
2:217281876:T:C	C	-0.057388	2	456733	0.214942	NeutCount	217281876	T	0.04628	-1.24002	Mixed	{"AA":0.0008	HS:0.0014}	intron_variant
2:217284625:C:T	T	-0.053725	2	442000	0.214977	NeutCount	217284625	C	0.043329	-1.23993	Mixed	{"EA":0.001	EU:0.001}	intron_variant
2:217235519:T:C	C	0.294654	2	10079	0.215098	NeutCount	217235519	T	0.237699	1.23961	Mixed	{"AA":0.0038}	5_prime_UTR_variant	rs558649074
2:217443383:A:T	T	0.062271	2	456887	0.215195	NeutCount	217443383	A	0.050245	1.23935	Mixed	{"EU":0.001}	intron_variant	rs576247010
2:217318378:A:G	G	-0.023	2	515227	0.2152	NeutCount	217318378	A	0.0267	-1.239	Mixed	{"AA":0.0287	HS:0.0072}	intron_variant
2:217426326:A:T	T	-0.1934	2	406788	0.2152	NeutCount	217426326	A	0.156	-1.239	Mixed	{}	intron_variant	rs911417648
2:217232115:T:C	C	-0.570957	2	6568	0.215227	NeutCount	217232115	T	0.460722	-1.23927	Mixed	{"AA":0.0008}	intron_variant	rs571833594
2:217268594:G:A	A	-0.0022	2	1069290	0.2153	NeutCount	217268594	G	0.0014	-1.239	Mixed	{"AA":0.1762	EA:0.2371	EU:0.3638
2:217391939:C:T	T	-0.2228	2	7526	0.2153	NeutCount	217391939	C	0.1709	-1.239	Mixed	{}	intron_variant	["RPL37A"]
2:217409051:T:C	C	0.006263	2	626240	0.21552	NeutCount	217409051	T	0.005057	1.23848	Mixed	{"AA":0.534	EA:0.0129	EU:0.0249
2:217429034:A:T	T	0.132083	2	442000	0.215795	NeutCount	217429034	A	0.106713	1.23774	Mixed	{}	intron_variant	rs772580036
2:217215030:C:T	T	-0.0074	2	435332	0.2158	NeutCount	217215030	C	0.0353	-1.238	Mixed	{"AA":0.0371	HS:0.0043}	intron_variant
2:217179916:A:C	C	0.233894	2	414953	0.21582	NeutCount	217179916	A	0.18898	1.23767	Mixed	{"SA":0.0031}	intron_variant	rs539334923
2:217186045:T:C	C	0.069833	2	442000	0.215904	NeutCount	217186045	T	0.056434	1.23743	Mixed	{}	intron_variant	rs779181847
2:217290752:T:A	A	-0.3581	2	406788	0.216	NeutCount	217290752	T	0.2895	-1.237	Mixed	{"EA":0.001}	intron_variant	rs191220827
2:217359552:A:G	G	-0.105213	2	406788	0.216046	NeutCount	217359552	A	0.085051	-1.23706	Mixed	{"EU":0.001}	intron_variant	rs183853979
2:217245074:G:C	C	0.0987	2	421675	0.2161	NeutCount	217245074	G	0.0798	1.237	Mixed	{}	downstream_gene_variant	rs945765769
2:217248679:G:C	C	-0.0001	2	475936	0.2162	NeutCount	217248679	G	0.0233	1.237	Mixed	{"AA":0.0552	HS:0.0014}	downstream_gene_variant
2:217278967:G:A	A	0.0635	2	446575	0.2162	NeutCount	217278967	G	0.0525	1.237	Mixed	{"HS":0.0043}	non_coding_transcript_exon_variant	rs188186162
2:217430640:T:C	C	0.1891	2	12273	0.2163	NeutCount	217430640	T	0.1372	1.237	Mixed	{"AA":0.0008	HS:0.0029}	intron_variant
2:217268809:A:C	C	-0.0022	2	1070690	0.2165	NeutCount	217268809	A	0.0014	-1.236	Mixed	{"AA":0.1762	EA:0.2371	EU:0.3638
2:217243147:A:G	G	0.512657	2	8165	0.216782	NeutCount	217243147	A	0.415082	1.23507	Mixed	{"EA":0.001	SA:0.001}	intergenic_variant
2:217410929:A:G	G	0.0046	2	1069620	0.2168	NeutCount	217410929	A	0.0027	1.235	Mixed	{"AA":0.5794	EA:0.0248	EU:0.0596
2:217284510:C:T	T	-0.0611	2	442000	0.2171	NeutCount	217284510	C	0.0495	-1.234	Mixed	{"EU":0.001}	intron_variant	rs560332541
2:217437395:A:G	G	0.051178	2	470426	0.217141	NeutCount	217437395	A	0.041469	1.23413	Mixed	{}	intron_variant	rs570764895
2:217291274:C:T	T	-0.223356	2	406788	0.217153	NeutCount	217291274	C	0.18099	-1.23408	Mixed	{"EA":0.001	EU:0.001}	intron_variant
2:217396022:C:T	T	0.030659	2	490054	0.217321	NeutCount	217396022	C	0.024853	1.23361	Mixed	{"EU":0.001	SA:0.001}	intron_variant
2:217403259:T:C	C	0.04269	2	77373	0.217384	NeutCount	217403259	T	0.03461	1.23346	Mixed	{"EA":0.001}	intron_variant	rs144118753
2:217294495:G:A	A	0.0034	2	1070690	0.2174	NeutCount	217294495	G	0.0025	1.234	Mixed	{"AA":0.5469	EA:0.2113	EU:0.0616
2:217253461:C:T	T	0.006121	2	547531	0.21747	NeutCount	217253461	C	0.004963	1.23333	Mixed	{"AA":0.0439	EU:0.0427	HS:0.0447
2:217228851:A:T	T	0.0765	2	67276	0.2175	NeutCount	217228851	A	0.0475	1.233	Mixed	{"AA":0.0113	HS:0.0029}	intron_variant
2:217230586:C:T	T	-0.0382	2	27771	0.2175	NeutCount	217230586	C	0.0415	-1.233	Mixed	{"AA":0.0197}	intron_variant	rs113225747
2:217388234:A:C	C	0.085529	2	448568	0.217573	NeutCount	217388234	A	0.069369	1.23296	Mixed	{}	intron_variant	rs750260912
2:217278187:A:G	G	0.0415	2	461180	0.2176	NeutCount	217278187	A	0.0337	1.233	Mixed	{"EU":0.001	HS:0.0014}	intron_variant
2:217348414:A:G	G	0.0397	2	445063	0.2177	NeutCount	217348414	A	0.0322	1.233	Mixed	{}	non_coding_transcript_exon_variant	["RPL37A"]
2:217222609:G:T	T	0.306489	2	10079	0.217897	NeutCount	217222609	G	0.248757	1.23208	Mixed	{"AA":0.0038}	intron_variant	rs568120465
2:217402384:C:A	A	-0.124459	2	43377	0.217951	NeutCount	217402384	C	0.101027	-1.23194	Mixed	{"SA":0.0153}	intron_variant	rs567427300
2:217203713:G:C	C	-0.0145	2	473607	0.2181	NeutCount	217203713	G	0.017	-1.231	Mixed	{"AA":0.0802	HS:0.0058}	intron_variant
2:217346028:C:A	A	0.05244	2	77373	0.218416	NeutCount	217346028	C	0.04261	1.2307	Mixed	{"EA":0.001}	intron_variant	rs182613876
2:217429777:A:G	G	0.02513	2	536451	0.218463	NeutCount	217429777	A	0.020421	1.2306	Mixed	{"EA":0.0238	HS:0.0101	SA:0.002}
2:217346027:C:A	A	0.05244	2	77373	0.218524	NeutCount	217346027	C	0.04262	1.23041	Mixed	{"EA":0.001}	intron_variant	rs193208212
2:217187359:A:G	G	0.0454	2	445063	0.2187	NeutCount	217187359	A	0.0369	1.23	Mixed	{"EU":0.001	HS:0.0014}	intron_variant
2:217309276:A:T	T	0.0474	2	514023	0.2188	NeutCount	217309276	A	0.0237	-1.23	Mixed	{"AA":0.0726	HS:0.0072}	intron_variant
2:217268970:A:C	C	-0.0021	2	1070700	0.2189	NeutCount	217268970	A	0.0014	-1.23	Mixed	{"AA":0.177	EA:0.2371	EU:0.3638
2:217268748:A:G	G	-0.0022	2	1070690	0.2192	NeutCount	217268748	A	0.0014	-1.229	Mixed	{"AA":0.1762	EA:0.2371	EU:0.3638
2:217209599:G:C	C	-0.004	2	1070700	0.2195	NeutCount	217209599	G	0.0027	-1.228	Mixed	{"AA":0.0106	EA:0.1448	EU:0.0676
2:217288294:G:T	T	0.046874	2	85538	0.219666	NeutCount	217288294	G	0.038191	1.22736	Mixed	{"EA":0.003}	intron_variant	rs148353754
2:217335066:C:T	T	0.285	2	35212	0.2197	NeutCount	217335066	C	0.2322	1.227	Mixed	{}	intron_variant	rs766472139
2:217278730:G:A	A	-0.0021	2	1070230	0.2198	NeutCount	217278730	G	0.0014	-1.227	Mixed	{"AA":0.0113	EA:0.252	EU:0.3499
2:217269054:C:T	T	-0.0022	2	1070700	0.2199	NeutCount	217269054	C	0.0014	-1.227	Mixed	{"AA":0.1762	EA:0.2361	EU:0.3638
2:217311623:G:A	A	0.4988	2	6568	0.2199	NeutCount	217311623	G	0.4066	1.227	Mixed	{"AA":0.0008}	intron_variant	rs557867724
2:217314735:T:C	C	-0.1035	2	22520	0.2199	NeutCount	217314735	T	0.1063	-1.227	Mixed	{"AA":0.0015	HS:0.0014}	intron_variant
2:217389677:C:T	T	0.440351	2	6568	0.220241	NeutCount	217389677	C	0.359226	1.22583	Mixed	{"AA":0.0008	EA:0.001}	intron_variant
2:217269308:G:A	A	-0.341397	2	6568	0.220337	NeutCount	217269308	G	0.27856	-1.22558	Mixed	{"AA":0.0015}	intron_variant	rs566531684
2:217205704:A:G	G	-0.178313	2	6568	0.220489	NeutCount	217205704	A	0.145541	-1.22517	Mixed	{"AA":0.0008}	intron_variant	rs556627630
2:217277838:T:G	G	-0.2264	2	7526	0.2205	NeutCount	217277838	T	0.1756	-1.225	Mixed	{}	intron_variant	["SMARCAL1"]
2:217385014:A:G	G	0.439934	2	6568	0.220632	NeutCount	217385014	A	0.35919	1.22479	Mixed	{"AA":0.0008}	intron_variant	rs540386830
2:217353395:G:A	A	0.109327	2	519373	0.220657	NeutCount	217353395	G	0.089267	1.22472	Mixed	{"EU":0.001}	intron_variant	rs145353688
2:217276112:T:C	C	0.006203	2	516965	0.221081	NeutCount	217276112	T	0.005069	1.22371	Mixed	{"AA":0.0832	EU:0.0388	HS:0.0432
2:217283362:T:G	G	-0.208822	2	450165	0.221143	NeutCount	217283362	T	0.170684	-1.22344	Mixed	{"SA":0.001}	intron_variant	rs562135705
2:217269167:C:T	T	-0.0022	2	1070700	0.2212	NeutCount	217269167	C	0.0014	-1.223	Mixed	{"AA":0.1762	EA:0.2361	EU:0.3638
2:217258689:C:T	T	-0.5946	2	1980	0.221232	NeutCount	217258689	C	0.4861	-1.22321	Mixed	{"AA":0.0015}	intron_variant	rs566435380
2:217235809:G:A	A	0.1834	2	17605	0.2213	NeutCount	217235809	G	0.1349	1.223	Mixed	{"AA":0.003}	5_prime_UTR_variant	rs149238852
2:217187198:G:A	A	-0.3582	2	6568	0.2214	NeutCount	217187198	G	0.293	-1.223	Mixed	{"AA":0.0008}	intron_variant	rs540383820
2:217184087:C:T	T	-0.016042	2	533842	0.221424	NeutCount	217184087	C	0.01312	-1.22271	Mixed	{"AA":0.2489	HS:0.0173}	intron_variant
2:217216316:A:G	G	-0.332976	2	406788	0.221427	NeutCount	217216316	A	0.272331	-1.22269	Mixed	{"EA":0.001}	intron_variant	rs189814961
2:217281440:T:C	C	0.006077	2	624904	0.221494	NeutCount	217281440	T	0.004971	1.22249	Mixed	{"AA":0.0832	EU:0.0358	HS:0.0432
2:217343928:A:T	T	0.0945	2	77373	0.2216	NeutCount	217343928	A	0.0773	1.222	Mixed	{"EA":0.001}	non_coding_transcript_exon_variant	rs191210357
2:217369752:A:T	T	-0.072612	2	451536	0.221766	NeutCount	217369752	A	0.059431	-1.22179	Mixed	{"EA":0.004	SA:0.0215}	intron_variant
2:217322655:C:A	A	0.5606	2	6568	0.2219	NeutCount	217322655	C	0.4589	1.222	Mixed	{"AA":0.0008}	intron_variant	rs535510666
2:217328198:C:T	T	-0.007333	2	546905	0.222004	NeutCount	217328198	C	0.006005	-1.22115	Mixed	{"AA":0.0023	EU:0.0318	HS:0.0202
2:217258456:A:C	C	0.006053	2	547531	0.222031	NeutCount	217258456	A	0.004957	1.2211	Mixed	{"AA":0.0454	EU:0.0427	HS:0.0447
2:217183249:G:A	A	-0.016	2	533842	0.222072	NeutCount	217183249	G	0.013104	-1.221	Mixed	{"AA":0.2511	HS:0.0173}	intron_variant
2:217360502:T:TGCA	TGCA	-0.0117	2	445063	0.2221	NeutCount	217360502	T	0.0096	-1.221	Mixed	{}	intron_variant	rs757275478
2:217216781:G:A	A	0.215405	2	10357	0.222109	NeutCount	217216781	G	0.176434	1.22088	Mixed	{"AA":0.0038}	intron_variant	rs532968113
2:217269694:C:T	T	-0.0022	2	1070690	0.2222	NeutCount	217269694	C	0.0014	-1.221	Mixed	{"AA":0.1762	EA:0.2361	EU:0.3638
2:217323548:C:G	G	-0.178418	2	6568	0.222273	NeutCount	217323548	C	0.14619	-1.22045	Mixed	{"AA":0.0008}	intron_variant	rs544353565
2:217421437:C:T	T	-0.0304	2	514522	0.2223	NeutCount	217421437	C	0.0237	-1.22	Mixed	{"AA":0.0008	EU:0.002}	intron_variant
2:217222967:A:G	G	0.03516	2	77373	0.22261	NeutCount	217222967	A	0.02883	1.21956	Mixed	{"EA":0.001}	intron_variant	rs144392932
2:217268645:G:A	A	-0.0021	2	1070690	0.2229	NeutCount	217268645	G	0.0014	-1.219	Mixed	{"AA":0.177	EA:0.2371	EU:0.3638
2:217386884:A:G	G	-0.132	2	77373	0.2229	NeutCount	217386884	A	0.1083	-1.219	Mixed	{"EA":0.001}	intron_variant	rs184823982
2:217407894:G:A	A	0.112047	2	442000	0.223118	NeutCount	217407894	G	0.091975	1.21823	Mixed	{}	intron_variant	rs746402783
2:217226387:A:T	T	0.0596	2	462261	0.2232	NeutCount	217226387	A	0.0489	1.218	Mixed	{}	intron_variant	rs755183046
2:217266013:T:C	C	-0.0022	2	1070700	0.2232	NeutCount	217266013	T	0.0014	-1.218	Mixed	{"AA":0.18	EA:0.2371	EU:0.3638
2:217419293:C:T	T	-0.1424	2	77373	0.2235	NeutCount	217419293	C	0.117	-1.217	Mixed	{"EA":0.001}	intron_variant	rs191405199
2:217224599:G:A	A	0.018573	2	530584	0.223759	NeutCount	217224599	G	0.015267	1.21655	Mixed	{"EU":0.002	SA:0.001}	intron_variant
2:217183780:C:T	T	-0.1166	2	77373	0.223925	NeutCount	217183780	C	0.09588	-1.2161	Mixed	{"EA":0.001}	intron_variant	rs146035210
2:217281024:G:T	T	-0.067447	2	442000	0.223996	NeutCount	217281024	G	0.05547	-1.21592	Mixed	{"EU":0.00000879}	missense_variant	rs202152697
2:217254670:G:A	A	0.00592	2	547527	0.224263	NeutCount	217254670	G	0.004872	1.21511	Mixed	{"AA":0.0938	EU:0.0447	HS:0.0476
2:217210992:C:T	T	-0.110442	2	442000	0.224271	NeutCount	217210992	C	0.090884	-1.2152	Mixed	{"AA":0.0008	EU:0.001}	intron_variant
2:217396915:C:G	G	0.376125	2	8165	0.224648	NeutCount	217396915	C	0.30977	1.21421	Mixed	{"SA":0.002}	intron_variant	rs548939742
2:217257805:C:T	T	-0.346887	2	8165	0.224713	NeutCount	217257805	C	0.28573	-1.21404	Mixed	{"SA":0.0031}	intron_variant	rs532972098
2:217437459:A:T	T	0.136385	2	450165	0.224943	NeutCount	217437459	A	0.112396	1.21343	Mixed	{}	intron_variant	rs751773336
2:217319610:G:A	A	0.018592	2	551131	0.224987	NeutCount	217319610	G	0.015323	1.21334	Mixed	{"AA":0.0083	EA:0.0268	HS:0.0058
2:217218264:T:TTTC	TTTC	-0.0428	2	445063	0.2251	NeutCount	217218264	T	0.0353	-1.213	Mixed	{}	intron_variant	rs1334450433
2:217300410:C:T	T	0.3772	2	6568	0.2251	NeutCount	217300410	C	0.3109	1.213	Mixed	{"AA":0.0015}	intron_variant	rs371313755
2:217272026:C:T	T	0.378739	2	406788	0.225176	NeutCount	217272026	C	0.312278	1.21283	Mixed	{}	intron_variant	rs1260686170
2:217205629:T:C	C	0.144139	2	12800	0.225602	NeutCount	217205629	T	0.118955	1.21171	Mixed	{"AA":0.0023}	intron_variant	rs536173081
2:217234024:G:C	C	0.1869	2	77373	0.2258	NeutCount	217234024	G	0.1543	1.211	Mixed	{"EA":0.001}	intron_variant	rs186761200
2:217264670:T:G	G	-0.0021	2	1070700	0.2259	NeutCount	217264670	T	0.0014	-1.211	Mixed	{"AA":0.1808	EA:0.2371	EU:0.3638
2:217265833:T:G	G	-0.0022	2	1070700	0.2259	NeutCount	217265833	T	0.0014	-1.211	Mixed	{"AA":0.18	EA:0.2371	EU:0.3638
2:217358642:G:C	C	0.0916	2	77373	0.2259	NeutCount	217358642	G	0.0756	1.211	Mixed	{"EA":0.001}	intron_variant	rs149832817
2:217439857:A:T	T	0.022348	2	535213	0.226021	NeutCount	217439857	A	0.01846	1.21062	Mixed	{"AA":0.0658	EU:0.001	HS:0.0043}
2:217292938:G:A	A	-0.405	2	1371	0.2261	NeutCount	217292938	G	0.3346	-1.21	Mixed	{"EA":0.003}	intron_variant	rs576674341
2:217412314:A:C	C	-0.1369	2	77373	0.2261	NeutCount	217412314	A	0.1131	-1.21	Mixed	{"EA":0.001}	intron_variant	rs182602723
2:217198091:G:A	A	0.209361	2	8165	0.226203	NeutCount	217198091	G	0.173005	1.21014	Mixed	{"SA":0.002}	intron_variant	rs560231534
2:217366187:A:G	G	0.05085	2	77373	0.226205	NeutCount	217366187	A	0.04202	1.21014	Mixed	{"EA":0.001}	3_prime_UTR_variant	rs540069493
2:217421998:C:T	T	-0.064593	2	442000	0.226259	NeutCount	217421998	C	0.053383	-1.20999	Mixed	{}	intron_variant	rs374249229
2:217405432:C:A	A	0.106465	2	461180	0.226812	NeutCount	217405432	C	0.088093	1.20855	Mixed	{}	intron_variant	rs752829062
2:217425376:C:T	T	-0.524271	2	8165	0.226892	NeutCount	217425376	C	0.433873	-1.20835	Mixed	{"SA":0.001}	intron_variant	rs570610155
2:217266418:A:T	T	-0.0022	2	1070700	0.2269	NeutCount	217266418	A	0.0014	-1.208	Mixed	{"AA":0.18	EA:0.2371	EU:0.3638
2:217186171:G:T	T	-0.0034	2	1062710	0.227	NeutCount	217186171	G	0.0024	-1.208	Mixed	{"AA":0.3411	EA:0.1538	EU:0.0795
2:217248415:CTTG:C	C	0.0944	2	7526	0.2275	NeutCount	217248415	CTTG	0.0743	1.207	Mixed	{"AA":0.0666	HS:0.0043}	downstream_gene_variant
2:217305069:T:C	C	-0.121627	2	50882	0.227651	NeutCount	217305069	T	0.10082	-1.20638	Mixed	{"AA":0.0045	HS:0.0014}	intron_variant
2:217187810:G:A	A	0.081992	2	450165	0.227804	NeutCount	217187810	G	0.067988	1.20598	Mixed	{"SA":0.002}	intron_variant	rs542502292
2:217429281:T:C	C	0.515071	2	8165	0.227911	NeutCount	217429281	T	0.427195	1.2057	Mixed	{"SA":0.002}	intron_variant	rs562849206
2:217208689:G:T	T	0.013987	2	613685	0.228051	NeutCount	217208689	G	0.011604	1.20536	Mixed	{"AA":0.3563	EA:0.002	HS:0.0231}
2:217289855:C:T	T	-0.638587	2	8165	0.228201	NeutCount	217289855	C	0.529969	-1.20495	Mixed	{"EA":0.001	SA:0.001}	intron_variant
2:217269770:C:G	G	-0.0022	2	1070690	0.2283	NeutCount	217269770	C	0.0014	-1.205	Mixed	{"AA":0.1762	EA:0.2321	EU:0.3628
2:217363459:G:A	A	0.360102	2	414953	0.228352	NeutCount	217363459	G	0.298948	1.20456	Mixed	{"SA":0.001}	5_prime_UTR_variant	rs547687549
2:217238781:T:G	G	-0.096604	2	442000	0.228472	NeutCount	217238781	T	0.080219	-1.20425	Mixed	{"EU":0.001}	upstream_gene_variant	rs533444188
2:217269760:T:C	C	-0.0022	2	1070690	0.2285	NeutCount	217269760	T	0.0014	-1.204	Mixed	{"AA":0.1762	EA:0.2321	EU:0.3628
2:217230173:C:T	T	-0.0474	2	28544	0.2289	NeutCount	217230173	C	0.0299	-1.203	Mixed	{"AA":0.0356	HS:0.0014}	intron_variant
2:217358806:C:G	G	0.0029	2	1070700	0.229	NeutCount	217358806	C	0.0016	1.203	Mixed	{"AA":0.2716	EA:0.1825	EU:0.1809
2:217379457:C:T	T	0.0041	2	420882	0.229	NeutCount	217379457	C	0.0717	1.203	Mixed	{"AA":0.0121	HS:0.0014}	intron_variant
2:217379838:G:A	A	0.034348	2	471183	0.229096	NeutCount	217379838	G	0.028561	1.20262	Mixed	{"AA":0.0567	HS:0.0043}	intron_variant
2:217226298:A:G	G	0.054	2	23196	0.2292	NeutCount	217226298	A	0.0578	1.202	Mixed	{"AA":0.0106	HS:0.0029}	intron_variant
2:217398143:A:G	G	0.0662	2	28544	0.2292	NeutCount	217398143	A	0.0513	1.202	Mixed	{"AA":0.0129}	intron_variant	rs145244599
2:217202295:T:C	C	0.06	2	23196	0.2296	NeutCount	217202295	T	0.0595	1.201	Mixed	{"AA":0.0068	HS:0.0029}	intron_variant
2:217270400:A:C	C	-0.002	2	1070700	0.2296	NeutCount	217270400	A	0.0014	-1.201	Mixed	{"AA":0.1407	EA:0.2371	EU:0.3648
2:217243368:A:G	G	0.03015	2	77373	0.229655	NeutCount	217243368	A	0.0251	1.2012	Mixed	{"EA":0.0069}	intergenic_variant	rs181677136
2:217341902:T:A	A	-0.314294	2	35212	0.229835	NeutCount	217341902	T	0.261752	-1.20073	Mixed	{"EU":0.000009925}	missense_variant	rs140697817
2:217381082:C:T	T	0.139632	2	12800	0.229905	NeutCount	217381082	C	0.116306	1.20056	Mixed	{"AA":0.0076}	intron_variant	rs112525053
2:217187146:C:T	T	0.0081	2	537510	0.2303	NeutCount	217187146	C	0.0071	1.2	Mixed	{"AA":0.0008	EU:0.0189	HS:0.0159}
2:217381461:G:A	A	0.139427	2	12800	0.230512	NeutCount	217381461	G	0.116287	1.19899	Mixed	{"AA":0.0076}	intron_variant	rs112273935
2:217392700:G:A	A	0.034917	2	471183	0.23055	NeutCount	217392700	G	0.029125	1.19887	Mixed	{"AA":0.0545	HS:0.0043}	intron_variant
2:217206569:C:T	T	-0.07353	2	77373	0.230917	NeutCount	217206569	C	0.06138	-1.19795	Mixed	{"EA":0.001}	intron_variant	rs552431975
2:217242016:C:A	A	-0.688224	2	1371	0.231233	NeutCount	217242016	C	0.574892	-1.19714	Mixed	{"EA":0.003}	intergenic_variant	rs530606058
2:217399944:C:T	T	0.546933	2	8165	0.231597	NeutCount	217399944	C	0.457224	1.1962	Mixed	{"SA":0.002}	intron_variant	rs575698986
2:217423864:C:T	T	-0.1829	2	6568	0.2316	NeutCount	217423864	C	0.1529	-1.196	Mixed	{"AA":0.0008}	intron_variant	rs75040805
2:217282771:G:A	A	0.028088	2	520460	0.232022	NeutCount	217282771	G	0.023503	1.19508	Mixed	{"EU":0.005}	intron_variant	rs539866219
2:217239868:G:A	A	-0.0989	2	415165	0.2323	NeutCount	217239868	G	0.2401	-1.195	Mixed	{"AA":0.0023}	upstream_gene_variant	rs578037250
2:217273196:C:T	T	-0.0022	2	1070700	0.2323	NeutCount	217273196	C	0.0014	-1.194	Mixed	{"AA":0.0234	EA:0.254	EU:0.3519
2:217231289:C:T	T	-0.199865	2	8548	0.23233	NeutCount	217231289	C	0.167346	-1.19432	Mixed	{"AA":0.003}	intron_variant	rs150751447
2:217225911:T:C	C	-0.126128	2	450165	0.232937	NeutCount	217225911	T	0.105743	-1.19278	Mixed	{"SA":0.002}	intron_variant	rs539357531
2:217445716:G:A	A	-0.1602	2	10991	0.233	NeutCount	217445716	G	0.1343	-1.193	Mixed	{"AA":0.0045}	downstream_gene_variant	rs146247765
2:217315006:G:A	A	-0.040448	2	86909	0.233695	NeutCount	217315006	G	0.033966	-1.19084	Mixed	{"EA":0.0109}	intron_variant	rs191705435
2:217367946:A:G	G	-0.010869	2	538120	0.233706	NeutCount	217367946	A	0.009127	-1.19086	Mixed	{"EU":0.0119	HS:0.0115	SA:0.0051}
2:217262287:G:T	T	-0.20553	2	43377	0.233749	NeutCount	217262287	G	0.172612	-1.19071	Mixed	{"SA":0.0031}	intron_variant	rs568033856
2:217220137:G:A	A	0.12615	2	406788	0.233821	NeutCount	217220137	G	0.105962	1.19052	Mixed	{}	intron_variant	rs935384211
2:217349909:G:T	T	-0.217365	2	414953	0.23405	NeutCount	217349909	G	0.182669	-1.18994	Mixed	{}	intron_variant	rs779600369
2:217189907:G:A	A	-0.293149	2	8165	0.234207	NeutCount	217189907	G	0.246439	-1.18954	Mixed	{"SA":0.001}	intron_variant	rs577806414
2:217346309:C:T	T	-0.186089	2	414953	0.234444	NeutCount	217346309	C	0.156517	-1.18894	Mixed	{"SA":0.002}	intron_variant	rs555899413
2:217265045:A:T	T	-0.0021	2	1070700	0.2346	NeutCount	217265045	A	0.0014	-1.188	Mixed	{"AA":0.1808	EA:0.2371	EU:0.3638
2:217213967:C:T	T	0.320738	2	43377	0.234697	NeutCount	217213967	C	0.269915	1.18829	Mixed	{"EA":0.002}	intron_variant	rs530242626
2:217222730:C:T	T	0.07062	2	78744	0.234729	NeutCount	217222730	C	0.059434	1.18821	Mixed	{"EA":0.004}	intron_variant	rs184093814
2:217230688:A:G	G	0.0294	2	445063	0.2348	NeutCount	217230688	A	0.0247	1.188	Mixed	{"EU":0.001}	intron_variant	rs560813034
2:217294627:A:T	T	-0.009907	2	545478	0.234951	NeutCount	217294627	A	0.008341	-1.18775	Mixed	{"EU":0.0119	HS:0.0014	SA:0.002}
2:217181206:C:T	T	0.060915	2	442000	0.234997	NeutCount	217181206	C	0.051296	1.18752	Mixed	{"EU":0.001}	intron_variant	rs371180141
2:217320961:C:T	T	0.56658	2	6568	0.235543	NeutCount	217320961	C	0.477663	1.18615	Mixed	{"AA":0.0008}	intron_variant	rs541127903
2:217179195:C:T	T	0.0642	2	23196	0.2357	NeutCount	217179195	C	0.0573	1.186	Mixed	{"AA":0.0166	HS:0.0014}	intron_variant
2:217219654:C:G	G	-0.032609	2	451573	0.235939	NeutCount	217219654	C	0.027515	-1.18514	Mixed	{}	intron_variant	rs533109944
2:217396138:A:G	G	0.1454	2	12800	0.2364	NeutCount	217396138	A	0.1228	1.184	Mixed	{"AA":0.0076}	intron_variant	rs113566722
2:217245657:C:A	A	-0.53362	2	8165	0.236414	NeutCount	217245657	C	0.450713	-1.18395	Mixed	{"SA":0.0041}	downstream_gene_variant	rs534492973
2:217266117:T:G	G	-0.0021	2	1070700	0.2368	NeutCount	217266117	T	0.0014	-1.183	Mixed	{"AA":0.0129	EA:0.2371	EU:0.3638
2:217408723:C:CT	CT	-0.0023	2	445063	0.2368	NeutCount	217408723	C	0.002	-1.183	Mixed	{}	intron_variant	rs1482763484
2:217363670:C:G	G	0.136921	2	12800	0.236819	NeutCount	217363670	C	0.115748	1.18292	Mixed	{"AA":0.0076}	non_coding_transcript_exon_variant	rs112204919
2:217357957:C:T	T	-0.0089	2	435658	0.2371	NeutCount	217357957	C	0.0289	-1.182	Mixed	{"AA":0.0318}	intron_variant	rs142345711
2:217266968:C:T	T	0.086259	2	435304	0.237163	NeutCount	217266968	C	0.072974	1.18205	Mixed	{}	intron_variant	rs529584447
2:217182567:T:C	C	-0.015481	2	533842	0.237221	NeutCount	217182567	T	0.013098	-1.18194	Mixed	{"AA":0.2519	HS:0.0173}	intron_variant
2:217301000:T:C	C	0.087686	2	442000	0.237444	NeutCount	217301000	T	0.074225	1.18135	Mixed	{"EU":0.001}	intron_variant	rs574061513
2:217270093:G:C	C	-0.0021	2	1070700	0.2377	NeutCount	217270093	G	0.0013	-1.181	Mixed	{"AA":0.3374	EA:0.2589	EU:0.4056
2:217417182:C:G	G	0.2484	2	77373	0.237738	NeutCount	217417182	C	0.2104	1.18061	Mixed	{"EA":0.004}	intron_variant	rs558299861
2:217382078:T:C	C	0.03386	2	472282	0.237848	NeutCount	217382078	T	0.028687	1.18033	Mixed	{"AA":0.0567	HS:0.0043}	intron_variant
2:217331398:C:T	T	-0.108277	2	419352	0.237923	NeutCount	217331398	C	0.091749	-1.18014	Mixed	{"AA":0.0053}	intron_variant	rs189851236
2:217305415:C:A	A	0.118887	2	442000	0.23802	NeutCount	217305415	C	0.10076	1.1799	Mixed	{"SA":0.001}	intron_variant	rs556732062
2:217436872:A:G	G	0.189042	2	10357	0.238055	NeutCount	217436872	A	0.160231	1.17981	Mixed	{"AA":0.003}	intron_variant	rs193280584
2:217374469:G:A	A	-0.044064	2	461180	0.238277	NeutCount	217374469	G	0.037366	-1.17925	Mixed	{}	intron_variant	rs769361494
2:217272974:T:C	C	-0.1479	2	406788	0.2385	NeutCount	217272974	T	0.1255	-1.179	Mixed	{}	intron_variant	rs772087672
2:217314818:C:T	T	-0.085921	2	442000	0.238507	NeutCount	217314818	C	0.072896	-1.17868	Mixed	{"EU":0.001}	intron_variant	rs576533480
2:217281342:G:A	A	-0.09	2	101264	0.2386	NeutCount	217281342	G	0.0721	-1.178	Mixed	{"AA":0.0008	HS:0.0014	SA:0.001}
2:217224963:A:T	T	-0.157539	2	13476	0.238669	NeutCount	217224963	A	0.133703	-1.17828	Mixed	{"AA":0.0061}	intron_variant	rs549667257
2:217398320:C:T	T	-0.228767	2	442000	0.239072	NeutCount	217398320	C	0.194322	-1.17726	Mixed	{"AA":0.0015}	intron_variant	rs528743155
2:217312475:C:T	T	-0.129017	2	15670	0.239398	NeutCount	217312475	C	0.109667	-1.17644	Mixed	{"AA":0.0038	HS:0.0014}	intron_variant
2:217267156:A:G	G	-0.0022	2	1070690	0.2394	NeutCount	217267156	A	0.0014	-1.176	Mixed	{"AA":0.18	EA:0.2371	EU:0.3638
2:217329024:G:A	A	0.0447	2	514023	0.2394	NeutCount	217329024	G	0.024	-1.176	Mixed	{"AA":0.0726	HS:0.0072}	intron_variant
2:217309859:T:C	C	0.0492	2	514023	0.2395	NeutCount	217309859	T	0.0238	-1.176	Mixed	{"AA":0.0726	HS:0.0072}	intron_variant
2:217269921:C:T	T	-0.032727	2	450165	0.23958	NeutCount	217269921	C	0.027829	-1.176	Mixed	{"EU":0.001}	intron_variant	rs569252638
2:217413170:C:T	T	-0.086654	2	450165	0.239812	NeutCount	217413170	C	0.073722	-1.17542	Mixed	{}	intron_variant	rs765955343
2:217248625:T:C	C	-0.177629	2	11888	0.239893	NeutCount	217248625	T	0.151147	-1.17521	Mixed	{"AA":0.0015}	downstream_gene_variant	rs141511696
2:217231611:C:T	T	-0.0072	2	435332	0.2401	NeutCount	217231611	C	0.0402	-1.175	Mixed	{"AA":0.0182	HS:0.0029}	intron_variant
2:217416862:T:G	G	-0.004821	2	625816	0.240268	NeutCount	217416862	T	0.004105	-1.17442	Mixed	{"AA":0.0802	EA:0.1508	EU:0.0249
2:217367036:A:ACT	ACT	-0.0105	2	445063	0.2404	NeutCount	217367036	A	0.009	-1.174	Mixed	{}	3_prime_UTR_variant	["RPL37A"]
2:217291332:C:CT	CT	-0.0401	2	7526	0.2405	NeutCount	217291332	C	0.0324	-1.174	Mixed	{"AA":0.2852	EA:0.3056	EU:0.1243
2:217408812:G:A	A	0.005931	2	626246	0.24059	NeutCount	217408812	G	0.005054	1.17353	Mixed	{"AA":0.5333	EA:0.0129	EU:0.0249
2:217204173:C:T	T	0.0536	2	442000	0.2406	NeutCount	217204173	C	0.0457	1.173	Mixed	{"EU":0.001}	intron_variant	rs184117672
2:217363566:C:T	T	-0.117754	2	442000	0.240681	NeutCount	217363566	C	0.100367	-1.17323	Mixed	{"AA":0.0001846	EA:0.00005437	EU:0.0004839
2:217199145:T:G	G	0.0854	2	15670	0.2409	NeutCount	217199145	T	0.0626	1.173	Mixed	{"AA":0.0106}	intron_variant	rs530236063
2:217408248:G:A	A	0.267462	2	10359	0.240993	NeutCount	217408248	G	0.228121	1.17246	Mixed	{"HS":0.0014	SA:0.001}	intron_variant
2:217224310:A:C	C	-0.275273	2	406788	0.241021	NeutCount	217224310	A	0.234797	-1.17239	Mixed	{}	intron_variant	["MARCH4"]
2:217234570:G:T	T	-0.110831	2	456887	0.241223	NeutCount	217234570	G	0.094575	-1.17188	Mixed	{"EU":0.0001057}	missense_variant	rs550737911
2:217434679:C:T	T	-0.036128	2	515099	0.241356	NeutCount	217434679	C	0.030837	-1.17158	Mixed	{"AA":0.0015	EA:0.001	EU:0.003
2:217331600:T:C	C	0.054127	2	421675	0.241427	NeutCount	217331600	T	0.046208	1.17138	Mixed	{}	intron_variant	rs189586038
2:217446611:A:G	G	-0.493987	2	1371	0.24202	NeutCount	217446611	A	0.422246	-1.1699	Mixed	{"EA":0.005}	downstream_gene_variant	rs546323946
2:217276355:G:A	A	0.085533	2	450165	0.242127	NeutCount	217276355	G	0.073128	1.16963	Mixed	{"AA":0.0015}	intron_variant	rs181547233
2:217421150:C:T	T	-0.293872	2	43377	0.242143	NeutCount	217421150	C	0.251259	-1.1696	Mixed	{}	intron_variant	["RPL37A"]
2:217354366:A:G	G	0.017934	2	551131	0.242882	NeutCount	217354366	A	0.015358	1.16773	Mixed	{"AA":0.0076	EA:0.0268	HS:0.0072
2:217211932:C:A	A	0.20865	2	406788	0.243098	NeutCount	217211932	C	0.178757	1.16723	Mixed	{}	intron_variant	rs758767953
2:217414875:G:A	A	0.4488	2	35212	0.2432	NeutCount	217414875	G	0.3846	1.167	Mixed	{}	intron_variant	rs756377500
2:217312263:A:T	T	-0.2046	2	7526	0.2433	NeutCount	217312263	A	0.1663	-1.167	Mixed	{"AA":0.0015}	intron_variant	rs112462395
2:217443500:T:C	C	0.117913	2	450165	0.243331	NeutCount	217443500	T	0.10107	1.16665	Mixed	{"SA":0.002}	intron_variant	rs554261211
2:217347270:G:T	T	-0.026482	2	515866	0.243385	NeutCount	217347270	G	0.022702	-1.16651	Mixed	{"AA":0.0658	HS:0.0115}	intron_variant
2:217403353:G:T	T	0.241116	2	6568	0.243394	NeutCount	217403353	G	0.206701	1.1665	Mixed	{"AA":0.0008}	intron_variant	rs188328267
2:217410961:C:T	T	0.0042	2	1070700	0.2434	NeutCount	217410961	C	0.0027	1.167	Mixed	{"AA":0.4546	EA:0.0248	EU:0.0586
2:217240973:A:G	G	-0.2517	2	6568	0.2435	NeutCount	217240973	A	0.2158	-1.166	Mixed	{"HS":0.0014}	upstream_gene_variant	rs529797712
2:217266705:G:A	A	-0.0021	2	1070700	0.2435	NeutCount	217266705	G	0.0014	-1.166	Mixed	{"AA":0.18	EA:0.2371	EU:0.3638
2:217212852:C:T	T	0.189286	2	406788	0.243568	NeutCount	217212852	C	0.162329	1.16606	Mixed	{"AA":0.0008}	intron_variant	rs536673034
2:217342782:T:TG	TG	-0.0144	2	445063	0.2437	NeutCount	217342782	T	0.0124	-1.166	Mixed	{}	intron_variant	["RPL37A"]
2:217268839:A:T	T	-0.0022	2	1068610	0.2438	NeutCount	217268839	A	0.0014	-1.165	Mixed	{"AA":0.1762	EA:0.2371	EU:0.3638
2:217307701:G:C	C	0.0478	2	514023	0.2438	NeutCount	217307701	G	0.0237	-1.166	Mixed	{"AA":0.0726	HS:0.0072}	intron_variant
2:217312329:G:A	A	0.0691	2	15670	0.244	NeutCount	217312329	G	0.0703	1.165	Mixed	{"AA":0.0091}	intron_variant	rs59145595
2:217417782:G:C	C	0.1525	2	12800	0.244	NeutCount	217417782	G	0.1309	1.165	Mixed	{"AA":0.0083	HS:0.0014}	intron_variant
2:217372828:A:ACT	ACT	0.0027	2	445063	0.2441	NeutCount	217372828	A	0.0023	1.165	Mixed	{}	intron_variant	["RPL37A"]
2:217369706:C:T	T	-0.024772	2	516736	0.244109	NeutCount	217369706	C	0.021268	-1.16475	Mixed	{"EU":0.003}	intron_variant	rs534729544
2:217402837:C:T	T	-0.149666	2	442000	0.244291	NeutCount	217402837	C	0.128548	-1.16428	Mixed	{"AA":0.0008}	intron_variant	rs559209830
2:217429137:C:A	A	0.087646	2	406788	0.244703	NeutCount	217429137	C	0.075345	1.16326	Mixed	{}	intron_variant	rs749478271
2:217298883:C:T	T	0.256456	2	35212	0.24477	NeutCount	217298883	C	0.220494	1.1631	Mixed	{"HS":0.0014}	intron_variant	rs531293967
2:217212463:A:G	G	0.0182	2	434559	0.245	NeutCount	217212463	A	0.0385	1.163	Mixed	{"AA":0.0219}	intron_variant	rs115506533
2:217289515:G:A	A	-0.0022	2	1070690	0.245	NeutCount	217289515	G	0.0014	-1.163	Mixed	{"AA":0.0212	EA:0.252	EU:0.3648
2:217223262:G:A	A	0.18357	2	416324	0.24511	NeutCount	217223262	G	0.157943	1.16225	Mixed	{"EA":0.0179}	intron_variant	rs78537033
2:217305104:T:C	C	-0.0231	2	515227	0.2453	NeutCount	217305104	T	0.0266	-1.162	Mixed	{"AA":0.0287	HS:0.0072}	intron_variant
2:217238247:TC:T	T	0.1019	2	7526	0.2454	NeutCount	217238247	TC	0.1603	1.162	Mixed	{}	upstream_gene_variant	["MARCH4"]
2:217296826:C:T	T	0.0479	2	514023	0.2454	NeutCount	217296826	C	0.0239	-1.162	Mixed	{"AA":0.0711	HS:0.0072}	intron_variant
2:217270394:A:G	G	-0.0021	2	1070700	0.2457	NeutCount	217270394	A	0.0014	-1.161	Mixed	{"AA":0.1762	EA:0.2371	EU:0.3648
2:217206489:T:G	G	-0.0022	2	886859	0.2459	NeutCount	217206489	T	0.0014	-1.16	Mixed	{"AA":0.7685	EA:0.7817	EU:0.4264
2:217374121:T:TG	TG	0.1593	2	7526	0.2462	NeutCount	217374121	T	0.1403	1.16	Mixed	{}	intron_variant	rs1338303651
2:217264344:C:A	A	0.2297	2	77373	0.246226	NeutCount	217264344	C	0.1981	1.15952	Mixed	{"EA":0.004}	intron_variant	rs531663202
2:217339686:C:A	A	0.032106	2	532528	0.246248	NeutCount	217339686	C	0.02769	1.15948	Mixed	{"AA":0.0008	EA:0.001	SA:0.0429}
2:217408795:C:T	T	0.137066	2	22247	0.246668	NeutCount	217408795	C	0.11832	1.15843	Mixed	{"AA":0.0053	SA:0.001}	intron_variant
2:217299881:C:T	T	0.0631	2	456887	0.2469	NeutCount	217299881	C	0.0545	1.158	Mixed	{}	intron_variant	rs756961075
2:217242873:T:G	G	-0.3538	2	1371	0.247	NeutCount	217242873	T	0.3056	-1.158	Mixed	{"EA":0.003}	regulatory_region_variant	rs375915266
2:217302910:T:C	C	-0.40404	2	8165	0.247099	NeutCount	217302910	T	0.3491	-1.15738	Mixed	{"AA":0.0008	SA:0.001}	intron_variant
2:217384326:C:G	G	0.3764	2	6568	0.2473	NeutCount	217384326	C	0.3254	1.157	Mixed	{"AA":0.0023}	intron_variant	rs79008616
2:217202030:T:G	G	0.028947	2	450165	0.247385	NeutCount	217202030	T	0.025026	1.15668	Mixed	{"EU":0.001}	intron_variant	rs541414902
2:217394722:G:A	A	0.055227	2	85538	0.247793	NeutCount	217394722	G	0.047788	1.15567	Mixed	{"EA":0.002}	intron_variant	rs145203419
2:217366436:T:A	A	0.077225	2	456887	0.247885	NeutCount	217366436	T	0.066835	1.15546	Mixed	{}	3_prime_UTR_variant	rs773737728
2:217326181:A:T	T	0.075799	2	442000	0.247978	NeutCount	217326181	A	0.065614	1.15523	Mixed	{"HS":0.0014}	intron_variant	rs183509635
2:217208201:C:T	T	-0.0031	2	1070700	0.248	NeutCount	217208201	C	0.002	-1.155	Mixed	{"AA":0.0658	EA:0.2123	EU:0.1193
2:217313105:A:G	G	0.612462	2	6568	0.248564	NeutCount	217313105	A	0.530824	1.15379	Mixed	{"AA":0.0008}	intron_variant	rs527720860
2:217321604:T:A	A	-0.0157	2	428175	0.2486	NeutCount	217321604	T	0.0489	-1.154	Mixed	{"AA":0.0144}	intron_variant	rs140688240
2:217285692:C:T	T	-0.228844	2	6568	0.248623	NeutCount	217285692	C	0.198365	-1.15365	Mixed	{"AA":0.0008}	intron_variant	rs554449476
2:217299158:C:A	A	-0.575724	2	35212	0.248888	NeutCount	217299158	C	0.499324	-1.15301	Mixed	{"EU":0.001}	intron_variant	rs555257193
2:217396056:G:A	A	0.0706	2	504659	0.2494	NeutCount	217396056	G	0.0613	1.152	Mixed	{"EU":0.001	SA:0.001}	intron_variant
2:217325668:A:G	G	0.1618	2	7526	0.2495	NeutCount	217325668	A	0.1331	1.152	Mixed	{}	intron_variant	rs887751672
2:217297520:G:A	A	0.277833	2	8165	0.249636	NeutCount	217297520	G	0.241345	1.15119	Mixed	{"AA":0.000123	HS:0.00002891	SA:0.002286}
2:217287780:A:G	G	0.0018	2	1070700	0.2497	NeutCount	217287780	A	0.0014	1.151	Mixed	{"AA":0.7678	EA:0.37	EU:0.2952
2:217314116:T:G	G	0.5339	2	6568	0.2497	NeutCount	217314116	T	0.4638	1.151	Mixed	{"AA":0.0008}	intron_variant	rs532785627
2:217182294:G:A	A	-0.0032	2	1070690	0.2504	NeutCount	217182294	G	0.002	-1.149	Mixed	{"AA":0.1664	EA:0.1677	EU:0.1193
2:217403625:T:C	C	0.1055	2	442000	0.2504	NeutCount	217403625	T	0.0918	1.149	Mixed	{"EA":0.001}	intron_variant	rs537041381
2:217216391:G:A	A	0.063638	2	456887	0.250441	NeutCount	217216391	G	0.055374	1.14924	Mixed	{}	intron_variant	rs766481256
2:217269954:C:T	T	-0.0021	2	1070240	0.2505	NeutCount	217269954	C	0.0014	-1.149	Mixed	{"AA":0.1762	EA:0.2361	EU:0.3638
2:217393299:G:A	A	0.0619	2	23196	0.2507	NeutCount	217393299	G	0.0862	1.149	Mixed	{"AA":0.003	HS:0.0043}	intron_variant
2:217296560:T:C	C	-0.376613	2	406788	0.250709	NeutCount	217296560	T	0.327894	-1.14858	Mixed	{"EU":0.001}	intron_variant	rs150954227
2:217214500:G:T	T	-0.366995	2	8165	0.250732	NeutCount	217214500	G	0.319536	-1.14852	Mixed	{}	intron_variant	["MARCH4"]
2:217370745:C:T	T	-0.63324	2	6568	0.250865	NeutCount	217370745	C	0.551505	-1.1482	Mixed	{"AA":0.0008}	intron_variant	rs551050012
2:217428126:G:A	A	0.233745	2	10357	0.250978	NeutCount	217428126	G	0.203624	1.14792	Mixed	{"AA":0.0015}	intron_variant	rs533778106
2:217349806:G:A	A	0.055612	2	85538	0.251018	NeutCount	217349806	G	0.048449	1.14785	Mixed	{"EA":0.002}	intron_variant	rs143618362
2:217268121:G:T	T	0.058507	2	456887	0.251061	NeutCount	217268121	G	0.050976	1.14774	Mixed	{}	intron_variant	rs777348049
2:217318909:T:A	A	-0.0794	2	406788	0.2511	NeutCount	217318909	T	0.0692	-1.148	Mixed	{"HS":0.0014}	intron_variant	rs184835145
2:217227766:C:A	A	-0.0362	2	445063	0.2516	NeutCount	217227766	C	0.0316	-1.146	Mixed	{"EU":0.001}	intron_variant	rs543417286
2:217189756:T:C	C	-0.038432	2	86909	0.252036	NeutCount	217189756	T	0.033554	-1.14538	Mixed	{"EA":0.0208	SA:0.001}	intron_variant
2:217229807:A:G	G	0.137287	2	448568	0.252226	NeutCount	217229807	A	0.119911	1.14491	Mixed	{"HS":0.0014}	intron_variant	rs546625511
2:217386654:G:A	A	0.02818	2	518955	0.252383	NeutCount	217386654	G	0.024621	1.14455	Mixed	{"AA":0.0673	HS:0.0072}	intron_variant
2:217384604:G:A	A	0.060207	2	452254	0.25253	NeutCount	217384604	G	0.05262	1.14418	Mixed	{"HS":0.0014}	intron_variant	rs576706267
2:217339792:G:A	A	0.281265	2	8165	0.252621	NeutCount	217339792	G	0.24587	1.14396	Mixed	{"SA":0.0031}	intron_variant	rs536149258
2:217327799:G:T	T	-0.0255	2	515227	0.2527	NeutCount	217327799	G	0.0263	-1.144	Mixed	{"AA":0.0318	HS:0.0086}	intron_variant
2:217219997:A:G	G	0.0338	2	445063	0.2528	NeutCount	217219997	A	0.0295	1.144	Mixed	{"HS":0.0014}	intron_variant	rs542193526
2:217406227:C:G	G	0.0604	2	28544	0.2528	NeutCount	217406227	C	0.0518	1.144	Mixed	{"AA":0.0129}	intron_variant	rs184600387
2:217187015:C:A	A	0.451092	2	6568	0.252819	NeutCount	217187015	C	0.39449	1.14348	Mixed	{}	intron_variant	["MARCH4"]
2:217356009:A:G	G	0.09043	2	77373	0.252861	NeutCount	217356009	A	0.07909	1.14338	Mixed	{"EA":0.001}	intron_variant	rs538826179
2:217257238:A:C	C	0.589201	2	6568	0.253467	NeutCount	217257238	A	0.515973	1.14192	Mixed	{"AA":0.0008}	intron_variant	rs568795566
2:217322128:C:T	T	-0.0063	2	435658	0.2535	NeutCount	217322128	C	0.0288	-1.142	Mixed	{"AA":0.0318}	intron_variant	rs138447594
2:217374562:T:A	A	0.027999	2	500625	0.253678	NeutCount	217374562	T	0.02453	1.14142	Mixed	{"HS":0.0029}	intron_variant	rs183602116
2:217265013:T:C	C	-0.0021	2	1070700	0.2537	NeutCount	217265013	T	0.0014	-1.141	Mixed	{"AA":0.1815	EA:0.2371	EU:0.3638
2:217442470:G:A	A	0.437309	2	35212	0.253817	NeutCount	217442470	G	0.383241	1.14108	Mixed	{"AA":0.0008	EA:0.001}	intron_variant
2:217250765:A:G	G	-0.074433	2	419462	0.253864	NeutCount	217250765	A	0.065237	-1.14096	Mixed	{"AA":0.0008	HS:0.0014}	intron_variant
2:217320628:C:A	A	0.1802	2	81948	0.254	NeutCount	217320628	C	0.164	1.141	Mixed	{"HS":0.0029}	intron_variant	rs541625962
2:217446858:G:C	C	-0.08258	2	450165	0.254047	NeutCount	217446858	G	0.072405	-1.14053	Mixed	{"SA":0.0031}	downstream_gene_variant	rs573704483
2:217347848:G:A	A	0.280938	2	8165	0.254346	NeutCount	217347848	G	0.246478	1.13981	Mixed	{"SA":0.0031}	non_coding_transcript_exon_variant	rs532230610
2:217335361:C:G	G	-0.086811	2	461180	0.254526	NeutCount	217335361	C	0.076192	-1.13937	Mixed	{}	intron_variant	rs746729831
2:217224364:C:A	A	-0.035	2	521635	0.2546	NeutCount	217224364	C	0.0329	-1.139	Mixed	{"EU":0.004}	intron_variant	rs111443215
2:217417127:G:A	A	0.0776	2	442000	0.2547	NeutCount	217417127	G	0.0681	1.139	Mixed	{"AA":0.0008}	intron_variant	rs544397859
2:217380408:C:T	T	-0.078507	2	455476	0.254862	NeutCount	217380408	C	0.068952	-1.13857	Mixed	{"AA":0.0038}	intron_variant	rs542790690
2:217320400:G:A	A	-0.081331	2	450165	0.254888	NeutCount	217320400	G	0.071436	-1.13852	Mixed	{"SA":0.0174}	intron_variant	rs536794504
2:217269816:T:C	C	-0.0022	2	1070690	0.255	NeutCount	217269816	T	0.0014	-1.138	Mixed	{"AA":0.1793	EA:0.2361	EU:0.3638
2:217369506:C:T	T	0.13149	2	12800	0.255015	NeutCount	217369506	C	0.115524	1.1382	Mixed	{"AA":0.0076}	intron_variant	rs146865849
2:217368874:C:CTT	CTT	0.1411	2	7526	0.2552	NeutCount	217368874	C	0.1674	1.138	Mixed	{"AA":0.0129}	intron_variant	rs567719261
2:217267224:G:A	A	-0.0021	2	1070700	0.2555	NeutCount	217267224	G	0.0014	-1.137	Mixed	{"AA":0.1762	EA:0.2371	EU:0.3638
2:217180253:A:G	G	-0.00401	2	626276	0.255525	NeutCount	217180253	A	0.003527	-1.13694	Mixed	{"AA":0.0061	EA:0.1667	EU:0.0606
2:217208200:C:A	A	-0.0031	2	1070700	0.2556	NeutCount	217208200	C	0.002	-1.137	Mixed	{"AA":0.0658	EA:0.2123	EU:0.1203
2:217339550:G:A	A	-0.021021	2	537394	0.255949	NeutCount	217339550	G	0.018504	-1.13602	Mixed	{"AA":0.0008	EU:0.002	HS:0.0014}
2:217368871:AT:A	A	0.1407	2	7526	0.256	NeutCount	217368871	AT	0.1677	1.136	Mixed	{"AA":0.0129}	intron_variant	rs570538108
2:217185330:T:C	C	0.136625	2	414953	0.256154	NeutCount	217185330	T	0.120323	1.13549	Mixed	{"SA":0.0072}	intron_variant	rs560070758
2:217420270:G:A	A	-0.1219	2	20090	0.2568	NeutCount	217420270	G	0.1023	-1.134	Mixed	{"AA":0.0038	HS:0.0014}	intron_variant
2:217236313:C:G	G	0.007262	2	520453	0.25702	NeutCount	217236313	C	0.006407	1.13345	Mixed	{"AA":0.0015	EU:0.0278	HS:0.0144
2:217327687:G:A	A	0.009766	2	546915	0.257048	NeutCount	217327687	G	0.008617	1.13334	Mixed	{"AA":0.0008	EU:0.0119	HS:0.0144
2:217360656:T:G	G	0.1327	2	12800	0.2571	NeutCount	217360656	T	0.1171	1.133	Mixed	{"AA":0.0076}	intron_variant	rs111933773
2:217360518:A:G	G	0.132653	2	12800	0.257272	NeutCount	217360518	A	0.1171	1.13282	Mixed	{"AA":0.0076}	intron_variant	rs140283327
2:217282394:C:CGCT	CGCT	0.0722	2	7526	0.2573	NeutCount	217282394	C	0.0604	1.133	Mixed	{"AA":0.0348	EU:0.001	HS:0.0086}
2:217417572:G:A	A	-0.0198	2	474837	0.2575	NeutCount	217417572	G	0.0239	1.132	Mixed	{"AA":0.059	HS:0.0058}	intron_variant
2:217406228:C:A	A	0.0592	2	28544	0.2577	NeutCount	217406228	C	0.0517	1.132	Mixed	{"AA":0.0129	SA:0.001}	intron_variant
2:217284761:A:G	G	-0.293511	2	8165	0.257721	NeutCount	217284761	A	0.259343	-1.13175	Mixed	{"SA":0.0041}	intron_variant	rs553868785
2:217419340:G:A	A	-0.0691	2	450165	0.257798	NeutCount	217419340	G	0.061066	-1.13156	Mixed	{}	intron_variant	rs747640401
2:217375033:G:A	A	-0.0513	2	442000	0.2578	NeutCount	217375033	G	0.0454	-1.132	Mixed	{"EU":0.001}	intron_variant	rs374081242
2:217381770:G:T	T	-0.099242	2	456887	0.257868	NeutCount	217381770	G	0.087716	-1.1314	Mixed	{}	intron_variant	rs765290037
2:217244678:G:A	A	-0.5137	2	1371	0.2581	NeutCount	217244678	G	0.4543	-1.131	Mixed	{"EA":0.002}	intergenic_variant	rs572705784
2:217257071:G:A	A	0.213786	2	35212	0.258122	NeutCount	217257071	G	0.189058	1.1308	Mixed	{"EU":0.001	HS:0.0014}	intron_variant
2:217263758:C:T	T	0.005511	2	547528	0.258397	NeutCount	217263758	C	0.004876	1.13023	Mixed	{"AA":0.0998	EU:0.0457	HS:0.049
2:217272758:G:C	C	0.0765	2	442000	0.2584	NeutCount	217272758	G	0.0677	1.13	Mixed	{"EU":0.001}	intron_variant	rs552262188
2:217327555:A:T	T	0.0033	2	1032610	0.2586	NeutCount	217327555	A	0.0024	1.13	Mixed	{"AA":0.2126	EA:0.1627	EU:0.0954
2:217241696:C:A	A	0.162375	2	406788	0.2587	NeutCount	217241696	C	0.143768	1.12942	Mixed	{"EA":0.001}	upstream_gene_variant	rs532708321
2:217234026:G:T	T	-0.03635	2	77373	0.25878	NeutCount	217234026	G	0.03219	-1.12923	Mixed	{"EA":0.001}	intron_variant	rs145449349
2:217387170:A:T	T	0.074348	2	456887	0.258831	NeutCount	217387170	A	0.065846	1.12912	Mixed	{"HS":0.0014}	intron_variant	rs565834435
2:217369742:C:CCA	CCA	-0.0105	2	445063	0.259	NeutCount	217369742	C	0.0093	-1.129	Mixed	{}	intron_variant	["RPL37A"]
2:217376572:A:G	G	0.280814	2	406788	0.259165	NeutCount	217376572	A	0.248878	1.12832	Mixed	{}	intron_variant	rs973474875
2:217371067:G:T	T	-0.2233	2	6568	0.2593	NeutCount	217371067	G	0.1979	-1.128	Mixed	{"AA":0.0008}	intron_variant	rs577783450
2:217216064:G:C	C	0.083122	2	493644	0.259327	NeutCount	217216064	G	0.073693	1.12795	Mixed	{"SA":0.0051}	intron_variant	rs551507702
2:217377473:T:C	C	-0.223229	2	6568	0.259353	NeutCount	217377473	T	0.19792	-1.12787	Mixed	{"AA":0.0008}	intron_variant	rs575735992
2:217260556:G:A	A	-0.002	2	1070700	0.2598	NeutCount	217260556	G	0.0014	-1.127	Mixed	{"AA":0.0129	EA:0.2371	EU:0.3628
2:217261321:A:T	T	-0.0021	2	1070650	0.2598	NeutCount	217261321	A	0.0014	-1.127	Mixed	{"AA":0.1868	EA:0.2371	EU:0.3638
2:217444333:G:T	T	-0.052015	2	482530	0.259879	NeutCount	217444333	G	0.046169	-1.12662	Mixed	{"AA":0.0045}	downstream_gene_variant	rs76178220
2:217295402:C:T	T	0.432303	2	9536	0.259961	NeutCount	217295402	C	0.383779	1.12644	Mixed	{"EA":0.005}	intron_variant	rs557519507
2:217237406:G:A	A	0.161084	2	15670	0.260107	NeutCount	217237406	G	0.143047	1.12609	Mixed	{"AA":0.0015}	upstream_gene_variant	rs551213808
2:217273063:G:A	A	0.083628	2	442000	0.260158	NeutCount	217273063	G	0.074271	1.12598	Mixed	{"SA":0.001}	intron_variant	rs559969103
2:217281800:C:G	G	0.0679	2	442000	0.2602	NeutCount	217281800	C	0.0603	1.126	Mixed	{"EU":0.001}	intron_variant	rs111514305
2:217210930:G:T	T	-0.090071	2	485479	0.260202	NeutCount	217210930	G	0.080002	-1.12586	Mixed	{"EU":0.002}	intron_variant	rs374718382
2:217295726:G:A	A	-0.2294	2	406788	0.2607	NeutCount	217295726	G	0.204	-1.125	Mixed	{}	intron_variant	rs771912355
2:217444405:C:T	T	0.118161	2	442000	0.260968	NeutCount	217444405	C	0.10512	1.12406	Mixed	{}	downstream_gene_variant	rs752147335
2:217234137:C:A	A	-0.271216	2	406788	0.260999	NeutCount	217234137	C	0.241298	-1.12399	Mixed	{}	intron_variant	rs563107323
2:217323058:G:A	A	-0.0021	2	1063170	0.261	NeutCount	217323058	G	0.0014	-1.124	Mixed	{"AA":0.0159	EA:0.2341	EU:0.3559
2:217285013:C:G	G	0.2207	2	10742	0.2614	NeutCount	217285013	C	0.1769	1.123	Mixed	{"AA":0.001981	EU:0.00002664	HS:0.0002323
2:217219374:A:T	T	-0.102609	2	406788	0.261472	NeutCount	217219374	A	0.091381	-1.12287	Mixed	{}	intron_variant	rs578156552
2:217207197:T:A	A	-0.2113	2	77373	0.261528	NeutCount	217207197	T	0.1882	-1.12274	Mixed	{"EA":0.001}	intron_variant	rs529712408
2:217348295:C:T	T	-0.0049	2	435658	0.2616	NeutCount	217348295	C	0.0288	-1.123	Mixed	{"AA":0.0318}	non_coding_transcript_exon_variant	rs76570491
2:217348344:C:T	T	-0.0049	2	435658	0.2616	NeutCount	217348344	C	0.0288	-1.123	Mixed	{"AA":0.0318}	non_coding_transcript_exon_variant	rs147068142
2:217314372:C:T	T	-0.350928	2	6568	0.262019	NeutCount	217314372	C	0.312885	-1.12159	Mixed	{"AA":0.0015}	intron_variant	rs530328421
2:217378323:C:T	T	0.1774	2	406788	0.2621	NeutCount	217378323	C	0.1582	1.122	Mixed	{"HS":0.0014}	intron_variant	rs551007453
2:217428989:G:A	A	0.1253	2	15670	0.2621	NeutCount	217428989	G	0.1005	1.122	Mixed	{"AA":0.0053}	intron_variant	rs114825973
2:217300379:C:T	T	0.235886	2	8165	0.262288	NeutCount	217300379	C	0.210433	1.12096	Mixed	{"SA":0.0031}	intron_variant	rs570227182
2:217270794:G:A	A	0.052807	2	140995	0.26268	NeutCount	217270794	G	0.047148	1.12003	Mixed	{"AA":0.0068	EA:0.002	HS:0.0014
2:217330200:GT:G	G	-0.0315	2	445063	0.2627	NeutCount	217330200	GT	0.0281	-1.12	Mixed	{}	intron_variant	["RPL37A"]
2:217213133:A:G	G	-0.119906	2	442000	0.26274	NeutCount	217213133	A	0.107069	-1.11989	Mixed	{}	intron_variant	rs771698201
2:217249153:G:C	C	0.4639	2	6568	0.2628	NeutCount	217249153	G	0.4143	1.12	Mixed	{"AA":0.0008}	downstream_gene_variant	rs563398685
2:217200665:C:A	A	-0.1245	2	77373	0.262863	NeutCount	217200665	C	0.1112	-1.1196	Mixed	{"EA":0.001}	intron_variant	rs569549077
2:217392227:A:G	G	0.0489	2	23196	0.2629	NeutCount	217392227	A	0.0632	1.12	Mixed	{"AA":0.0083}	intron_variant	rs183221014
2:217348674:A:G	G	0.031713	2	506497	0.263025	NeutCount	217348674	A	0.028335	1.11922	Mixed	{"AA":0.0552	HS:0.0058}	intron_variant
2:217262504:T:G	G	-0.0021	2	1070700	0.2635	NeutCount	217262504	T	0.0014	-1.118	Mixed	{"AA":0.1876	EA:0.2371	EU:0.3628
2:217388714:T:G	G	0.0877	2	15670	0.2635	NeutCount	217388714	T	0.0834	1.118	Mixed	{"AA":0.0083}	intron_variant	rs139247157
2:217297782:C:T	T	0.072259	2	463656	0.263811	NeutCount	217297782	C	0.064668	1.11738	Mixed	{"EU":0.001	HS:0.0014}	intron_variant
2:217445462:T:G	G	-0.233032	2	406788	0.26397	NeutCount	217445462	T	0.208621	-1.11701	Mixed	{"EU":0.001}	downstream_gene_variant	rs534569969
2:217435909:A:G	G	0.028604	2	556981	0.26404	NeutCount	217435909	A	0.025611	1.11686	Mixed	{"EA":0.002	SA:0.1309}	intron_variant
2:217177920:T:C	C	0.013705	2	528909	0.264248	NeutCount	217177920	T	0.012276	1.11641	Mixed	{"EA":0.0268	SA:0.002}	intron_variant
2:217215204:G:A	A	-0.637206	2	6568	0.264251	NeutCount	217215204	G	0.570791	-1.11636	Mixed	{"AA":0.0015}	intron_variant	rs541818011
2:217268867:G:A	A	0.214324	2	406788	0.264312	NeutCount	217268867	G	0.19201	1.11621	Mixed	{"AA":0.0008}	intron_variant	rs186698653
2:217351388:G:A	A	0.519935	2	6568	0.264326	NeutCount	217351388	G	0.465816	1.11618	Mixed	{"AA":0.0008}	intron_variant	rs192663343
2:217268837:A:G	G	-0.179706	2	406788	0.264454	NeutCount	217268837	A	0.161044	-1.11588	Mixed	{}	intron_variant	rs765746579
2:217261864:G:A	A	0.301	2	35212	0.2648	NeutCount	217261864	G	0.2699	1.115	Mixed	{"EU":0.001}	intron_variant	rs182507317
2:217181871:G:A	A	-0.184836	2	406788	0.264888	NeutCount	217181871	G	0.165792	-1.11487	Mixed	{}	intron_variant	rs771388617
2:217419994:G:T	T	0.01954	2	524629	0.264911	NeutCount	217419994	G	0.017528	1.11479	Mixed	{"AA":0.0008	EU:0.003	HS:0.0014}
2:217367204:T:C	C	0.017118	2	456733	0.265357	NeutCount	217367204	T	0.01537	1.11373	Mixed	{"EU":0.002	SA:0.001}	3_prime_UTR_variant
2:217429519:G:A	A	-0.087468	2	442000	0.265367	NeutCount	217429519	G	0.078534	-1.11376	Mixed	{"EU":0.001}	intron_variant	rs531218107
2:217259083:A:AG	AG	0.0857	2	7526	0.2654	NeutCount	217259083	A	0.0727	1.114	Mixed	{"AA":0.0613	HS:0.0058}	intron_variant
2:217216372:G:C	C	-0.0035	2	1070700	0.2655	NeutCount	217216372	G	0.0027	-1.113	Mixed	{"AA":0.0113	EA:0.1577	EU:0.0666
2:217183017:G:T	T	-0.299585	2	6568	0.265548	NeutCount	217183017	G	0.269089	-1.11333	Mixed	{"AA":0.0008}	intron_variant	rs138251651
2:217231440:C:T	T	0.340164	2	8165	0.265624	NeutCount	217231440	C	0.305586	1.11315	Mixed	{"SA":0.001}	intron_variant	rs372046967
2:217428561:A:C	C	0.5167	2	1081	0.2657	NeutCount	217428561	A	0.4642	1.113	Mixed	{}	intron_variant	rs1354864835
2:217355643:T:C	C	0.042537	2	472282	0.265776	NeutCount	217355643	T	0.038226	1.11278	Mixed	{"AA":0.0356	HS:0.0029}	intron_variant
2:217444915:C:A	A	-0.021144	2	85538	0.265804	NeutCount	217444915	C	0.019002	-1.11272	Mixed	{"EA":0.006}	downstream_gene_variant	rs76528345
2:217278731:A:G	G	-0.449045	2	8165	0.265996	NeutCount	217278731	A	0.403713	-1.11229	Mixed	{"SA":0.001}	non_coding_transcript_exon_variant	rs565612556
2:217263385:T:C	C	-0.0021	2	1070700	0.2661	NeutCount	217263385	T	0.0014	-1.112	Mixed	{"AA":0.1876	EA:0.2371	EU:0.3628
2:217369755:A:T	T	-0.0021	2	1032610	0.2664	NeutCount	217369755	A	0.0014	-1.111	Mixed	{"AA":0.1551	EA:0.253	EU:0.3419
2:217265028:G:C	C	0.402452	2	6568	0.266458	NeutCount	217265028	G	0.362174	1.11121	Mixed	{"AA":0.0008}	intron_variant	rs538057692
2:217261960:C:T	T	-0.0021	2	1070690	0.2667	NeutCount	217261960	C	0.0014	-1.111	Mixed	{"AA":0.1876	EA:0.2371	EU:0.3628
2:217405560:A:G	G	-0.456311	2	8165	0.266763	NeutCount	217405560	A	0.410904	-1.11051	Mixed	{"HS":0.0029}	intron_variant	rs575725334
2:217188471:A:G	G	-0.432343	2	8165	0.26685	NeutCount	217188471	A	0.389392	-1.1103	Mixed	{"SA":0.001}	intron_variant	rs575466322
2:217355128:T:G	G	0.517331	2	6568	0.266893	NeutCount	217355128	T	0.465979	1.1102	Mixed	{"AA":0.0008}	intron_variant	rs538066853
2:217430628:G:A	A	0.0906	2	442000	0.2669	NeutCount	217430628	G	0.0816	1.11	Mixed	{}	intron_variant	rs746118786
2:217264388:T:A	A	-0.0266	2	515227	0.2671	NeutCount	217264388	T	0.0257	-1.11	Mixed	{"AA":0.0318	EU:0.001	HS:0.0072}
2:217235192:C:T	T	0.4746	2	6568	0.2672	NeutCount	217235192	C	0.4278	1.11	Mixed	{"AA":0.0008}	5_prime_UTR_variant	rs552315212
2:217280876:T:C	C	0.0022	2	1070700	0.2675	NeutCount	217280876	T	0.0021	1.109	Mixed	{"AA":0.0144	EA:0.0327	EU:0.0885
2:217270862:G:A	A	-0.0021	2	1070700	0.2676	NeutCount	217270862	G	0.0014	-1.109	Mixed	{"AA":0.1762	EA:0.2381	EU:0.3648
2:217250627:A:G	G	0.424175	2	6568	0.267742	NeutCount	217250627	A	0.382749	1.10823	Mixed	{"AA":0.0008}	intron_variant	rs536164151
2:217342803:A:G	G	0.5457	2	1081	0.2682	NeutCount	217342803	A	0.4929	1.107	Mixed	{}	intron_variant	rs893796315
2:217336055:C:G	G	0.321925	2	8165	0.26837	NeutCount	217336055	C	0.290866	1.10678	Mixed	{"SA":0.0041}	intron_variant	rs570578237
2:217262601:C:G	G	-0.0021	2	1070700	0.2685	NeutCount	217262601	C	0.0014	-1.106	Mixed	{"AA":0.1876	EA:0.2371	EU:0.3628
2:217376203:A:G	G	0.118455	2	20965	0.268583	NeutCount	217376203	A	0.107074	1.10629	Mixed	{"AA":0.0076	SA:0.001}	intron_variant
2:217368775:G:T	T	-0.067236	2	442000	0.268585	NeutCount	217368775	G	0.060777	-1.10627	Mixed	{"SA":0.001}	intron_variant	rs537132543
2:217367612:C:T	T	-0.478957	2	8165	0.268628	NeutCount	217367612	C	0.432981	-1.10618	Mixed	{"SA":0.001}	3_prime_UTR_variant	rs567770152
2:217181948:G:A	A	-0.084175	2	504941	0.268671	NeutCount	217181948	G	0.076101	-1.1061	Mixed	{"EA":0.001	EU:0.001	SA:0.001}
2:217304770:A:AAG	AAG	0.0036	2	445063	0.2688	NeutCount	217304770	A	0.0033	1.106	Mixed	{}	intron_variant	["SMARCAL1"]
2:217360277:T:G	G	0.1285	2	12800	0.2688	NeutCount	217360277	T	0.1162	1.106	Mixed	{"AA":0.0076}	intron_variant	rs113987019
2:217270918:A:G	G	-0.0021	2	1070700	0.269	NeutCount	217270918	A	0.0014	-1.105	Mixed	{"AA":0.1762	EA:0.2381	EU:0.3648
2:217391284:A:G	G	0.453032	2	6568	0.269001	NeutCount	217391284	A	0.409864	1.10532	Mixed	{"AA":0.0008}	intron_variant	rs535143841
2:217302962:G:A	A	0.1541	2	406788	0.2693	NeutCount	217302962	G	0.1395	1.105	Mixed	{"AA":0.0008}	intron_variant	rs555732631
2:217263242:G:T	T	-0.0021	2	1070700	0.2694	NeutCount	217263242	G	0.0014	-1.105	Mixed	{"AA":0.1876	EA:0.2371	EU:0.3628
2:217204686:G:A	A	0.0794	2	457968	0.2695	NeutCount	217204686	G	0.0719	1.104	Mixed	{"SA":0.0051}	intron_variant	rs550500792
2:217379457:CG:C	C	-0.0656	2	7526	0.2697	NeutCount	217379457	CG	0.0562	-1.104	Mixed	{"AA":0.0439	EA:0.0069	EU:0.1074
2:217345224:T:C	C	0.03087	2	532528	0.269837	NeutCount	217345224	T	0.027977	1.10341	Mixed	{"AA":0.0008	EA:0.001	SA:0.0429}
2:217446083:G:A	A	-0.2035	2	442000	0.27	NeutCount	217446083	G	0.1845	-1.103	Mixed	{"EU":0.001}	downstream_gene_variant	rs557791409
2:217376406:T:TTATAA	TTATAA	-0.0104	2	445063	0.2701	NeutCount	217376406	T	0.0095	-1.103	Mixed	{}	intron_variant	["RPL37A"]
2:217270450:A:G	G	-0.0021	2	1070700	0.2702	NeutCount	217270450	A	0.0014	-1.103	Mixed	{"AA":0.177	EA:0.2381	EU:0.3648
2:217365604:C:T	T	-0.107	2	11667	0.2702	NeutCount	217365604	C	0.097	-1.103	Mixed	{"AA":0.0053	HS:0.0014}	non_coding_transcript_exon_variant
2:217184849:G:C	C	-0.0589	2	490853	0.2704	NeutCount	217184849	G	0.0535	-1.102	Mixed	{"EU":0.002}	intron_variant	rs189912613
2:217224836:G:A	A	-0.2106	2	406788	0.2705	NeutCount	217224836	G	0.1911	-1.102	Mixed	{}	intron_variant	rs759921597
2:217403012:C:T	T	-0.297109	2	406788	0.270504	NeutCount	217403012	C	0.269643	-1.10186	Mixed	{}	intron_variant	rs752046582
2:217299473:C:T	T	-0.143425	2	442000	0.270563	NeutCount	217299473	C	0.130183	-1.10172	Mixed	{"SA":0.002}	intron_variant	rs548124226
2:217393348:G:A	A	-0.163461	2	43377	0.270621	NeutCount	217393348	G	0.148386	-1.10159	Mixed	{"SA":0.0051}	intron_variant	rs545742699
2:217215623:A:G	G	0.0364	2	445063	0.2708	NeutCount	217215623	A	0.0331	1.101	Mixed	{}	intron_variant	["MARCH4"]
2:217390389:G:A	A	0.0019	2	1070700	0.2709	NeutCount	217390389	G	0.0013	1.101	Mixed	{"AA":0.5567	EA:0.4196	EU:0.4851
2:217213844:A:G	G	-0.033107	2	470521	0.270947	NeutCount	217213844	A	0.030074	-1.10085	Mixed	{"EU":0.001}	intron_variant	rs531480230
2:217266969:G:A	A	0.177281	2	406788	0.270985	NeutCount	217266969	G	0.161054	1.10075	Mixed	{}	intron_variant	rs921483696
2:217363567:C:T	T	0.10622	2	431046	0.271116	NeutCount	217363567	C	0.096524	1.10045	Mixed	{"AA":0.002891	EA:0.001033	EU:0.0001584
2:217372393:A:G	G	-0.108651	2	450165	0.271116	NeutCount	217372393	A	0.098733	-1.10045	Mixed	{}	intron_variant	rs760097029
2:217304469:A:G	G	-0.0234	2	434559	0.2713	NeutCount	217304469	A	0.0369	1.1	Mixed	{"AA":0.0257	HS:0.0043}	intron_variant
2:217223392:T:A	A	0.2071	2	442000	0.2714	NeutCount	217223392	T	0.1883	1.1	Mixed	{"HS":0.0014}	intron_variant	rs556962428
2:217443225:G:C	C	0.3562	2	77373	0.271583	NeutCount	217443225	G	0.324	1.09938	Mixed	{"EA":0.001}	intron_variant	rs140738355
2:217270876:G:A	A	-0.0021	2	1070700	0.2716	NeutCount	217270876	G	0.0014	-1.099	Mixed	{"AA":0.1762	EA:0.2381	EU:0.3648
2:217363061:A:G	G	0.0018	2	1070240	0.2719	NeutCount	217363061	A	0.0013	1.099	Mixed	{"AA":0.5348	EA:0.4177	EU:0.4831
2:217416801:A:G	G	0.376854	2	8165	0.272023	NeutCount	217416801	A	0.343102	1.09837	Mixed	{"SA":0.001}	intron_variant	rs542732469
2:217408921:C:A	A	0.018801	2	551131	0.272081	NeutCount	217408921	C	0.017119	1.09825	Mixed	{"AA":0.0151	EA:0.0258	HS:0.0072
2:217359676:T:A	A	0.048705	2	450165	0.272085	NeutCount	217359676	T	0.044349	1.09822	Mixed	{"HS":0.0014}	intron_variant	rs188176644
2:217268840:A:T	T	-0.062112	2	426364	0.272137	NeutCount	217268840	A	0.056562	-1.09812	Mixed	{}	intron_variant	rs1046734952
2:217257039:T:C	C	-0.156167	2	414953	0.272147	NeutCount	217257039	T	0.142217	-1.09809	Mixed	{"SA":0.0072}	intron_variant	rs568811178
2:217294206:A:T	T	-0.044281	2	469345	0.272203	NeutCount	217294206	A	0.04033	-1.09797	Mixed	{}	intron_variant	rs751823738
2:217258687:A:G	G	-0.0809	2	442000	0.2724	NeutCount	217258687	A	0.0737	-1.097	Mixed	{"EU":0.001}	intron_variant	rs190645572
2:217380398:C:G	G	-0.218048	2	1081	0.272404	NeutCount	217380398	C	0.198677	-1.0975	Mixed	{}	intron_variant	rs370246327
2:217401498:C:T	T	-0.1361	2	10991	0.2726	NeutCount	217401498	C	0.1241	-1.097	Mixed	{"AA":0.0045}	intron_variant	rs76876039
2:217379833:A:G	G	0.1262	2	12800	0.2727	NeutCount	217379833	A	0.1151	1.097	Mixed	{"AA":0.0076}	intron_variant	rs112654166
2:217428824:T:C	C	0.4363	2	6568	0.2727	NeutCount	217428824	T	0.3977	1.097	Mixed	{"AA":0.0015}	intron_variant	rs567263681
2:217447450:A:C	C	0.583593	2	6568	0.272784	NeutCount	217447450	A	0.532169	1.09663	Mixed	{"AA":0.0008}	downstream_gene_variant	rs550576347
2:217263286:A:G	G	-0.0021	2	1070690	0.2728	NeutCount	217263286	A	0.0014	-1.097	Mixed	{"AA":0.1876	EA:0.2371	EU:0.3628
2:217320323:G:T	T	0.046	2	514023	0.2728	NeutCount	217320323	G	0.0252	-1.097	Mixed	{"AA":0.0635	HS:0.0072}	intron_variant
2:217276951:G:A	A	0.259817	2	8548	0.272898	NeutCount	217276951	G	0.236979	1.09637	Mixed	{"AA":0.0023}	intron_variant	rs140068185
2:217427832:C:T	T	-0.0865	2	23196	0.2733	NeutCount	217427832	C	0.0756	-1.095	Mixed	{"AA":0.0053	HS:0.0014}	intron_variant
2:217323123:T:G	G	-0.195325	2	414953	0.27343	NeutCount	217323123	T	0.178353	-1.09516	Mixed	{"SA":0.001}	intron_variant	rs532962896
2:217334383:C:T	T	0.318456	2	8165	0.273611	NeutCount	217334383	C	0.290896	1.09474	Mixed	{"SA":0.0041}	intron_variant	rs541315217
2:217354386:C:T	T	0.0781	2	421675	0.273717	NeutCount	217354386	C	0.071357	1.0945	Mixed	{}	intron_variant	rs748435204
2:217277944:C:T	T	-0.027565	2	524480	0.273732	NeutCount	217277944	C	0.025186	-1.09446	Mixed	{"EA":0.002	EU:0.001	HS:0.0029
2:217282585:G:A	A	-0.431883	2	1371	0.273733	NeutCount	217282585	G	0.394607	-1.09446	Mixed	{"EA":0.004}	intron_variant	rs187703337
2:217338605:T:C	C	-0.0045	2	435658	0.2742	NeutCount	217338605	T	0.0293	-1.093	Mixed	{"AA":0.0318}	intron_variant	rs145615460
2:217362430:T:C	C	-0.0246	2	424393	0.2743	NeutCount	217362430	T	0.094	-1.093	Mixed	{"AA":0.0038}	intron_variant	rs147237239
2:217185624:G:A	A	-0.102647	2	442000	0.274319	NeutCount	217185624	G	0.093902	-1.09313	Mixed	{"HS":0.0014}	intron_variant	rs547314613
2:217225495:G:A	A	-0.092535	2	406788	0.27471	NeutCount	217225495	G	0.08472	-1.09225	Mixed	{}	intron_variant	rs542851477
2:217437453:G:A	A	0.1225	2	406788	0.2748	NeutCount	217437453	G	0.1122	1.092	Mixed	{}	intron_variant	rs764423229
2:217203489:A:G	G	0.053	2	456887	0.2749	NeutCount	217203489	A	0.0486	1.092	Mixed	{}	intron_variant	rs544408180
2:217429038:G:T	T	0.43415	2	6568	0.274946	NeutCount	217429038	G	0.397682	1.0917	Mixed	{"AA":0.0015}	intron_variant	rs115599211
2:217437927:T:C	C	0.016575	2	536857	0.275134	NeutCount	217437927	T	0.015188	1.09132	Mixed	{"EU":0.003	HS:0.0058	SA:0.001}
2:217244906:C:T	T	0.0825	2	442000	0.2754	NeutCount	217244906	C	0.0756	1.091	Mixed	{"EU":0.001}	regulatory_region_variant	rs564514539
2:217346198:C:T	T	0.101579	2	414953	0.275439	NeutCount	217346198	C	0.093142	1.09058	Mixed	{"SA":0.0153}	intron_variant	rs548506117
2:217297651:A:G	G	-0.148003	2	442000	0.275499	NeutCount	217297651	A	0.135727	-1.09045	Mixed	{"EU":0.001}	intron_variant	rs553994494
2:217191938:A:G	G	0.2066	2	406788	0.2756	NeutCount	217191938	A	0.1895	1.09	Mixed	{"EU":0.001}	intron_variant	rs553632038
2:217202079:A:G	G	-0.1886	2	442000	0.2756	NeutCount	217202079	A	0.173	-1.09	Mixed	{}	intron_variant	rs770780859
2:217353826:G:A	A	0.021611	2	535393	0.27578	NeutCount	217353826	G	0.01983	1.08981	Mixed	{"EU":0.003	HS:0.0014}	intron_variant
2:217310386:G:A	A	-0.321188	2	35212	0.275843	NeutCount	217310386	G	0.294759	-1.08966	Mixed	{"HS":0.0014}	intron_variant	rs183012160
2:217431995:A:T	T	0.0664	2	77373	0.2759	NeutCount	217431995	A	0.061	1.09	Mixed	{"EA":0.002}	intron_variant	rs147913284
2:217368676:C:T	T	-0.1126	2	11667	0.2761	NeutCount	217368676	C	0.1034	-1.089	Mixed	{"AA":0.0053	HS:0.0014}	intron_variant
2:217257457:C:A	A	0.099754	2	442000	0.276377	NeutCount	217257457	C	0.091647	1.08846	Mixed	{}	intron_variant	rs764629862
2:217327946:C:A	A	0.0749	2	456887	0.27649	NeutCount	217327946	C	0.068829	1.0882	Mixed	{}	intron_variant	rs569602107
2:217299857:A:G	G	0.082441	2	442000	0.276937	NeutCount	217299857	A	0.07583	1.08718	Mixed	{}	intron_variant	rs760964391
2:217430788:A:G	G	-0.1513	2	77373	0.277052	NeutCount	217430788	A	0.1392	-1.08693	Mixed	{"EA":0.001}	intron_variant	rs559035978
2:217371201:G:A	A	-0.079	2	470544	0.2773	NeutCount	217371201	G	0.0331	-1.086	Mixed	{"AA":0.0408	HS:0.0014}	intron_variant
2:217260231:G:A	A	0.005287	2	547530	0.277323	NeutCount	217260231	G	0.004867	1.0863	Mixed	{"AA":0.0998	EU:0.0447	HS:0.049
2:217187534:C:T	T	-0.0903	2	14094	0.2775	NeutCount	217187534	C	0.1137	-1.086	Mixed	{"AA":0.0008}	intron_variant	rs545405657
2:217251224:G:A	A	-0.0394	2	507596	0.2776	NeutCount	217251224	G	0.0654	1.086	Mixed	{"AA":0.0053	HS:0.0029}	intron_variant
2:217204165:G:A	A	-0.346972	2	8165	0.277692	NeutCount	217204165	G	0.319649	-1.08548	Mixed	{"SA":0.001}	intron_variant	rs561846111
2:217254583:T:A	A	-0.070903	2	450165	0.277743	NeutCount	217254583	T	0.065326	-1.08537	Mixed	{"SA":0.0225}	intron_variant	rs373089310
2:217411506:G:T	T	0.1699	2	442000	0.2779	NeutCount	217411506	G	0.1566	1.085	Mixed	{"AA":0.0015	HS:0.0014}	intron_variant
2:217384267:A:G	G	0.166301	2	406788	0.277955	NeutCount	217384267	A	0.153289	1.08489	Mixed	{}	intron_variant	rs891151489
2:217205499:C:T	T	0.114	2	406788	0.2781	NeutCount	217205499	C	0.1051	1.085	Mixed	{}	intron_variant	rs553028288
2:217293994:A:G	G	-0.0016	2	1070700	0.2785	NeutCount	217293994	A	0.0013	-1.084	Mixed	{"AA":0.1112	EA:0.4087	EU:0.3708
2:217298384:T:C	C	-0.170945	2	406788	0.278559	NeutCount	217298384	T	0.157768	-1.08352	Mixed	{"HS":0.0014}	intron_variant	rs538781485
2:217213764:C:G	G	-0.0018	2	1070700	0.2787	NeutCount	217213764	C	0.0014	-1.083	Mixed	{"AA":0.2163	EA:0.7966	EU:0.4423
2:217398417:T:G	G	0.047922	2	527312	0.278868	NeutCount	217398417	T	0.044257	1.08281	Mixed	{"AA":0.0015	EA:0.001}	intron_variant
2:217274381:T:C	C	0.255941	2	8548	0.279136	NeutCount	217274381	T	0.236495	1.08223	Mixed	{"AA":0.0023}	intron_variant	rs150075948
2:217248989:T:C	C	-0.150439	2	63991	0.279184	NeutCount	217248989	T	0.139023	-1.08212	Mixed	{"AA":0.0008	EU:0.001}	downstream_gene_variant
2:217258693:C:A	A	-0.142271	2	13185	0.279218	NeutCount	217258693	C	0.131484	-1.08204	Mixed	{"AA":0.0045}	intron_variant	rs531301629
2:217442820:T:C	C	-0.119905	2	493644	0.27933	NeutCount	217442820	T	0.110839	-1.08179	Mixed	{"SA":0.0041}	intron_variant	rs551405815
2:217237376:C:A	A	-0.0379	2	513250	0.2795	NeutCount	217237376	C	0.038	-1.081	Mixed	{"AA":0.025	HS:0.0029}	upstream_gene_variant
2:217342396:G:A	A	-0.0019	2	1070700	0.2795	NeutCount	217342396	G	0.0014	-1.081	Mixed	{"AA":0.0303	EA:0.2321	EU:0.34
2:217240631:C:T	T	-0.064865	2	94361	0.279557	NeutCount	217240631	C	0.059989	-1.08128	Mixed	{"AA":0.0121	HS:0.0029}	upstream_gene_variant
2:217238245:TC:T	T	0.0942	2	7526	0.2796	NeutCount	217238245	TC	0.1541	1.081	Mixed	{}	upstream_gene_variant	["MARCH4"]
2:217387136:A:T	T	0.124349	2	12800	0.279611	NeutCount	217387136	A	0.115015	1.08115	Mixed	{"AA":0.0076}	intron_variant	rs146507185
2:217258825:G:A	A	-0.049839	2	450165	0.279899	NeutCount	217258825	G	0.046126	-1.0805	Mixed	{"HS":0.0029}	intron_variant	rs183403235
2:217212311:C:T	T	-0.052842	2	450165	0.279935	NeutCount	217212311	C	0.048908	-1.08044	Mixed	{"EA":0.001	EU:0.001	SA:0.001}
2:217401627:G:A	A	-0.337448	2	8165	0.280091	NeutCount	217401627	G	0.31243	-1.08008	Mixed	{"SA":0.001}	intron_variant	rs531515044
2:217319492:G:A	A	-0.090262	2	15670	0.280257	NeutCount	217319492	G	0.083599	-1.0797	Mixed	{"AA":0.0076}	intron_variant	rs185696626
2:217370201:A:G	G	0.141783	2	412252	0.280336	NeutCount	217370201	A	0.131338	1.07953	Mixed	{}	intron_variant	rs985712508
2:217330461:C:G	G	-0.1226	2	442000	0.2805	NeutCount	217330461	C	0.1136	-1.079	Mixed	{}	intron_variant	rs761534552
2:217213733:C:A	A	-0.072451	2	520744	0.280734	NeutCount	217213733	C	0.067169	-1.07864	Mixed	{"EA":0.002	EU:0.001}	intron_variant
2:217413460:G:A	A	-0.545377	2	8165	0.280842	NeutCount	217413460	G	0.505733	-1.07839	Mixed	{"SA":0.001}	intron_variant	rs568481845
2:217442068:T:C	C	0.0656	2	7526	0.2809	NeutCount	217442068	T	0.2019	1.078	Mixed	{}	intron_variant	["IGFBP2"]
2:217413116:G:A	A	0.01899	2	515919	0.281102	NeutCount	217413116	G	0.017619	1.07781	Mixed	{"AA":0.0098	EA:0.0268	HS:0.0144
2:217192923:T:C	C	-0.0884	2	14094	0.2813	NeutCount	217192923	T	0.1134	-1.077	Mixed	{"AA":0.0008}	intron_variant	rs554092390
2:217292362:G:A	A	-0.0022	2	1070700	0.2813	NeutCount	217292362	G	0.0014	-1.078	Mixed	{"AA":0.0219	EA:0.252	EU:0.3598
2:217428391:T:C	C	-0.006442	2	547070	0.28148	NeutCount	217428391	T	0.005982	-1.0769	Mixed	{"AA":0.0015	EU:0.0159	HS:0.0072
2:217177524:T:C	C	-0.0294	2	461180	0.2815	NeutCount	217177524	T	0.0273	-1.077	Mixed	{"EU":0.002}	intron_variant	rs147274345
2:217186836:C:G	G	-0.473075	2	8165	0.281862	NeutCount	217186836	C	0.439617	-1.07611	Mixed	{"SA":0.001}	intron_variant	rs568273581
2:217262112:C:T	T	0.0832	2	448568	0.2819	NeutCount	217262112	C	0.0788	1.076	Mixed	{"AA":0.0008}	intron_variant	rs563755682
2:217357150:C:T	T	-0.27784	2	35212	0.28208	NeutCount	217357150	C	0.258307	-1.07562	Mixed	{"EU":0.001}	intron_variant	rs191746112
2:217311231:C:T	T	0.235115	2	8165	0.282281	NeutCount	217311231	C	0.218677	1.07517	Mixed	{"SA":0.0051}	intron_variant	rs560272340
2:217338016:A:C	C	0.178403	2	406788	0.282588	NeutCount	217338016	A	0.166036	1.07448	Mixed	{"EA":0.001}	intron_variant	rs368438667
2:217351754:G:C	C	0.015	2	524352	0.2826	NeutCount	217351754	G	0.0129	1.075	Mixed	{"EU":0.0089	HS:0.0072	SA:0.001}
2:217273455:C:T	T	0.104244	2	450165	0.282613	NeutCount	217273455	C	0.097023	1.07443	Mixed	{}	intron_variant	rs756436932
2:217262616:A:C	C	-0.060188	2	447779	0.282762	NeutCount	217262616	A	0.056036	-1.0741	Mixed	{"EU":0.002	HS:0.0014}	intron_variant
2:217362684:C:A	A	0.0421	2	457968	0.283	NeutCount	217362684	C	0.0393	1.074	Mixed	{}	intron_variant	rs151319298
2:217422782:G:A	A	0.026202	2	523677	0.283339	NeutCount	217422782	G	0.024423	1.07284	Mixed	{"EU":0.003	SA:0.0031}	intron_variant
2:217316270:C:T	T	0.0884	2	15670	0.2834	NeutCount	217316270	C	0.0857	1.073	Mixed	{"AA":0.0106}	non_coding_transcript_exon_variant	rs73072272
2:217246610:G:A	A	-0.21837	2	406788	0.283636	NeutCount	217246610	G	0.203675	-1.07215	Mixed	{}	downstream_gene_variant	rs748288118
2:217369502:T:C	C	0.452587	2	8165	0.283636	NeutCount	217369502	T	0.422131	1.07215	Mixed	{"SA":0.001}	intron_variant	rs569738314
2:217363476:G:A	A	0.045983	2	450165	0.283714	NeutCount	217363476	G	0.042896	1.07196	Mixed	{}	5_prime_UTR_variant	rs761685444
2:217377037:C:A	A	0.0255	2	506067	0.2845	NeutCount	217377037	C	0.0239	1.07	Mixed	{"EU":0.002	HS:0.0014}	intron_variant
2:217395053:T:A	A	0.0578	2	28544	0.2845	NeutCount	217395053	T	0.0537	1.07	Mixed	{"AA":0.0129}	intron_variant	rs191803469
2:217348537:G:T	T	-0.046984	2	446575	0.284693	NeutCount	217348537	G	0.043918	-1.06981	Mixed	{"EU":0.002}	non_coding_transcript_exon_variant	rs540911363
2:217224645:T:C	C	0.0766	2	434559	0.2847	NeutCount	217224645	T	0.0392	1.07	Mixed	{"AA":0.0182	HS:0.0014}	intron_variant
2:217240921:G:A	A	0.0515	2	85538	0.284787	NeutCount	217240921	G	0.048149	1.0696	Mixed	{"EA":0.002}	upstream_gene_variant	rs144810347
2:217334052:T:G	G	-0.0021	2	1070610	0.2848	NeutCount	217334052	T	0.0014	-1.07	Mixed	{"AA":0.0303	EA:0.2331	EU:0.34
2:217310040:C:T	T	0.2054	2	7526	0.2849	NeutCount	217310040	C	0.1813	1.069	Mixed	{}	intron_variant	rs199799510
2:217398439:C:A	A	0.046615	2	450165	0.285047	NeutCount	217398439	C	0.043606	1.069	Mixed	{}	intron_variant	["RPL37A"]
2:217444266:G:A	A	-0.0189	2	436431	0.2853	NeutCount	217444266	G	0.0298	-1.068	Mixed	{"AA":0.0318}	downstream_gene_variant	rs78687879
2:217362462:C:T	T	0.5769	2	6568	0.2854	NeutCount	217362462	C	0.5401	1.068	Mixed	{"AA":0.0015}	intron_variant	rs560792386
2:217395600:A:AT	AT	0.0774	2	7526	0.2854	NeutCount	217395600	A	0.1604	1.068	Mixed	{}	intron_variant	rs1293811142
2:217278199:T:C	C	0.028291	2	499423	0.285462	NeutCount	217278199	T	0.026488	1.06807	Mixed	{"EA":0.001	EU:0.001}	intron_variant
2:217328425:C:G	G	0.0237	2	78744	0.2856	NeutCount	217328425	C	0.0222	1.068	Mixed	{"EA":0.0119}	intron_variant	rs138326650
2:217419449:T:C	C	-0.269911	2	6568	0.285851	NeutCount	217419449	T	0.252908	-1.06723	Mixed	{"AA":0.003}	intron_variant	rs553317701
2:217227473:G:A	A	-0.099	2	484161	0.2862	NeutCount	217227473	G	0.088	-1.067	Mixed	{"EU":0.001	HS:0.0014	SA:0.001}
2:217389717:C:T	T	0.0009	2	519373	0.2862	NeutCount	217389717	C	0.0323	-1.066	Mixed	{"EA":0.003}	intron_variant	rs570297970
2:217227896:T:C	C	0.01055	2	544412	0.286214	NeutCount	217227896	T	0.009893	1.06641	Mixed	{"AA":0.0008	EU:0.0139}	intron_variant
2:217276599:A:T	T	0.147278	2	442000	0.286263	NeutCount	217276599	A	0.138118	1.06632	Mixed	{"AA":0.0015}	intron_variant	rs186421967
2:217177458:T:TG	TG	-0.0021	2	452589	0.2863	NeutCount	217177458	T	0.002	-1.066	Mixed	{"AA":0.4002	EA:0.381	EU:0.4751
2:217442167:T:C	C	0.1079	2	7526	0.2863	NeutCount	217442167	T	0.109	1.066	Mixed	{}	intron_variant	["IGFBP2"]
2:217202305:A:G	G	-0.063914	2	15670	0.286627	NeutCount	217202305	A	0.059984	-1.06552	Mixed	{"AA":0.0121}	intron_variant	rs183888431
2:217184155:C:T	T	-0.08446	2	443171	0.287028	NeutCount	217184155	C	0.079333	-1.06463	Mixed	{}	intron_variant	rs758263640
2:217239737:C:T	T	-0.192119	2	43377	0.287038	NeutCount	217239737	C	0.180461	-1.0646	Mixed	{"SA":0.0051}	upstream_gene_variant	rs553413554
2:217197064:G:A	A	0.156826	2	406788	0.287132	NeutCount	217197064	G	0.147338	1.0644	Mixed	{}	intron_variant	rs964947670
2:217411623:T:C	C	0.0381	2	453888	0.2873	NeutCount	217411623	T	0.1078	1.064	Mixed	{"AA":0.0015}	intron_variant	rs138280706
2:217298259:C:T	T	-0.121294	2	13476	0.287669	NeutCount	217298259	C	0.114083	-1.06321	Mixed	{"AA":0.003	HS:0.0014}	intron_variant
2:217269038:T:C	C	0.04753	2	77373	0.287732	NeutCount	217269038	T	0.04471	1.06307	Mixed	{"EA":0.001}	intron_variant	rs562379077
2:217442213:C:T	T	0.005039	2	595709	0.287871	NeutCount	217442213	C	0.004742	1.06263	Mixed	{"AA":0.0817	EA:0.0407	EU:0.0398
2:217232665:GA:G	G	-0.1593	2	7526	0.288	NeutCount	217232665	GA	0.1414	-1.063	Mixed	{}	intron_variant	rs1164287015
2:217193584:A:G	G	-0.018637	2	525419	0.288023	NeutCount	217193584	A	0.017541	-1.06248	Mixed	{"EU":0.004	HS:0.0029}	intron_variant
2:217336056:T:G	G	0.017715	2	480209	0.288243	NeutCount	217336056	T	0.016682	1.06192	Mixed	{"EU":0.006}	intron_variant	rs140756179
2:217330768:A:G	G	-0.133782	2	450165	0.288626	NeutCount	217330768	A	0.126078	-1.0611	Mixed	{"SA":0.001}	intron_variant	rs551048357
2:217316645:T:C	C	0.062288	2	456733	0.2888	NeutCount	217316645	T	0.058723	1.06071	Mixed	{"SA":0.0297}	intron_variant	rs537395774
2:217335214:C:T	T	-0.1289	2	7526	0.2891	NeutCount	217335214	C	0.1147	-1.06	Mixed	{}	intron_variant	["RPL37A"]
2:217358231:G:A	A	0.347814	2	8165	0.289152	NeutCount	217358231	G	0.328143	1.05995	Mixed	{}	intron_variant	["RPL37A"]
2:217225598:G:GGTCTCAAATTCCAGGGCTC	GGTCTCAAATTCCAGGGCTC	-0.02	2	445063	0.2894	NeutCount	217225598	G	0.0188	-1.059	Mixed	{}	intron_variant	["MARCH4"]
2:217394382:C:T	T	-0.0752	2	13861	0.2897	NeutCount	217394382	C	0.0906	-1.059	Mixed	{"AA":0.0106	EA:0.002}	intron_variant
2:217389192:TTTAGC:T	T	0.1472	2	7526	0.2899	NeutCount	217389192	TTTAGC	0.154	1.058	Mixed	{}	intron_variant	rs1259315309
2:217292065:A:G	G	0.005208	2	547529	0.290073	NeutCount	217292065	A	0.004923	1.05789	Mixed	{"AA":0.1551	EU:0.0338	HS:0.0476
2:217431744:G:A	A	-0.0368	2	445063	0.2901	NeutCount	217431744	G	0.0348	-1.058	Mixed	{"EU":0.001}	intron_variant	rs548665778
2:217393767:T:C	C	-0.075272	2	572388	0.290252	NeutCount	217393767	T	0.071177	-1.05753	Mixed	{"EA":0.005	EU:0.001}	intron_variant
2:217183289:G:A	A	-0.003726	2	626275	0.29079	NeutCount	217183289	G	0.003527	-1.05642	Mixed	{"AA":0.0061	EA:0.1677	EU:0.0606
2:217282545:T:C	C	0.258801	2	6568	0.290901	NeutCount	217282545	T	0.245051	1.05611	Mixed	{"AA":0.0008}	intron_variant	rs562677924
2:217387599:T:C	C	0.563601	2	6568	0.291287	NeutCount	217387599	T	0.534084	1.05527	Mixed	{"AA":0.0008}	intron_variant	rs561407554
2:217370143:G:C	C	-0.045204	2	469345	0.291332	NeutCount	217370143	G	0.042841	-1.05516	Mixed	{}	intron_variant	rs541057638
2:217179682:T:A	A	-0.114948	2	406788	0.291358	NeutCount	217179682	T	0.108944	-1.05511	Mixed	{"SA":0.001}	intron_variant	rs564893902
2:217178128:T:A	A	0.040599	2	442000	0.291371	NeutCount	217178128	T	0.038479	1.05509	Mixed	{"HS":0.0014}	intron_variant	rs190547028
2:217194646:C:G	G	-0.0246	2	28544	0.2914	NeutCount	217194646	C	0.0376	-1.055	Mixed	{"AA":0.0318	HS:0.0043}	intron_variant
2:217284581:T:C	C	-0.1667	2	7526	0.2915	NeutCount	217284581	T	0.149	-1.055	Mixed	{}	intron_variant	["SMARCAL1"]
2:217284583:A:T	T	-0.1666	2	7526	0.2916	NeutCount	217284583	A	0.149	-1.055	Mixed	{}	intron_variant	["SMARCAL1"]
2:217353648:G:A	A	0.4427	2	8165	0.291848	NeutCount	217353648	G	0.420003	1.05404	Mixed	{"SA":0.001}	intron_variant	rs548792372
2:217240797:C:T	T	0.252717	2	6568	0.291958	NeutCount	217240797	C	0.239815	1.0538	Mixed	{}	upstream_gene_variant	rs762132364
2:217447713:G:C	C	-0.0303	2	445063	0.2921	NeutCount	217447713	G	0.0288	-1.053	Mixed	{"HS":0.0014}	downstream_gene_variant	rs566664179
2:217180595:A:G	G	-0.0983	2	406788	0.2923	NeutCount	217180595	A	0.0933	-1.053	Mixed	{}	intron_variant	rs777751598
2:217221864:T:C	C	-0.0092	2	435332	0.2924	NeutCount	217221864	T	0.0353	-1.053	Mixed	{"AA":0.0371	HS:0.0043}	intron_variant
2:217369742:CCA:C	C	-0.2459	2	7526	0.2925	NeutCount	217369742	CCA	0.2669	-1.053	Mixed	{"AA":0.0265	EA:0.1855	EU:0.0139
2:217258742:G:A	A	-0.06641	2	470410	0.292523	NeutCount	217258742	G	0.063093	-1.05257	Mixed	{"AA":0.0053	SA:0.002}	intron_variant
2:217420859:G:A	A	0.025238	2	86909	0.292822	NeutCount	217420859	G	0.023993	1.05189	Mixed	{"EA":0.0069}	intron_variant	rs147216206
2:217430159:C:T	T	0.081713	2	450165	0.293068	NeutCount	217430159	C	0.077719	1.05139	Mixed	{"SA":0.001}	intron_variant	rs532005599
2:217224061:T:C	C	-0.0275	2	513250	0.2931	NeutCount	217224061	T	0.0374	-1.051	Mixed	{"AA":0.025	HS:0.0029}	intron_variant
2:217291332:CT:C	C	0.0031	2	445063	0.2934	NeutCount	217291332	CT	0.003	1.051	Mixed	{}	intron_variant	["SMARCAL1"]
2:217243823:G:C	C	-0.4285	2	1009	0.2937	NeutCount	217243823	G	0.4081	-1.05	Mixed	{}	intergenic_variant	rs1225388138
2:217366775:T:C	C	-0.0675	2	21387	0.2937	NeutCount	217366775	T	0.0558	-1.05	Mixed	{"AA":0.0106}	3_prime_UTR_variant	rs112665637
2:217213107:A:C	C	-0.112136	2	14994	0.293761	NeutCount	217213107	A	0.106809	-1.04987	Mixed	{"AA":0.0038}	intron_variant	rs188357318
2:217432000:A:G	G	-0.0413	2	447779	0.294	NeutCount	217432000	A	0.0394	-1.049	Mixed	{"EU":0.002	HS:0.0029}	intron_variant
2:217218264:TTTC:T	T	-0.0735	2	7526	0.2941	NeutCount	217218264	TTTC	0.0661	-1.049	Mixed	{"AA":0.0265	EA:0.001	HS:0.0043
2:217369197:G:A	A	-0.1411	2	77373	0.294129	NeutCount	217369197	G	0.1345	-1.04907	Mixed	{"EA":0.001}	intron_variant	rs145845614
2:217290286:A:G	G	0.005089	2	626274	0.294281	NeutCount	217290286	A	0.004853	1.04863	Mixed	{"AA":0.3979	EA:0.0258	EU:0.0328
2:217445478:T:C	C	-0.030568	2	471692	0.294288	NeutCount	217445478	T	0.029148	-1.04872	Mixed	{}	downstream_gene_variant	rs755088848
2:217247836:T:G	G	0.0872	2	420264	0.2945	NeutCount	217247836	T	0.0862	1.048	Mixed	{"AA":0.0076}	downstream_gene_variant	rs572423425
2:217390520:T:C	C	0.175538	2	406788	0.294709	NeutCount	217390520	T	0.167528	1.04781	Mixed	{}	intron_variant	rs765024593
2:217392205:A:C	C	0.0039	2	422458	0.2948	NeutCount	217392205	A	0.0961	-1.048	Mixed	{"AA":0.0038}	intron_variant	rs551106745
2:217185425:A:T	T	-0.013975	2	514662	0.294909	NeutCount	217185425	A	0.013343	-1.04737	Mixed	{"AA":0.2451	HS:0.0173}	intron_variant
2:217205951:G:C	C	-0.082861	2	406788	0.294932	NeutCount	217205951	G	0.079116	-1.04734	Mixed	{"EU":0.001}	intron_variant	rs146311978
2:217188021:T:C	C	-0.119942	2	450165	0.294979	NeutCount	217188021	T	0.114533	-1.04723	Mixed	{"SA":0.0092}	intron_variant	rs562589025
2:217338893:C:T	T	0.030623	2	514662	0.295181	NeutCount	217338893	C	0.029254	1.0468	Mixed	{"AA":0.0469	HS:0.0043	SA:0.001}
2:217328436:G:A	A	-0.057377	2	442000	0.295191	NeutCount	217328436	G	0.054814	-1.04676	Mixed	{"EU":0.001}	intron_variant	rs561821164
2:217293172:C:T	T	-0.0177	2	416012	0.2953	NeutCount	217293172	C	0.1282	1.047	Mixed	{"AA":0.0023	HS:0.0014}	intron_variant
2:217443052:A:G	G	-0.045082	2	450165	0.295328	NeutCount	217443052	A	0.04308	-1.04647	Mixed	{}	intron_variant	rs760205399
2:217220395:G:A	A	0.155981	2	414727	0.295356	NeutCount	217220395	G	0.149063	1.04641	Mixed	{"AA":0.0008	EA:0.005}	intron_variant
2:217419961:C:A	A	0.182239	2	6568	0.295596	NeutCount	217419961	C	0.174243	1.04589	Mixed	{"AA":0.0008}	intron_variant	rs552633885
2:217193389:G:A	A	-0.0242	2	28544	0.2957	NeutCount	217193389	G	0.0376	-1.046	Mixed	{"AA":0.0318	HS:0.0043}	intron_variant
2:217347096:G:A	A	0.490417	2	8165	0.295836	NeutCount	217347096	G	0.469132	1.04537	Mixed	{"SA":0.001}	intron_variant	rs549608251
2:217390256:C:T	T	-0.299889	2	406788	0.295973	NeutCount	217390256	C	0.286955	-1.04507	Mixed	{}	intron_variant	rs113244978
2:217228595:C:A	A	0.3442	2	77373	0.296186	NeutCount	217228595	C	0.3295	1.04461	Mixed	{"EA":0.002}	intron_variant	rs142383613
2:217264434:C:A	A	-0.014	2	435332	0.2964	NeutCount	217264434	C	0.0334	1.044	Mixed	{"AA":0.0287	HS:0.0043}	intron_variant
2:217352253:G:A	A	-0.0019	2	1070700	0.2968	NeutCount	217352253	G	0.0014	-1.043	Mixed	{"AA":0.031	EA:0.2312	EU:0.34
2:217368147:A:T	T	0.249252	2	406788	0.296819	NeutCount	217368147	A	0.23892	1.04324	Mixed	{}	3_prime_UTR_variant	["RPL37A"]
2:217184047:A:G	G	0.314232	2	8165	0.296929	NeutCount	217184047	A	0.301275	1.04301	Mixed	{"SA":0.001}	intron_variant	rs555676466
2:217424670:GCT:G	G	0.0132	2	445063	0.2972	NeutCount	217424670	GCT	0.0126	1.043	Mixed	{}	intron_variant	["RPL37A"]
2:217413961:C:T	T	-0.148156	2	36293	0.297258	NeutCount	217413961	C	0.142144	-1.0423	Mixed	{"EU":0.001}	intron_variant	rs192902296
2:217278460:T:C	C	-0.021806	2	530753	0.297288	NeutCount	217278460	T	0.020923	-1.0422	Mixed	{"AA":0.0628	EU:0.001	HS:0.013}
2:217216386:T:C	C	0.079009	2	417043	0.297816	NeutCount	217216386	T	0.07589	1.0411	Mixed	{}	intron_variant	rs562340399
2:217179843:G:A	A	-0.1068	2	406788	0.2979	NeutCount	217179843	G	0.1026	-1.041	Mixed	{}	intron_variant	rs945242280
2:217349836:C:T	T	-0.0019	2	1070690	0.298	NeutCount	217349836	C	0.0014	-1.041	Mixed	{"AA":0.031	EA:0.2312	EU:0.34
2:217335499:G:A	A	-0.260268	2	8165	0.298087	NeutCount	217335499	G	0.250135	-1.04051	Mixed	{"SA":0.0051}	intron_variant	rs563067405
2:217190057:G:T	T	-0.04579	2	78744	0.29846	NeutCount	217190057	G	0.044042	-1.03969	Mixed	{"EA":0.0079}	intron_variant	rs527607293
2:217380115:G:A	A	0.149343	2	414953	0.298844	NeutCount	217380115	G	0.143753	1.03889	Mixed	{}	intron_variant	rs980021997
2:217392828:A:G	G	0.15768	2	10357	0.298868	NeutCount	217392828	A	0.151786	1.03883	Mixed	{"AA":0.0038}	intron_variant	rs184386344
2:217256666:C:T	T	-0.0659	2	77373	0.298893	NeutCount	217256666	C	0.06344	-1.03878	Mixed	{"EA":0.001}	intron_variant	rs192091124
2:217350291:G:T	T	0.0005	2	505724	0.2989	NeutCount	217350291	G	0.0466	-1.039	Mixed	{"AA":0.0159}	intron_variant	rs143156217
2:217203377:A:G	G	-0.104433	2	13476	0.298937	NeutCount	217203377	A	0.100544	-1.03868	Mixed	{"AA":0.0045}	intron_variant	rs150877494
2:217183236:C:G	G	0.081269	2	15670	0.29907	NeutCount	217183236	C	0.078264	1.0384	Mixed	{"AA":0.0045	HS:0.0014}	intron_variant
2:217358395:A:G	G	-0.069589	2	442000	0.299162	NeutCount	217358395	A	0.067029	-1.03819	Mixed	{"AA":0.0008}	intron_variant	rs568119608
2:217225836:T:C	C	-0.0266	2	513250	0.2995	NeutCount	217225836	T	0.0374	-1.037	Mixed	{"AA":0.025	HS:0.0029}	intron_variant
2:217235082:G:A	A	0.102515	2	13861	0.299824	NeutCount	217235082	G	0.098879	1.03677	Mixed	{"AA":0.0053}	5_prime_UTR_variant	rs182571490
2:217443447:C:T	T	0.432549	2	8165	0.300033	NeutCount	217443447	C	0.417386	1.03633	Mixed	{"SA":0.001}	intron_variant	rs572630672
2:217405517:G:A	A	-0.0678	2	442000	0.3001	NeutCount	217405517	G	0.0654	-1.036	Mixed	{}	intron_variant	rs758618573
2:217428234:C:T	T	-0.349406	2	8165	0.300498	NeutCount	217428234	C	0.337482	-1.03533	Mixed	{"EA":0.002}	intron_variant	rs371040463
2:217410408:A:G	G	0.043604	2	511537	0.300752	NeutCount	217410408	A	0.042138	1.03479	Mixed	{"EU":0.002}	intron_variant	rs148145772
2:217378187:A:C	C	-0.052206	2	99464	0.300798	NeutCount	217378187	A	0.050456	-1.03468	Mixed	{"AA":0.0061	EA:0.001	EU:0.001}
2:217331071:C:G	G	0.049772	2	442000	0.301018	NeutCount	217331071	C	0.048125	1.03422	Mixed	{}	intron_variant	rs747227055
2:217379324:A:G	G	0.120955	2	14994	0.301202	NeutCount	217379324	A	0.116997	1.03383	Mixed	{"AA":0.0008	HS:0.0029}	intron_variant
2:217414659:G:A	A	0.057183	2	455539	0.301279	NeutCount	217414659	G	0.055321	1.03366	Mixed	{"SA":0.001}	intron_variant	rs527619172
2:217381207:T:TG	TG	-0.0098	2	445063	0.3013	NeutCount	217381207	T	0.0095	-1.034	Mixed	{}	intron_variant	["RPL37A"]
2:217217888:C:T	T	-0.0437	2	445063	0.3014	NeutCount	217217888	C	0.0423	-1.033	Mixed	{"AA":0.0008}	intron_variant	rs145277831
2:217285749:C:T	T	0.54709	2	35212	0.301468	NeutCount	217285749	C	0.529481	1.03326	Mixed	{}	intron_variant	rs760374792
[truncated: 5,037 more rows]

## Sheet: FA in CSVD
varId	alt	beta	chromosome	n	pValue	phenotype	position	reference	stdErr	zScore	ancestry	af	consequence	dbSNP
2:217325317:C:CCAAA	CCAAA	0.0695	2	17673	1.165e-08	FAinCSVD	217325317	C	0.0122	5.705	Mixed	{"AA":0.0113	EA:0.2272	EU:0.2992
2:217330901:T:C	C	0.0629	2	17673	3.454e-08	FAinCSVD	217330901	T	0.0114	5.517	Mixed	{"AA":0.0159	EA:0.2341	EU:0.3449
2:217384482:G:A	A	0.0629	2	17673	4.148e-08	FAinCSVD	217384482	G	0.0115	5.484	Mixed	{"AA":0.0393	EA:0.2212	EU:0.336
2:217267022:T:C	C	0.0623	2	17673	4.41e-08	FAinCSVD	217267022	T	0.0114	5.474	Mixed	{"AA":0.1755	EA:0.2391	EU:0.3479
2:217381764:G:A	A	0.0628	2	17673	4.512e-08	FAinCSVD	217381764	G	0.0115	5.47	Mixed	{"AA":0.0189	EA:0.2212	EU:0.336
2:217332054:C:T	T	0.0626	2	17673	4.564e-08	FAinCSVD	217332054	C	0.0114	5.468	Mixed	{"AA":0.0386	EA:0.2589	EU:0.3449
2:217369186:A:G	G	0.0626	2	17673	4.8e-08	FAinCSVD	217369186	A	0.0115	5.459	Mixed	{"AA":0.0166	EA:0.2202	EU:0.336
2:217377781:T:A	A	0.0625	2	17673	5.004e-08	FAinCSVD	217377781	T	0.0115	5.451	Mixed	{"AA":0.0166	EA:0.2202	EU:0.336
2:217375851:C:T	T	0.0625	2	17673	5.058e-08	FAinCSVD	217375851	C	0.0115	5.449	Mixed	{"AA":0.0166	EA:0.2202	EU:0.337
2:217349836:C:T	T	0.0608	2	17673	9.689e-08	FAinCSVD	217349836	C	0.0114	5.332	Mixed	{"AA":0.031	EA:0.2312	EU:0.34
2:217334052:T:G	G	0.0608	2	17673	9.981e-08	FAinCSVD	217334052	T	0.0114	5.327	Mixed	{"AA":0.0303	EA:0.2331	EU:0.34
2:217343952:C:T	T	0.0606	2	17673	1.098e-07	FAinCSVD	217343952	C	0.0114	5.31	Mixed	{"AA":0.0159	EA:0.2321	EU:0.34
2:217352253:G:A	A	0.0604	2	17673	1.193e-07	FAinCSVD	217352253	G	0.0114	5.295	Mixed	{"AA":0.031	EA:0.2312	EU:0.34
2:217335002:T:C	C	0.0603	2	17673	1.227e-07	FAinCSVD	217335002	T	0.0114	5.289	Mixed	{"AA":0.1104	EA:0.2331	EU:0.341
2:217336584:T:C	C	0.0603	2	17673	1.243e-07	FAinCSVD	217336584	T	0.0114	5.287	Mixed	{"AA":0.0303	EA:0.2331	EU:0.34
2:217336645:A:C	C	0.0603	2	17673	1.28e-07	FAinCSVD	217336645	A	0.0114	5.282	Mixed	{"AA":0.0159	EA:0.2331	EU:0.34
2:217342396:G:A	A	0.0602	2	17673	1.307e-07	FAinCSVD	217342396	G	0.0114	5.278	Mixed	{"AA":0.0303	EA:0.2321	EU:0.34
2:217293994:A:G	G	0.059	2	17673	1.326e-07	FAinCSVD	217293994	A	0.0112	5.275	Mixed	{"AA":0.1112	EA:0.4087	EU:0.3708
2:217369755:A:T	T	0.0597	2	17673	1.671e-07	FAinCSVD	217369755	A	0.0114	5.233	Mixed	{"AA":0.1551	EA:0.253	EU:0.3419
2:217313741:A:G	G	0.059	2	17673	1.802e-07	FAinCSVD	217313741	A	0.0113	5.219	Mixed	{"AA":0.0159	EA:0.2341	EU:0.3559
2:217305480:T:A	A	0.0585	2	17673	1.892e-07	FAinCSVD	217305480	T	0.0112	5.21	Mixed	{"AA":0.0159	EA:0.2351	EU:0.3608
2:217325611:C:A	A	0.0589	2	17673	1.902e-07	FAinCSVD	217325611	C	0.0113	5.209	Mixed	{"AA":0.0159	EA:0.2341	EU:0.3549
2:217302164:A:G	G	0.0585	2	17673	1.956e-07	FAinCSVD	217302164	A	0.0112	5.203	Mixed	{"AA":0.0159	EA:0.2351	EU:0.3608
2:217318803:A:G	G	0.0588	2	17673	1.97e-07	FAinCSVD	217318803	A	0.0113	5.202	Mixed	{"AA":0.0159	EA:0.2351	EU:0.3559
2:217259828:G:GTGAGGAA	GTGAGGAA	0.0605	2	17673	1.971e-07	FAinCSVD	217259828	G	0.0116	5.202	Mixed	{}	intron_variant	rs138029082
2:217302233:A:G	G	0.0584	2	17673	2.056e-07	FAinCSVD	217302233	A	0.0112	5.194	Mixed	{"AA":0.0159	EA:0.2351	EU:0.3608
2:217259828:G:GT	GT	0.0584	2	17673	2.093e-07	FAinCSVD	217259828	G	0.0112	5.191	Mixed	{"AA":0.0734	EA:0.2371	EU:0.3618
2:217289515:G:A	A	0.0583	2	17673	2.096e-07	FAinCSVD	217289515	G	0.0112	5.191	Mixed	{"AA":0.0212	EA:0.252	EU:0.3648
2:217261995:T:TA	TA	0.0581	2	17673	2.131e-07	FAinCSVD	217261995	T	0.0112	5.188	Mixed	{"AA":0.0129	EA:0.2361	EU:0.3628
2:217311609:G:A	A	0.0582	2	17673	2.251e-07	FAinCSVD	217311609	G	0.0112	5.177	Mixed	{"AA":0.0144	EA:0.2351	EU:0.3608
2:217264888:C:T	T	0.0579	2	17673	2.265e-07	FAinCSVD	217264888	C	0.0112	5.176	Mixed	{"AA":0.0673	EA:0.2371	EU:0.3638
2:217259831:G:GGAAGA	GGAAGA	0.058	2	17673	2.293e-07	FAinCSVD	217259831	G	0.0112	5.174	Mixed	{"AA":0.0734	EA:0.2371	EU:0.3628
2:217259832:C:CA	CA	0.058	2	17673	2.293e-07	FAinCSVD	217259832	C	0.0112	5.174	Mixed	{"AA":0.0734	EA:0.2371	EU:0.3628
2:217292362:G:A	A	0.0584	2	17673	2.422e-07	FAinCSVD	217292362	G	0.0113	5.164	Mixed	{"AA":0.0219	EA:0.252	EU:0.3598
2:217263286:A:G	G	0.0577	2	17673	2.455e-07	FAinCSVD	217263286	A	0.0112	5.161	Mixed	{"AA":0.1876	EA:0.2371	EU:0.3628
2:217262504:T:G	G	0.0577	2	17673	2.493e-07	FAinCSVD	217262504	T	0.0112	5.158	Mixed	{"AA":0.1876	EA:0.2371	EU:0.3628
2:217262601:C:G	G	0.0577	2	17673	2.519e-07	FAinCSVD	217262601	C	0.0112	5.156	Mixed	{"AA":0.1876	EA:0.2371	EU:0.3628
2:217263242:G:T	T	0.0577	2	17673	2.532e-07	FAinCSVD	217263242	G	0.0112	5.155	Mixed	{"AA":0.1876	EA:0.2371	EU:0.3628
2:217263385:T:C	C	0.0577	2	17673	2.532e-07	FAinCSVD	217263385	T	0.0112	5.155	Mixed	{"AA":0.1876	EA:0.2371	EU:0.3628
2:217260556:G:A	A	0.0577	2	17673	2.552e-07	FAinCSVD	217260556	G	0.0112	5.154	Mixed	{"AA":0.0129	EA:0.2371	EU:0.3628
2:217266117:T:G	G	0.0577	2	17673	2.599e-07	FAinCSVD	217266117	T	0.0112	5.15	Mixed	{"AA":0.0129	EA:0.2371	EU:0.3638
2:217264670:T:G	G	0.0576	2	17673	2.61e-07	FAinCSVD	217264670	T	0.0112	5.15	Mixed	{"AA":0.1808	EA:0.2371	EU:0.3638
2:217323058:G:A	A	0.0587	2	17673	2.642e-07	FAinCSVD	217323058	G	0.0114	5.147	Mixed	{"AA":0.0159	EA:0.2341	EU:0.3559
2:217265045:A:T	T	0.0576	2	17673	2.681e-07	FAinCSVD	217265045	A	0.0112	5.145	Mixed	{"AA":0.1808	EA:0.2371	EU:0.3638
2:217267910:A:G	G	0.0576	2	17673	2.717e-07	FAinCSVD	217267910	A	0.0112	5.142	Mixed	{"AA":0.0673	EA:0.2371	EU:0.3648
2:217261960:C:T	T	0.0575	2	17673	2.754e-07	FAinCSVD	217261960	C	0.0112	5.14	Mixed	{"AA":0.1876	EA:0.2371	EU:0.3628
2:217261321:A:T	T	0.0574	2	17673	2.815e-07	FAinCSVD	217261321	A	0.0112	5.135	Mixed	{"AA":0.1868	EA:0.2371	EU:0.3638
2:217267224:G:A	A	0.0574	2	17673	2.905e-07	FAinCSVD	217267224	G	0.0112	5.13	Mixed	{"AA":0.1762	EA:0.2371	EU:0.3638
2:217267193:G:T	T	0.0574	2	17673	2.916e-07	FAinCSVD	217267193	G	0.0112	5.129	Mixed	{"AA":0.1762	EA:0.2371	EU:0.3638
2:217265013:T:C	C	0.0574	2	17673	2.93e-07	FAinCSVD	217265013	T	0.0112	5.128	Mixed	{"AA":0.1815	EA:0.2371	EU:0.3638
2:217263829:C:CTT	CTT	0.0574	2	17673	2.935e-07	FAinCSVD	217263829	C	0.0112	5.128	Mixed	{"AA":0.0673	EA:0.2371	EU:0.3628
2:217268748:A:G	G	0.0574	2	17673	2.958e-07	FAinCSVD	217268748	A	0.0112	5.126	Mixed	{"AA":0.1762	EA:0.2371	EU:0.3638
2:217266013:T:C	C	0.0574	2	17673	2.967e-07	FAinCSVD	217266013	T	0.0112	5.126	Mixed	{"AA":0.18	EA:0.2371	EU:0.3638
2:217266418:A:T	T	0.0574	2	17673	2.967e-07	FAinCSVD	217266418	A	0.0112	5.126	Mixed	{"AA":0.18	EA:0.2371	EU:0.3638
2:217266705:G:A	A	0.0574	2	17673	2.967e-07	FAinCSVD	217266705	G	0.0112	5.126	Mixed	{"AA":0.18	EA:0.2371	EU:0.3638
2:217265833:T:G	G	0.0574	2	17673	2.977e-07	FAinCSVD	217265833	T	0.0112	5.125	Mixed	{"AA":0.18	EA:0.2371	EU:0.3638
2:217268584:C:T	T	0.0574	2	17673	2.981e-07	FAinCSVD	217268584	C	0.0112	5.125	Mixed	{"AA":0.1762	EA:0.2371	EU:0.3638
2:217268594:G:A	A	0.0574	2	17673	2.981e-07	FAinCSVD	217268594	G	0.0112	5.125	Mixed	{"AA":0.1762	EA:0.2371	EU:0.3638
2:217268645:G:A	A	0.0574	2	17673	2.981e-07	FAinCSVD	217268645	G	0.0112	5.125	Mixed	{"AA":0.177	EA:0.2371	EU:0.3638
2:217267156:A:G	G	0.0573	2	17673	3.004e-07	FAinCSVD	217267156	A	0.0112	5.123	Mixed	{"AA":0.18	EA:0.2371	EU:0.3638
2:217269054:C:T	T	0.0573	2	17673	3.053e-07	FAinCSVD	217269054	C	0.0112	5.12	Mixed	{"AA":0.1762	EA:0.2361	EU:0.3638
2:217268970:A:C	C	0.0573	2	17673	3.055e-07	FAinCSVD	217268970	A	0.0112	5.12	Mixed	{"AA":0.177	EA:0.2371	EU:0.3638
2:217372828:ACT:A	A	0.0638	2	17673	3.07e-07	FAinCSVD	217372828	ACT	0.0125	5.119	Mixed	{"AA":0.0106	EA:0.0397	EU:0.2485
2:217268839:A:T	T	0.0573	2	17673	3.082e-07	FAinCSVD	217268839	A	0.0112	5.118	Mixed	{"AA":0.1762	EA:0.2371	EU:0.3638
2:217268809:A:C	C	0.0573	2	17673	3.091e-07	FAinCSVD	217268809	A	0.0112	5.118	Mixed	{"AA":0.1762	EA:0.2371	EU:0.3638
2:217268212:G:GA	GA	0.0573	2	17673	3.105e-07	FAinCSVD	217268212	G	0.0112	5.117	Mixed	{"AA":0.1762	EA:0.2361	EU:0.3638
2:217269167:C:T	T	0.0573	2	17673	3.11e-07	FAinCSVD	217269167	C	0.0112	5.117	Mixed	{"AA":0.1762	EA:0.2361	EU:0.3638
2:217267521:CT:C	C	0.0572	2	17673	3.309e-07	FAinCSVD	217267521	CT	0.0112	5.105	Mixed	{"AA":0.0129	EA:0.2371	EU:0.3638
2:217299335:G:A	A	0.0575	2	17673	3.515e-07	FAinCSVD	217299335	G	0.0113	5.094	Mixed	{"AA":0.0144	EA:0.2361	EU:0.3588
2:217269760:T:C	C	0.0571	2	17673	3.795e-07	FAinCSVD	217269760	T	0.0112	5.079	Mixed	{"AA":0.1762	EA:0.2321	EU:0.3628
2:217269770:C:G	G	0.057	2	17673	3.832e-07	FAinCSVD	217269770	C	0.0112	5.077	Mixed	{"AA":0.1762	EA:0.2321	EU:0.3628
2:217317212:A:AT	AT	0.0575	2	17673	3.841e-07	FAinCSVD	217317212	A	0.0113	5.077	Mixed	{"AA":0.0159	EA:0.2341	EU:0.3559
2:217327559:A:T	T	0.0572	2	17673	4.124e-07	FAinCSVD	217327559	A	0.0113	5.063	Mixed	{"AA":0.0159	EA:0.2341	EU:0.3618
2:217270400:A:C	C	0.0567	2	17673	4.292e-07	FAinCSVD	217270400	A	0.0112	5.056	Mixed	{"AA":0.1407	EA:0.2371	EU:0.3648
2:217269954:C:T	T	0.0567	2	17673	4.353e-07	FAinCSVD	217269954	C	0.0112	5.053	Mixed	{"AA":0.1762	EA:0.2361	EU:0.3638
2:217269816:T:C	C	0.0567	2	17673	4.361e-07	FAinCSVD	217269816	T	0.0112	5.052	Mixed	{"AA":0.1793	EA:0.2361	EU:0.3638
2:217270450:A:G	G	0.0567	2	17673	4.39e-07	FAinCSVD	217270450	A	0.0112	5.051	Mixed	{"AA":0.177	EA:0.2381	EU:0.3648
2:217270499:G:A	A	0.0567	2	17673	4.392e-07	FAinCSVD	217270499	G	0.0112	5.051	Mixed	{"AA":0.093	EA:0.2381	EU:0.3648
2:217270394:A:G	G	0.0567	2	17673	4.453e-07	FAinCSVD	217270394	A	0.0112	5.048	Mixed	{"AA":0.1762	EA:0.2371	EU:0.3648
2:217374150:A:T	T	0.0676	2	17673	4.463e-07	FAinCSVD	217374150	A	0.0134	5.048	Mixed	{"AA":0.0083	EA:0.001	EU:0.2227
2:217282085:A:AT	AT	0.0571	2	17673	4.54e-07	FAinCSVD	217282085	A	0.0113	5.045	Mixed	{"AA":0.0182	EA:0.254	EU:0.3519
2:217269694:C:T	T	0.0565	2	17673	4.852e-07	FAinCSVD	217269694	C	0.0112	5.032	Mixed	{"AA":0.1762	EA:0.2361	EU:0.3638
2:217270918:A:G	G	0.0562	2	17673	5.598e-07	FAinCSVD	217270918	A	0.0112	5.005	Mixed	{"AA":0.1762	EA:0.2381	EU:0.3648
2:217270876:G:A	A	0.0558	2	17673	6.576e-07	FAinCSVD	217270876	G	0.0112	4.973	Mixed	{"AA":0.1762	EA:0.2381	EU:0.3648
2:217273196:C:T	T	0.0564	2	17673	6.618e-07	FAinCSVD	217273196	C	0.0113	4.972	Mixed	{"AA":0.0234	EA:0.254	EU:0.3519
2:217275483:A:G	G	0.0564	2	17673	6.747e-07	FAinCSVD	217275483	A	0.0113	4.969	Mixed	{"AA":0.0121	EA:0.255	EU:0.3509
2:217270862:G:A	A	0.0558	2	17673	6.784e-07	FAinCSVD	217270862	G	0.0112	4.967	Mixed	{"AA":0.1762	EA:0.2381	EU:0.3648
2:217339177:GA:G	G	0.0562	2	17673	7.164e-07	FAinCSVD	217339177	GA	0.0113	4.957	Mixed	{"AA":0.1278	EA:0.2966	EU:0.4155
2:217256031:C:A	A	0.0574	2	17673	7.926e-07	FAinCSVD	217256031	C	0.0116	4.937	Mixed	{"AA":0.0658	EA:0.2391	EU:0.336
2:217277249:C:T	T	0.0559	2	17673	8.139e-07	FAinCSVD	217277249	C	0.0113	4.932	Mixed	{"AA":0.0113	EA:0.254	EU:0.3499
2:217278730:G:A	A	0.0559	2	17673	8.456e-07	FAinCSVD	217278730	G	0.0113	4.925	Mixed	{"AA":0.0113	EA:0.252	EU:0.3499
2:217253099:C:A	A	0.0567	2	17673	1.096e-06	FAinCSVD	217253099	C	0.0116	4.874	Mixed	{"AA":0.0658	EA:0.2391	EU:0.336
2:217389610:C:CT	CT	0.0608	2	17673	1.1e-06	FAinCSVD	217389610	C	0.0125	4.873	Mixed	{"AA":0.0991	EA:0.2153	EU:0.2684
2:217253277:C:T	T	0.0567	2	17673	1.103e-06	FAinCSVD	217253277	C	0.0116	4.872	Mixed	{"AA":0.0658	EA:0.2391	EU:0.336
2:217257803:G:A	A	0.0567	2	17673	1.104e-06	FAinCSVD	217257803	G	0.0116	4.872	Mixed	{"AA":0.1611	EA:0.2381	EU:0.336
2:217253042:A:T	T	0.0562	2	17673	1.373e-06	FAinCSVD	217253042	A	0.0116	4.829	Mixed	{"AA":0.1619	EA:0.2391	EU:0.336
2:217250099:C:G	G	0.0556	2	17673	1.79e-06	FAinCSVD	217250099	C	0.0116	4.776	Mixed	{"AA":0.0121	EA:0.2411	EU:0.336
2:217252118:G:T	T	0.0569	2	17673	1.974e-06	FAinCSVD	217252118	G	0.012	4.756	Mixed	{"AA":0.1604	EA:0.2381	EU:0.3121
2:217270093:G:C	C	0.0494	2	17673	5.321e-06	FAinCSVD	217270093	G	0.0109	4.552	Mixed	{"AA":0.3374	EA:0.2589	EU:0.4056
2:217314106:TTTTTTC:T	T	0.0483	2	17673	1.071e-05	FAinCSVD	217314106	TTTTTTC	0.011	4.402	Mixed	{"AA":0.0182	EA:0.2371	EU:0.3917
2:217334002:CTT:C	C	0.0397	2	17673	0.000211	FAinCSVD	217334002	CTT	0.0107	3.705	Mixed	{"AA":0.4168	EA:0.4653	EU:0.495
2:217390389:G:A	A	-0.037	2	17673	0.0004189	FAinCSVD	217390389	G	0.0105	-3.528	Mixed	{"AA":0.5567	EA:0.4196	EU:0.4851
2:217363061:A:G	G	-0.0368	2	17673	0.0004483	FAinCSVD	217363061	A	0.0105	-3.51	Mixed	{"AA":0.5348	EA:0.4177	EU:0.4831
2:217361157:T:A	A	-0.0368	2	17673	0.0004515	FAinCSVD	217361157	T	0.0105	-3.508	Mixed	{"AA":0.534	EA:0.3899	EU:0.4831
2:217263742:G:A	A	0.0363	2	17673	0.0005571	FAinCSVD	217263742	G	0.0105	3.452	Mixed	{"AA":0.7262	EA:0.4296	EU:0.5
2:217343136:G:GC	GC	-0.0383	2	17673	0.0005694	FAinCSVD	217343136	G	0.0111	-3.446	Mixed	{"AA":0.6172	EA:0.373	EU:0.3161
2:217261334:A:G	G	0.0361	2	17673	0.0006076	FAinCSVD	217261334	A	0.0105	3.428	Mixed	{"AA":0.7277	EA:0.4296	EU:0.5
2:217343586:G:GC	GC	-0.0378	2	17673	0.0006183	FAinCSVD	217343586	G	0.011	-3.423	Mixed	{"AA":0.8328	EA:0.5456	EU:0.328
2:217397419:C:T	T	-0.036	2	17673	0.000625	FAinCSVD	217397419	C	0.0105	-3.421	Mixed	{"AA":0.534	EA:0.4067	EU:0.4881
2:217343710:T:C	C	-0.0379	2	17673	0.0006265	FAinCSVD	217343710	T	0.0111	-3.42	Mixed	{"AA":0.6172	EA:0.373	EU:0.3161
2:217287780:A:G	G	-0.0386	2	17673	0.0006576	FAinCSVD	217287780	A	0.0113	-3.407	Mixed	{"AA":0.7678	EA:0.37	EU:0.2952
2:217340816:C:T	T	-0.0377	2	17673	0.0006643	FAinCSVD	217340816	C	0.0111	-3.404	Mixed	{"AA":0.6475	EA:0.373	EU:0.3171
2:217325778:GGT:G	G	0.0364	2	17673	0.0006954	FAinCSVD	217325778	GGT	0.0107	3.391	Mixed	{"AA":0.5378	EA:0.6657	EU:0.4901
2:217350091:C:T	T	-0.0374	2	17673	0.0007039	FAinCSVD	217350091	C	0.011	-3.388	Mixed	{"AA":0.6104	EA:0.377	EU:0.327
2:217352275:A:G	G	-0.0373	2	17673	0.0007339	FAinCSVD	217352275	A	0.011	-3.377	Mixed	{"AA":0.5598	EA:0.377	EU:0.327
2:217348619:C:G	G	-0.0372	2	17673	0.0007547	FAinCSVD	217348619	C	0.011	-3.369	Mixed	{"AA":0.612	EA:0.377	EU:0.327
2:217348765:G:C	C	-0.0371	2	17673	0.0007703	FAinCSVD	217348765	G	0.011	-3.363	Mixed	{"AA":0.528	EA:0.377	EU:0.327
2:217285809:G:A	A	0.0355	2	17673	0.0008037	FAinCSVD	217285809	G	0.0106	3.352	Mixed	{"AA":0.5189	EA:0.4395	EU:0.492
2:217337507:AT:A	A	0.0352	2	17673	0.0008135	FAinCSVD	217337507	AT	0.0105	3.348	Mixed	{"AA":0.531	EA:0.624	EU:0.5209
2:217405203:A:G	G	-0.0345	2	17673	0.001076	FAinCSVD	217405203	A	0.0106	-3.27	Mixed	{"AA":0.9024	EA:0.4385	EU:0.4821
2:217309401:T:C	C	-0.0367	2	17673	0.00108	FAinCSVD	217309401	T	0.0112	-3.269	Mixed	{"AA":0.8555	EA:0.5188	EU:0.3121
2:217310790:G:C	C	-0.0366	2	17673	0.001085	FAinCSVD	217310790	G	0.0112	-3.268	Mixed	{"AA":0.8555	EA:0.5188	EU:0.3131
2:217326879:T:C	C	-0.0359	2	17673	0.001263	FAinCSVD	217326879	T	0.0111	-3.224	Mixed	{"AA":0.8555	EA:0.5476	EU:0.3161
2:217298620:T:C	C	-0.0358	2	17673	0.001359	FAinCSVD	217298620	T	0.0112	-3.203	Mixed	{"AA":0.8684	EA:0.5437	EU:0.3171
2:217328025:C:T	T	-0.0355	2	17673	0.001423	FAinCSVD	217328025	C	0.0111	-3.19	Mixed	{"AA":0.8555	EA:0.5476	EU:0.3151
2:217327475:A:G	G	-0.0355	2	17673	0.001455	FAinCSVD	217327475	A	0.0111	-3.184	Mixed	{"AA":0.8555	EA:0.5476	EU:0.3151
2:217325284:C:T	T	-0.0354	2	17673	0.001501	FAinCSVD	217325284	C	0.0111	-3.174	Mixed	{"AA":0.8548	EA:0.5476	EU:0.3151
2:217310334:TC:T	T	-0.0356	2	17673	0.001505	FAinCSVD	217310334	TC	0.0112	-3.174	Mixed	{"AA":0.8555	EA:0.5188	EU:0.3121
2:217298279:T:C	C	-0.0354	2	17673	0.001544	FAinCSVD	217298279	T	0.0112	-3.166	Mixed	{"AA":0.8684	EA:0.5427	EU:0.3171
2:217265357:G:A	A	0.033	2	17673	0.001759	FAinCSVD	217265357	G	0.0105	3.128	Mixed	{"AA":0.7587	EA:0.4335	EU:0.5467
2:217267936:T:C	C	0.0329	2	17673	0.001814	FAinCSVD	217267936	T	0.0105	3.119	Mixed	{"AA":0.7239	EA:0.4335	EU:0.5427
2:217409126:C:T	T	-0.033	2	17673	0.001828	FAinCSVD	217409126	C	0.0106	-3.117	Mixed	{"AA":0.8941	EA:0.4246	EU:0.4374
2:217269330:T:C	C	0.0328	2	17673	0.001897	FAinCSVD	217269330	T	0.0105	3.106	Mixed	{"AA":0.7247	EA:0.4593	EU:0.5427
2:217261557:A:G	G	-0.0348	2	17673	0.001926	FAinCSVD	217261557	A	0.0112	-3.101	Mixed	{"AA":0.8154	EA:0.5446	EU:0.2992
2:217277569:T:G	G	0.0328	2	17673	0.001926	FAinCSVD	217277569	T	0.0106	3.101	Mixed	{"AA":0.2874	EA:0.2877	EU:0.4742
2:217278202:A:G	G	0.0328	2	17673	0.001945	FAinCSVD	217278202	A	0.0106	3.099	Mixed	{"AA":0.2837	EA:0.2847	EU:0.4742
2:217255168:CT:C	C	0.0327	2	17673	0.002169	FAinCSVD	217255168	CT	0.0107	3.066	Mixed	{"AA":0.7186	EA:0.4345	EU:0.4811
2:217269744:C:G	G	-0.0324	2	17673	0.002197	FAinCSVD	217269744	C	0.0106	-3.062	Mixed	{"AA":0.2753	EA:0.5446	EU:0.4583
2:217408723:CT:C	C	-0.0323	2	17673	0.002382	FAinCSVD	217408723	CT	0.0106	-3.038	Mixed	{"AA":0.8472	EA:0.4216	EU:0.4304
2:217256933:A:G	G	0.0322	2	17673	0.002461	FAinCSVD	217256933	A	0.0106	3.028	Mixed	{"AA":0.6861	EA:0.4315	EU:0.4722
2:217256027:T:C	C	0.032	2	17673	0.002642	FAinCSVD	217256027	T	0.0106	3.007	Mixed	{"AA":0.7247	EA:0.4306	EU:0.4732
2:217252621:C:G	G	0.0318	2	17673	0.002757	FAinCSVD	217252621	C	0.0106	2.994	Mixed	{"AA":0.7247	EA:0.4306	EU:0.4732
2:217253045:C:CAG	CAG	0.0318	2	17673	0.002844	FAinCSVD	217253045	C	0.0107	2.984	Mixed	{"AA":0.7224	EA:0.4306	EU:0.4722
2:217266278:AAAGGG:A	A	-0.0314	2	17673	0.002898	FAinCSVD	217266278	AAAGGG	0.0106	-2.978	Mixed	{}	intron_variant	["SMARCAL1"]
2:217251574:A:G	G	0.0315	2	17673	0.00308	FAinCSVD	217251574	A	0.0106	2.96	Mixed	{"AA":0.7186	EA:0.4306	EU:0.4732
2:217252413:C:T	T	0.0314	2	17673	0.003137	FAinCSVD	217252413	C	0.0106	2.954	Mixed	{"AA":0.7231	EA:0.4306	EU:0.4732
2:217299574:ATTTTTT:A	A	-0.0339	2	17673	0.00316	FAinCSVD	217299574	ATTTTTT	0.0115	-2.952	Mixed	{"AA":0.4236	EA:0.5188	EU:0.2813
2:217332057:T:G	G	0.0306	2	17673	0.003631	FAinCSVD	217332057	T	0.0105	2.909	Mixed	{"AA":0.6528	EA:0.627	EU:0.5577
2:217344292:C:CTA	CTA	-0.0327	2	17673	0.004114	FAinCSVD	217344292	C	0.0114	-2.869	Mixed	{"AA":0.4599	EA:0.372	EU:0.2823
2:217344295:G:GAAA	GAAA	-0.0327	2	17673	0.004114	FAinCSVD	217344295	G	0.0114	-2.869	Mixed	{"AA":0.4599	EA:0.372	EU:0.2823
2:217344296:G:GA	GA	-0.0327	2	17673	0.004114	FAinCSVD	217344296	G	0.0114	-2.869	Mixed	{"AA":0.4599	EA:0.372	EU:0.2823
2:217342000:T:C	C	-0.0325	2	17673	0.004385	FAinCSVD	217342000	T	0.0114	-2.849	Mixed	{"AA":0.5439	EA:0.372	EU:0.2823
2:217342063:A:G	G	-0.0325	2	17673	0.004385	FAinCSVD	217342063	A	0.0114	-2.849	Mixed	{"AA":0.5439	EA:0.372	EU:0.2823
2:217345754:G:A	A	-0.0324	2	17673	0.004479	FAinCSVD	217345754	G	0.0114	-2.842	Mixed	{"AA":0.4622	EA:0.372	EU:0.2823
2:217250702:A:G	G	0.0303	2	17673	0.004524	FAinCSVD	217250702	A	0.0107	2.839	Mixed	{"AA":0.2042	EA:0.5794	EU:0.495
2:217343992:C:T	T	-0.0323	2	17673	0.004647	FAinCSVD	217343992	C	0.0114	-2.831	Mixed	{"AA":0.4607	EA:0.372	EU:0.2813
2:217344296:G:A	A	-0.0322	2	17673	0.004691	FAinCSVD	217344296	G	0.0114	-2.828	Mixed	{"AA":0.4607	EA:0.372	EU:0.2803
2:217337783:A:G	G	0.0297	2	17673	0.004788	FAinCSVD	217337783	A	0.0105	2.821	Mixed	{"AA":0.82	EA:0.7966	EU:0.5636
2:217246279:A:T	T	0.0301	2	17673	0.004915	FAinCSVD	217246279	A	0.0107	2.813	Mixed	{"AA":0.2216	EA:0.5883	EU:0.4722
2:217350717:C:T	T	-0.0318	2	17673	0.004954	FAinCSVD	217350717	C	0.0113	-2.81	Mixed	{"AA":0.4561	EA:0.376	EU:0.2922
2:217391906:C:T	T	0.13	2	17673	0.005048	FAinCSVD	217391906	C	0.0464	2.804	Mixed	{"AA":0.0008	EU:0.0159}	intron_variant
2:217344292:C:CTAAAGA	CTAAAGA	-0.0321	2	17673	0.005119	FAinCSVD	217344292	C	0.0115	-2.799	Mixed	{}	intron_variant	rs140870497
2:217282212:C:G	G	0.029	2	17673	0.005834	FAinCSVD	217282212	C	0.0105	2.757	Mixed	{"AA":0.2852	EA:0.2996	EU:0.5129
2:217349605:TAATAA:T	T	-0.0311	2	17673	0.00608	FAinCSVD	217349605	TAATAA	0.0113	-2.743	Mixed	{"AA":0.4561	EA:0.377	EU:0.2922
2:217413215:C:T	T	-0.1366	2	17673	0.006891	FAinCSVD	217413215	C	0.0505	-2.702	Mixed	{"AA":0.0008	EU:0.0119	HS:0.0101}
2:217341036:G:GT	GT	-0.0307	2	17673	0.007239	FAinCSVD	217341036	G	0.0114	-2.686	Mixed	{"AA":0.4349	EA:0.371	EU:0.2833
2:217410869:T:G	G	-0.0463	2	17673	0.008961	FAinCSVD	217410869	T	0.0177	-2.614	Mixed	{"AA":0.0688	EA:0.1925	EU:0.0984
2:217419600:A:C	C	0.0298	2	17673	0.00906	FAinCSVD	217419600	A	0.0114	2.61	Mixed	{"AA":0.2322	EA:0.2173	EU:0.3022
2:217418320:G:T	T	0.0298	2	17673	0.009144	FAinCSVD	217418320	G	0.0114	2.607	Mixed	{"AA":0.1452	EA:0.2192	EU:0.2992
2:217306034:C:T	T	-0.0367	2	17673	0.009757	FAinCSVD	217306034	C	0.0142	-2.584	Mixed	{"AA":0.4788	EA:0.1885	EU:0.1441
2:217411246:T:C	C	-0.0268	2	17673	0.01066	FAinCSVD	217411246	T	0.0105	-2.554	Mixed	{"AA":0.3971	EA:0.2609	EU:0.494
2:217418601:A:G	G	0.0291	2	17673	0.01076	FAinCSVD	217418601	A	0.0114	2.55	Mixed	{"AA":0.1452	EA:0.2183	EU:0.3042
2:217334075:G:A	A	-0.0328	2	17673	0.01079	FAinCSVD	217334075	G	0.0129	-2.549	Mixed	{"AA":0.5991	EA:0.3651	EU:0.2127
2:217324118:G:T	T	-0.0291	2	17673	0.01133	FAinCSVD	217324118	G	0.0115	-2.532	Mixed	{"AA":0.7057	EA:0.5476	EU:0.2803
2:217419951:G:A	A	0.0298	2	17673	0.01183	FAinCSVD	217419951	G	0.0119	2.517	Mixed	{"AA":0.1589	EA:0.2163	EU:0.2763
2:217421543:T:C	C	0.0272	2	17673	0.01581	FAinCSVD	217421543	T	0.0113	2.413	Mixed	{"AA":0.1626	EA:0.2183	EU:0.3181
2:217304770:AAG:A	A	-0.0437	2	17673	0.01582	FAinCSVD	217304770	AAG	0.0181	-2.413	Mixed	{}	intron_variant	rs760192811
2:217337385:GAA:G	G	-0.0261	2	17673	0.01587	FAinCSVD	217337385	GAA	0.0108	-2.412	Mixed	{}	intron_variant	["RPL37A"]
2:217352474:G:A	A	-0.0339	2	17673	0.01589	FAinCSVD	217352474	G	0.0141	-2.411	Mixed	{"AA":0.5129	EA:0.1796	EU:0.1402
2:217339016:G:C	C	-0.0337	2	17673	0.01679	FAinCSVD	217339016	G	0.0141	-2.391	Mixed	{"AA":0.2587	EA:0.0079	EU:0.1392
2:217245079:C:T	T	0.0464	2	17673	0.01686	FAinCSVD	217245079	C	0.0194	2.39	Mixed	{"AA":0.0061	EA:0.1855	EU:0.1272
2:217321849:CAAG:C	C	-0.0365	2	17673	0.01833	FAinCSVD	217321849	CAAG	0.0155	-2.359	Mixed	{"AA":0.4894	EA:0.255	EU:0.1431
2:217384303:C:T	T	-0.0252	2	17673	0.01934	FAinCSVD	217384303	C	0.0108	-2.339	Mixed	{"AA":0.3888	EA:0.3829	EU:0.3787
2:217400448:C:T	T	-0.025	2	17673	0.01944	FAinCSVD	217400448	C	0.0107	-2.337	Mixed	{"AA":0.3222	EA:0.2143	EU:0.3976
2:217386313:T:C	C	-0.0252	2	17673	0.01951	FAinCSVD	217386313	T	0.0108	-2.336	Mixed	{"AA":0.3888	EA:0.3839	EU:0.3787
2:217378850:C:A	A	-0.0254	2	17673	0.02118	FAinCSVD	217378850	C	0.011	-2.305	Mixed	{"AA":0.388	EA:0.3839	EU:0.3598
2:217311630:G:T	T	-0.03	2	17673	0.02269	FAinCSVD	217311630	G	0.0132	-2.279	Mixed	{"AA":0.798	EA:0.5109	EU:0.2078
2:217243113:G:A	A	-0.1006	2	17673	0.02411	FAinCSVD	217243113	G	0.0446	-2.255	Mixed	{"AA":0.0015	EU:0.007	HS:0.0072}
2:217285104:C:G	G	-0.0694	2	17673	0.02538	FAinCSVD	217285104	C	0.0311	-2.236	Mixed	{"AA":0.08419	EA:0.0001088	EU:0.02807
2:217314826:G:A	A	-0.0289	2	17673	0.02628	FAinCSVD	217314826	G	0.013	-2.222	Mixed	{"AA":0.798	EA:0.5397	EU:0.2107
2:217402174:GCACA:G	G	-0.0371	2	17673	0.02666	FAinCSVD	217402174	GCACA	0.0168	-2.216	Mixed	{"AA":0.0446	EA:0.2639	EU:0.1461
2:217258397:G:A	A	0.0822	2	17673	0.02669	FAinCSVD	217258397	G	0.0371	2.216	Mixed	{"AA":0.0008	EA:0.001	EU:0.0229
2:217206433:C:T	T	0.1093	2	17673	0.02781	FAinCSVD	217206433	C	0.0497	2.2	Mixed	{"EU":0.0159	HS:0.0058	SA:0.0286}
2:217375247:G:A	A	-0.0888	2	17673	0.02867	FAinCSVD	217375247	G	0.0406	-2.188	Mixed	{"AA":0.0008	EU:0.0278	HS:0.0101
2:217328446:G:C	C	-0.0288	2	17673	0.02893	FAinCSVD	217328446	G	0.0132	-2.184	Mixed	{"AA":0.5204	EA:0.3671	EU:0.2028
2:217329184:T:C	C	-0.0287	2	17673	0.02938	FAinCSVD	217329184	T	0.0132	-2.178	Mixed	{"AA":0.5234	EA:0.3671	EU:0.2028
2:217408239:G:A	A	-0.0236	2	17673	0.02999	FAinCSVD	217408239	G	0.0109	-2.17	Mixed	{"AA":0.1672	EA:0.2034	EU:0.3529
2:217408298:G:C	C	-0.0236	2	17673	0.03045	FAinCSVD	217408298	G	0.0109	-2.164	Mixed	{"AA":0.1672	EA:0.2034	EU:0.3529
2:217407297:G:C	C	-0.0235	2	17673	0.03073	FAinCSVD	217407297	G	0.0109	-2.161	Mixed	{"AA":0.1029	EA:0.2034	EU:0.3529
2:217201465:TAAAAAAAAAAAAAA:T	T	-0.0593	2	17673	0.03079	FAinCSVD	217201465	TAAAAAAAAAAAAAA	0.0275	-2.16	Mixed	{"AA":0.4849	EA:0.0288	EU:0.0338
2:217286343:T:A	A	-0.0288	2	17673	0.03135	FAinCSVD	217286343	T	0.0134	-2.153	Mixed	{"AA":0.6952	EA:0.3373	EU:0.1998
2:217386198:C:T	T	-0.0298	2	17673	0.03223	FAinCSVD	217386198	C	0.0139	-2.142	Mixed	{"AA":0.0461	EA:0.0258	EU:0.1511
2:217386196:A:G	G	-0.0298	2	17673	0.03224	FAinCSVD	217386196	A	0.0139	-2.141	Mixed	{"AA":0.0461	EA:0.0258	EU:0.1511
2:217257791:T:G	G	-0.0433	2	17673	0.0329	FAinCSVD	217257791	T	0.0203	-2.133	Mixed	{"AA":0.0522	EU:0.0805	HS:0.0735
2:217387359:G:A	A	-0.0869	2	17673	0.03305	FAinCSVD	217387359	G	0.0408	-2.131	Mixed	{"AA":0.0008	EU:0.0278	HS:0.0101
2:217304298:C:T	T	-0.0837	2	17673	0.03317	FAinCSVD	217304298	C	0.0393	-2.13	Mixed	{"AA":0.0008	EU:0.0268	HS:0.0101
2:217402489:A:G	G	0.1176	2	17673	0.03357	FAinCSVD	217402489	A	0.0553	2.125	Mixed	{"AA":0.0015	EU:0.0179	HS:0.0058}
2:217327642:C:T	T	-0.0854	2	17673	0.03379	FAinCSVD	217327642	C	0.0402	-2.123	Mixed	{"AA":0.0008	EA:0.001	EU:0.0268
2:217381219:C:G	G	-0.0856	2	17673	0.03502	FAinCSVD	217381219	C	0.0406	-2.108	Mixed	{"AA":0.0008	EU:0.0278	HS:0.0101
2:217291987:G:A	A	-0.0331	2	17673	0.03603	FAinCSVD	217291987	G	0.0158	-2.097	Mixed	{"AA":0.0711	EA:0.0079	EU:0.1004
2:217421671:C:T	T	-0.0887	2	17673	0.03612	FAinCSVD	217421671	C	0.0423	-2.096	Mixed	{"AA":0.0008	EU:0.0288	HS:0.0086
2:217244297:T:C	C	0.087	2	17673	0.03627	FAinCSVD	217244297	T	0.0415	2.094	Mixed	{"AA":0.0008	EU:0.0129	HS:0.0072
2:217292333:C:T	T	-0.0331	2	17673	0.03639	FAinCSVD	217292333	C	0.0158	-2.093	Mixed	{"AA":0.0711	EA:0.0079	EU:0.1004
2:217363470:G:GA	GA	-0.0931	2	17673	0.03686	FAinCSVD	217363470	G	0.0446	-2.087	Mixed	{"EU":0.0159	HS:0.0159	SA:0.002}
2:217292999:C:T	T	-0.0329	2	17673	0.03715	FAinCSVD	217292999	C	0.0158	-2.084	Mixed	{"AA":0.0711	EA:0.0079	EU:0.1004
2:217290549:C:T	T	-0.0329	2	17673	0.03732	FAinCSVD	217290549	C	0.0158	-2.082	Mixed	{"AA":0.0166	EA:0.0079	EU:0.1004
2:217394566:T:C	C	0.1	2	17673	0.03733	FAinCSVD	217394566	T	0.048	2.082	Mixed	{"EU":0.0169	HS:0.0014}	intron_variant
2:217286837:T:G	G	-0.0272	2	17673	0.03999	FAinCSVD	217286837	T	0.0132	-2.054	Mixed	{"AA":0.6959	EA:0.3621	EU:0.2008
2:217290286:A:G	G	-0.0638	2	17673	0.04152	FAinCSVD	217290286	A	0.0313	-2.038	Mixed	{"AA":0.3979	EA:0.0258	EU:0.0328
2:217283224:C:G	G	0.0218	2	17673	0.04166	FAinCSVD	217283224	C	0.0107	2.037	Mixed	{"AA":0.5212	EA:0.4504	EU:0.5567
2:217292714:T:C	C	-0.0314	2	17673	0.04287	FAinCSVD	217292714	T	0.0155	-2.025	Mixed	{"AA":0.1732	EA:0.1776	EU:0.1074
2:217355557:C:A	A	-0.0417	2	17673	0.04296	FAinCSVD	217355557	C	0.0206	-2.024	Mixed	{"AA":0.1165	EA:0.0913	EU:0.0875
2:217307327:C:T	T	-0.0811	2	17673	0.04381	FAinCSVD	217307327	C	0.0402	-2.016	Mixed	{"AA":0.0008	EU:0.0268	HS:0.0101
2:217261397:C:T	T	0.0219	2	17673	0.04594	FAinCSVD	217261397	C	0.011	1.996	Mixed	{"AA":0.907	EA:0.749	EU:0.662
2:217183485:A:G	G	-0.0442	2	17673	0.04685	FAinCSVD	217183485	A	0.0222	-1.988	Mixed	{"EU":0.0408	HS:0.0389	SA:0.0133}
2:217389739:T:C	C	0.0273	2	17673	0.04767	FAinCSVD	217389739	T	0.0138	1.98	Mixed	{"AA":0.5741	EA:0.6399	EU:0.8231
2:217251859:A:G	G	-0.0269	2	17673	0.0477	FAinCSVD	217251859	A	0.0136	-1.98	Mixed	{"AA":0.0484	EA:0.3194	EU:0.161
2:217278885:CT:C	C	-0.0315	2	17673	0.04779	FAinCSVD	217278885	CT	0.0159	-1.979	Mixed	{"AA":0.1604	EA:0.1101	EU:0.174
2:217258563:G:A	A	-0.0268	2	17673	0.04812	FAinCSVD	217258563	G	0.0136	-1.976	Mixed	{"AA":0.0492	EA:0.3204	EU:0.161
2:217314567:C:CT	CT	-0.0307	2	17673	0.04979	FAinCSVD	217314567	C	0.0157	-1.962	Mixed	{"AA":0.0507	EA:0.0129	EU:0.1074
2:217306247:A:G	G	-0.0613	2	17673	0.0515	FAinCSVD	217306247	A	0.0315	-1.947	Mixed	{"AA":0.1611	EU:0.0318	HS:0.0375
2:217287194:G:T	T	-0.0611	2	17673	0.05222	FAinCSVD	217287194	G	0.0315	-1.941	Mixed	{"AA":0.1006	EU:0.0328	HS:0.0346
2:217389725:T:C	C	0.0267	2	17673	0.05275	FAinCSVD	217389725	T	0.0138	1.937	Mixed	{"AA":0.5734	EA:0.6399	EU:0.8231
2:217427350:G:A	A	0.0222	2	17673	0.05306	FAinCSVD	217427350	G	0.0115	1.934	Mixed	{"AA":0.0159	EA:0.1151	EU:0.2714
2:217385936:A:G	G	0.0265	2	17673	0.05458	FAinCSVD	217385936	A	0.0138	1.922	Mixed	{"AA":0.5734	EA:0.6389	EU:0.8221
2:217302483:GA:G	G	-0.0302	2	17673	0.05499	FAinCSVD	217302483	GA	0.0157	-1.919	Mixed	{"AA":0.1573	EA:0.0079	EU:0.1044
2:217266607:T:C	C	-0.0933	2	17673	0.05556	FAinCSVD	217266607	T	0.0487	-1.914	Mixed	{"EU":0.0119	HS:0.0187	SA:0.0051}
2:217305417:G:A	A	-0.0301	2	17673	0.05579	FAinCSVD	217305417	G	0.0157	-1.913	Mixed	{"AA":0.0424	EA:0.0079	EU:0.1044
2:217373700:G:A	A	0.0264	2	17673	0.05581	FAinCSVD	217373700	G	0.0138	1.913	Mixed	{"AA":0.5726	EA:0.6379	EU:0.8221
2:217312392:C:CA	CA	-0.0212	2	17673	0.05584	FAinCSVD	217312392	C	0.0111	-1.912	Mixed	{}	intron_variant	rs1487452492
2:217368615:C:T	T	-0.0212	2	17673	0.05638	FAinCSVD	217368615	C	0.0111	-1.908	Mixed	{"AA":0.1135	EA:0.1974	EU:0.33
2:217183550:A:G	G	-0.0212	2	17673	0.05663	FAinCSVD	217183550	A	0.0111	-1.906	Mixed	{"AA":0.0537	EA:0.2123	EU:0.3569
2:217333539:G:A	A	-0.0263	2	17673	0.05684	FAinCSVD	217333539	G	0.0138	-1.905	Mixed	{"AA":0.3941	EA:0.3651	EU:0.1779
2:217312174:T:G	G	0.021	2	17673	0.05782	FAinCSVD	217312174	T	0.0111	1.897	Mixed	{"AA":0.8661	EA:0.754	EU:0.672
2:217305914:C:T	T	-0.0297	2	17673	0.0581	FAinCSVD	217305914	C	0.0157	-1.895	Mixed	{"AA":0.0424	EA:0.0079	EU:0.1044
2:217379412:AAAAG:A	A	-0.0295	2	17673	0.05857	FAinCSVD	217379412	AAAAG	0.0156	-1.891	Mixed	{}	intron_variant	rs147286444
2:217342773:T:G	G	-0.0261	2	17673	0.05859	FAinCSVD	217342773	T	0.0138	-1.891	Mixed	{"AA":0.3956	EA:0.3651	EU:0.1779
2:217326395:C:A	A	0.0209	2	17673	0.05891	FAinCSVD	217326395	C	0.0111	1.889	Mixed	{"AA":0.879	EA:0.8075	EU:0.671
2:217319524:C:T	T	0.0209	2	17673	0.05913	FAinCSVD	217319524	C	0.0111	1.887	Mixed	{"AA":0.9123	EA:0.8075	EU:0.671
2:217369907:G:A	A	-0.0209	2	17673	0.05946	FAinCSVD	217369907	G	0.0111	-1.885	Mixed	{"AA":0.1135	EA:0.1974	EU:0.33
2:217366995:G:A	A	0.0259	2	17673	0.05986	FAinCSVD	217366995	G	0.0138	1.882	Mixed	{"AA":0.5726	EA:0.6379	EU:0.8221
2:217246868:C:T	T	-0.0272	2	17673	0.05993	FAinCSVD	217246868	C	0.0145	-1.881	Mixed	{"AA":0.3192	EA:0.1716	EU:0.1571
2:217379773:G:A	A	-0.0293	2	17673	0.06039	FAinCSVD	217379773	G	0.0156	-1.878	Mixed	{"AA":0.0083	EU:0.1074	HS:0.0461
2:217424109:T:G	G	-0.0203	2	17673	0.06041	FAinCSVD	217424109	T	0.0108	-1.878	Mixed	{"AA":0.6906	EA:0.8849	EU:0.6471
2:217364539:C:T	T	0.0259	2	17673	0.06044	FAinCSVD	217364539	C	0.0138	1.878	Mixed	{"AA":0.6084	EA:0.6171	EU:0.8265
2:217330412:A:AT	AT	-0.0298	2	17673	0.06071	FAinCSVD	217330412	A	0.0159	-1.876	Mixed	{"AA":0.0129	EA:0.0169	EU:0.1054
2:217345090:C:A	A	-0.0259	2	17673	0.06075	FAinCSVD	217345090	C	0.0138	-1.875	Mixed	{"AA":0.3124	EA:0.3641	EU:0.1769
2:217306923:C:T	T	-0.0294	2	17673	0.06078	FAinCSVD	217306923	C	0.0157	-1.875	Mixed	{"AA":0.0424	EA:0.0079	EU:0.1044
2:217307288:A:G	G	-0.0294	2	17673	0.06098	FAinCSVD	217307288	A	0.0157	-1.874	Mixed	{"AA":0.0424	EA:0.0079	EU:0.1044
2:217299395:GA:G	G	-0.0266	2	17673	0.06104	FAinCSVD	217299395	GA	0.0142	-1.873	Mixed	{"AA":0.4531	EA:0.3651	EU:0.1819
2:217376969:G:A	A	-0.0292	2	17673	0.06119	FAinCSVD	217376969	G	0.0156	-1.872	Mixed	{"AA":0.1445	EA:0.0069	EU:0.1074
2:217423295:A:G	G	-0.0202	2	17673	0.06136	FAinCSVD	217423295	A	0.0108	-1.871	Mixed	{"AA":0.6891	EA:0.8859	EU:0.6491
2:217307900:C:G	G	-0.0294	2	17673	0.06141	FAinCSVD	217307900	C	0.0157	-1.871	Mixed	{"AA":0.0424	EA:0.0079	EU:0.1044
2:217365238:A:G	G	-0.0291	2	17673	0.06152	FAinCSVD	217365238	A	0.0156	-1.87	Mixed	{"AA":0.146	EA:0.0069	EU:0.1074
2:217310834:A:T	T	0.0207	2	17673	0.06171	FAinCSVD	217310834	A	0.0111	1.868	Mixed	{"AA":0.879	EA:0.7798	EU:0.673
2:217308601:G:A	A	-0.0293	2	17673	0.06197	FAinCSVD	217308601	G	0.0157	-1.867	Mixed	{"AA":0.0424	EA:0.0079	EU:0.1044
2:217307139:CAAAA:C	C	-0.0293	2	17673	0.06201	FAinCSVD	217307139	CAAAA	0.0157	-1.866	Mixed	{"AA":0.0446	EA:0.0099	EU:0.1044
2:217311635:C:T	T	0.0664	2	17673	0.06233	FAinCSVD	217311635	C	0.0356	1.864	Mixed	{"AA":0.0008	EU:0.0318	HS:0.0043
2:217308495:C:G	G	-0.0292	2	17673	0.06256	FAinCSVD	217308495	C	0.0157	-1.862	Mixed	{"AA":0.0424	EA:0.0079	EU:0.1044
2:217414930:C:T	T	-0.0314	2	17673	0.06284	FAinCSVD	217414930	C	0.0169	-1.86	Mixed	{"AA":0.0393	EA:0.0109	EU:0.1093
2:217309075:C:T	T	-0.0292	2	17673	0.06294	FAinCSVD	217309075	C	0.0157	-1.86	Mixed	{"AA":0.0424	EA:0.0079	EU:0.1044
2:217309463:C:T	T	-0.0292	2	17673	0.06326	FAinCSVD	217309463	C	0.0157	-1.857	Mixed	{"AA":0.0431	EA:0.0079	EU:0.1044
2:217309519:C:T	T	-0.0292	2	17673	0.06326	FAinCSVD	217309519	C	0.0157	-1.857	Mixed	{"AA":0.0424	EA:0.0079	EU:0.1044
2:217378361:T:G	G	-0.0289	2	17673	0.06332	FAinCSVD	217378361	T	0.0156	-1.857	Mixed	{"AA":0.0439	EA:0.0069	EU:0.1074
2:217308414:A:G	G	-0.0291	2	17673	0.06339	FAinCSVD	217308414	A	0.0157	-1.856	Mixed	{"AA":0.0424	EA:0.0079	EU:0.1044
2:217309938:T:C	C	-0.0291	2	17673	0.06352	FAinCSVD	217309938	T	0.0157	-1.856	Mixed	{"AA":0.0424	EA:0.0079	EU:0.1044
2:217388536:A:G	G	-0.0289	2	17673	0.06352	FAinCSVD	217388536	A	0.0156	-1.856	Mixed	{"AA":0.0439	EA:0.0079	EU:0.1074
2:217311315:A:G	G	-0.0291	2	17673	0.06378	FAinCSVD	217311315	A	0.0157	-1.854	Mixed	{"AA":0.0424	EA:0.0079	EU:0.1044
2:217367270:G:A	A	-0.0289	2	17673	0.06396	FAinCSVD	217367270	G	0.0156	-1.852	Mixed	{"AA":0.0454	EA:0.0069	EU:0.1074
2:217414347:T:A	A	-0.0791	2	17673	0.06444	FAinCSVD	217414347	T	0.0428	-1.849	Mixed	{"EU":0.0169	HS:0.0144	SA:0.002}
2:217309111:A:G	G	0.0205	2	17673	0.06459	FAinCSVD	217309111	A	0.0111	1.848	Mixed	{"AA":0.9145	EA:0.7808	EU:0.6759
2:217374386:G:A	A	-0.0288	2	17673	0.06473	FAinCSVD	217374386	G	0.0156	-1.847	Mixed	{"AA":0.1415	EA:0.0079	EU:0.1074
2:217329912:T:C	C	-0.0284	2	17673	0.06482	FAinCSVD	217329912	T	0.0154	-1.846	Mixed	{"AA":0.3177	EA:0.1806	EU:0.1123
2:217327109:C:T	T	-0.0289	2	17673	0.06542	FAinCSVD	217327109	C	0.0157	-1.842	Mixed	{"AA":0.0575	EA:0.0079	EU:0.1044
2:217312535:G:A	A	-0.0289	2	17673	0.06546	FAinCSVD	217312535	G	0.0157	-1.842	Mixed	{"AA":0.0431	EA:0.0079	EU:0.1044
2:217312838:C:G	G	-0.0289	2	17673	0.06565	FAinCSVD	217312838	C	0.0157	-1.841	Mixed	{"AA":0.0582	EA:0.0079	EU:0.1044
2:217281150:A:AC	AC	-0.0202	2	17673	0.06576	FAinCSVD	217281150	A	0.011	-1.84	Mixed	{"EA":0.002	EU:0.001}	intron_variant
2:217313430:A:T	T	-0.0288	2	17673	0.06608	FAinCSVD	217313430	A	0.0157	-1.838	Mixed	{"AA":0.0431	EA:0.0079	EU:0.1044
2:217327555:A:T	T	-0.0347	2	17673	0.06616	FAinCSVD	217327555	A	0.0189	-1.837	Mixed	{"AA":0.2126	EA:0.1627	EU:0.0954
2:217322409:C:G	G	-0.0288	2	17673	0.06629	FAinCSVD	217322409	C	0.0157	-1.836	Mixed	{"AA":0.0431	EA:0.0079	EU:0.1044
2:217298595:A:G	G	0.0203	2	17673	0.06668	FAinCSVD	217298595	A	0.0111	1.834	Mixed	{"AA":0.8896	EA:0.7798	EU:0.6759
2:217355522:C:T	T	-0.0287	2	17673	0.06674	FAinCSVD	217355522	C	0.0157	-1.833	Mixed	{"AA":0.2231	EA:0.0079	EU:0.1054
2:217320259:C:G	G	-0.0288	2	17673	0.06683	FAinCSVD	217320259	C	0.0157	-1.833	Mixed	{"AA":0.0575	EA:0.0079	EU:0.1044
2:217330914:T:C	C	-0.0287	2	17673	0.06688	FAinCSVD	217330914	T	0.0157	-1.832	Mixed	{"AA":0.0431	EA:0.0079	EU:0.1044
2:217320797:T:C	C	-0.0288	2	17673	0.0669	FAinCSVD	217320797	T	0.0157	-1.832	Mixed	{"AA":0.0431	EA:0.0079	EU:0.1044
2:217320200:G:A	A	-0.0287	2	17673	0.06701	FAinCSVD	217320200	G	0.0157	-1.832	Mixed	{"AA":0.0431	EA:0.0079	EU:0.1044
2:217369758:T:A	A	-0.0496	2	17673	0.06716	FAinCSVD	217369758	T	0.0271	-1.831	Mixed	{"AA":0.1573	EA:0.0079	EU:0.0368
2:217356785:T:G	G	-0.0287	2	17673	0.06724	FAinCSVD	217356785	T	0.0157	-1.83	Mixed	{"AA":0.1952	EA:0.0089	EU:0.1044
2:217315102:A:G	G	-0.0287	2	17673	0.06725	FAinCSVD	217315102	A	0.0157	-1.83	Mixed	{"AA":0.0575	EA:0.0079	EU:0.1044
2:217305037:C:T	T	0.0203	2	17673	0.06726	FAinCSVD	217305037	C	0.0111	1.83	Mixed	{"AA":0.8578	EA:0.747	EU:0.675
2:217318681:G:A	A	-0.0287	2	17673	0.06727	FAinCSVD	217318681	G	0.0157	-1.83	Mixed	{"AA":0.0431	EA:0.0079	EU:0.1044
2:217339194:T:C	C	-0.0572	2	17673	0.06728	FAinCSVD	217339194	T	0.0312	-1.83	Mixed	{}	intron_variant	rs183398485
2:217317765:A:G	G	-0.0287	2	17673	0.0673	FAinCSVD	217317765	A	0.0157	-1.83	Mixed	{"AA":0.0575	EA:0.0079	EU:0.1054
2:217314878:T:C	C	-0.0287	2	17673	0.06738	FAinCSVD	217314878	T	0.0157	-1.829	Mixed	{"AA":0.0575	EA:0.0079	EU:0.1044
2:217314741:G:A	A	-0.0287	2	17673	0.06742	FAinCSVD	217314741	G	0.0157	-1.829	Mixed	{"AA":0.0439	EA:0.0079	EU:0.1044
2:217317898:A:G	G	-0.0287	2	17673	0.06743	FAinCSVD	217317898	A	0.0157	-1.829	Mixed	{"AA":0.0431	EA:0.0079	EU:0.1044
2:217315416:A:G	G	-0.0287	2	17673	0.06751	FAinCSVD	217315416	A	0.0157	-1.828	Mixed	{"AA":0.0431	EA:0.0079	EU:0.1044
2:217368839:C:T	T	-0.0202	2	17673	0.06806	FAinCSVD	217368839	C	0.0111	-1.825	Mixed	{"AA":0.1263	EA:0.1974	EU:0.33
2:217306445:A:G	G	0.0205	2	17673	0.06847	FAinCSVD	217306445	A	0.0112	1.822	Mixed	{"AA":0.8873	EA:0.7817	EU:0.6799
2:217323951:G:A	A	-0.0286	2	17673	0.06863	FAinCSVD	217323951	G	0.0157	-1.821	Mixed	{"AA":0.0575	EA:0.0079	EU:0.1044
2:217324285:C:A	A	-0.0286	2	17673	0.06878	FAinCSVD	217324285	C	0.0157	-1.82	Mixed	{"AA":0.0431	EA:0.0079	EU:0.1044
2:217320616:G:A	A	-0.0285	2	17673	0.06886	FAinCSVD	217320616	G	0.0157	-1.819	Mixed	{"AA":0.0575	EA:0.0079	EU:0.1044
2:217320877:AG:A	A	-0.0285	2	17673	0.06901	FAinCSVD	217320877	AG	0.0157	-1.818	Mixed	{"AA":0.0439	EA:0.0079	EU:0.1044
2:217320687:C:T	T	-0.0285	2	17673	0.06909	FAinCSVD	217320687	C	0.0157	-1.818	Mixed	{"AA":0.0431	EA:0.0079	EU:0.1044
2:217349677:T:C	C	-0.0247	2	17673	0.06909	FAinCSVD	217349677	T	0.0136	-1.818	Mixed	{"AA":0.3147	EA:0.3681	EU:0.1879
2:217337919:G:T	T	-0.0247	2	17673	0.06921	FAinCSVD	217337919	G	0.0136	-1.817	Mixed	{"AA":0.5953	EA:0.5635	EU:0.1889
2:217315787:T:C	C	-0.0285	2	17673	0.06926	FAinCSVD	217315787	T	0.0157	-1.817	Mixed	{"AA":0.04581	EA:0.006478	EU:0.1253
2:217316354:T:G	G	-0.0285	2	17673	0.06944	FAinCSVD	217316354	T	0.0157	-1.816	Mixed	{"AA":0.0431	EA:0.0079	EU:0.1044
2:217316357:GCCCAGGGT:G	G	-0.0285	2	17673	0.06944	FAinCSVD	217316357	GCCCAGGGT	0.0157	-1.816	Mixed	{"AA":0.0431	EA:0.0079	EU:0.1044
2:217274649:CT:C	C	-0.0557	2	17673	0.0701	FAinCSVD	217274649	CT	0.0308	-1.811	Mixed	{"AA":0.1944	EU:0.0378	HS:0.0418
2:217247910:T:C	C	-0.0253	2	17673	0.07012	FAinCSVD	217247910	T	0.0139	-1.811	Mixed	{"AA":0.1036	EA:0.3244	EU:0.1571
2:217310040:C:CT	CT	-0.0201	2	17673	0.07023	FAinCSVD	217310040	C	0.0111	-1.81	Mixed	{}	intron_variant	["SMARCAL1"]
2:217421665:T:A	A	-0.0194	2	17673	0.07028	FAinCSVD	217421665	T	0.0107	-1.81	Mixed	{"AA":0.7602	EA:0.4563	EU:0.5795
2:217321273:TA:T	T	-0.02	2	17673	0.07042	FAinCSVD	217321273	TA	0.0111	-1.809	Mixed	{}	intron_variant	["SMARCAL1"]
2:217322186:G:A	A	0.02	2	17673	0.0712	FAinCSVD	217322186	G	0.0111	1.804	Mixed	{"AA":0.879	EA:0.8075	EU:0.671
2:217358723:TCAGTTTC:T	T	-0.0494	2	17673	0.07168	FAinCSVD	217358723	TCAGTTTC	0.0275	-1.801	Mixed	{"AA":0.1581	EU:0.0328	HS:0.0461
2:217242017:G:C	C	-0.0623	2	17673	0.07171	FAinCSVD	217242017	G	0.0346	-1.801	Mixed	{"AA":0.0015	EU:0.0298	HS:0.0187
2:217348126:C:T	T	-0.0245	2	17673	0.07195	FAinCSVD	217348126	C	0.0136	-1.799	Mixed	{"AA":0.3132	EA:0.3681	EU:0.1879
2:217333174:C:G	G	0.0199	2	17673	0.07205	FAinCSVD	217333174	C	0.0111	1.799	Mixed	{"AA":0.8714	EA:0.8046	EU:0.668
2:217273250:T:TG	TG	0.0198	2	17673	0.07217	FAinCSVD	217273250	T	0.011	1.798	Mixed	{"AA":0.9145	EA:0.7738	EU:0.6491
2:217343776:T:G	G	0.0199	2	17673	0.07231	FAinCSVD	217343776	T	0.0111	1.797	Mixed	{"AA":0.8858	EA:0.8056	EU:0.668
2:217364452:C:G	G	-0.0199	2	17673	0.07252	FAinCSVD	217364452	C	0.0111	-1.796	Mixed	{"AA":0.121	EA:0.1974	EU:0.33
2:217346208:T:C	C	0.0198	2	17673	0.07316	FAinCSVD	217346208	T	0.0111	1.792	Mixed	{"AA":0.8593	EA:0.8046	EU:0.668
2:217278023:A:G	G	-0.0299	2	17673	0.07342	FAinCSVD	217278023	A	0.0167	-1.79	Mixed	{"AA":0.1868	EA:0.3175	EU:0.1213
2:217372794:CAT:C	C	-0.0273	2	17673	0.0737	FAinCSVD	217372794	CAT	0.0153	-1.788	Mixed	{"AA":0.121	EA:0.1935	EU:0.1213
2:217431983:T:C	C	0.0911	2	17673	0.07396	FAinCSVD	217431983	T	0.051	1.787	Mixed	{"AA":0.0008	EU:0.0089	HS:0.0029}
2:217352159:CT:C	C	-0.0496	2	17673	0.07417	FAinCSVD	217352159	CT	0.0278	-1.786	Mixed	{"AA":0.1006	EU:0.0348	HS:0.0346
2:217414502:T:C	C	-0.0241	2	17673	0.07433	FAinCSVD	217414502	T	0.0135	-1.785	Mixed	{"AA":0.1884	EA:0.0605	EU:0.1978
2:217335295:A:C	C	0.0197	2	17673	0.07455	FAinCSVD	217335295	A	0.0111	1.783	Mixed	{"AA":0.8638	EA:0.7788	EU:0.668
2:217351174:TAG:T	T	-0.0495	2	17673	0.07458	FAinCSVD	217351174	TAG	0.0278	-1.783	Mixed	{"AA":0.1036	EA:0.001	EU:0.0348
2:217370239:T:C	C	-0.0198	2	17673	0.07467	FAinCSVD	217370239	T	0.0111	-1.782	Mixed	{"AA":0.1785	EA:0.1974	EU:0.33
2:217284389:T:C	C	-0.0997	2	17673	0.0747	FAinCSVD	217284389	T	0.0559	-1.782	Mixed	{"EU":0.0169	HS:0.0014}	intron_variant
2:217405412:G:A	A	-0.0404	2	17673	0.07504	FAinCSVD	217405412	G	0.0227	-1.78	Mixed	{"AA":0.0189	EA:0.1825	EU:0.0596
2:217340995:T:A	A	0.0197	2	17673	0.07508	FAinCSVD	217340995	T	0.0111	1.78	Mixed	{"AA":0.8858	EA:0.8056	EU:0.668
2:217336530:T:G	G	0.0197	2	17673	0.07521	FAinCSVD	217336530	T	0.0111	1.779	Mixed	{"AA":0.8631	EA:0.7788	EU:0.669
2:217323915:G:A	A	-0.0281	2	17673	0.07571	FAinCSVD	217323915	G	0.0158	-1.776	Mixed	{"AA":0.0575	EA:0.0079	EU:0.1044
2:217347917:T:C	C	-0.0278	2	17673	0.07573	FAinCSVD	217347917	T	0.0157	-1.776	Mixed	{"AA":0.0431	EA:0.0079	EU:0.1044
2:217321501:T:A	A	-0.0496	2	17673	0.07578	FAinCSVD	217321501	T	0.0279	-1.776	Mixed	{"AA":0.1082	EU:0.0348	HS:0.0346
2:217323761:AACAG:A	A	-0.0495	2	17673	0.07609	FAinCSVD	217323761	AACAG	0.0279	-1.774	Mixed	{"AA":0.1082	EU:0.0348	HS:0.0346
2:217341288:A:G	G	0.0196	2	17673	0.0761	FAinCSVD	217341288	A	0.0111	1.774	Mixed	{"AA":0.9123	EA:0.8056	EU:0.668
2:217247919:A:T	T	-0.0395	2	17673	0.07622	FAinCSVD	217247919	A	0.0223	-1.773	Mixed	{"AA":0.1278	EA:0.1528	EU:0.0517
2:217306865:G:A	A	-0.0504	2	17673	0.07628	FAinCSVD	217306865	G	0.0284	-1.773	Mixed	{"AA":0.4365	EA:0.1726	EU:0.0398
2:217248092:G:C	C	-0.0399	2	17673	0.07637	FAinCSVD	217248092	G	0.0225	-1.772	Mixed	{"AA":0.2549	EA:0.1528	EU:0.0507
2:217351768:G:A	A	0.0196	2	17673	0.07694	FAinCSVD	217351768	G	0.0111	1.769	Mixed	{"AA":0.8865	EA:0.8056	EU:0.669
2:217404445:C:T	T	-0.0401	2	17673	0.07714	FAinCSVD	217404445	C	0.0227	-1.768	Mixed	{"AA":0.0212	EA:0.1825	EU:0.0596
2:217355363:T:TA	TA	-0.0196	2	17673	0.07851	FAinCSVD	217355363	T	0.0111	-1.759	Mixed	{}	intron_variant	rs1203093954
2:217374309:G:C	C	-0.0195	2	17673	0.07855	FAinCSVD	217374309	G	0.0111	-1.759	Mixed	{"AA":0.1263	EA:0.1974	EU:0.33
2:217343777:G:C	C	-0.0275	2	17673	0.07883	FAinCSVD	217343777	G	0.0157	-1.758	Mixed	{"AA":0.0083	EA:0.0079	EU:0.1044
2:217408082:T:C	C	-0.0398	2	17673	0.07947	FAinCSVD	217408082	T	0.0227	-1.754	Mixed	{"AA":0.0166	EA:0.1835	EU:0.0596
2:217414544:T:G	G	-0.0237	2	17673	0.08015	FAinCSVD	217414544	T	0.0135	-1.75	Mixed	{"AA":0.1634	EA:0.0347	EU:0.1978
2:217248951:G:A	A	-0.0388	2	17673	0.08048	FAinCSVD	217248951	G	0.0222	-1.748	Mixed	{"AA":0.2542	EA:0.1528	EU:0.0507
2:217304152:T:G	G	0.0193	2	17673	0.08098	FAinCSVD	217304152	T	0.0111	1.745	Mixed	{"AA":0.7201	EA:0.7798	EU:0.674
2:217304047:TG:T	T	-0.025	2	17673	0.082	FAinCSVD	217304047	TG	0.0144	-1.739	Mixed	{"AA":0.3109	EA:0.3095	EU:0.1859
2:217379314:AAGTT:A	A	-0.0472	2	17673	0.08201	FAinCSVD	217379314	AAGTT	0.0271	-1.739	Mixed	{"AA":0.1581	EU:0.0358	HS:0.0476
2:217398581:G:A	A	-0.0386	2	17673	0.08212	FAinCSVD	217398581	G	0.0222	-1.739	Mixed	{"AA":0.0711	EA:0.1865	EU:0.0616
2:217386364:G:A	A	-0.0192	2	17673	0.08271	FAinCSVD	217386364	G	0.0111	-1.735	Mixed	{"AA":0.1362	EA:0.1974	EU:0.33
2:217239221:G:A	A	-0.055	2	17673	0.08359	FAinCSVD	217239221	G	0.0318	-1.73	Mixed	{"AA":0.0484	EA:0.1161	EU:0.0209
2:217389171:C:T	T	-0.0192	2	17673	0.08373	FAinCSVD	217389171	C	0.0111	-1.729	Mixed	{"AA":0.1293	EA:0.1974	EU:0.33
2:217335029:A:T	T	-0.0271	2	17673	0.08374	FAinCSVD	217335029	A	0.0157	-1.729	Mixed	{"AA":0.0507	EA:0.0079	EU:0.1044
2:217340518:G:A	A	0.097	2	17673	0.0838	FAinCSVD	217340518	G	0.0561	1.729	Mixed	{"AA":0.0015	EU:0.0189	HS:0.0058}
2:217383010:T:C	C	-0.0191	2	17673	0.08401	FAinCSVD	217383010	T	0.0111	-1.728	Mixed	{"AA":0.1286	EA:0.1974	EU:0.33
2:217387674:C:G	G	-0.0191	2	17673	0.08449	FAinCSVD	217387674	C	0.0111	-1.725	Mixed	{"AA":0.1165	EA:0.1974	EU:0.33
2:217388370:C:CT	CT	-0.0193	2	17673	0.08457	FAinCSVD	217388370	C	0.0112	-1.725	Mixed	{"AA":0.1762	EA:0.1984	EU:0.333
2:217243312:A:G	G	0.0192	2	17673	0.08464	FAinCSVD	217243312	A	0.0112	1.724	Mixed	{"AA":0.2564	EA:0.5407	EU:0.3648
2:217272195:A:C	C	0.0189	2	17673	0.08493	FAinCSVD	217272195	A	0.011	1.723	Mixed	{"AA":0.9183	EA:0.7748	EU:0.6491
2:217358425:G:A	A	-0.0264	2	17673	0.08518	FAinCSVD	217358425	G	0.0153	-1.721	Mixed	{"AA":0.2655	EA:0.1825	EU:0.1153
2:217358023:G:A	A	-0.0264	2	17673	0.08524	FAinCSVD	217358023	G	0.0153	-1.721	Mixed	{"AA":0.2655	EA:0.1825	EU:0.1153
2:217380840:T:C	C	-0.019	2	17673	0.08547	FAinCSVD	217380840	T	0.0111	-1.72	Mixed	{"AA":0.115	EA:0.1974	EU:0.33
2:217333449:G:GT	GT	-0.027	2	17673	0.08563	FAinCSVD	217333449	G	0.0157	-1.719	Mixed	{"AA":0.0439	EA:0.0079	EU:0.1044
2:217380001:G:A	A	-0.019	2	17673	0.08624	FAinCSVD	217380001	G	0.0111	-1.716	Mixed	{"AA":0.1278	EA:0.1974	EU:0.33
2:217215152:T:C	C	-0.039	2	17673	0.08662	FAinCSVD	217215152	T	0.0228	-1.714	Mixed	{"AA":0.0121	EA:0.1597	EU:0.0726
2:217333952:G:A	A	-0.0268	2	17673	0.08693	FAinCSVD	217333952	G	0.0157	-1.712	Mixed	{"AA":0.0439	EA:0.0079	EU:0.1044
2:217379167:A:G	G	0.0519	2	17673	0.08693	FAinCSVD	217379167	A	0.0303	1.712	Mixed	{"AA":0.0015	EU:0.0268	HS:0.0144
2:217387690:G:C	C	-0.0189	2	17673	0.08767	FAinCSVD	217387690	G	0.0111	-1.708	Mixed	{"AA":0.0749	EA:0.1974	EU:0.33
2:217335603:C:A	A	-0.0475	2	17673	0.08802	FAinCSVD	217335603	C	0.0279	-1.706	Mixed	{"AA":0.0068	EU:0.0338	HS:0.0303
2:217370566:A:T	T	-0.0265	2	17673	0.08849	FAinCSVD	217370566	A	0.0156	-1.703	Mixed	{"AA":0.0083	EA:0.001	EU:0.1074
2:217428055:A:G	G	-0.0187	2	17673	0.08945	FAinCSVD	217428055	A	0.011	-1.698	Mixed	{"AA":0.6899	EA:0.8839	EU:0.6839
2:217265237:A:G	G	-0.0821	2	17673	0.09079	FAinCSVD	217265237	A	0.0486	-1.691	Mixed	{"EU":0.0119	HS:0.0187	SA:0.0051}
2:217370836:C:T	T	-0.0263	2	17673	0.09135	FAinCSVD	217370836	C	0.0156	-1.688	Mixed	{"AA":0.0454	EA:0.0069	EU:0.1083
2:217370149:G:A	A	-0.0263	2	17673	0.09143	FAinCSVD	217370149	G	0.0156	-1.688	Mixed	{"AA":0.0454	EA:0.0069	EU:0.1074
2:217236313:C:G	G	-0.0573	2	17673	0.09187	FAinCSVD	217236313	C	0.034	-1.686	Mixed	{"AA":0.0015	EU:0.0278	HS:0.0144
2:217325421:AG:A	A	-0.0276	2	17673	0.09248	FAinCSVD	217325421	AG	0.0164	-1.682	Mixed	{"AA":0.0446	EA:0.0079	EU:0.1044
2:217327190:C:T	T	-0.0466	2	17673	0.09253	FAinCSVD	217327190	C	0.0277	-1.682	Mixed	{"AA":0.112	EU:0.0328	HS:0.036
2:217442058:CT:C	C	0.0626	2	17673	0.09279	FAinCSVD	217442058	CT	0.0372	1.681	Mixed	{}	intron_variant	rs61483486
2:217238344:T:C	C	-0.0533	2	17673	0.09376	FAinCSVD	217238344	T	0.0318	-1.676	Mixed	{"AA":0.0477	EA:0.126	EU:0.0209
2:217320313:G:C	C	-0.0467	2	17673	0.09389	FAinCSVD	217320313	G	0.0279	-1.675	Mixed	{"AA":0.1558	EU:0.0348	HS:0.0389
2:217324762:A:G	G	-0.0466	2	17673	0.09447	FAinCSVD	217324762	A	0.0279	-1.672	Mixed	{"AA":0.1505	EU:0.0348	HS:0.0375
2:217394973:CAG:C	C	-0.0187	2	17673	0.09497	FAinCSVD	217394973	CAG	0.0112	-1.67	Mixed	{"AA":0.115	EA:0.2034	EU:0.332
2:217380383:T:TTGCACCAC	TTGCACCAC	-0.0185	2	17673	0.09508	FAinCSVD	217380383	T	0.0111	-1.669	Mixed	{"AA":0.1278	EA:0.1974	EU:0.329
2:217240391:G:T	T	-0.0527	2	17673	0.09517	FAinCSVD	217240391	G	0.0316	-1.669	Mixed	{"AA":0.0484	EA:0.1161	EU:0.0209
2:217247515:G:A	A	0.0181	2	17673	0.09548	FAinCSVD	217247515	G	0.0109	1.667	Mixed	{"AA":0.621	EA:0.7242	EU:0.6014
2:217336180:A:G	G	-0.0461	2	17673	0.09595	FAinCSVD	217336180	A	0.0277	-1.665	Mixed	{"AA":0.1437	EU:0.0348	HS:0.0375
2:217333885:G:A	A	-0.046	2	17673	0.09655	FAinCSVD	217333885	G	0.0277	-1.662	Mixed	{"AA":0.2042	EU:0.0348	HS:0.049
2:217425937:T:G	G	-0.0182	2	17673	0.09715	FAinCSVD	217425937	T	0.011	-1.659	Mixed	{"AA":0.6929	EA:0.8839	EU:0.6839
2:217379457:CG:C	C	-0.0302	2	17673	0.09778	FAinCSVD	217379457	CG	0.0182	-1.656	Mixed	{"AA":0.0439	EA:0.0069	EU:0.1074
2:217384714:CATT:C	C	-0.0183	2	17673	0.09851	FAinCSVD	217384714	CATT	0.0111	-1.652	Mixed	{"AA":0.1286	EA:0.1974	EU:0.33
2:217319603:C:T	T	-0.0461	2	17673	0.09859	FAinCSVD	217319603	C	0.0279	-1.652	Mixed	{"AA":0.1089	EU:0.0348	HS:0.036
2:217323849:G:T	T	-0.0266	2	17673	0.09899	FAinCSVD	217323849	G	0.0161	-1.65	Mixed	{"AA":0.0431	EA:0.0079	EU:0.1044
2:217304772:GAA:G	G	-0.0227	2	17673	0.09954	FAinCSVD	217304772	GAA	0.0138	-1.647	Mixed	{"AA":0.5877	EA:0.4187	EU:0.1988
2:217272480:G:A	A	-0.0483	2	17673	0.09983	FAinCSVD	217272480	G	0.0293	-1.646	Mixed	{"AA":0.0008	EU:0.0338	HS:0.0231
2:217349718:G:T	T	-0.0455	2	17673	0.1002	FAinCSVD	217349718	G	0.0277	-1.644	Mixed	{"AA":0.1036	EU:0.0348	HS:0.0346
2:217343919:C:G	G	-0.0454	2	17673	0.1009	FAinCSVD	217343919	C	0.0277	-1.64	Mixed	{"AA":0.1566	EA:0.001	EU:0.0348
2:217335256:A:G	G	-0.0455	2	17673	0.1013	FAinCSVD	217335256	A	0.0277	-1.639	Mixed	{"AA":0.0348	EU:0.0348	HS:0.0331
2:217333566:T:C	C	-0.0251	2	17673	0.1019	FAinCSVD	217333566	T	0.0153	-1.636	Mixed	{"AA":0.2345	EA:0.1806	EU:0.1153
2:217354648:G:C	C	-0.0453	2	17673	0.1022	FAinCSVD	217354648	G	0.0277	-1.634	Mixed	{"AA":0.1006	EU:0.0348	HS:0.0346
2:217348105:C:T	T	-0.0452	2	17673	0.1028	FAinCSVD	217348105	C	0.0277	-1.631	Mixed	{"AA":0.1036	EU:0.0348	HS:0.0346
2:217339306:C:T	T	-0.0255	2	17673	0.1029	FAinCSVD	217339306	C	0.0156	-1.631	Mixed	{"AA":0.053	EA:0.0079	EU:0.1044
2:217391637:T:A	A	-0.0181	2	17673	0.1033	FAinCSVD	217391637	T	0.0111	-1.629	Mixed	{"AA":0.1263	EA:0.2044	EU:0.333
2:217349780:T:G	G	-0.0451	2	17673	0.1034	FAinCSVD	217349780	T	0.0277	-1.629	Mixed	{"AA":0.1558	EA:0.001	EU:0.0348
2:217402330:G:A	A	-0.0366	2	17673	0.1046	FAinCSVD	217402330	G	0.0225	-1.623	Mixed	{"AA":0.0212	EA:0.2341	EU:0.0616
2:217370675:T:C	C	-0.025	2	17673	0.1047	FAinCSVD	217370675	T	0.0154	-1.622	Mixed	{"AA":0.3472	EA:0.3442	EU:0.1332
2:217349155:C:T	T	-0.045	2	17673	0.1049	FAinCSVD	217349155	C	0.0277	-1.622	Mixed	{"AA":0.1006	EU:0.0348	HS:0.0346
2:217283745:C:A	A	-0.07	2	17673	0.105	FAinCSVD	217283745	C	0.0432	-1.621	Mixed	{"EU":0.0199	HS:0.0144	SA:0.0112}
2:217345357:C:T	T	-0.0449	2	17673	0.1061	FAinCSVD	217345357	C	0.0278	-1.616	Mixed	{"AA":0.0348	EU:0.0348	HS:0.0331
2:217375647:G:A	A	0.0248	2	17673	0.1067	FAinCSVD	217375647	G	0.0154	1.613	Mixed	{"AA":0.5749	EA:0.6558	EU:0.8658
2:217346041:C:G	G	-0.0446	2	17673	0.1074	FAinCSVD	217346041	C	0.0277	-1.61	Mixed	{"AA":0.1036	EA:0.001	EU:0.0348
2:217295342:C:T	T	-0.0775	2	17673	0.1081	FAinCSVD	217295342	C	0.0482	-1.607	Mixed	{"EU":0.0119	HS:0.0115	SA:0.0041}
2:217209075:C:T	T	-0.0436	2	17673	0.1082	FAinCSVD	217209075	C	0.0271	-1.606	Mixed	{"AA":0.0363	EA:0.1647	EU:0.0457
2:217297350:G:A	A	-0.0227	2	17673	0.1082	FAinCSVD	217297350	G	0.0142	-1.606	Mixed	{"AA":0.3222	EA:0.3363	EU:0.17
2:217298205:A:G	G	-0.0227	2	17673	0.1091	FAinCSVD	217298205	A	0.0141	-1.602	Mixed	{"AA":0.323	EA:0.3363	EU:0.17
2:217253962:C:T	T	-0.063	2	17673	0.1102	FAinCSVD	217253962	C	0.0394	-1.597	Mixed	{"AA":0.0008	EU:0.0278	HS:0.0115
2:217306698:T:G	G	-0.0226	2	17673	0.1113	FAinCSVD	217306698	T	0.0142	-1.592	Mixed	{"AA":0.3623	EA:0.3403	EU:0.169
2:217341737:G:A	A	-0.0442	2	17673	0.1114	FAinCSVD	217341737	G	0.0277	-1.592	Mixed	{"AA":0.1036	EA:0.001	EU:0.0348
2:217342130:C:T	T	-0.0441	2	17673	0.1115	FAinCSVD	217342130	C	0.0277	-1.591	Mixed	{"AA":0.1036	EA:0.001	EU:0.0348
2:217263383:A:G	G	-0.0276	2	17673	0.1142	FAinCSVD	217263383	A	0.0175	-1.58	Mixed	{"AA":0.3714	EA:0.1925	EU:0.0924
2:217356809:G:A	A	-0.0436	2	17673	0.1152	FAinCSVD	217356809	G	0.0277	-1.575	Mixed	{"AA":0.1679	EU:0.0348	HS:0.0461
2:217355484:C:T	T	-0.0436	2	17673	0.1154	FAinCSVD	217355484	C	0.0277	-1.574	Mixed	{"AA":0.1694	EU:0.0348	HS:0.0461
2:217380694:C:T	T	-0.0425	2	17673	0.1159	FAinCSVD	217380694	C	0.027	-1.572	Mixed	{"AA":0.1581	EA:0.001	EU:0.0358
2:217320074:A:G	G	-0.0222	2	17673	0.1168	FAinCSVD	217320074	A	0.0142	-1.568	Mixed	{"AA":0.3192	EA:0.3661	EU:0.169
2:217313455:T:A	A	-0.0222	2	17673	0.1171	FAinCSVD	217313455	T	0.0142	-1.567	Mixed	{"AA":0.3192	EA:0.3671	EU:0.168
2:217330561:G:T	T	-0.0435	2	17673	0.1184	FAinCSVD	217330561	G	0.0278	-1.562	Mixed	{"AA":0.0998	EU:0.0348	HS:0.0346
2:217431051:C:G	G	-0.0164	2	17673	0.1187	FAinCSVD	217431051	C	0.0105	-1.56	Mixed	{"AA":0.6785	EA:0.505	EU:0.5437
2:217380771:G:A	A	-0.0387	2	17673	0.12	FAinCSVD	217380771	G	0.0249	-1.555	Mixed	{"AA":0.2534	EA:0.1855	EU:0.0487
2:217442213:C:T	T	-0.0427	2	17673	0.12	FAinCSVD	217442213	C	0.0274	-1.555	Mixed	{"AA":0.0817	EA:0.0407	EU:0.0398
2:217377958:C:T	T	-0.0418	2	17673	0.1221	FAinCSVD	217377958	C	0.027	-1.546	Mixed	{"AA":0.1581	EU:0.0358	HS:0.0476
2:217249366:G:A	A	-0.0378	2	17673	0.1228	FAinCSVD	217249366	G	0.0245	-1.543	Mixed	{"AA":0.0023	EU:0.0427	HS:0.0144
2:217380521:C:T	T	-0.0416	2	17673	0.1233	FAinCSVD	217380521	C	0.027	-1.541	Mixed	{"AA":0.1664	EU:0.0358	HS:0.0476
2:217346692:A:G	G	-0.0432	2	17673	0.1237	FAinCSVD	217346692	A	0.0281	-1.539	Mixed	{"AA":0.1044	EU:0.0348	HS:0.036
2:217374523:G:A	A	-0.0345	2	17673	0.1239	FAinCSVD	217374523	G	0.0225	-1.539	Mixed	{"AA":0.0242	EA:0.1855	EU:0.0616
2:217381313:G:A	A	-0.0416	2	17673	0.1241	FAinCSVD	217381313	G	0.0271	-1.538	Mixed	{"AA":0.034	EU:0.0358	HS:0.0331
2:217183216:T:A	A	0.0368	2	17673	0.1242	FAinCSVD	217183216	T	0.0239	1.537	Mixed	{"AA":0.0038	EA:0.001	EU:0.0497
2:217376988:C:T	T	-0.0415	2	17673	0.1242	FAinCSVD	217376988	C	0.027	-1.537	Mixed	{"AA":0.1581	EU:0.0358	HS:0.0476
2:217389747:C:T	T	-0.0416	2	17673	0.1247	FAinCSVD	217389747	C	0.0271	-1.535	Mixed	{"AA":0.0333	EU:0.0368	HS:0.0331
2:217346675:G:T	T	-0.0431	2	17673	0.1253	FAinCSVD	217346675	G	0.0281	-1.533	Mixed	{"AA":0.1044	EU:0.0348	HS:0.036
2:217247921:A:T	T	0.0166	2	17673	0.1255	FAinCSVD	217247921	A	0.0108	1.532	Mixed	{"AA":0.646	EA:0.7609	EU:0.6292
2:217290643:G:C	C	-0.0215	2	17673	0.1269	FAinCSVD	217290643	G	0.0141	-1.526	Mixed	{"AA":0.2927	EA:0.3234	EU:0.17
2:217292067:A:T	T	-0.044	2	17673	0.1272	FAinCSVD	217292067	A	0.0289	-1.525	Mixed	{"AA":0.3601	EA:0.0258	EU:0.0348
2:217248865:G:A	A	0.0164	2	17673	0.1278	FAinCSVD	217248865	G	0.0108	1.523	Mixed	{"AA":0.649	EA:0.7609	EU:0.6282
2:217368146:G:C	C	-0.0411	2	17673	0.1281	FAinCSVD	217368146	G	0.027	-1.522	Mixed	{"AA":0.1581	EU:0.0358	HS:0.0476
2:217367286:T:C	C	-0.0411	2	17673	0.1282	FAinCSVD	217367286	T	0.027	-1.521	Mixed	{"AA":0.1581	EU:0.0358	HS:0.0476
2:217364445:T:C	C	-0.041	2	17673	0.1284	FAinCSVD	217364445	T	0.027	-1.52	Mixed	{"AA":0.1581	EU:0.0358	HS:0.0461
2:217328721:C:T	T	-0.0216	2	17673	0.1285	FAinCSVD	217328721	C	0.0142	-1.52	Mixed	{"AA":0.3669	EA:0.3671	EU:0.168
2:217363613:C:T	T	-0.041	2	17673	0.1285	FAinCSVD	217363613	C	0.027	-1.52	Mixed	{"AA":0.1654	EA:0.0004893	EU:0.03549
2:217390145:C:T	T	-0.0411	2	17673	0.1285	FAinCSVD	217390145	C	0.027	-1.52	Mixed	{"AA":0.1573	EU:0.0358	HS:0.0461
2:217391116:T:C	C	-0.041	2	17673	0.1293	FAinCSVD	217391116	T	0.027	-1.517	Mixed	{"AA":0.1604	EA:0.0079	EU:0.0358
2:217247182:T:G	G	0.0163	2	17673	0.1308	FAinCSVD	217247182	T	0.0108	1.511	Mixed	{"AA":0.649	EA:0.7619	EU:0.6282
2:217248494:C:A	A	0.0163	2	17673	0.1313	FAinCSVD	217248494	C	0.0108	1.509	Mixed	{"AA":0.649	EA:0.753	EU:0.6282
2:217283618:C:T	T	-0.0433	2	17673	0.1314	FAinCSVD	217283618	C	0.0287	-1.509	Mixed	{"AA":0.1974	EU:0.0358	HS:0.0533
2:217245937:C:A	A	0.0163	2	17673	0.1324	FAinCSVD	217245937	C	0.0108	1.505	Mixed	{"AA":0.6475	EA:0.7619	EU:0.6233
2:217370177:T:C	C	-0.0405	2	17673	0.1332	FAinCSVD	217370177	T	0.027	-1.502	Mixed	{"AA":0.1581	EU:0.0358	HS:0.0476
2:217261240:T:G	G	-0.0357	2	17673	0.1333	FAinCSVD	217261240	T	0.0238	-1.501	Mixed	{"AA":0.0023	EU:0.0437	HS:0.0159
2:217247045:C:G	G	0.0162	2	17673	0.1339	FAinCSVD	217247045	C	0.0108	1.499	Mixed	{"AA":0.6483	EA:0.7609	EU:0.6282
2:217253168:G:A	A	-0.0352	2	17673	0.1372	FAinCSVD	217253168	G	0.0237	-1.486	Mixed	{"AA":0.093	EA:0.0079	EU:0.0437
2:217382014:GATAAT:G	G	-0.0238	2	17673	0.1387	FAinCSVD	217382014	GATAAT	0.0161	-1.481	Mixed	{"AA":0.0061	EA:0.3433	EU:0.1233
2:217367946:A:G	G	-0.0727	2	17673	0.1421	FAinCSVD	217367946	A	0.0495	-1.468	Mixed	{"EU":0.0119	HS:0.0115	SA:0.0051}
2:217264636:C:T	T	-0.0348	2	17673	0.1431	FAinCSVD	217264636	C	0.0237	-1.464	Mixed	{"AA":0.0076	EA:0.0089	EU:0.0437
2:217318752:G:A	A	-0.0394	2	17673	0.1438	FAinCSVD	217318752	G	0.027	-1.462	Mixed	{"AA":0.0015	EU:0.0437	HS:0.0331
2:217263176:G:GT	GT	-0.0346	2	17673	0.1449	FAinCSVD	217263176	G	0.0238	-1.458	Mixed	{"AA":0.0091	EA:0.0079	EU:0.0437
2:217292065:A:G	G	-0.0423	2	17673	0.145	FAinCSVD	217292065	A	0.029	-1.457	Mixed	{"AA":0.1551	EU:0.0338	HS:0.0476
2:217424243:C:T	T	-0.0153	2	17673	0.1462	FAinCSVD	217424243	C	0.0105	-1.453	Mixed	{"AA":0.6142	EA:0.8492	EU:0.5616
2:217279850:T:C	C	-0.0689	2	17673	0.1464	FAinCSVD	217279850	T	0.0474	-1.452	Mixed	{"AA":0.002031	EU:0.01355	HS:0.007732
2:217424617:C:T	T	-0.0153	2	17673	0.1464	FAinCSVD	217424617	C	0.0105	-1.452	Mixed	{"AA":0.6165	EA:0.8492	EU:0.5626
2:217252700:T:C	C	0.0157	2	17673	0.1466	FAinCSVD	217252700	T	0.0108	1.452	Mixed	{"AA":0.9054	EA:0.75	EU:0.6352
2:217323662:G:A	A	-0.0205	2	17673	0.149	FAinCSVD	217323662	G	0.0142	-1.443	Mixed	{"AA":0.32	EA:0.3671	EU:0.168
2:217257640:C:T	T	-0.0342	2	17673	0.1491	FAinCSVD	217257640	C	0.0237	-1.443	Mixed	{"AA":0.093	EA:0.0079	EU:0.0437
2:217323174:G:A	A	-0.0205	2	17673	0.1491	FAinCSVD	217323174	G	0.0142	-1.443	Mixed	{"AA":0.3192	EA:0.3671	EU:0.168
2:217364764:G:T	T	-0.0358	2	17673	0.1499	FAinCSVD	217364764	G	0.0249	-1.44	Mixed	{"AA":0.257	EA:0.1645	EU:0.04858
2:217281440:T:C	C	-0.0414	2	17673	0.1502	FAinCSVD	217281440	T	0.0288	-1.439	Mixed	{"AA":0.0832	EU:0.0358	HS:0.0432
2:217277052:C:T	T	-0.0229	2	17673	0.1528	FAinCSVD	217277052	C	0.016	-1.43	Mixed	{"AA":0.0688	EA:0.0327	EU:0.0885
2:217280876:T:C	C	-0.0228	2	17673	0.154	FAinCSVD	217280876	T	0.016	-1.426	Mixed	{"AA":0.0144	EA:0.0327	EU:0.0885
2:217261649:C:T	T	-0.0317	2	17673	0.156	FAinCSVD	217261649	C	0.0224	-1.419	Mixed	{"AA":0.171	EA:0.1706	EU:0.0497
2:217352545:T:C	C	-0.0225	2	17673	0.159	FAinCSVD	217352545	T	0.016	-1.408	Mixed	{"AA":0.0053	EA:0.3482	EU:0.1233
2:217239643:G:A	A	0.0594	2	17673	0.1593	FAinCSVD	217239643	G	0.0422	1.407	Mixed	{"EU":0.0109	HS:0.0043}	upstream_gene_variant
2:217267685:C:G	G	-0.0359	2	17673	0.1593	FAinCSVD	217267685	C	0.0255	-1.407	Mixed	{"AA":0.0008	EU:0.0388	HS:0.0115
2:217266937:A:G	G	-0.0265	2	17673	0.1594	FAinCSVD	217266937	A	0.0188	-1.407	Mixed	{"AA":0.1959	EA:0.1885	EU:0.0885
2:217247704:TAC:T	T	0.0529	2	17673	0.1615	FAinCSVD	217247704	TAC	0.0378	1.4	Mixed	{}	downstream_gene_variant	rs372087523
2:217230478:T:C	C	-0.0262	2	17673	0.1642	FAinCSVD	217230478	T	0.0188	-1.391	Mixed	{"AA":0.0454	EA:0.1389	EU:0.1193
2:217347428:C:T	T	-0.0336	2	17673	0.1663	FAinCSVD	217347428	C	0.0242	-1.384	Mixed	{"AA":0.006815	EA:0.0001631	EU:0.05053
2:217228148:G:A	A	-0.0261	2	17673	0.1667	FAinCSVD	217228148	G	0.0189	-1.383	Mixed	{"AA":0.0469	EA:0.1379	EU:0.1193
2:217241528:G:C	C	-0.0147	2	17673	0.1673	FAinCSVD	217241528	G	0.0106	-1.381	Mixed	{"AA":0.3411	EA:0.2083	EU:0.4105
2:217228194:T:C	C	-0.026	2	17673	0.1679	FAinCSVD	217228194	T	0.0189	-1.379	Mixed	{"AA":0.0098	EA:0.1379	EU:0.1193
2:217247420:TAC:T	T	-0.015	2	17673	0.1691	FAinCSVD	217247420	TAC	0.0109	-1.375	Mixed	{}	downstream_gene_variant	rs1491474519
2:217289275:C:G	G	-0.0195	2	17673	0.1693	FAinCSVD	217289275	C	0.0142	-1.374	Mixed	{"AA":0.292	EA:0.3373	EU:0.167
2:217209599:G:C	C	-0.0327	2	17673	0.1706	FAinCSVD	217209599	G	0.0238	-1.37	Mixed	{"AA":0.0106	EA:0.1448	EU:0.0676
2:217228003:A:G	G	-0.0258	2	17673	0.1707	FAinCSVD	217228003	A	0.0189	-1.37	Mixed	{"AA":0.0726	EA:0.1379	EU:0.1193
2:217431572:G:A	A	-0.0144	2	17673	0.1722	FAinCSVD	217431572	G	0.0105	-1.365	Mixed	{"AA":0.2587	EA:0.369	EU:0.5249
2:217289413:C:T	T	-0.0193	2	17673	0.1726	FAinCSVD	217289413	C	0.0142	-1.364	Mixed	{"AA":0.292	EA:0.3254	EU:0.166
2:217212158:A:G	G	-0.0326	2	17673	0.173	FAinCSVD	217212158	A	0.0239	-1.363	Mixed	{"AA":0.0439	EA:0.1508	EU:0.0656
2:217380627:CT:C	C	-0.0188	2	17673	0.174	FAinCSVD	217380627	CT	0.0138	-1.359	Mixed	{}	intron_variant	rs1283804418
2:217327920:G:A	A	-0.0331	2	17673	0.1747	FAinCSVD	217327920	G	0.0244	-1.357	Mixed	{"AA":0.0008	EU:0.0457	HS:0.0101
2:217268345:G:A	A	-0.0217	2	17673	0.1761	FAinCSVD	217268345	G	0.016	-1.353	Mixed	{"AA":0.0166	EA:0.0347	EU:0.0895
2:217184367:GA:G	G	0.0236	2	17673	0.177	FAinCSVD	217184367	GA	0.0175	1.35	Mixed	{"AA":0.4433	EA:0.13	EU:0.1183
2:217394211:T:TA	TA	-0.0265	2	17673	0.179	FAinCSVD	217394211	T	0.0197	-1.344	Mixed	{"AA":0.0446	EA:0.0089	EU:0.0577
2:217179049:CT:C	C	0.0202	2	17673	0.181	FAinCSVD	217179049	CT	0.0151	1.338	Mixed	{"AA":0.4758	EA:0.2113	EU:0.1849
2:217429969:G:A	A	-0.0139	2	17673	0.185	FAinCSVD	217429969	G	0.0105	-1.326	Mixed	{"AA":0.2587	EA:0.3661	EU:0.5239
2:217395781:A:ATT	ATT	-0.0267	2	17673	0.1861	FAinCSVD	217395781	A	0.0202	-1.322	Mixed	{"AA":0.0424	EA:0.0089	EU:0.0537
2:217419879:G:A	A	-0.0369	2	17673	0.1884	FAinCSVD	217419879	G	0.028	-1.315	Mixed	{"AA":0.0008	EU:0.0348	HS:0.0231
2:217418605:A:C	C	0.0164	2	17673	0.1888	FAinCSVD	217418605	A	0.0125	1.314	Mixed	{"AA":0.2761	EA:0.4474	EU:0.7465
2:217250235:A:C	C	-0.0257	2	17673	0.1892	FAinCSVD	217250235	A	0.0196	-1.313	Mixed	{"AA":0.0598	EA:0.0218	EU:0.0845
2:217329154:T:C	C	-0.0706	2	17673	0.1893	FAinCSVD	217329154	T	0.0538	-1.313	Mixed	{"EU":0.0119	HS:0.0014}	intron_variant
2:217187146:C:T	T	-0.0489	2	17673	0.1902	FAinCSVD	217187146	C	0.0374	-1.31	Mixed	{"AA":0.0008	EU:0.0189	HS:0.0159}
2:217216372:G:C	C	-0.0314	2	17673	0.1904	FAinCSVD	217216372	G	0.0239	-1.309	Mixed	{"AA":0.0113	EA:0.1577	EU:0.0666
2:217419960:G:GC	GC	-0.0139	2	17673	0.192	FAinCSVD	217419960	G	0.0107	-1.305	Mixed	{"AA":0.1014	EA:0.2361	EU:0.4443
2:217248274:A:G	G	-0.0255	2	17673	0.1933	FAinCSVD	217248274	A	0.0196	-1.301	Mixed	{"AA":0.0635	EA:0.0218	EU:0.0845
2:217416703:C:T	T	-0.0138	2	17673	0.1947	FAinCSVD	217416703	C	0.0106	-1.297	Mixed	{"AA":0.1248	EA:0.2292	EU:0.4453
2:217232046:C:T	T	-0.0247	2	17673	0.1948	FAinCSVD	217232046	C	0.0191	-1.297	Mixed	{"AA":0.0098	EA:0.1399	EU:0.1113
2:217250571:G:A	A	0.014	2	17673	0.1955	FAinCSVD	217250571	G	0.0108	1.294	Mixed	{"AA":0.9077	EA:0.754	EU:0.6412
2:217291332:C:CT	CT	-0.0208	2	17673	0.1974	FAinCSVD	217291332	C	0.0161	-1.289	Mixed	{"AA":0.2852	EA:0.3056	EU:0.1243
2:217294495:G:A	A	-0.0284	2	17673	0.1974	FAinCSVD	217294495	G	0.0221	-1.289	Mixed	{"AA":0.5469	EA:0.2113	EU:0.0616
2:217244839:C:T	T	-0.0287	2	17673	0.2005	FAinCSVD	217244839	C	0.0224	-1.28	Mixed	{"AA":0.0023	EA:0.001	EU:0.0616
2:217220709:T:C	C	-0.0241	2	17673	0.2008	FAinCSVD	217220709	T	0.0189	-1.279	Mixed	{"AA":0.0461	EA:0.1379	EU:0.1203
2:217220872:G:A	A	-0.024	2	17673	0.2024	FAinCSVD	217220872	G	0.0189	-1.275	Mixed	{"AA":0.0461	EA:0.1379	EU:0.1203
2:217418730:C:T	T	0.069	2	17673	0.2027	FAinCSVD	217418730	C	0.0542	1.274	Mixed	{"AA":0.0008	EU:0.008	HS:0.0058}
2:217177458:T:TG	TG	-0.0134	2	17673	0.2075	FAinCSVD	217177458	T	0.0106	-1.26	Mixed	{"AA":0.4002	EA:0.381	EU:0.4751
2:217372848:C:A	A	-0.059	2	17673	0.2109	FAinCSVD	217372848	C	0.0471	-1.251	Mixed	{"EU":0.0109	HS:0.0187	SA:0.0072}
2:217306616:T:C	C	-0.0203	2	17673	0.2113	FAinCSVD	217306616	T	0.0162	-1.25	Mixed	{"AA":0.0439	EA:0.3214	EU:0.1223
2:217420305:T:TG	TG	-0.0293	2	17673	0.2127	FAinCSVD	217420305	T	0.0235	-1.246	Mixed	{"AA":0.0061	EU:0.0517	HS:0.0317
2:217178158:C:T	T	-0.0132	2	17673	0.2133	FAinCSVD	217178158	C	0.0106	-1.245	Mixed	{"AA":0.2216	EA:0.38	EU:0.4751
2:217419380:G:A	A	-0.0248	2	17673	0.2143	FAinCSVD	217419380	G	0.0199	-1.242	Mixed	{"AA":0.0008	EU:0.0815	HS:0.0231
2:217177744:A:G	G	-0.0131	2	17673	0.2176	FAinCSVD	217177744	A	0.0106	-1.233	Mixed	{"AA":0.4917	EA:0.3819	EU:0.4751
2:217275353:G:A	A	-0.035	2	17673	0.2179	FAinCSVD	217275353	G	0.0284	-1.232	Mixed	{"AA":0.1884	EU:0.0408	HS:0.0533
2:217180662:C:T	T	-0.0131	2	17673	0.2181	FAinCSVD	217180662	C	0.0106	-1.232	Mixed	{"AA":0.2163	EA:0.375	EU:0.4742
2:217204718:C:T	T	-0.0431	2	17673	0.2193	FAinCSVD	217204718	C	0.0351	-1.228	Mixed	{"EA":0.001	EU:0.0219	HS:0.0187
2:217233979:T:C	C	-0.0232	2	17673	0.2199	FAinCSVD	217233979	T	0.0189	-1.227	Mixed	{"AA":0.0719	EA:0.1379	EU:0.1143
2:217273775:T:G	G	-0.0336	2	17673	0.2201	FAinCSVD	217273775	T	0.0274	-1.226	Mixed	{"AA":0.0045	EA:0.004	EU:0.0338
2:217276112:T:C	C	-0.035	2	17673	0.2204	FAinCSVD	217276112	T	0.0286	-1.225	Mixed	{"AA":0.0832	EU:0.0388	HS:0.0432
2:217178751:A:G	G	-0.013	2	17673	0.2211	FAinCSVD	217178751	A	0.0106	-1.224	Mixed	{"AA":0.2216	EA:0.38	EU:0.4751
2:217186252:A:T	T	-0.0263	2	17673	0.2225	FAinCSVD	217186252	A	0.0216	-1.22	Mixed	{"AA":0.0061	EA:0.1429	EU:0.0795
2:217233990:G:A	A	-0.0231	2	17673	0.2231	FAinCSVD	217233990	G	0.0189	-1.218	Mixed	{"AA":0.0666	EA:0.1379	EU:0.1143
2:217253461:C:T	T	-0.0345	2	17673	0.2236	FAinCSVD	217253461	C	0.0284	-1.217	Mixed	{"AA":0.0439	EU:0.0427	HS:0.0447
2:217372307:C:A	A	-0.067	2	17673	0.2248	FAinCSVD	217372307	C	0.0552	-1.214	Mixed	{"EU":0.007	HS:0.0014	SA:0.002}
2:217284794:C:T	T	-0.0331	2	17673	0.2265	FAinCSVD	217284794	C	0.0274	-1.209	Mixed	{}	intron_variant	rs73072258
2:217180532:C:T	T	-0.0129	2	17673	0.2266	FAinCSVD	217180532	C	0.0107	-1.209	Mixed	{"AA":0.2163	EA:0.375	EU:0.4742
2:217184715:T:C	C	0.0211	2	17673	0.2269	FAinCSVD	217184715	T	0.0175	1.208	Mixed	{"AA":0.4433	EA:0.13	EU:0.1183
2:217254670:G:A	A	-0.034	2	17673	0.2286	FAinCSVD	217254670	G	0.0283	-1.204	Mixed	{"AA":0.0938	EU:0.0447	HS:0.0476
2:217185402:T:C	C	0.0519	2	17673	0.2311	FAinCSVD	217185402	T	0.0433	1.198	Mixed	{"AA":0.1286	EA:0.0268	EU:0.0159
2:217416882:G:A	A	-0.0281	2	17673	0.2315	FAinCSVD	217416882	G	0.0235	-1.197	Mixed	{"AA":0.0151	EU:0.0517	HS:0.0331
2:217182294:G:A	A	0.0209	2	17673	0.2323	FAinCSVD	217182294	G	0.0175	1.194	Mixed	{"AA":0.1664	EA:0.1677	EU:0.1193
2:217266927:C:T	T	-0.0311	2	17673	0.233	FAinCSVD	217266927	C	0.0261	-1.193	Mixed	{"AA":0.1929	EA:0.1657	EU:0.0477
2:217253611:A:G	G	-0.0579	2	17673	0.2332	FAinCSVD	217253611	A	0.0486	-1.192	Mixed	{"EU":0.0169	HS:0.0159	SA:0.0102}
2:217415631:T:C	C	-0.0266	2	17673	0.2336	FAinCSVD	217415631	T	0.0223	-1.191	Mixed	{"AA":0.0257	EA:0.0089	EU:0.0626
2:217202147:C:CA	CA	-0.0336	2	17673	0.2342	FAinCSVD	217202147	C	0.0282	-1.19	Mixed	{"AA":0.0378	EU:0.0239	HS:0.0317
2:217238236:A:C	C	0.0129	2	17673	0.2349	FAinCSVD	217238236	A	0.0109	1.188	Mixed	{"AA":0.3464	EA:0.625	EU:0.3897
2:217238238:C:G	G	0.0129	2	17673	0.2349	FAinCSVD	217238238	C	0.0109	1.188	Mixed	{"AA":0.3464	EA:0.625	EU:0.3897
2:217208991:A:C	C	-0.0405	2	17673	0.236	FAinCSVD	217208991	A	0.0342	-1.185	Mixed	{"AA":0.0424	EA:0.0387	EU:0.0358
2:217263758:C:T	T	-0.0334	2	17673	0.2363	FAinCSVD	217263758	C	0.0282	-1.184	Mixed	{"AA":0.0998	EU:0.0457	HS:0.049
2:217303494:C:T	T	0.0645	2	17673	0.2417	FAinCSVD	217303494	C	0.0551	1.171	Mixed	{"EU":0.007	HS:0.0029}	intron_variant
2:217415482:C:A	A	-0.0261	2	17673	0.2418	FAinCSVD	217415482	C	0.0223	-1.17	Mixed	{"AA":0.0144	EA:0.0079	EU:0.0626
2:217443802:C:T	T	-0.0342	2	17673	0.2428	FAinCSVD	217443802	C	0.0293	-1.168	Mixed	{"AA":0.0764	EA:0.0387	EU:0.0358
2:217358806:C:G	G	-0.0153	2	17673	0.2473	FAinCSVD	217358806	C	0.0132	-1.157	Mixed	{"AA":0.2716	EA:0.1825	EU:0.1809
2:217357803:C:G	G	-0.0208	2	17673	0.2475	FAinCSVD	217357803	C	0.018	-1.156	Mixed	{"AA":0.1263	EU:0.0726	HS:0.0605
2:217258456:A:C	C	-0.0325	2	17673	0.2517	FAinCSVD	217258456	A	0.0283	-1.146	Mixed	{"AA":0.0454	EU:0.0427	HS:0.0447
2:217225948:T:G	G	-0.022	2	17673	0.2558	FAinCSVD	217225948	T	0.0193	-1.136	Mixed	{"AA":0.0098	EA:0.13	EU:0.1163
2:217225955:T:C	C	-0.022	2	17673	0.2558	FAinCSVD	217225955	T	0.0193	-1.136	Mixed	{"AA":0.0098	EA:0.13	EU:0.1163
2:217225958:A:T	T	-0.022	2	17673	0.2558	FAinCSVD	217225958	A	0.0193	-1.136	Mixed	{"AA":0.0098	EA:0.13	EU:0.1163
2:217418190:C:T	T	-0.0251	2	17673	0.2614	FAinCSVD	217418190	C	0.0223	-1.123	Mixed	{"AA":0.0008	EA:0.0089	EU:0.0626
2:217186742:G:A	A	0.0471	2	17673	0.2634	FAinCSVD	217186742	G	0.0422	1.118	Mixed	{"AA":0.0008	EU:0.0189	HS:0.0101
2:217417768:G:A	A	-0.0491	2	17673	0.2636	FAinCSVD	217417768	G	0.0439	-1.118	Mixed	{"AA":0.0008	EU:0.0149	HS:0.0202
2:217263865:C:A	A	0.057	2	17673	0.2701	FAinCSVD	217263865	C	0.0516	1.103	Mixed	{"AA":0.0015	EU:0.0149	HS:0.0072
2:217210068:AT:A	A	0.0296	2	17673	0.2726	FAinCSVD	217210068	AT	0.027	1.097	Mixed	{"AA":0.3321	EA:0.0625	EU:0.0636
2:217186171:G:T	T	-0.0239	2	17673	0.2733	FAinCSVD	217186171	G	0.0218	-1.095	Mixed	{"AA":0.3411	EA:0.1538	EU:0.0795
2:217260231:G:A	A	-0.0309	2	17673	0.2734	FAinCSVD	217260231	G	0.0282	-1.095	Mixed	{"AA":0.0998	EU:0.0447	HS:0.049
2:217445394:CTCCT:C	C	-0.0138	2	17673	0.2809	FAinCSVD	217445394	CTCCT	0.0128	-1.078	Mixed	{}	downstream_gene_variant	rs1469035770
2:217185330:TTTTC:T	T	-0.0133	2	17673	0.2818	FAinCSVD	217185330	TTTTC	0.0124	-1.076	Mixed	{"AA":0.5008	EA:0.5645	EU:0.4901
2:217247780:TAC:T	T	-0.0301	2	17673	0.282	FAinCSVD	217247780	TAC	0.028	-1.076	Mixed	{"AA":0.0431	EA:0.003	EU:0.0447
2:217205832:G:A	A	-0.0246	2	17673	0.2861	FAinCSVD	217205832	G	0.023	-1.067	Mixed	{"AA":0.0484	EA:0.1577	EU:0.0716
2:217219641:T:C	C	0.0142	2	17673	0.2922	FAinCSVD	217219641	T	0.0135	1.053	Mixed	{"AA":0.0091	EA:0.0873	EU:0.1789
2:217207322:A:G	G	-0.0243	2	17673	0.2929	FAinCSVD	217207322	A	0.0231	-1.052	Mixed	{"AA":0.0477	EA:0.126	EU:0.0716
2:217442886:T:C	C	0.0113	2	17673	0.2931	FAinCSVD	217442886	T	0.0108	1.051	Mixed	{"AA":0.0961	EA:0.2569	EU:0.6074
2:217288955:T:A	A	-0.0169	2	17673	0.2932	FAinCSVD	217288955	T	0.016	-1.051	Mixed	{"AA":0.2844	EA:0.3085	EU:0.1252
2:217294871:G:A	A	0.0475	2	17673	0.2943	FAinCSVD	217294871	G	0.0453	1.049	Mixed	{"AA":0.0008	EU:0.0169	HS:0.0058}
2:217294627:A:T	T	-0.0461	2	17673	0.2951	FAinCSVD	217294627	A	0.0441	-1.047	Mixed	{"EU":0.0119	HS:0.0014	SA:0.002}
2:217430380:A:G	G	-0.0376	2	17673	0.2953	FAinCSVD	217430380	A	0.0359	-1.047	Mixed	{"AA":0.1543	EA:0.1369	EU:0.0159
2:217429226:C:G	G	-0.0373	2	17673	0.2994	FAinCSVD	217429226	C	0.0359	-1.038	Mixed	{"AA":0.1536	EA:0.1349	EU:0.0159
2:217199418:C:T	T	-0.0238	2	17673	0.3008	FAinCSVD	217199418	C	0.023	-1.035	Mixed	{"AA":0.0076	EA:0.127	EU:0.0726
2:217431561:A:T	T	-0.011	2	17673	0.3009	FAinCSVD	217431561	A	0.0106	-1.035	Mixed	{"AA":0.1815	EA:0.3065	EU:0.4404
2:217428582:T:C	C	-0.0371	2	17673	0.3014	FAinCSVD	217428582	T	0.0359	-1.033	Mixed	{"AA":0.1536	EA:0.1369	EU:0.0159
2:217194060:C:T	T	-0.0238	2	17673	0.3028	FAinCSVD	217194060	C	0.0231	-1.03	Mixed	{"AA":0.0076	EA:0.129	EU:0.0726
2:217442931:T:C	C	0.0111	2	17673	0.3033	FAinCSVD	217442931	T	0.0108	1.029	Mixed	{"AA":0.2564	EA:0.2599	EU:0.6143
2:217202537:C:T	T	-0.0236	2	17673	0.3064	FAinCSVD	217202537	C	0.023	-1.023	Mixed	{"AA":0.0076	EA:0.1369	EU:0.0726
2:217238435:G:A	A	0.054	2	17673	0.3081	FAinCSVD	217238435	G	0.053	1.019	Mixed	{"EU":0.006	HS:0.0043}	upstream_gene_variant
2:217284751:CA:C	C	-0.0191	2	17673	0.3082	FAinCSVD	217284751	CA	0.0187	-1.019	Mixed	{"AA":0.3328	EA:0.0992	EU:0.0994
2:217442071:T:C	C	0.011	2	17673	0.3082	FAinCSVD	217442071	T	0.0108	1.019	Mixed	{"AA":0.0968	EA:0.2579	EU:0.6054
2:217197867:GA:G	G	-0.0235	2	17673	0.3083	FAinCSVD	217197867	GA	0.023	-1.019	Mixed	{"AA":0.0076	EA:0.127	EU:0.0726
2:217195341:G:A	A	-0.0234	2	17673	0.3089	FAinCSVD	217195341	G	0.023	-1.018	Mixed	{"AA":0.0076	EA:0.128	EU:0.0726
2:217187325:A:G	G	0.0114	2	17673	0.313	FAinCSVD	217187325	A	0.0113	1.009	Mixed	{"AA":0.4607	EA:0.5635	EU:0.3012
2:217447117:T:C	C	0.0108	2	17673	0.3175	FAinCSVD	217447117	T	0.0108	1	Mixed	{"AA":0.1188	EA:0.256	EU:0.6044
2:217245391:G:A	A	0.0113	2	17673	0.321	FAinCSVD	217245391	G	0.0114	0.992	Mixed	{"AA":0.5393	EA:0.7659	EU:0.6382
2:217434515:A:G	G	0.0114	2	17673	0.321	FAinCSVD	217434515	A	0.0115	0.992	Mixed	{"AA":0.5136	EA:0.123	EU:0.2763
2:217199884:C:T	T	-0.0224	2	17673	0.3276	FAinCSVD	217199884	C	0.0229	-0.979	Mixed	{"AA":0.3321	EA:0.129	EU:0.0726
2:217427625:C:G	G	-0.0103	2	17673	0.3294	FAinCSVD	217427625	C	0.0106	-0.975	Mixed	{"AA":0.1762	EA:0.3036	EU:0.4404
2:217446333:A:T	T	0.0104	2	17673	0.3334	FAinCSVD	217446333	A	0.0108	0.967	Mixed	{"AA":0.118	EA:0.2569	EU:0.6054
2:217433208:A:G	G	0.0111	2	17673	0.3347	FAinCSVD	217433208	A	0.0115	0.965	Mixed	{"AA":0.7216	EA:0.1181	EU:0.2783
2:217296445:C:A	A	-0.0249	2	17673	0.335	FAinCSVD	217296445	C	0.0258	-0.964	Mixed	{"AA":0.003	EA:0.0159	EU:0.0437
2:217391941:T:C	C	0.0325	2	17673	0.3402	FAinCSVD	217391941	T	0.0341	0.954	Mixed	{"AA":0.0166	EA:0.0417	EU:0.0209
2:217245398:T:C	C	0.0107	2	17673	0.3465	FAinCSVD	217245398	T	0.0114	0.941	Mixed	{"AA":0.5408	EA:0.7688	EU:0.6372
2:217442216:T:TCA	TCA	0.0189	2	17673	0.3473	FAinCSVD	217442216	T	0.0201	0.94	Mixed	{}	intron_variant	rs752148877
2:217246055:G:A	A	-0.0256	2	17673	0.3489	FAinCSVD	217246055	G	0.0273	-0.937	Mixed	{"AA":0.0159	EA:0.0218	EU:0.0388
2:217339602:A:G	G	-0.024	2	17673	0.3546	FAinCSVD	217339602	A	0.0259	-0.926	Mixed	{"AA":0.0023	EA:0.0169	EU:0.0437
2:217438766:T:A	A	0.0144	2	17673	0.362	FAinCSVD	217438766	T	0.0158	0.912	Mixed	{"AA":0.8684	EA:0.5228	EU:0.8529
2:217413668:A:G	G	-0.0098	2	17673	0.3655	FAinCSVD	217413668	A	0.0108	-0.905	Mixed	{"AA":0.5166	EA:0.2401	EU:0.3926
2:217239661:C:T	T	-0.0176	2	17673	0.3661	FAinCSVD	217239661	C	0.0195	-0.904	Mixed	{"AA":0.1725	EA:0.1369	EU:0.1024
2:217438635:T:C	C	0.0143	2	17673	0.367	FAinCSVD	217438635	T	0.0158	0.902	Mixed	{"AA":0.8684	EA:0.5228	EU:0.8529
2:217243369:C:G	G	-0.0179	2	17673	0.3678	FAinCSVD	217243369	C	0.0199	-0.901	Mixed	{"AA":0.1551	EA:0.1339	EU:0.1024
2:217412652:T:G	G	-0.0096	2	17673	0.3725	FAinCSVD	217412652	T	0.0108	-0.892	Mixed	{"AA":0.4486	EA:0.2133	EU:0.3926
2:217441951:G:A	A	0.014	2	17673	0.3725	FAinCSVD	217441951	G	0.0157	0.892	Mixed	{"AA":0.7292	EA:0.5218	EU:0.8529
2:217343917:G:A	A	-0.0436	2	17673	0.3728	FAinCSVD	217343917	G	0.0489	-0.891	Mixed	{"EU":0.0099	HS:0.0144}	non_coding_transcript_exon_variant
2:217182568:A:C	C	0.0175	2	17673	0.3729	FAinCSVD	217182568	A	0.0196	0.891	Mixed	{"AA":0.0068	EA:0.0794	EU:0.0905
2:217188296:C:T	T	0.01	2	17673	0.3771	FAinCSVD	217188296	C	0.0114	0.883	Mixed	{"AA":0.0499	EA:0.5635	EU:0.2922
2:217412219:GCATT:G	G	-0.0094	2	17673	0.382	FAinCSVD	217412219	GCATT	0.0108	-0.874	Mixed	{"AA":0.4743	EA:0.2411	EU:0.3926
2:217364013:C:T	T	-0.0275	2	17673	0.3828	FAinCSVD	217364013	C	0.0315	-0.873	Mixed	{"AA":0.00482	EA:0.0001631	EU:0.03336
2:217422440:A:T	T	-0.0328	2	17673	0.3844	FAinCSVD	217422440	A	0.0377	-0.87	Mixed	{"AA":0.1157	EA:0.1339	EU:0.0149
2:217240036:T:G	G	-0.0169	2	17673	0.3876	FAinCSVD	217240036	T	0.0195	-0.864	Mixed	{"AA":0.0106	EA:0.1369	EU:0.1024
2:217364448:G:A	A	-0.0223	2	17673	0.3883	FAinCSVD	217364448	G	0.0259	-0.863	Mixed	{"AA":0.0023	EA:0.0179	EU:0.0437
2:217373652:A:G	G	-0.0223	2	17673	0.3889	FAinCSVD	217373652	A	0.0259	-0.862	Mixed	{"AA":0.0023	EA:0.0179	EU:0.0437
2:217197876:A:G	G	0.0097	2	17673	0.3899	FAinCSVD	217197876	A	0.0112	0.86	Mixed	{"AA":0.4894	EA:0.5675	EU:0.3032
2:217412087:C:T	T	-0.0092	2	17673	0.3904	FAinCSVD	217412087	C	0.0108	-0.859	Mixed	{"AA":0.4486	EA:0.2133	EU:0.3926
2:217381863:A:G	G	-0.0222	2	17673	0.3913	FAinCSVD	217381863	A	0.0259	-0.857	Mixed	{"AA":0.0023	EA:0.0179	EU:0.0437
2:217204634:G:A	A	0.0093	2	17673	0.3923	FAinCSVD	217204634	G	0.0109	0.855	Mixed	{"AA":0.2693	EA:0.6558	EU:0.3678
2:217199584:A:G	G	0.0096	2	17673	0.3934	FAinCSVD	217199584	A	0.0112	0.853	Mixed	{"AA":0.4894	EA:0.5685	EU:0.3022
2:217209797:C:T	T	-0.0224	2	17673	0.3979	FAinCSVD	217209797	C	0.0266	-0.845	Mixed	{"AA":0.0023	EU:0.0338	HS:0.0303
2:217242234:G:A	A	-0.0168	2	17673	0.4002	FAinCSVD	217242234	G	0.0199	-0.841	Mixed	{"AA":0.1558	EA:0.1359	EU:0.0984
2:217385802:A:G	G	-0.0217	2	17673	0.4012	FAinCSVD	217385802	A	0.0259	-0.839	Mixed	{"AA":0.0023	EA:0.0179	EU:0.0437
2:217189458:T:C	C	0.0095	2	17673	0.4028	FAinCSVD	217189458	T	0.0113	0.837	Mixed	{"AA":0.4455	EA:0.5625	EU:0.2962
2:217376953:T:C	C	-0.0216	2	17673	0.4043	FAinCSVD	217376953	T	0.0259	-0.834	Mixed	{"AA":0.0023	EA:0.0179	EU:0.0437
2:217375641:A:T	T	-0.0215	2	17673	0.4055	FAinCSVD	217375641	A	0.0259	-0.832	Mixed	{"AA":0.0023	EA:0.0179	EU:0.0437
2:217309654:C:G	G	-0.0364	2	17673	0.4074	FAinCSVD	217309654	C	0.044	-0.829	Mixed	{"AA":0.0008	EU:0.0159	HS:0.0159
2:217186741:T:C	C	0.009	2	17673	0.4078	FAinCSVD	217186741	T	0.0109	0.828	Mixed	{"AA":0.7693	EA:0.7857	EU:0.5199
2:217435645:C:T	T	0.0351	2	17673	0.4088	FAinCSVD	217435645	C	0.0425	0.826	Mixed	{"AA":0.0008	EU:0.0119	HS:0.0043
2:217424862:G:A	A	-0.0173	2	17673	0.4097	FAinCSVD	217424862	G	0.0209	-0.824	Mixed	{"AA":0.0113	EA:0.0357	EU:0.0835
2:217420793:A:C	C	0.0355	2	17673	0.4142	FAinCSVD	217420793	A	0.0434	0.817	Mixed	{"AA":0.0008	EU:0.0199	HS:0.0058}
2:217426578:G:A	A	-0.0435	2	17673	0.4246	FAinCSVD	217426578	G	0.0545	-0.798	Mixed	{"AA":0.0015	EU:0.007	HS:0.0231
2:217197291:A:G	G	0.0089	2	17673	0.4301	FAinCSVD	217197291	A	0.0113	0.789	Mixed	{"AA":0.056	EA:0.5675	EU:0.2992
2:217184275:A:T	T	-0.0147	2	17673	0.4305	FAinCSVD	217184275	A	0.0187	-0.788	Mixed	{"AA":0.0053	EU:0.1064	HS:0.0432
2:217266627:T:TA	TA	-0.0204	2	17673	0.4329	FAinCSVD	217266627	T	0.026	-0.784	Mixed	{"AA":0.1891	EA:0.0228	EU:0.0417
2:217208201:C:T	T	-0.0138	2	17673	0.4335	FAinCSVD	217208201	C	0.0176	-0.783	Mixed	{"AA":0.0658	EA:0.2123	EU:0.1193
2:217208200:C:A	A	-0.0137	2	17673	0.4341	FAinCSVD	217208200	C	0.0176	-0.782	Mixed	{"AA":0.0658	EA:0.2123	EU:0.1203
2:217408103:G:A	A	-0.0402	2	17673	0.4364	FAinCSVD	217408103	G	0.0517	-0.778	Mixed	{"AA":0.289	EU:0.0089	HS:0.0303}
2:217254722:C:A	A	-0.0202	2	17673	0.4374	FAinCSVD	217254722	C	0.0261	-0.777	Mixed	{"AA":0.003	EA:0.0218	EU:0.0417
2:217226858:G:T	T	-0.0386	2	17673	0.4381	FAinCSVD	217226858	G	0.0497	-0.775	Mixed	{"AA":0.0008	EU:0.0209	HS:0.0058
2:217348662:C:CA	CA	-0.0332	2	17673	0.4387	FAinCSVD	217348662	C	0.0428	-0.774	Mixed	{"AA":0.1702	EA:0.1835	EU:0.0169
2:217406750:A:G	G	-0.0399	2	17673	0.4398	FAinCSVD	217406750	A	0.0517	-0.773	Mixed	{"AA":0.2897	EU:0.0089	HS:0.0303}
2:217195655:G:A	A	0.0086	2	17673	0.4434	FAinCSVD	217195655	G	0.0112	0.766	Mixed	{"AA":0.4463	EA:0.5665	EU:0.3002
2:217194352:T:TA	TA	0.0086	2	17673	0.4463	FAinCSVD	217194352	T	0.0112	0.762	Mixed	{"AA":0.4546	EA:0.5655	EU:0.3002
2:217263844:T:A	A	-0.0198	2	17673	0.4465	FAinCSVD	217263844	T	0.026	-0.761	Mixed	{"AA":0.0182	EA:0.0218	EU:0.0417
2:217194791:G:A	A	0.0086	2	17673	0.4467	FAinCSVD	217194791	G	0.0112	0.761	Mixed	{"AA":0.3797	EA:0.5665	EU:0.3002
2:217254095:A:T	T	-0.0198	2	17673	0.4472	FAinCSVD	217254095	A	0.026	-0.76	Mixed	{"AA":0.174	EA:0.0218	EU:0.0427
2:217252393:T:A	A	-0.0197	2	17673	0.4474	FAinCSVD	217252393	T	0.026	-0.76	Mixed	{"AA":0.1793	EA:0.0218	EU:0.0427
2:217194911:C:A	A	0.0085	2	17673	0.4499	FAinCSVD	217194911	C	0.0113	0.756	Mixed	{"AA":0.0166	EA:0.5615	EU:0.2942
2:217270008:C:G	G	-0.0196	2	17673	0.4506	FAinCSVD	217270008	C	0.026	-0.754	Mixed	{"AA":0.0189	EA:0.0228	EU:0.0408
2:217259366:C:T	T	-0.0196	2	17673	0.4508	FAinCSVD	217259366	C	0.026	-0.754	Mixed	{"AA":0.0197	EA:0.0218	EU:0.0417
2:217193537:T:G	G	0.0084	2	17673	0.456	FAinCSVD	217193537	T	0.0112	0.745	Mixed	{"AA":0.4864	EA:0.5635	EU:0.3012
2:217212547:C:CT	CT	-0.0086	2	17673	0.4574	FAinCSVD	217212547	C	0.0116	-0.743	Mixed	{"AA":0.5227	EA:0.5992	EU:0.3519
2:217410961:C:T	T	-0.0163	2	17673	0.4606	FAinCSVD	217410961	C	0.0221	-0.738	Mixed	{"AA":0.4546	EA:0.0248	EU:0.0586
2:217205084:G:A	A	0.0288	2	17673	0.4616	FAinCSVD	217205084	G	0.0391	0.736	Mixed	{"AA":0.0015	EU:0.0199	HS:0.0058}
2:217437917:C:T	T	-0.0085	2	17673	0.4639	FAinCSVD	217437917	C	0.0116	-0.732	Mixed	{"AA":0.8253	EA:0.2907	EU:0.2724
2:217334113:T:C	C	0.0358	2	17673	0.4642	FAinCSVD	217334113	T	0.0488	0.732	Mixed	{"AA":0.0023	EA:0.002	EU:0.0139
2:217258982:G:T	T	-0.019	2	17673	0.4643	FAinCSVD	217258982	G	0.026	-0.732	Mixed	{"AA":0.1959	EA:0.0218	EU:0.0417
2:217270910:G:A	A	-0.019	2	17673	0.4644	FAinCSVD	217270910	G	0.0259	-0.732	Mixed	{"AA":0.1611	EA:0.0228	EU:0.0408
2:217258341:A:G	G	0.0231	2	17673	0.467	FAinCSVD	217258341	A	0.0318	0.727	Mixed	{"AA":0.0023	EU:0.0368	HS:0.0245
2:217194636:C:A	A	0.0081	2	17673	0.4711	FAinCSVD	217194636	C	0.0113	0.721	Mixed	{"AA":0.0469	EA:0.5615	EU:0.2942
2:217424415:G:A	A	-0.0142	2	17673	0.4753	FAinCSVD	217424415	G	0.0198	-0.714	Mixed	{"AA":0.0257	EA:0.0357	EU:0.0845
2:217432929:AT:A	A	-0.009	2	17673	0.4776	FAinCSVD	217432929	AT	0.0127	-0.71	Mixed	{}	intron_variant	["IGFBP2"]
2:217231860:G:A	A	0.0349	2	17673	0.4809	FAinCSVD	217231860	G	0.0495	0.705	Mixed	{"AA":0.0015	EU:0.0139	HS:0.0072
2:217423470:A:G	G	-0.0138	2	17673	0.4859	FAinCSVD	217423470	A	0.0198	-0.697	Mixed	{"AA":0.0287	EA:0.0357	EU:0.0845
2:217425795:A:G	G	-0.0138	2	17673	0.4862	FAinCSVD	217425795	A	0.0198	-0.696	Mixed	{"AA":0.0257	EA:0.0367	EU:0.0855
2:217227896:T:C	C	0.0366	2	17673	0.4872	FAinCSVD	217227896	T	0.0527	0.695	Mixed	{"AA":0.0008	EU:0.0139}	intron_variant
2:217427394:C:T	T	-0.0137	2	17673	0.488	FAinCSVD	217427394	C	0.0198	-0.693	Mixed	{"AA":0.0257	EA:0.0357	EU:0.0855
2:217426181:G:A	A	-0.024	2	17673	0.4895	FAinCSVD	217426181	G	0.0347	-0.691	Mixed	{"AA":0.4501	EA:0.1369	EU:0.0199
2:217192005:A:G	G	0.0077	2	17673	0.4896	FAinCSVD	217192005	A	0.0112	0.691	Mixed	{"AA":0.444	EA:0.5645	EU:0.3111
2:217425709:G:C	C	-0.0137	2	17673	0.4902	FAinCSVD	217425709	G	0.0198	-0.69	Mixed	{"AA":0.0257	EA:0.0367	EU:0.0855
2:217437729:G:C	C	0.0072	2	17673	0.4937	FAinCSVD	217437729	G	0.0105	0.684	Mixed	{"AA":0.0651	EA:0.2609	EU:0.4861
2:217203920:A:G	G	0.0073	2	17673	0.4939	FAinCSVD	217203920	A	0.0106	0.684	Mixed	{"AA":0.764	EA:0.7768	EU:0.4563
2:217271147:G:A	A	-0.0178	2	17673	0.494	FAinCSVD	217271147	G	0.026	-0.684	Mixed	{"AA":0.1982	EA:0.0228	EU:0.0408
2:217424837:C:A	A	-0.0136	2	17673	0.4949	FAinCSVD	217424837	C	0.0199	-0.683	Mixed	{"AA":0.0129	EA:0.0357	EU:0.0835
2:217296830:TG:T	T	-0.0162	2	17673	0.5	FAinCSVD	217296830	TG	0.0241	-0.674	Mixed	{"AA":0.0015	EU:0.0298	HS:0.0216
2:217198683:AT:A	A	0.0098	2	17673	0.5021	FAinCSVD	217198683	AT	0.0145	0.671	Mixed	{"AA":0.3691	EA:0.244	EU:0.2575
2:217204795:C:G	G	-0.0329	2	17673	0.504	FAinCSVD	217204795	C	0.0492	-0.668	Mixed	{"AA":0.0008	EU:0.0169	HS:0.0086
2:217209289:T:G	G	0.0072	2	17673	0.5049	FAinCSVD	217209289	T	0.0108	0.667	Mixed	{"AA":0.6286	EA:0.6438	EU:0.3777
2:217410929:A:G	G	-0.0146	2	17673	0.5067	FAinCSVD	217410929	A	0.0221	-0.664	Mixed	{"AA":0.5794	EA:0.0248	EU:0.0596
2:217422286:C:T	T	-0.0219	2	17673	0.5095	FAinCSVD	217422286	C	0.0332	-0.66	Mixed	{"AA":0.3525	EA:0.126	EU:0.0189
2:217428567:C:A	A	-0.0139	2	17673	0.5131	FAinCSVD	217428567	C	0.0213	-0.654	Mixed	{"AA":0.0038	EU:0.0666	HS:0.0331
2:217416862:T:G	G	0.0187	2	17673	0.5138	FAinCSVD	217416862	T	0.0286	0.653	Mixed	{"AA":0.0802	EA:0.1508	EU:0.0249
2:217426768:G:A	A	-0.0128	2	17673	0.5181	FAinCSVD	217426768	G	0.0198	-0.646	Mixed	{"AA":0.0257	EA:0.0367	EU:0.0855
2:217191887:G:C	C	0.0072	2	17673	0.5222	FAinCSVD	217191887	G	0.0112	0.64	Mixed	{"AA":0.0484	EA:0.5585	EU:0.3052
2:217209138:G:A	A	0.0069	2	17673	0.5248	FAinCSVD	217209138	G	0.0108	0.636	Mixed	{"AA":0.2821	EA:0.6508	EU:0.3767
2:217360943:G:T	T	0.0174	2	17673	0.5248	FAinCSVD	217360943	G	0.0274	0.636	Mixed	{"AA":0.0469	EU:0.0338	HS:0.0202
2:217423589:T:G	G	-0.0117	2	17673	0.5279	FAinCSVD	217423589	T	0.0185	-0.631	Mixed	{"AA":0.0045	EA:0.3026	EU:0.1034
2:217237803:A:T	T	0.0066	2	17673	0.5302	FAinCSVD	217237803	A	0.0105	0.628	Mixed	{"AA":0.6513	EA:0.7917	EU:0.4911
2:217401361:G:A	A	-0.032	2	17673	0.5322	FAinCSVD	217401361	G	0.0512	-0.625	Mixed	{"AA":0.4319	EU:0.0089	HS:0.0389}
2:217240630:T:C	C	0.0065	2	17673	0.535	FAinCSVD	217240630	T	0.0105	0.62	Mixed	{"AA":0.6513	EA:0.7927	EU:0.4911
2:217411400:C:T	T	-0.0168	2	17673	0.5393	FAinCSVD	217411400	C	0.0274	-0.614	Mixed	{"AA":0.0008	EA:0.0109	EU:0.0417
2:217402685:A:C	C	-0.0314	2	17673	0.5403	FAinCSVD	217402685	A	0.0513	-0.612	Mixed	{"AA":0.4637	EU:0.0089	HS:0.0375}
2:217423222:C:T	T	-0.0112	2	17673	0.5447	FAinCSVD	217423222	C	0.0185	-0.606	Mixed	{"AA":0.0045	EA:0.3036	EU:0.1034
2:217191570:A:G	G	-0.0138	2	17673	0.5493	FAinCSVD	217191570	A	0.023	-0.599	Mixed	{"AA":0.0061	EA:0.13	EU:0.0736
2:217425774:CT:C	C	-0.0119	2	17673	0.5504	FAinCSVD	217425774	CT	0.0199	-0.597	Mixed	{"AA":0.0446	EA:0.0605	EU:0.0855
2:217407415:C:A	A	-0.0301	2	17673	0.5525	FAinCSVD	217407415	C	0.0507	-0.594	Mixed	{"AA":0.4864	EA:0.001	EU:0.0089
2:217177643:C:CA	CA	-0.0108	2	17673	0.5544	FAinCSVD	217177643	C	0.0183	-0.591	Mixed	{"AA":0.8971	EA:0.9702	EU:0.8976
2:217431224:T:A	A	-0.0117	2	17673	0.5566	FAinCSVD	217431224	T	0.0199	-0.588	Mixed	{"AA":0.0265	EA:0.0367	EU:0.0855
2:217424155:G:A	A	-0.0109	2	17673	0.5572	FAinCSVD	217424155	G	0.0185	-0.587	Mixed	{"AA":0.0045	EA:0.3026	EU:0.1034
2:217211726:T:G	G	0.0064	2	17673	0.5637	FAinCSVD	217211726	T	0.0111	0.577	Mixed	{"AA":0.0484	EA:0.5615	EU:0.3241
2:217388185:C:CT	CT	-0.0086	2	17673	0.5701	FAinCSVD	217388185	C	0.0152	-0.568	Mixed	{"AA":0.0673	EA:0.0288	EU:0.1262
2:217187332:A:G	G	0.0061	2	17673	0.5705	FAinCSVD	217187332	A	0.0107	0.567	Mixed	{"AA":0.7678	EA:0.7778	EU:0.4791
2:217296623:C:T	T	0.0182	2	17673	0.5751	FAinCSVD	217296623	C	0.0324	0.561	Mixed	{"AA":0.0015	EU:0.0189	HS:0.0029
2:217213245:T:C	C	-0.027	2	17673	0.5761	FAinCSVD	217213245	T	0.0482	-0.559	Mixed	{"AA":0.0008	EU:0.0169	HS:0.0086
2:217408812:G:A	A	-0.0182	2	17673	0.5767	FAinCSVD	217408812	G	0.0326	-0.558	Mixed	{"AA":0.5333	EA:0.0129	EU:0.0249
2:217409051:T:C	C	-0.0181	2	17673	0.5777	FAinCSVD	217409051	T	0.0326	-0.557	Mixed	{"AA":0.534	EA:0.0129	EU:0.0249
2:217353459:T:C	C	-0.0294	2	17673	0.5794	FAinCSVD	217353459	T	0.053	-0.554	Mixed	{"EU":0.0119	HS:0.0029	SA:0.001}
2:217409385:C:T	T	-0.018	2	17673	0.5813	FAinCSVD	217409385	C	0.0326	-0.552	Mixed	{"AA":0.5424	EA:0.0129	EU:0.0249
2:217215519:C:T	T	0.0061	2	17673	0.5833	FAinCSVD	217215519	C	0.0111	0.549	Mixed	{"AA":0.0514	EA:0.5605	EU:0.3231
2:217403458:G:A	A	-0.0274	2	17673	0.5839	FAinCSVD	217403458	G	0.05	-0.548	Mixed	{"AA":0.6377	EU:0.0089	HS:0.0562}
2:217235183:C:G	G	0.0062	2	17673	0.5843	FAinCSVD	217235183	C	0.0113	0.547	Mixed	{"AA":0.0106	EA:0.0972	EU:0.3062
2:217216651:G:A	A	0.0059	2	17673	0.597	FAinCSVD	217216651	G	0.0112	0.529	Mixed	{"AA":0.0598	EA:0.5585	EU:0.326
2:217182144:G:GT	GT	0.0056	2	17673	0.6019	FAinCSVD	217182144	G	0.0106	0.522	Mixed	{}	intron_variant	rs1310563446
2:217446590:A:G	G	-0.0062	2	17673	0.6027	FAinCSVD	217446590	A	0.0119	-0.521	Mixed	{"AA":0.2776	EA:0.1429	EU:0.2465
2:217232667:G:A	A	0.0058	2	17673	0.6031	FAinCSVD	217232667	G	0.0112	0.52	Mixed	{"AA":0.1324	EA:0.5387	EU:0.3082
2:217254879:G:A	A	0.0177	2	17673	0.6063	FAinCSVD	217254879	G	0.0343	0.515	Mixed	{"AA":0.0023	EU:0.0308	HS:0.0202
2:217183869:A:G	G	-0.0186	2	17673	0.6077	FAinCSVD	217183869	A	0.0363	-0.513	Mixed	{"AA":0.0015	EU:0.0378	HS:0.0144
2:217399365:T:C	C	0.0197	2	17673	0.6139	FAinCSVD	217399365	T	0.0391	0.505	Mixed	{"EU":0.0199	HS:0.0029	SA:0.0041}
2:217442661:G:C	C	-0.0061	2	17673	0.6148	FAinCSVD	217442661	G	0.0121	-0.503	Mixed	{"AA":0.1838	EA:0.1389	EU:0.2366
2:217433620:G:C	C	-0.0113	2	17673	0.6156	FAinCSVD	217433620	G	0.0225	-0.502	Mixed	{"AA":0.0651	EA:0.0427	EU:0.0696
2:217344762:C:T	T	-0.0108	2	17673	0.6164	FAinCSVD	217344762	C	0.0215	-0.501	Mixed	{"AA":0.997	EA:1	EU:0.9344
2:217422329:G:A	A	-0.0165	2	17673	0.6238	FAinCSVD	217422329	G	0.0336	-0.49	Mixed	{"AA":0.3525	EA:0.129	EU:0.0199
2:217232172:GA:G	G	0.0055	2	17673	0.624	FAinCSVD	217232172	GA	0.0112	0.49	Mixed	{"AA":0.3495	EA:0.5337	EU:0.3111
2:217245698:C:T	T	-0.0215	2	17673	0.6244	FAinCSVD	217245698	C	0.044	-0.49	Mixed	{"AA":0.0008	EU:0.0159	HS:0.0144
2:217409475:G:A	A	-0.0157	2	17673	0.6282	FAinCSVD	217409475	G	0.0324	-0.484	Mixed	{"AA":0.5424	EA:0.0129	EU:0.0249
2:217219642:C:G	G	0.0257	2	17673	0.6286	FAinCSVD	217219642	C	0.0532	0.484	Mixed	{"AA":0.0008	EU:0.0209	HS:0.0058
2:217216763:C:A	A	0.0054	2	17673	0.6324	FAinCSVD	217216763	C	0.0112	0.478	Mixed	{"AA":0.059	EA:0.5595	EU:0.3171
2:217447241:T:C	C	-0.0052	2	17673	0.6401	FAinCSVD	217447241	T	0.011	-0.468	Mixed	{"AA":0.6104	EA:0.7063	EU:0.3598
2:217424064:C:A	A	-0.0086	2	17673	0.6426	FAinCSVD	217424064	C	0.0185	-0.464	Mixed	{"AA":0.0045	EA:0.3829	EU:0.1034
2:217315664:C:T	T	0.0184	2	17673	0.6433	FAinCSVD	217315664	C	0.0397	0.463	Mixed	{"AA":0.003077	EA:0.0001632	EU:0.02503
2:217200722:T:C	C	0.0049	2	17673	0.6464	FAinCSVD	217200722	T	0.0107	0.459	Mixed	{"AA":0.7648	EA:0.7808	EU:0.4235
2:217199624:A:G	G	0.0049	2	17673	0.6492	FAinCSVD	217199624	A	0.0107	0.455	Mixed	{"AA":0.7655	EA:0.7788	EU:0.4225
2:217230186:T:C	C	-0.0048	2	17673	0.6542	FAinCSVD	217230186	T	0.0107	-0.448	Mixed	{"AA":0.77	EA:0.7917	EU:0.4314
2:217202803:A:G	G	-0.0103	2	17673	0.6555	FAinCSVD	217202803	A	0.0231	-0.446	Mixed	{"AA":0.0144	EU:0.0636	HS:0.0432
2:217184722:G:T	T	0.0149	2	17673	0.6581	FAinCSVD	217184722	G	0.0336	0.443	Mixed	{"AA":0.0015	EU:0.0159	HS:0.0101
2:217224537:T:C	C	0.0049	2	17673	0.6591	FAinCSVD	217224537	T	0.0112	0.441	Mixed	{"AA":0.6921	EA:0.6587	EU:0.3101
2:217265898:C:G	G	-0.0231	2	17673	0.6591	FAinCSVD	217265898	C	0.0523	-0.441	Mixed	{"EU":0.008	HS:0.0014}	intron_variant
2:217227088:A:G	G	-0.0047	2	17673	0.6628	FAinCSVD	217227088	A	0.0107	-0.436	Mixed	{"AA":0.77	EA:0.7917	EU:0.4304
2:217204936:T:C	C	0.0046	2	17673	0.6632	FAinCSVD	217204936	T	0.0106	0.435	Mixed	{"AA":0.6793	EA:0.7837	EU:0.4563
2:217204949:T:G	G	0.0046	2	17673	0.6638	FAinCSVD	217204949	T	0.0106	0.435	Mixed	{"AA":0.6952	EA:0.7827	EU:0.4563
2:217402196:A:C	C	0.0256	2	17673	0.6684	FAinCSVD	217402196	A	0.0598	0.428	Mixed	{"AA":0.0023	EA:0.001	EU:0.005
2:217435735:G:T	T	-0.0096	2	17673	0.6694	FAinCSVD	217435735	G	0.0225	-0.427	Mixed	{"AA":0.0469	EA:0.0427	EU:0.0696
2:217353334:C:T	T	-0.0251	2	17673	0.6737	FAinCSVD	217353334	C	0.0597	-0.421	Mixed	{"HS":0.0014}	intron_variant	rs574415879
2:217353338:T:G	G	-0.0251	2	17673	0.6737	FAinCSVD	217353338	T	0.0597	-0.421	Mixed	{"HS":0.0014}	intron_variant	rs544906698
2:217403054:TC:T	T	0.0156	2	17673	0.6844	FAinCSVD	217403054	TC	0.0384	0.406	Mixed	{"AA":0.0008	EU:0.0169	HS:0.0072
2:217440713:T:C	C	-0.0048	2	17673	0.6847	FAinCSVD	217440713	T	0.0119	-0.406	Mixed	{"AA":0.6339	EA:0.2639	EU:0.2495
2:217328198:C:T	T	0.0124	2	17673	0.6963	FAinCSVD	217328198	C	0.0317	0.39	Mixed	{"AA":0.0023	EU:0.0318	HS:0.0202
2:217255800:AG:A	A	0.02	2	17673	0.697	FAinCSVD	217255800	AG	0.0513	0.389	Mixed	{"EU":0.0099	HS:0.0058	SA:0.0031}
2:217226983:T:C	C	-0.0041	2	17673	0.6981	FAinCSVD	217226983	T	0.0107	-0.388	Mixed	{"AA":0.7685	EA:0.7917	EU:0.4294
2:217238376:A:T	T	0.0204	2	17673	0.7021	FAinCSVD	217238376	A	0.0534	0.383	Mixed	{"EU":0.007	HS:0.0014	SA:0.0031}
2:217410559:G:A	A	-0.0121	2	17673	0.7112	FAinCSVD	217410559	G	0.0326	-0.37	Mixed	{"AA":0.4856	EA:0.0129	EU:0.0249
2:217422660:G:T	T	-0.0082	2	17673	0.7247	FAinCSVD	217422660	G	0.0232	-0.352	Mixed	{"AA":0.0008	EU:0.0378	HS:0.0231
2:217215268:C:T	T	0.004	2	17673	0.7251	FAinCSVD	217215268	C	0.0113	0.352	Mixed	{"AA":0.0151	EA:0.127	EU:0.2932
2:217432425:C:CAAA	CAAA	-0.0073	2	17673	0.732	FAinCSVD	217432425	C	0.0212	-0.342	Mixed	{}	intron_variant	rs778259833
2:217285743:G:A	A	-0.016	2	17673	0.7381	FAinCSVD	217285743	G	0.0479	-0.334	Mixed	{"AA":0.0023	EU:0.008	HS:0.0058
2:217206489:T:G	G	0.0036	2	17673	0.7392	FAinCSVD	217206489	T	0.0107	0.333	Mixed	{"AA":0.7685	EA:0.7817	EU:0.4264
2:217189530:T:A	A	0.0035	2	17673	0.7463	FAinCSVD	217189530	T	0.0108	0.324	Mixed	{"AA":0.7489	EA:0.7758	EU:0.4712
2:217215116:T:C	C	-0.0033	2	17673	0.7589	FAinCSVD	217215116	T	0.0106	-0.307	Mixed	{"AA":0.2511	EA:0.8036	EU:0.4483
2:217423152:T:C	C	-0.0135	2	17673	0.7592	FAinCSVD	217423152	T	0.044	-0.306	Mixed	{"AA":0.0023	EU:0.0099	HS:0.0058
2:217205856:C:T	T	0.0075	2	17673	0.7638	FAinCSVD	217205856	C	0.0249	0.3	Mixed	{"AA":0.208	EA:0.0823	EU:0.0477
2:217220276:C:T	T	0.0033	2	17673	0.7669	FAinCSVD	217220276	C	0.0112	0.296	Mixed	{"AA":0.326	EA:0.5407	EU:0.3012
2:217245058:G:T	T	-0.0038	2	17673	0.7726	FAinCSVD	217245058	G	0.0131	-0.289	Mixed	{"AA":0.5121	EA:0.2222	EU:0.2406
2:217220258:T:C	C	-0.0032	2	17673	0.773	FAinCSVD	217220258	T	0.0112	-0.288	Mixed	{"AA":0.9569	EA:0.9573	EU:0.6491
2:217233219:A:G	G	0.0111	2	17673	0.773	FAinCSVD	217233219	A	0.0386	0.288	Mixed	{"AA":0.0008	EU:0.0249	HS:0.0115
2:217290060:C:T	T	0.0083	2	17673	0.7755	FAinCSVD	217290060	C	0.0292	0.285	Mixed	{"AA":0.0023	EA:0.001	EU:0.0567
2:217220670:C:T	T	0.0032	2	17673	0.7781	FAinCSVD	217220670	C	0.0112	0.282	Mixed	{"AA":0.326	EA:0.5407	EU:0.3022
2:217201398:C:G	G	0.0069	2	17673	0.7815	FAinCSVD	217201398	C	0.0249	0.277	Mixed	{"AA":0.1399	EA:0.0823	EU:0.0477
2:217226771:G:A	A	0.0031	2	17673	0.7833	FAinCSVD	217226771	G	0.0112	0.275	Mixed	{"AA":0.3215	EA:0.5397	EU:0.3052
2:217197585:G:A	A	0.0068	2	17673	0.7849	FAinCSVD	217197585	G	0.0249	0.273	Mixed	{"AA":0.1384	EA:0.0823	EU:0.0477
2:217197645:G:C	C	0.0068	2	17673	0.7859	FAinCSVD	217197645	G	0.0249	0.272	Mixed	{"AA":0.1384	EA:0.0833	EU:0.0477
2:217361126:A:C	C	-0.0133	2	17673	0.7882	FAinCSVD	217361126	A	0.0496	-0.269	Mixed	{"EU":0.0149	HS:0.0101	SA:0.002}
2:217217857:C:A	A	0.0029	2	17673	0.7884	FAinCSVD	217217857	C	0.0109	0.268	Mixed	{"AA":0.4334	EA:0.5556	EU:0.3509
2:217198025:C:G	G	0.0066	2	17673	0.79	FAinCSVD	217198025	C	0.0249	0.266	Mixed	{"AA":0.1384	EA:0.0823	EU:0.0477
2:217418352:C:T	T	-0.0052	2	17673	0.7944	FAinCSVD	217418352	C	0.0199	-0.261	Mixed	{"AA":0.0053	EA:0.0377	EU:0.0825
2:217225251:T:TAC	TAC	0.0029	2	17673	0.7959	FAinCSVD	217225251	T	0.0112	0.259	Mixed	{"AA":0.3132	EA:0.5417	EU:0.3042
2:217241907:C:T	T	0.0131	2	17673	0.7961	FAinCSVD	217241907	C	0.0505	0.258	Mixed	{"EU":0.0119	HS:0.0072}	intergenic_variant
2:217200449:TG:T	T	0.0064	2	17673	0.7964	FAinCSVD	217200449	TG	0.0249	0.258	Mixed	{"AA":0.1399	EA:0.0823	EU:0.0477
2:217227307:C:T	T	0.0029	2	17673	0.7987	FAinCSVD	217227307	C	0.0112	0.255	Mixed	{"AA":0.3207	EA:0.5397	EU:0.3032
2:217238775:A:T	T	0.0078	2	17673	0.8038	FAinCSVD	217238775	A	0.0314	0.248	Mixed	{"AA":0.0015	EA:0.001	EU:0.0378
2:217191619:A:G	G	0.0026	2	17673	0.8085	FAinCSVD	217191619	A	0.0107	0.242	Mixed	{"AA":0.7648	EA:0.7788	EU:0.4742
2:217417549:CA:C	C	0.0029	2	17673	0.8181	FAinCSVD	217417549	CA	0.0126	0.23	Mixed	{"AA":0.2194	EA:0.2222	EU:0.2575
2:217400605:G:A	A	-0.0095	2	17673	0.8199	FAinCSVD	217400605	G	0.0416	-0.228	Mixed	{"AA":0.0764	EA:0.0129	EU:0.0139
2:217217913:G:C	C	-0.0025	2	17673	0.822	FAinCSVD	217217913	G	0.011	-0.225	Mixed	{"AA":0.4274	EA:0.5546	EU:0.337
2:217218648:G:A	A	-0.0024	2	17673	0.8221	FAinCSVD	217218648	G	0.0107	-0.225	Mixed	{"AA":0.7708	EA:0.7867	EU:0.4344
2:217225702:C:T	T	0.0024	2	17673	0.8306	FAinCSVD	217225702	C	0.0113	0.214	Mixed	{"AA":0.0197	EA:0.0982	EU:0.2952
2:217442168:T:C	C	-0.006	2	17673	0.833	FAinCSVD	217442168	T	0.0285	-0.211	Mixed	{"AA":0.0401	EA:0.006	EU:0.0606
2:217442171:C:T	T	-0.0059	2	17673	0.8362	FAinCSVD	217442171	C	0.0285	-0.207	Mixed	{"AA":0.0416	EA:0.0069	EU:0.0606
2:217208967:G:GAAAC	GAAAC	0.0025	2	17673	0.8374	FAinCSVD	217208967	G	0.0121	0.205	Mixed	{"AA":0.2799	EA:0.4177	EU:0.2903
2:217429303:G:A	A	-0.0033	2	17673	0.8386	FAinCSVD	217429303	G	0.0163	-0.204	Mixed	{"AA":0.0076	EA:0.381	EU:0.1372
2:217183289:G:A	A	0.0049	2	17673	0.8442	FAinCSVD	217183289	G	0.0248	0.196	Mixed	{"AA":0.0061	EA:0.1677	EU:0.0606
2:217311081:G:C	C	0.0082	2	17673	0.8502	FAinCSVD	217311081	G	0.0432	0.189	Mixed	{"AA":0.0008	EA:0.001	EU:0.0189
2:217188472:T:C	C	-0.0034	2	17673	0.8522	FAinCSVD	217188472	T	0.0181	-0.186	Mixed	{"AA":0.149	EA:0.0843	EU:0.1044
2:217191930:A:ACAGTT	ACAGTT	0.006	2	17673	0.8524	FAinCSVD	217191930	A	0.0324	0.186	Mixed	{"AA":0.0008	EU:0.0189	HS:0.013
2:217182710:C:T	T	0.0082	2	17673	0.8543	FAinCSVD	217182710	C	0.0447	0.184	Mixed	{"AA":0.0015	EU:0.0209	HS:0.013
2:217430226:T:G	G	-0.0054	2	17673	0.8605	FAinCSVD	217430226	T	0.0306	-0.176	Mixed	{}	intron_variant	rs200109901
2:217205831:C:T	T	0.004	2	17673	0.8729	FAinCSVD	217205831	C	0.025	0.16	Mixed	{"AA":0.028	EA:0.0804	EU:0.0477
2:217207644:A:C	C	0.0017	2	17673	0.874	FAinCSVD	217207644	A	0.0106	0.159	Mixed	{"AA":0.7678	EA:0.7808	EU:0.4533
2:217229816:C:A	A	0.0017	2	17673	0.8765	FAinCSVD	217229816	C	0.0112	0.155	Mixed	{"AA":0.0121	EA:0.0992	EU:0.2942
2:217197113:TA:T	T	0.0042	2	17673	0.8824	FAinCSVD	217197113	TA	0.0282	0.148	Mixed	{"AA":0.056	EA:0.004	EU:0.0427
2:217426934:G:C	C	-0.0024	2	17673	0.8829	FAinCSVD	217426934	G	0.0163	-0.147	Mixed	{"AA":0.0076	EA:0.381	EU:0.1382
2:217233808:T:C	C	-0.0015	2	17673	0.8877	FAinCSVD	217233808	T	0.0107	-0.141	Mixed	{"AA":0.7655	EA:0.7907	EU:0.4364
2:217411982:G:A	A	0.0027	2	17673	0.8904	FAinCSVD	217411982	G	0.0195	0.138	Mixed	{"AA":0.0061	EA:0.0109	EU:0.0875
2:217180253:A:G	G	0.0032	2	17673	0.8977	FAinCSVD	217180253	A	0.0247	0.129	Mixed	{"AA":0.0061	EA:0.1667	EU:0.0606
2:217244944:C:T	T	0.0014	2	17673	0.9012	FAinCSVD	217244944	C	0.0117	0.124	Mixed	{"AA":0.587	EA:0.4325	EU:0.4523
2:217400187:C:G	G	-0.0033	2	17673	0.9014	FAinCSVD	217400187	C	0.0268	-0.124	Mixed	{"AA":0.0023	EA:0.003	EU:0.0427
2:217347193:G:A	A	-0.0032	2	17673	0.9061	FAinCSVD	217347193	G	0.0267	-0.118	Mixed	{"AA":0.0008	EU:0.0268	HS:0.0216
2:217414643:G:C	C	0.0021	2	17673	0.913	FAinCSVD	217414643	G	0.0194	0.109	Mixed	{"AA":0.0045	EA:0.0109	EU:0.0875
2:217213042:A:G	G	-0.0012	2	17673	0.9132	FAinCSVD	217213042	A	0.0106	-0.109	Mixed	{"AA":0.5106	EA:0.7986	EU:0.4423
2:217416412:G:A	A	-0.0054	2	17673	0.9148	FAinCSVD	217416412	G	0.0508	-0.107	Mixed	{"AA":0.0212	EA:0.0109	EU:0.0109
2:217334437:G:T	T	0.0025	2	17673	0.9162	FAinCSVD	217334437	G	0.0239	0.105	Mixed	{}	intron_variant	rs202156208
2:217213764:C:G	G	-0.0011	2	17673	0.9164	FAinCSVD	217213764	C	0.0106	-0.105	Mixed	{"AA":0.2163	EA:0.7966	EU:0.4423
2:217233740:C:T	T	-0.001	2	17673	0.926	FAinCSVD	217233740	C	0.0107	-0.093	Mixed	{"AA":0.7655	EA:0.7897	EU:0.4364
2:217383285:C:T	T	-0.0027	2	17673	0.9297	FAinCSVD	217383285	C	0.0303	-0.088	Mixed	{"AA":0.0008	EA:0.004	EU:0.0358
2:217420700:G:A	A	-0.0045	2	17673	0.9298	FAinCSVD	217420700	G	0.0507	-0.088	Mixed	{"AA":0.0219	EA:0.0109	EU:0.0109
2:217214064:G:A	A	-0.0009	2	17673	0.931	FAinCSVD	217214064	G	0.0106	-0.087	Mixed	{"AA":0.5098	EA:0.7927	EU:0.4423
2:217327687:G:A	A	-0.0042	2	17673	0.9311	FAinCSVD	217327687	G	0.0491	-0.086	Mixed	{"AA":0.0008	EU:0.0119	HS:0.0144
2:217428391:T:C	C	-0.0027	2	17673	0.9332	FAinCSVD	217428391	T	0.0323	-0.084	Mixed	{"AA":0.0015	EU:0.0159	HS:0.0072
2:217187279:T:G	G	0.0015	2	17673	0.9341	FAinCSVD	217187279	T	0.0179	0.083	Mixed	{"AA":0.149	EA:0.0853	EU:0.1054
2:217208343:T:C	C	0.0007	2	17673	0.946	FAinCSVD	217208343	T	0.0106	0.068	Mixed	{"AA":0.6596	EA:0.7808	EU:0.4493
2:217208571:C:T	T	0.0007	2	17673	0.9469	FAinCSVD	217208571	C	0.0106	0.067	Mixed	{"AA":0.6619	EA:0.7798	EU:0.4493
2:217206145:A:G	G	0.0007	2	17673	0.9479	FAinCSVD	217206145	A	0.0106	0.065	Mixed	{"AA":0.6626	EA:0.7817	EU:0.4483
2:217418780:G:A	A	0.0032	2	17673	0.9494	FAinCSVD	217418780	G	0.051	0.064	Mixed	{"AA":0.0219	EA:0.0119	EU:0.0109
2:217211217:G:A	A	-0.0015	2	17673	0.9509	FAinCSVD	217211217	G	0.0244	-0.062	Mixed	{"AA":0.0552	EA:0.0784	EU:0.0507
2:217214621:A:G	G	0.0014	2	17673	0.9528	FAinCSVD	217214621	A	0.0244	0.059	Mixed	{"AA":0.1573	EA:0.0794	EU:0.0507
2:217209739:A:C	C	-0.0005	2	17673	0.962	FAinCSVD	217209739	A	0.0106	-0.048	Mixed	{"AA":0.2738	EA:0.7917	EU:0.4503
2:217214490:A:G	G	0.0004	2	17673	0.9715	FAinCSVD	217214490	A	0.0106	0.036	Mixed	{"AA":0.7723	EA:0.8036	EU:0.4463
2:217238265:T:A	A	0.0015	2	17673	0.9717	FAinCSVD	217238265	T	0.0436	0.035	Mixed	{}	upstream_gene_variant	rs1877108
2:217304048:G:T	T	0.0016	2	17673	0.9721	FAinCSVD	217304048	G	0.0462	0.035	Mixed	{"AA":0.0651	EA:0.0069	EU:0.0179
2:217205588:A:G	G	0.0002	2	17673	0.9818	FAinCSVD	217205588	A	0.0108	0.023	Mixed	{"AA":0.1195	EA:0.6994	EU:0.4006
2:217403612:T:C	C	-0.0004	2	17673	0.9916	FAinCSVD	217403612	T	0.0417	-0.011	Mixed	{"AA":0.053	EA:0.0129	EU:0.0159
2:217253226:C:T	T	-0.0002	2	17673	0.9945	FAinCSVD	217253226	C	0.036	-0.007	Mixed	{"EU":0.0189	HS:0.013	SA:0.0031}
