# Supplementary material for: Chromatin regulator SMARCAL1 modulates cellular lipid metabolism
Source: Commun Biol. 2023 Dec 21;6:1298. doi: 10.1038/s42003-023-05665-6 (PMC10739977; doi:10.1038/s42003-023-05665-6)
Supplement: Supplementary file 7 — Supplementary Data 5 [file 42003_2023_5665_MOESM7_ESM.xlsx]

## Sheet: BMI
varId	alt	beta	chromosome	n	pValue	phenotype	position	reference	stdErr	zScore	ancestry	af	consequence	dbSNP
2:217337783:A:G	G	-0.0084	2	3612080	6.318e-08	BMI	217337783	A	0.0008	-5.41	Mixed	{"AA":0.82	EA:0.7966	EU:0.5636
2:217325778:G:GGT	GGT	0.01	2	458073	2.088e-07	BMI	217325778	G	0.0019	5.191	Mixed	{}	intron_variant	rs371396873
2:217416703:C:T	T	0.0082	2	1819340	3.881e-07	BMI	217416703	C	0.001	5.075	Mixed	{"AA":0.1248	EA:0.2292	EU:0.4453
2:217332057:T:G	G	-0.0082	2	1796410	1.314e-06	BMI	217332057	T	0.001	-4.838	Mixed	{"AA":0.6528	EA:0.627	EU:0.5577
2:217304152:T:G	G	-0.0073	2	4095760	3.462e-06	BMI	217304152	T	0.0008	-4.641	Mixed	{"AA":0.7201	EA:0.7798	EU:0.674
2:217326395:C:A	A	-0.0079	2	1819340	4.479e-06	BMI	217326395	C	0.001	-4.588	Mixed	{"AA":0.879	EA:0.8075	EU:0.671
2:217337507:A:AT	AT	0.0086	2	458073	5.202e-06	BMI	217337507	A	0.0019	4.556	Mixed	{}	intron_variant	rs1469146422
2:217335295:A:C	C	-0.0077	2	1813300	9.312e-06	BMI	217335295	A	0.001	-4.433	Mixed	{"AA":0.8638	EA:0.7788	EU:0.668
2:217333174:C:G	G	-0.0073	2	3630150	9.761e-06	BMI	217333174	C	0.0008	-4.422	Mixed	{"AA":0.8714	EA:0.8046	EU:0.668
2:217256933:A:G	G	-0.0065	2	4032470	9.835e-06	BMI	217256933	A	0.0007	-4.421	Mixed	{"AA":0.6861	EA:0.4315	EU:0.4722
2:217322186:G:A	A	-0.0083	2	788767	1.025e-05	BMI	217322186	G	0.0017	-4.412	Mixed	{"AA":0.879	EA:0.8075	EU:0.671
2:217306445:A:G	G	-0.0074	2	3598700	1.145e-05	BMI	217306445	A	0.0008	-4.388	Mixed	{"AA":0.8873	EA:0.7817	EU:0.6799
2:217293994:A:G	G	-0.0072	2	3635070	1.22e-05	BMI	217293994	A	0.0008	-4.374	Mixed	{"AA":0.1112	EA:0.4087	EU:0.3708
2:217312174:T:G	G	-0.0077	2	1819340	1.272e-05	BMI	217312174	T	0.001	-4.365	Mixed	{"AA":0.8661	EA:0.754	EU:0.672
2:217361157:T:A	A	0.0069	2	3636810	1.374e-05	BMI	217361157	T	0.0008	4.348	Mixed	{"AA":0.534	EA:0.3899	EU:0.4831
2:217419960:GC:G	G	-0.0084	2	458073	1.401e-05	BMI	217419960	GC	0.0019	-4.344	Mixed	{}	intron_variant	rs1488797339
2:217374309:G:C	C	0.0071	2	3628720	1.49e-05	BMI	217374309	G	0.0008	4.33	Mixed	{"AA":0.1263	EA:0.1974	EU:0.33
2:217389171:C:T	T	0.0076	2	1813300	1.497e-05	BMI	217389171	C	0.001	4.329	Mixed	{"AA":0.1293	EA:0.1974	EU:0.33
2:217340995:T:A	A	-0.0076	2	1813300	1.534e-05	BMI	217340995	T	0.001	-4.324	Mixed	{"AA":0.8858	EA:0.8056	EU:0.668
2:217386364:G:A	A	0.0076	2	1813300	1.547e-05	BMI	217386364	G	0.001	4.322	Mixed	{"AA":0.1362	EA:0.1974	EU:0.33
2:217343776:T:G	G	-0.0076	2	1813300	1.552e-05	BMI	217343776	T	0.001	-4.321	Mixed	{"AA":0.8858	EA:0.8056	EU:0.668
2:217397419:C:T	T	0.0068	2	3592320	1.567e-05	BMI	217397419	C	0.0008	4.319	Mixed	{"AA":0.534	EA:0.4067	EU:0.4881
2:217380001:G:A	A	0.0076	2	1813300	1.609e-05	BMI	217380001	G	0.001	4.313	Mixed	{"AA":0.1278	EA:0.1974	EU:0.33
2:217310834:A:T	T	-0.0071	2	3628550	1.693e-05	BMI	217310834	A	0.0008	-4.302	Mixed	{"AA":0.879	EA:0.7798	EU:0.673
2:217351768:G:A	A	-0.0076	2	1813300	1.705e-05	BMI	217351768	G	0.001	-4.3	Mixed	{"AA":0.8865	EA:0.8056	EU:0.669
2:217380840:T:C	C	0.0075	2	1813300	1.843e-05	BMI	217380840	T	0.001	4.283	Mixed	{"AA":0.115	EA:0.1974	EU:0.33
2:217349836:C:T	T	-0.0069	2	4082390	1.976e-05	BMI	217349836	C	0.0008	-4.268	Mixed	{"AA":0.031	EA:0.2312	EU:0.34
2:217383010:T:C	C	0.007	2	3610740	2.032e-05	BMI	217383010	T	0.0008	4.261	Mixed	{"AA":0.1286	EA:0.1974	EU:0.33
2:217391637:T:A	A	0.007	2	3629240	2.124e-05	BMI	217391637	T	0.0008	4.251	Mixed	{"AA":0.1263	EA:0.2044	EU:0.333
2:217346208:T:C	C	-0.0071	2	3630920	2.136e-05	BMI	217346208	T	0.0008	-4.25	Mixed	{"AA":0.8593	EA:0.8046	EU:0.668
2:217261397:C:T	T	-0.0066	2	4089570	2.38e-05	BMI	217261397	C	0.0008	-4.226	Mixed	{"AA":0.907	EA:0.749	EU:0.662
2:217369907:G:A	A	0.0074	2	1813300	2.444e-05	BMI	217369907	G	0.001	4.22	Mixed	{"AA":0.1135	EA:0.1974	EU:0.33
2:217305037:C:T	T	-0.007	2	3329900	2.543e-05	BMI	217305037	C	0.0009	-4.211	Mixed	{"AA":0.8578	EA:0.747	EU:0.675
2:217336530:T:G	G	-0.0069	2	3630000	2.544e-05	BMI	217336530	T	0.0008	-4.211	Mixed	{"AA":0.8631	EA:0.7788	EU:0.669
2:217298595:A:G	G	-0.0076	2	1813300	2.63e-05	BMI	217298595	A	0.001	-4.203	Mixed	{"AA":0.8896	EA:0.7798	EU:0.6759
2:217318803:A:G	G	-0.0072	2	3634560	2.76e-05	BMI	217318803	A	0.0008	-4.192	Mixed	{"AA":0.0159	EA:0.2351	EU:0.3559
2:217387690:G:C	C	0.0074	2	1819340	2.882e-05	BMI	217387690	G	0.001	4.183	Mixed	{"AA":0.0749	EA:0.1974	EU:0.33
2:217363061:A:G	G	0.0066	2	3646040	2.945e-05	BMI	217363061	A	0.0008	4.178	Mixed	{"AA":0.5348	EA:0.4177	EU:0.4831
2:217310040:C:CT	CT	0.0084	2	458073	3.006e-05	BMI	217310040	C	0.002	4.173	Mixed	{}	intron_variant	["SMARCAL1"]
2:217313741:A:G	G	-0.0071	2	3634650	3.249e-05	BMI	217313741	A	0.0008	-4.155	Mixed	{"AA":0.0159	EA:0.2341	EU:0.3559
2:217390389:G:A	A	0.0067	2	3633130	3.393e-05	BMI	217390389	G	0.0008	4.145	Mixed	{"AA":0.5567	EA:0.4196	EU:0.4851
2:217341288:A:G	G	-0.0076	2	1810380	3.717e-05	BMI	217341288	A	0.001	-4.124	Mixed	{"AA":0.9123	EA:0.8056	EU:0.668
2:217388370:CT:C	C	-0.0083	2	458073	3.97e-05	BMI	217388370	CT	0.002	-4.109	Mixed	{}	intron_variant	rs1395183380
2:217330901:T:C	C	-0.0069	2	3634700	4.009e-05	BMI	217330901	T	0.0009	-4.107	Mixed	{"AA":0.0159	EA:0.2341	EU:0.3449
2:217321273:TA:T	T	0.0082	2	458073	4.014e-05	BMI	217321273	TA	0.002	4.107	Mixed	{}	intron_variant	["SMARCAL1"]
2:217309111:A:G	G	-0.0069	2	3623500	4.133e-05	BMI	217309111	A	0.0008	-4.1	Mixed	{"AA":0.9145	EA:0.7808	EU:0.6759
2:217252413:C:T	T	-0.0063	2	3630560	4.143e-05	BMI	217252413	C	0.0008	-4.099	Mixed	{"AA":0.7231	EA:0.4306	EU:0.4732
2:217252700:T:C	C	-0.0065	2	3639910	4.215e-05	BMI	217252700	T	0.0008	-4.095	Mixed	{"AA":0.9054	EA:0.75	EU:0.6352
2:217364452:C:G	G	0.0067	2	3627440	4.293e-05	BMI	217364452	C	0.0008	4.091	Mixed	{"AA":0.121	EA:0.1974	EU:0.33
2:217312392:C:CA	CA	0.0082	2	458073	4.482e-05	BMI	217312392	C	0.002	4.081	Mixed	{}	intron_variant	rs1487452492
2:217368839:C:T	T	0.0067	2	3624350	4.601e-05	BMI	217368839	C	0.0008	4.075	Mixed	{"AA":0.1263	EA:0.1974	EU:0.33
2:217325611:C:A	A	-0.007	2	3631750	4.62e-05	BMI	217325611	C	0.0008	-4.074	Mixed	{"AA":0.0159	EA:0.2341	EU:0.3549
2:217368615:C:T	T	0.0067	2	3629280	4.716e-05	BMI	217368615	C	0.0008	4.069	Mixed	{"AA":0.1135	EA:0.1974	EU:0.33
2:217402174:G:GCACA	GCACA	-0.0123	2	458073	5.141e-05	BMI	217402174	G	0.003	-4.049	Mixed	{}	intron_variant	rs1392933405
2:217412652:T:G	G	0.0059	2	4095560	5.33e-05	BMI	217412652	T	0.0007	4.041	Mixed	{"AA":0.4486	EA:0.2133	EU:0.3926
2:217384714:C:CATT	CATT	-0.0081	2	458073	5.56e-05	BMI	217384714	C	0.002	-4.031	Mixed	{}	intron_variant	rs746910803
2:217418605:A:C	C	0.0072	2	1819880	5.614e-05	BMI	217418605	A	0.0011	4.028	Mixed	{"AA":0.2761	EA:0.4474	EU:0.7465
2:217380383:TTGCACCAC:T	T	-0.0081	2	458073	5.747e-05	BMI	217380383	TTGCACCAC	0.002	-4.023	Mixed	{}	intron_variant	["RPL37A"]
2:217302233:A:G	G	-0.0068	2	3634950	5.758e-05	BMI	217302233	A	0.0008	-4.023	Mixed	{"AA":0.0159	EA:0.2351	EU:0.3608
2:217245937:C:A	A	-0.0067	2	3618460	5.81e-05	BMI	217245937	C	0.0008	-4.02	Mixed	{"AA":0.6475	EA:0.7619	EU:0.6233
2:217387674:C:G	G	0.0066	2	3627280	6.162e-05	BMI	217387674	C	0.0008	4.007	Mixed	{"AA":0.1165	EA:0.1974	EU:0.33
2:217241528:G:C	C	0.0069	2	3996170	6.447e-05	BMI	217241528	G	0.0008	3.996	Mixed	{"AA":0.3411	EA:0.2083	EU:0.4105
2:217250571:G:A	A	-0.0064	2	3611160	6.746e-05	BMI	217250571	G	0.0008	-3.985	Mixed	{"AA":0.9077	EA:0.754	EU:0.6412
2:217248865:G:A	A	-0.0064	2	3622940	6.849e-05	BMI	217248865	G	0.0008	-3.981	Mixed	{"AA":0.649	EA:0.7609	EU:0.6282
2:217319524:C:T	T	-0.0077	2	1502780	6.99e-05	BMI	217319524	C	0.0011	-3.977	Mixed	{"AA":0.9123	EA:0.8075	EU:0.671
2:217305480:T:A	A	-0.0066	2	3635070	7.723e-05	BMI	217305480	T	0.0008	-3.953	Mixed	{"AA":0.0159	EA:0.2351	EU:0.3608
2:217272195:A:C	C	-0.0067	2	3631320	7.982e-05	BMI	217272195	A	0.0008	-3.945	Mixed	{"AA":0.9183	EA:0.7748	EU:0.6491
2:217431561:A:T	T	0.0067	2	1819340	8.374e-05	BMI	217431561	A	0.001	3.933	Mixed	{"AA":0.1815	EA:0.3065	EU:0.4404
2:217241739:G:C	C	-0.4055	2	484680	8.833e-05	BMI	217241739	G	0.1034	-3.921	Mixed	{"SA":0.001}	upstream_gene_variant	rs377090522
2:217311609:G:A	A	-0.0066	2	3629400	9.13e-05	BMI	217311609	G	0.0008	-3.913	Mixed	{"AA":0.0144	EA:0.2351	EU:0.3608
2:217336645:A:C	C	-0.0066	2	3636140	9.712e-05	BMI	217336645	A	0.0009	-3.898	Mixed	{"AA":0.0159	EA:0.2331	EU:0.34
2:217247182:T:G	G	-0.0066	2	2543450	9.731e-05	BMI	217247182	T	0.0009	-3.897	Mixed	{"AA":0.649	EA:0.7619	EU:0.6282
2:217409126:C:T	T	0.0065	2	1813300	0.0001024	BMI	217409126	C	0.001	3.885	Mixed	{"AA":0.8941	EA:0.4246	EU:0.4374
2:217323058:G:A	A	-0.0068	2	1796410	0.0001054	BMI	217323058	G	0.0011	-3.878	Mixed	{"AA":0.0159	EA:0.2341	EU:0.3559
2:217253277:C:T	T	-0.0065	2	3645510	0.0001086	BMI	217253277	C	0.0009	-3.871	Mixed	{"AA":0.0658	EA:0.2391	EU:0.336
2:217247515:G:A	A	-0.0076	2	472199	0.000111	BMI	217247515	G	0.002	-3.865	Mixed	{"AA":0.621	EA:0.7242	EU:0.6014
2:217343952:C:T	T	-0.0066	2	3624470	0.0001393	BMI	217343952	C	0.0009	-3.809	Mixed	{"AA":0.0159	EA:0.2321	EU:0.34
2:217273250:T:TG	TG	-0.0075	2	472199	0.0001422	BMI	217273250	T	0.002	-3.804	Mixed	{"AA":0.9145	EA:0.7738	EU:0.6491
2:217355363:T:TA	TA	0.0076	2	458073	0.0001513	BMI	217355363	T	0.002	3.789	Mixed	{}	intron_variant	rs1203093954
2:217342396:G:A	A	-0.0065	2	3637030	0.0001555	BMI	217342396	G	0.0009	-3.782	Mixed	{"AA":0.0303	EA:0.2321	EU:0.34
2:217408723:C:CT	CT	-0.0072	2	458073	0.0001779	BMI	217408723	C	0.0019	-3.748	Mixed	{}	intron_variant	rs1482763484
2:217352253:G:A	A	-0.0064	2	3637810	0.0001824	BMI	217352253	G	0.0009	-3.742	Mixed	{"AA":0.031	EA:0.2312	EU:0.34
2:217250099:C:G	G	-0.0066	2	3613160	0.0002181	BMI	217250099	C	0.0009	-3.697	Mixed	{"AA":0.0121	EA:0.2411	EU:0.336
2:217334052:T:G	G	-0.0066	2	1819340	0.0002248	BMI	217334052	T	0.0011	-3.689	Mixed	{"AA":0.0303	EA:0.2331	EU:0.34
2:217337385:GAA:G	G	0.0072	2	458073	0.0002364	BMI	217337385	GAA	0.002	3.677	Mixed	{}	intron_variant	["RPL37A"]
2:217292362:G:A	A	-0.0062	2	3634680	0.0002459	BMI	217292362	G	0.0008	-3.666	Mixed	{"AA":0.0219	EA:0.252	EU:0.3598
2:217261334:A:G	G	-0.0055	2	3636890	0.0002566	BMI	217261334	A	0.0008	-3.656	Mixed	{"AA":0.7277	EA:0.4296	EU:0.5
2:217336584:T:C	C	-0.0065	2	1819340	0.000257	BMI	217336584	T	0.0011	-3.655	Mixed	{"AA":0.0303	EA:0.2331	EU:0.34
2:217317212:AT:A	A	0.0075	2	458073	0.0002611	BMI	217317212	AT	0.002	3.651	Mixed	{}	intron_variant	["SMARCAL1"]
2:217394973:C:CAG	CAG	-0.0074	2	458073	0.0002782	BMI	217394973	C	0.002	-3.635	Mixed	{}	intron_variant	["RPL37A"]
2:217332054:C:T	T	-0.0066	2	1802450	0.0002853	BMI	217332054	C	0.0011	-3.628	Mixed	{"AA":0.0386	EA:0.2589	EU:0.3449
2:217237803:A:T	T	-0.0066	2	3586780	0.0002914	BMI	217237803	A	0.0008	-3.623	Mixed	{"AA":0.6513	EA:0.7917	EU:0.4911
2:217369186:A:G	G	-0.0063	2	3632850	0.0002935	BMI	217369186	A	0.0009	-3.621	Mixed	{"AA":0.0166	EA:0.2202	EU:0.336
2:217432929:AT:A	A	-0.0082	2	458073	0.0002961	BMI	217432929	AT	0.0023	-3.619	Mixed	{}	intron_variant	["IGFBP2"]
2:217375851:C:T	T	-0.0063	2	3631350	0.0003152	BMI	217375851	C	0.0009	-3.602	Mixed	{"AA":0.0166	EA:0.2202	EU:0.337
2:217370239:T:C	C	0.0082	2	1459080	0.0003245	BMI	217370239	T	0.0013	3.595	Mixed	{"AA":0.1785	EA:0.1974	EU:0.33
2:217248494:C:A	A	-0.0061	2	1813300	0.0003384	BMI	217248494	C	0.001	-3.584	Mixed	{"AA":0.649	EA:0.753	EU:0.6282
2:217281150:A:AC	AC	0.0071	2	458073	0.0003472	BMI	217281150	A	0.002	3.577	Mixed	{"EA":0.002	EU:0.001}	intron_variant
2:217381764:G:A	A	-0.0062	2	3634860	0.0003932	BMI	217381764	G	0.0009	-3.545	Mixed	{"AA":0.0189	EA:0.2212	EU:0.336
2:217302164:A:G	G	-0.0064	2	1819340	0.0003939	BMI	217302164	A	0.001	-3.544	Mixed	{"AA":0.0159	EA:0.2351	EU:0.3608
2:217327559:A:T	T	-0.0072	2	495128	0.0004034	BMI	217327559	A	0.002	-3.538	Mixed	{"AA":0.0159	EA:0.2341	EU:0.3618
2:217413668:A:G	G	0.0054	2	3632380	0.0004125	BMI	217413668	A	0.0008	3.532	Mixed	{"AA":0.5166	EA:0.2401	EU:0.3926
2:217339177:G:GA	GA	0.0072	2	458073	0.000416	BMI	217339177	G	0.002	3.53	Mixed	{}	intron_variant	rs1424634258
2:217377781:T:A	A	-0.0061	2	3635050	0.000417	BMI	217377781	T	0.0009	-3.529	Mixed	{"AA":0.0166	EA:0.2202	EU:0.336
2:217247045:C:G	G	-0.006	2	1813300	0.0004302	BMI	217247045	C	0.001	-3.521	Mixed	{"AA":0.6483	EA:0.7609	EU:0.6282
2:217335002:T:C	C	-0.0062	2	1819340	0.0004473	BMI	217335002	T	0.0011	-3.51	Mixed	{"AA":0.1104	EA:0.2331	EU:0.341
2:217289515:G:A	A	-0.0062	2	3619700	0.0004519	BMI	217289515	G	0.0008	-3.508	Mixed	{"AA":0.0212	EA:0.252	EU:0.3648
2:217405203:A:G	G	0.0057	2	3615060	0.0004698	BMI	217405203	A	0.0008	3.497	Mixed	{"AA":0.9024	EA:0.4385	EU:0.4821
2:217426934:G:C	C	-0.0085	2	1805220	0.0004803	BMI	217426934	G	0.0014	-3.491	Mixed	{"AA":0.0076	EA:0.381	EU:0.1382
2:217238236:A:C	C	-0.0068	2	458073	0.0004841	BMI	217238236	A	0.002	-3.489	Mixed	{"AA":0.3464	EA:0.625	EU:0.3897
2:217208571:C:T	T	-0.0054	2	4088810	0.0004994	BMI	217208571	C	0.0007	-3.481	Mixed	{"AA":0.6619	EA:0.7798	EU:0.4493
2:217429303:G:A	A	-0.0083	2	1805750	0.0005246	BMI	217429303	G	0.0015	-3.468	Mixed	{"AA":0.0076	EA:0.381	EU:0.1372
2:217232172:G:GA	GA	0.007	2	458073	0.0005271	BMI	217232172	G	0.002	3.467	Mixed	{}	intron_variant	rs1159835070
2:217384482:G:A	A	-0.0063	2	1819880	0.0005567	BMI	217384482	G	0.0011	-3.452	Mixed	{"AA":0.0393	EA:0.2212	EU:0.336
2:217238238:C:G	G	-0.0068	2	472199	0.0005589	BMI	217238238	C	0.002	-3.451	Mixed	{"AA":0.3464	EA:0.625	EU:0.3897
2:217247921:A:T	T	-0.006	2	1796410	0.0005671	BMI	217247921	A	0.001	-3.447	Mixed	{"AA":0.646	EA:0.7609	EU:0.6292
2:217247420:TAC:T	T	0.0067	2	458073	0.0005912	BMI	217247420	TAC	0.002	3.436	Mixed	{}	downstream_gene_variant	rs1491474519
2:217412087:C:T	T	0.0053	2	3633510	0.0006132	BMI	217412087	C	0.0008	3.426	Mixed	{"AA":0.4486	EA:0.2133	EU:0.3926
2:217325317:CCAAA:C	C	0.0075	2	458073	0.0006397	BMI	217325317	CCAAA	0.0022	3.414	Mixed	{}	intron_variant	["SMARCAL1"]
2:217311682:G:C	C	0.3103	2	457756	0.00066	BMI	217311682	G	0.0928	3.406	Mixed	{}	intron_variant	rs542303552
2:217374150:A:T	T	-0.008	2	1471760	0.0006996	BMI	217374150	A	0.0014	-3.39	Mixed	{"AA":0.0083	EA:0.001	EU:0.2227
2:217372828:A:ACT	ACT	0.0077	2	458073	0.0007119	BMI	217372828	A	0.0023	3.385	Mixed	{}	intron_variant	["RPL37A"]
2:217363675:C:T	T	0.4094	2	484680	0.0007528	BMI	217363675	C	0.1215	3.37	Mixed	{"EU":0.002}	non_coding_transcript_exon_variant	rs371042568
2:217314106:T:TTTTTTC	TTTTTTC	0.0067	2	458073	0.0007873	BMI	217314106	T	0.002	3.357	Mixed	{}	intron_variant	rs1034286115
2:217208967:GAAAC:G	G	0.0073	2	458073	0.0007875	BMI	217208967	GAAAC	0.0022	3.357	Mixed	{}	intron_variant	rs770207322
2:217412219:G:GCATT	GCATT	-0.0065	2	458073	0.0008126	BMI	217412219	G	0.0019	-3.348	Mixed	{}	intron_variant	rs1478812683
2:217280936:A:G	G	0.5983	2	1110	0.0008193	BMI	217280936	A	0.1788	3.346	Mixed	{"EU":0.00000879	SA:0.00003266}	intron_variant
2:217263742:G:A	A	-0.0051	2	3645940	0.0008216	BMI	217263742	G	0.0008	-3.345	Mixed	{"AA":0.7262	EA:0.4296	EU:0.5
2:217411246:T:C	C	0.0048	2	4098320	0.0008459	BMI	217411246	T	0.0007	3.337	Mixed	{"AA":0.3971	EA:0.2609	EU:0.494
2:217407297:G:C	C	0.0051	2	3629110	0.0008782	BMI	217407297	G	0.0008	3.327	Mixed	{"AA":0.1029	EA:0.2034	EU:0.3529
2:217235183:C:G	G	-0.0064	2	1496740	0.0008921	BMI	217235183	C	0.0012	-3.323	Mixed	{"AA":0.0106	EA:0.0972	EU:0.3062
2:217212547:CT:C	C	0.0069	2	458073	0.0009251	BMI	217212547	CT	0.0021	3.312	Mixed	{}	intron_variant	rs1482165737
2:217408298:G:C	C	0.0051	2	3629310	0.000927	BMI	217408298	G	0.0008	3.312	Mixed	{"AA":0.1672	EA:0.2034	EU:0.3529
2:217402888:C:G	G	0.18869	2	49335	0.00102404	BMI	217402888	C	0.0574602	3.28384	Mixed	{"HS":0.0187}	intron_variant	rs189899697
2:217225251:TAC:T	T	0.0066	2	458073	0.001046	BMI	217225251	TAC	0.002	3.278	Mixed	{}	intron_variant	["MARCH4"]
2:217400448:C:T	T	0.0051	2	3614960	0.001046	BMI	217400448	C	0.0008	3.278	Mixed	{"AA":0.3222	EA:0.2143	EU:0.3976
2:217215268:C:T	T	-0.0062	2	1496740	0.001188	BMI	217215268	C	0.0012	-3.242	Mixed	{"AA":0.0151	EA:0.127	EU:0.2932
2:217408239:G:A	A	0.0051	2	3625320	0.001209	BMI	217408239	G	0.0008	3.237	Mixed	{"AA":0.1672	EA:0.2034	EU:0.3529
2:217225702:C:T	T	-0.0062	2	1496740	0.00121	BMI	217225702	C	0.0011	-3.236	Mixed	{"AA":0.0197	EA:0.0982	EU:0.2952
2:217377469:CTT:C	C	-0.100818	2	49335	0.00127219	BMI	217377469	CTT	0.0312887	-3.22218	Mixed	{"AA":0.0371	HS:0.0029}	intron_variant
2:217414643:G:C	C	-0.0099	2	1502780	0.00137	BMI	217414643	G	0.002	-3.201	Mixed	{"AA":0.0045	EA:0.0109	EU:0.0875
2:217427625:C:G	G	0.0051	2	3602400	0.001401	BMI	217427625	C	0.0008	3.194	Mixed	{"AA":0.1762	EA:0.3036	EU:0.4404
2:217299335:G:A	A	-0.0058	2	1819340	0.001438	BMI	217299335	G	0.001	-3.187	Mixed	{"AA":0.0144	EA:0.2361	EU:0.3588
2:217240630:T:C	C	-0.0061	2	2277640	0.001452	BMI	217240630	T	0.0009	-3.184	Mixed	{"AA":0.6513	EA:0.7927	EU:0.4911
2:217386313:T:C	C	0.0056	2	1819340	0.00148	BMI	217386313	T	0.001	3.179	Mixed	{"AA":0.3888	EA:0.3839	EU:0.3787
2:217233808:T:C	C	-0.0055	2	3618440	0.001528	BMI	217233808	T	0.0008	-3.169	Mixed	{"AA":0.7655	EA:0.7907	EU:0.4364
2:217442058:C:CT	CT	0.0212	2	458073	0.001532	BMI	217442058	C	0.0067	3.169	Mixed	{}	intron_variant	rs961790838
2:217262504:T:G	G	-0.005	2	4095400	0.001572	BMI	217262504	T	0.0008	-3.161	Mixed	{"AA":0.1876	EA:0.2371	EU:0.3628
2:217273381:G:C	C	-0.0485	2	498806	0.001585	BMI	217273381	G	0.0285	-3.159	Mixed	{"AA":0.025	HS:0.0043}	intron_variant
2:217245398:T:C	C	-0.0054	2	1813300	0.001615	BMI	217245398	T	0.0011	-3.153	Mixed	{"AA":0.5408	EA:0.7688	EU:0.6372
2:217446333:A:T	T	0.0051	2	1819340	0.001624	BMI	217446333	A	0.001	3.152	Mixed	{"AA":0.118	EA:0.2569	EU:0.6054
2:217209739:A:C	C	-0.0048	2	4095310	0.001749	BMI	217209739	A	0.0007	-3.13	Mixed	{"AA":0.2738	EA:0.7917	EU:0.4503
2:217366072:C:A	A	-0.3538	2	8664	0.001781	BMI	217366072	C	0.1221	-3.125	Mixed	{"HS":0.00002911	SA:0.00003276}	missense_variant
2:217277249:C:T	T	-0.0053	2	3630990	0.001818	BMI	217277249	C	0.0009	-3.118	Mixed	{"AA":0.0113	EA:0.254	EU:0.3499
2:217224537:T:C	C	-0.0055	2	1819880	0.001823	BMI	217224537	T	0.001	-3.118	Mixed	{"AA":0.6921	EA:0.6587	EU:0.3101
2:217207644:A:C	C	-0.0053	2	3635790	0.001837	BMI	217207644	A	0.0008	-3.115	Mixed	{"AA":0.7678	EA:0.7808	EU:0.4533
2:217233740:C:T	T	-0.0054	2	3639720	0.001903	BMI	217233740	C	0.0008	-3.105	Mixed	{"AA":0.7655	EA:0.7897	EU:0.4364
2:217273196:C:T	T	-0.0054	2	3631210	0.001937	BMI	217273196	C	0.0009	-3.1	Mixed	{"AA":0.0234	EA:0.254	EU:0.3519
2:217191930:ACAGTT:A	A	-0.0186	2	458073	0.002022	BMI	217191930	ACAGTT	0.006	-3.087	Mixed	{}	intron_variant	["MARCH4"]
2:217260556:G:A	A	-0.0053	2	3636750	0.002055	BMI	217260556	G	0.0008	-3.082	Mixed	{"AA":0.0129	EA:0.2371	EU:0.3628
2:217442886:T:C	C	0.0049	2	1819340	0.002068	BMI	217442886	T	0.001	3.08	Mixed	{"AA":0.0961	EA:0.2569	EU:0.6074
2:217184722:G:T	T	0.0173	2	507609	0.002122	BMI	217184722	G	0.0061	3.073	Mixed	{"AA":0.0015	EU:0.0159	HS:0.0101
2:217230186:T:C	C	-0.0053	2	3634120	0.002224	BMI	217230186	T	0.0008	-3.059	Mixed	{"AA":0.77	EA:0.7917	EU:0.4314
2:217218648:G:A	A	-0.0054	2	3626590	0.002242	BMI	217218648	G	0.0008	-3.056	Mixed	{"AA":0.7708	EA:0.7867	EU:0.4344
2:217281009:A:G	G	-2.90344	2	2532	0.00227	BMI	217281009	A	0.951183	-3.05245	Mixed	{"AA":0.00006152}	start_lost	rs1382103008
2:217221964:A:G	G	0.1376	2	498806	0.0023	BMI	217221964	A	0.0385	3.048	Mixed	{"AA":0.0234	HS:0.0029}	intron_variant
2:217261960:C:T	T	-0.0052	2	3637610	0.002322	BMI	217261960	C	0.0008	-3.046	Mixed	{"AA":0.1876	EA:0.2371	EU:0.3628
2:217269809:C:A	A	-0.0483	2	498806	0.002352	BMI	217269809	C	0.0289	-3.042	Mixed	{"AA":0.0242	HS:0.0043}	intron_variant
2:217262601:C:G	G	-0.0051	2	3637650	0.002405	BMI	217262601	C	0.0008	-3.035	Mixed	{"AA":0.1876	EA:0.2371	EU:0.3628
2:217263286:A:G	G	-0.0051	2	3637630	0.002416	BMI	217263286	A	0.0008	-3.034	Mixed	{"AA":0.1876	EA:0.2371	EU:0.3628
2:217263242:G:T	T	-0.0051	2	3637640	0.002424	BMI	217263242	G	0.0008	-3.033	Mixed	{"AA":0.1876	EA:0.2371	EU:0.3628
2:217269054:C:T	T	-0.0051	2	3637550	0.002533	BMI	217269054	C	0.0008	-3.019	Mixed	{"AA":0.1762	EA:0.2361	EU:0.3638
2:217204949:T:G	G	-0.0051	2	3630730	0.002657	BMI	217204949	T	0.0008	-3.005	Mixed	{"AA":0.6952	EA:0.7827	EU:0.4563
2:217347193:G:A	A	0.0143	2	507609	0.002702	BMI	217347193	G	0.0048	3	Mixed	{"AA":0.0008	EU:0.0268	HS:0.0216
2:217264888:C:T	T	-0.0051	2	3637370	0.00277	BMI	217264888	C	0.0008	-2.992	Mixed	{"AA":0.0673	EA:0.2371	EU:0.3638
2:217185623:C:T	T	-0.3247	2	484680	0.002797	BMI	217185623	C	0.1086	-2.989	Mixed	{}	intron_variant	rs372993685
2:217265833:T:G	G	-0.005	2	3637570	0.002811	BMI	217265833	T	0.0008	-2.988	Mixed	{"AA":0.18	EA:0.2371	EU:0.3638
2:217206145:A:G	G	-0.0054	2	1819340	0.002814	BMI	217206145	A	0.001	-2.987	Mixed	{"AA":0.6626	EA:0.7817	EU:0.4483
2:217282085:AT:A	A	0.0061	2	458073	0.002817	BMI	217282085	AT	0.002	2.987	Mixed	{}	intron_variant	["SMARCAL1"]
2:217256027:T:C	C	-0.0048	2	2277100	0.00285	BMI	217256027	T	0.0008	-2.983	Mixed	{"AA":0.7247	EA:0.4306	EU:0.4732
2:217266013:T:C	C	-0.005	2	3637580	0.002858	BMI	217266013	T	0.0008	-2.983	Mixed	{"AA":0.18	EA:0.2371	EU:0.3638
2:217214064:G:A	A	-0.005	2	3617100	0.002975	BMI	217214064	G	0.0008	-2.97	Mixed	{"AA":0.5098	EA:0.7927	EU:0.4423
2:217267224:G:A	A	-0.0051	2	3637560	0.002987	BMI	217267224	G	0.0008	-2.969	Mixed	{"AA":0.1762	EA:0.2371	EU:0.3638
2:217266705:G:A	A	-0.005	2	3637580	0.003017	BMI	217266705	G	0.0008	-2.966	Mixed	{"AA":0.18	EA:0.2371	EU:0.3638
2:217278730:G:A	A	-0.0051	2	3639200	0.003076	BMI	217278730	G	0.0009	-2.96	Mixed	{"AA":0.0113	EA:0.252	EU:0.3499
2:217242017:G:C	C	0.0189	2	490719	0.003088	BMI	217242017	G	0.0064	2.959	Mixed	{"AA":0.0015	EU:0.0298	HS:0.0187
2:217189530:T:A	A	-0.0055	2	472199	0.003136	BMI	217189530	T	0.0019	-2.954	Mixed	{"AA":0.7489	EA:0.7758	EU:0.4712
2:217362403:G:A	A	-0.437453	2	49335	0.0031718	BMI	217362403	G	0.14826	-2.95058	Mixed	{"AA":0.0008	EA:0.003}	intron_variant
2:217204936:T:C	C	-0.005	2	3630750	0.003209	BMI	217204936	T	0.0008	-2.947	Mixed	{"AA":0.6793	EA:0.7837	EU:0.4563
2:217227088:A:G	G	-0.0053	2	3633260	0.003232	BMI	217227088	A	0.0008	-2.945	Mixed	{"AA":0.77	EA:0.7917	EU:0.4304
2:217442071:T:C	C	0.0048	2	1796410	0.00328	BMI	217442071	T	0.001	2.94	Mixed	{"AA":0.0968	EA:0.2579	EU:0.6054
2:217246279:A:T	T	-0.0047	2	3588130	0.003294	BMI	217246279	A	0.0008	-2.939	Mixed	{"AA":0.2216	EA:0.5883	EU:0.4722
2:217266117:T:G	G	-0.0051	2	3637370	0.003299	BMI	217266117	T	0.0008	-2.938	Mixed	{"AA":0.0129	EA:0.2371	EU:0.3638
2:217267893:G:C	C	-0.0425	2	498806	0.00339	BMI	217267893	G	0.0289	-2.93	Mixed	{"AA":0.025	HS:0.0043}	intron_variant
2:217199685:C:A	A	0.0276	2	498806	0.003726	BMI	217199685	C	0.0127	2.9	Mixed	{"AA":0.1604	HS:0.0159}	intron_variant
2:217309497:C:T	T	-0.0302	2	501570	0.003743	BMI	217309497	C	0.0104	-2.899	Mixed	{"EU":0.0179	HS:0.0014	SA:0.0276}
2:217193885:C:T	T	0.260208	2	49335	0.00374866	BMI	217193885	C	0.0897711	2.89857	Mixed	{"EU":0.001	HS:0.0014}	intron_variant
2:217270450:A:G	G	-0.005	2	3632440	0.003814	BMI	217270450	A	0.0008	-2.893	Mixed	{"AA":0.177	EA:0.2381	EU:0.3648
2:217369755:A:T	T	-0.0047	2	788767	0.003847	BMI	217369755	A	0.0017	-2.89	Mixed	{"AA":0.1551	EA:0.253	EU:0.3419
2:217208343:T:C	C	-0.0053	2	1819340	0.003953	BMI	217208343	T	0.001	-2.882	Mixed	{"AA":0.6596	EA:0.7808	EU:0.4493
2:217226983:T:C	C	-0.0052	2	3629090	0.003981	BMI	217226983	T	0.0008	-2.88	Mixed	{"AA":0.7685	EA:0.7917	EU:0.4294
2:217272314:ATGT:A	A	0.0791	2	14126	0.00399	BMI	217272314	ATGT	0.0265	2.879	Mixed	{"AA":0.0635	EU:0.001	HS:0.013}
2:217245221:T:C	C	0.1378	2	498806	0.004039	BMI	217245221	T	0.0533	2.875	Mixed	{"AA":0.0189}	downstream_gene_variant	rs80268915
2:217269954:C:T	T	-0.0049	2	3641100	0.004296	BMI	217269954	C	0.0008	-2.856	Mixed	{"AA":0.1762	EA:0.2361	EU:0.3638
2:217213764:C:G	G	-0.0049	2	3630960	0.004389	BMI	217213764	C	0.0008	-2.849	Mixed	{"AA":0.2163	EA:0.7966	EU:0.4423
2:217285809:G:A	A	-0.0044	2	3492420	0.004407	BMI	217285809	G	0.0008	-2.847	Mixed	{"AA":0.5189	EA:0.4395	EU:0.492
2:217214490:A:G	G	-0.0048	2	3629880	0.004473	BMI	217214490	A	0.0008	-2.843	Mixed	{"AA":0.7723	EA:0.8036	EU:0.4463
2:217240604:A:C	C	-0.2282	2	484680	0.004497	BMI	217240604	A	0.0803	-2.841	Mixed	{"SA":0.001}	upstream_gene_variant	rs578086276
2:217191619:A:G	G	-0.0052	2	472199	0.004602	BMI	217191619	A	0.0019	-2.834	Mixed	{"AA":0.7648	EA:0.7788	EU:0.4742
2:217251574:A:G	G	-0.0045	2	1819340	0.004606	BMI	217251574	A	0.001	-2.833	Mixed	{"AA":0.7186	EA:0.4306	EU:0.4732
2:217384303:C:T	T	0.0047	2	3633550	0.004791	BMI	217384303	C	0.0008	2.821	Mixed	{"AA":0.3888	EA:0.3829	EU:0.3787
2:217323761:AACAG:A	A	-0.075	2	14126	0.004825	BMI	217323761	AACAG	0.0257	-2.818	Mixed	{"AA":0.1082	EU:0.0348	HS:0.0346
2:217231818:A:G	G	0.1758	2	484680	0.004873	BMI	217231818	A	0.0625	2.815	Mixed	{"EU":0.001}	intron_variant	rs151273349
2:217230173:C:T	T	0.0733	2	498806	0.004914	BMI	217230173	C	0.0288	2.813	Mixed	{"AA":0.0356	HS:0.0014}	intron_variant
2:217250702:A:G	G	-0.0045	2	811696	0.005164	BMI	217250702	A	0.0015	-2.797	Mixed	{"AA":0.2042	EA:0.5794	EU:0.495
2:217280246:C:T	T	2.16781	2	6735	0.005192	BMI	217280246	C	0.775631	2.7949	Mixed	{}	splice_region_variant	rs1337475649
2:217435735:G:T	T	-0.0107	2	1497360	0.005281	BMI	217435735	G	0.0023	-2.789	Mixed	{"AA":0.0469	EA:0.0427	EU:0.0696
2:217334002:C:CTT	CTT	0.0053	2	458073	0.005344	BMI	217334002	C	0.0019	2.786	Mixed	{}	intron_variant	rs1484858412
2:217337547:A:G	G	0.23109	2	49335	0.00543508	BMI	217337547	A	0.0831243	2.78005	Mixed	{"HS":0.0029}	intron_variant	rs529508523
2:217252621:C:G	G	-0.0044	2	1819340	0.005464	BMI	217252621	C	0.001	-2.778	Mixed	{"AA":0.7247	EA:0.4306	EU:0.4732
2:217293414:A:G	G	-0.0009	2	517078	0.005507	BMI	217293414	A	0.0103	-2.776	Mixed	{"AA":0.02719	EU:0.00001758	HS:0.001272}
2:217205588:A:G	G	-0.0051	2	3640710	0.005594	BMI	217205588	A	0.0008	-2.771	Mixed	{"AA":0.1195	EA:0.6994	EU:0.4006
2:217376210:C:T	T	0.2092	2	484680	0.005648	BMI	217376210	C	0.0756	2.768	Mixed	{}	intron_variant	rs536632608
2:217209138:G:A	A	-0.0045	2	3617690	0.00573	BMI	217209138	G	0.0008	-2.763	Mixed	{"AA":0.2821	EA:0.6508	EU:0.3767
2:217429002:G:T	T	-0.053	2	458073	0.005836	BMI	217429002	G	0.0192	-2.757	Mixed	{"EU":0.001}	intron_variant	rs538472621
2:217212240:T:C	C	0.1017	2	498806	0.00587	BMI	217212240	T	0.0351	2.755	Mixed	{"AA":0.0325	HS:0.0029}	intron_variant
2:217204634:G:A	A	-0.005	2	1819880	0.005883	BMI	217204634	G	0.001	-2.754	Mixed	{"AA":0.2693	EA:0.6558	EU:0.3678
2:217424837:C:A	A	-0.0092	2	472199	0.006009	BMI	217424837	C	0.0036	-2.747	Mixed	{"AA":0.0129	EA:0.0357	EU:0.0835
2:217177643:C:CA	CA	-0.0092	2	472199	0.006116	BMI	217177643	C	0.0033	-2.741	Mixed	{"AA":0.8971	EA:0.9702	EU:0.8976
2:217206489:T:G	G	-0.0049	2	1796410	0.006284	BMI	217206489	T	0.001	-2.733	Mixed	{"AA":0.7685	EA:0.7817	EU:0.4264
2:217340088:G:C	C	0.3361	2	7725	0.006322	BMI	217340088	G	0.1167	2.731	Mixed	{"AA":0.00006152	EU:0.00002638}	missense_variant
2:217285104:C:G	G	-0.0089	2	1003490	0.006604	BMI	217285104	C	0.003	-2.716	Mixed	{"AA":0.08419	EA:0.0001088	EU:0.02807
2:217213042:A:G	G	-0.0049	2	1819340	0.006701	BMI	217213042	A	0.001	-2.711	Mixed	{"AA":0.5106	EA:0.7986	EU:0.4423
2:217433620:G:C	C	-0.0103	2	1497900	0.006714	BMI	217433620	G	0.0023	-2.711	Mixed	{"AA":0.0651	EA:0.0427	EU:0.0696
2:217270499:G:A	A	-0.0048	2	3632300	0.006738	BMI	217270499	G	0.0008	-2.71	Mixed	{"AA":0.093	EA:0.2381	EU:0.3648
2:217189458:T:C	C	-0.0052	2	472199	0.00693	BMI	217189458	T	0.002	-2.7	Mixed	{"AA":0.4455	EA:0.5625	EU:0.2962
2:217429969:G:A	A	0.0044	2	2277100	0.006985	BMI	217429969	G	0.0009	2.698	Mixed	{"AA":0.2587	EA:0.3661	EU:0.5239
2:217351174:TAG:T	T	-0.0684	2	14126	0.007051	BMI	217351174	TAG	0.0245	-2.694	Mixed	{"AA":0.1036	EA:0.001	EU:0.0348
2:217364848:C:G	G	-0.8134	2	457756	0.0071	BMI	217364848	C	0.3299	-2.692	Mixed	{}	non_coding_transcript_exon_variant	rs374071662
2:217273774:T:G	G	0.16732	2	49335	0.00710037	BMI	217273774	T	0.0621521	2.6921	Mixed	{"AA":0.0076	EA:0.002	EU:0.001
2:217290906:A:G	G	0.2731	2	484680	0.007141	BMI	217290906	A	0.1015	2.69	Mixed	{"AA":0.0061}	intron_variant	rs573663375
2:217252633:G:A	A	0.2071	2	484680	0.007191	BMI	217252633	G	0.0771	2.688	Mixed	{"EU":0.001}	intron_variant	rs142819018
2:217403597:G:A	A	0.1046	2	484680	0.007309	BMI	217403597	G	0.039	2.682	Mixed	{"EU":0.001}	intron_variant	rs185785431
2:217210450:C:T	T	0.1043	2	498806	0.007336	BMI	217210450	C	0.0366	2.681	Mixed	{"AA":0.0257	HS:0.0014}	intron_variant
2:217346042:G:A	A	0.6459	2	19900	0.00737	BMI	217346042	G	0.241	2.68	Mixed	{}	intron_variant	rs767604177
2:217439701:C:T	T	0.095	2	484680	0.007581	BMI	217439701	C	0.0356	2.67	Mixed	{"EU":0.001}	intron_variant	rs531025049
2:217363808:C:T	T	0.4965	2	19239	0.007715	BMI	217363808	C	0.1863	2.664	Mixed	{}	non_coding_transcript_exon_variant	rs1344980951
2:217261995:TA:T	T	0.0054	2	458073	0.0078	BMI	217261995	TA	0.002	2.661	Mixed	{}	intron_variant	["SMARCAL1"]
2:217270794:G:A	A	0.17	2	498806	0.007848	BMI	217270794	G	0.057	2.659	Mixed	{"AA":0.0068	EA:0.002	HS:0.0014
2:217373310:A:C	C	-0.2919	2	484680	0.008104	BMI	217373310	A	0.1102	-2.648	Mixed	{"EU":0.001}	intron_variant	rs577971532
2:217215116:T:C	C	-0.0048	2	1819340	0.008344	BMI	217215116	T	0.001	-2.638	Mixed	{"AA":0.2511	EA:0.8036	EU:0.4483
2:217177165:C:CATA	CATA	-0.0456	2	458073	0.008506	BMI	217177165	C	0.0173	-2.631	Mixed	{}	intron_variant	["MARCH4"]
2:217359638:T:C	C	0.3376	2	16890	0.008531	BMI	217359638	T	0.1284	2.63	Mixed	{"SA":0.0041}	intron_variant	rs536010194
2:217392325:C:G	G	-0.2084	2	484680	0.008533	BMI	217392325	C	0.0792	-2.63	Mixed	{"AA":0.0068	HS:0.0029}	intron_variant
2:217259832:CA:C	C	0.0053	2	458073	0.008732	BMI	217259832	CA	0.002	2.622	Mixed	{}	intron_variant	["SMARCAL1"]
2:217431572:G:A	A	0.0044	2	1819340	0.008756	BMI	217431572	G	0.001	2.621	Mixed	{"AA":0.2587	EA:0.369	EU:0.5249
2:217257803:G:A	A	-0.0047	2	1819340	0.008985	BMI	217257803	G	0.0011	-2.613	Mixed	{"AA":0.1611	EA:0.2381	EU:0.336
2:217247780:T:TAC	TAC	0.013	2	458073	0.00913	BMI	217247780	T	0.005	2.607	Mixed	{}	downstream_gene_variant	["MARCH4"]
2:217275483:A:G	G	-0.0046	2	1819340	0.009163	BMI	217275483	A	0.0011	-2.606	Mixed	{"AA":0.0121	EA:0.255	EU:0.3509
2:217219641:T:C	C	-0.0064	2	458073	0.009348	BMI	217219641	T	0.0025	-2.599	Mixed	{"AA":0.0091	EA:0.0873	EU:0.1789
2:217253045:CAG:C	C	0.005	2	458073	0.00936	BMI	217253045	CAG	0.0019	2.599	Mixed	{}	intron_variant	["MARCH4"]
2:217253042:A:T	T	-0.0053	2	478238	0.009524	BMI	217253042	A	0.0021	-2.593	Mixed	{"AA":0.1619	EA:0.2391	EU:0.336
2:217418352:C:T	T	-0.0079	2	1960540	0.009608	BMI	217418352	C	0.0018	-2.59	Mixed	{"AA":0.0053	EA:0.0377	EU:0.0825
2:217447117:T:C	C	0.0052	2	472199	0.00967	BMI	217447117	T	0.0019	2.587	Mixed	{"AA":0.1188	EA:0.256	EU:0.6044
2:217253099:C:A	A	-0.0047	2	1819340	0.01009	BMI	217253099	C	0.0011	-2.573	Mixed	{"AA":0.0658	EA:0.2391	EU:0.336
2:217425774:C:CT	CT	0.0091	2	458073	0.01018	BMI	217425774	C	0.0036	2.57	Mixed	{}	intron_variant	["RPL37A"]
2:217256031:C:A	A	-0.0046	2	1819340	0.01025	BMI	217256031	C	0.0011	-2.567	Mixed	{"AA":0.0658	EA:0.2391	EU:0.336
2:217427334:C:A	A	-0.0922	2	521735	0.01032	BMI	217427334	C	0.0357	-2.565	Mixed	{"AA":0.0189	EA:0.0238	HS:0.0101
2:217341888:C:T	T	-0.2854	2	1928	0.01069	BMI	217341888	C	0.1118	-2.553	Mixed	{"SA":0.00003722}	synonymous_variant	rs929008540
2:217442212:TCTCTC:T	T	0.1223	2	14126	0.01105	BMI	217442212	TCTCTC	0.0641	2.541	Mixed	{}	intron_variant	rs746417522
2:217267521:C:CT	CT	0.0051	2	458073	0.01119	BMI	217267521	C	0.002	2.537	Mixed	{}	intron_variant	rs758459152
2:217232667:G:A	A	-0.0049	2	1796410	0.01131	BMI	217232667	G	0.001	-2.533	Mixed	{"AA":0.1324	EA:0.5387	EU:0.3082
2:217442931:T:C	C	0.0039	2	4072580	0.01133	BMI	217442931	T	0.0007	2.532	Mixed	{"AA":0.2564	EA:0.2599	EU:0.6143
2:217277838:T:G	G	-0.2725	2	14126	0.01134	BMI	217277838	T	0.1041	-2.532	Mixed	{}	intron_variant	["SMARCAL1"]
2:217252118:G:T	T	-0.0042	2	2419040	0.01149	BMI	217252118	G	0.001	-2.527	Mixed	{"AA":0.1604	EA:0.2381	EU:0.3121
2:217407670:G:T	T	0.0705	2	458073	0.01162	BMI	217407670	G	0.0279	2.524	Mixed	{"EU":0.001}	intron_variant	rs567577156
2:217219374:A:T	T	-0.2068	2	484680	0.01167	BMI	217219374	A	0.082	-2.522	Mixed	{}	intron_variant	rs578156552
2:217332769:G:A	A	-0.541	2	1048	0.0117	BMI	217332769	G	0.2146	-2.521	Mixed	{"AA":0.00006152	SA:0.00003267}	splice_region_variant
2:217201614:C:T	T	0.0333	2	498806	0.01178	BMI	217201614	C	0.0178	2.519	Mixed	{"AA":0.0817	HS:0.0086}	intron_variant
2:217185425:A:T	T	0.0293	2	472199	0.01202	BMI	217185425	A	0.0139	2.512	Mixed	{"AA":0.2451	HS:0.0173}	intron_variant
2:217187146:C:T	T	0.0176	2	484680	0.01228	BMI	217187146	C	0.007	2.504	Mixed	{"AA":0.0008	EU:0.0189	HS:0.0159}
2:217407227:G:A	A	0.2778	2	484680	0.01232	BMI	217407227	G	0.111	2.503	Mixed	{"AA":0.0008	EA:0.004}	intron_variant
2:217268212:GA:G	G	0.005	2	458073	0.01233	BMI	217268212	GA	0.002	2.503	Mixed	{}	intron_variant	["SMARCAL1"]
2:217288424:C:G	G	-0.2048	2	1066	0.0124	BMI	217288424	C	0.0819	-2.501	Mixed	{"SA":0.00009799}	intron_variant	rs775174025
2:217441212:C:T	T	-0.0525	2	484680	0.01245	BMI	217441212	C	0.021	-2.499	Mixed	{"EU":0.004	HS:0.0029	SA:0.001}
2:217319492:G:A	A	0.2511	2	484680	0.01256	BMI	217319492	G	0.1006	2.496	Mixed	{"AA":0.0076}	intron_variant	rs185696626
2:217192967:A:G	G	0.0325	2	498806	0.0126	BMI	217192967	A	0.0169	2.495	Mixed	{"AA":0.0809	HS:0.0086}	intron_variant
2:217370028:A:C	C	0.1874	2	484680	0.01264	BMI	217370028	A	0.0752	2.494	Mixed	{"AA":0.0113}	intron_variant	rs550339703
2:217261321:A:T	T	-0.0044	2	1819340	0.01268	BMI	217261321	A	0.001	-2.493	Mixed	{"AA":0.1868	EA:0.2371	EU:0.3638
2:217225957:T:C	C	-0.1668	2	484680	0.01277	BMI	217225957	T	0.067	-2.49	Mixed	{}	intron_variant	rs184184360
2:217200015:C:T	T	0.0331	2	498806	0.01281	BMI	217200015	C	0.0178	2.489	Mixed	{"AA":0.0817	HS:0.0086}	intron_variant
2:217202803:A:G	G	0.0097	2	1502780	0.01281	BMI	217202803	A	0.0024	2.489	Mixed	{"AA":0.0144	EU:0.0636	HS:0.0432
2:217185338:C:T	T	0.0837	2	14126	0.01306	BMI	217185338	C	0.1886	2.482	Mixed	{}	intron_variant	rs1014463998
2:217184074:C:G	G	0.1669	2	498806	0.01322	BMI	217184074	C	0.0691	2.478	Mixed	{"AA":0.0106	HS:0.0029}	intron_variant
2:217304770:A:AAG	AAG	0.0079	2	458073	0.01333	BMI	217304770	A	0.0032	2.475	Mixed	{}	intron_variant	["SMARCAL1"]
2:217386797:C:T	T	0.1497	2	484680	0.01333	BMI	217386797	C	0.0605	2.475	Mixed	{}	intron_variant	rs541257526
2:217263829:C:CTT	CTT	-0.0051	2	472199	0.01335	BMI	217263829	C	0.002	-2.474	Mixed	{"AA":0.0673	EA:0.2371	EU:0.3628
2:217259828:G:GT	GT	-0.0052	2	472199	0.01344	BMI	217259828	G	0.002	-2.472	Mixed	{"AA":0.0734	EA:0.2371	EU:0.3618
2:217424617:C:T	T	0.0043	2	1819340	0.01344	BMI	217424617	C	0.001	2.472	Mixed	{"AA":0.6165	EA:0.8492	EU:0.5626
2:217280167:G:A	A	-1.53244	2	918	0.0135	BMI	217280167	G	0.620316	-2.47041	Mixed	{"EA":0.00005437}	missense_variant	rs1046678608
2:217259831:G:GGAAGA	GGAAGA	-0.0052	2	472199	0.01353	BMI	217259831	G	0.002	-2.469	Mixed	{"AA":0.0734	EA:0.2371	EU:0.3628
2:217259828:G:GTGAGGAA	GTGAGGAA	-0.0052	2	458073	0.01354	BMI	217259828	G	0.0021	-2.469	Mixed	{}	intron_variant	rs138029082
2:217424243:C:T	T	0.0044	2	1819880	0.01357	BMI	217424243	C	0.001	2.468	Mixed	{"AA":0.6142	EA:0.8492	EU:0.5616
2:217254855:A:T	T	-1.092	2	19900	0.0139	BMI	217254855	A	0.4432	-2.46	Mixed	{}	intron_variant	["MARCH4"]
2:217423470:A:G	G	-0.008	2	1502780	0.01394	BMI	217423470	A	0.002	-2.459	Mixed	{"AA":0.0287	EA:0.0357	EU:0.0845
2:217265045:A:T	T	-0.0043	2	1819340	0.01399	BMI	217265045	A	0.001	-2.458	Mixed	{"AA":0.1808	EA:0.2371	EU:0.3638
2:217265013:T:C	C	-0.0043	2	1819340	0.01408	BMI	217265013	T	0.001	-2.455	Mixed	{"AA":0.1815	EA:0.2371	EU:0.3638
2:217209289:T:G	G	-0.0042	2	3632860	0.01413	BMI	217209289	T	0.0008	-2.454	Mixed	{"AA":0.6286	EA:0.6438	EU:0.3777
2:217244226:G:T	T	0.2292	2	484680	0.01415	BMI	217244226	G	0.0934	2.453	Mixed	{}	intergenic_variant	["MARCH4"]
2:217196469:T:C	C	0.0318	2	498806	0.01417	BMI	217196469	T	0.017	2.453	Mixed	{"AA":0.0817	HS:0.0086}	intron_variant
2:217268645:G:A	A	-0.0043	2	1802450	0.01425	BMI	217268645	G	0.001	-2.451	Mixed	{"AA":0.177	EA:0.2371	EU:0.3638
2:217294146:G:A	A	0.1564	2	498806	0.01444	BMI	217294146	G	0.0725	2.446	Mixed	{"AA":0.0053}	intron_variant	rs141449710
2:217244839:C:T	T	-0.0093	2	1482610	0.01446	BMI	217244839	C	0.0023	-2.446	Mixed	{"AA":0.0023	EA:0.001	EU:0.0616
2:217220258:T:C	C	-0.0054	2	2907020	0.01462	BMI	217220258	T	0.001	-2.442	Mixed	{"AA":0.9569	EA:0.9573	EU:0.6491
2:217264670:T:G	G	-0.0043	2	1819340	0.01463	BMI	217264670	T	0.001	-2.441	Mixed	{"AA":0.1808	EA:0.2371	EU:0.3638
2:217367170:T:G	G	0.8976	2	19900	0.0149	BMI	217367170	T	0.3684	2.435	Mixed	{}	3_prime_UTR_variant	rs867038822
2:217332682:C:G	G	1.88589	2	6736	0.01492	BMI	217332682	C	0.77469	2.43439	Mixed	{}	missense_variant	rs1434893237
2:217360009:G:A	A	-0.1209	2	484680	0.01496	BMI	217360009	G	0.0497	-2.433	Mixed	{"AA":0.0174}	intron_variant	rs190146066
2:217186251:T:C	C	-0.0426	2	458073	0.01502	BMI	217186251	T	0.0175	-2.432	Mixed	{"EU":0.001	HS:0.0014}	intron_variant
2:217408599:C:T	T	-0.264499	2	49335	0.015389	BMI	217408599	C	0.109158	-2.42309	Mixed	{"AA":0.003}	intron_variant	rs567830111
2:217267022:T:C	C	-0.0043	2	1819340	0.01539	BMI	217267022	T	0.0011	-2.423	Mixed	{"AA":0.1755	EA:0.2391	EU:0.3479
2:217266418:A:T	T	-0.0042	2	1802450	0.01549	BMI	217266418	A	0.001	-2.421	Mixed	{"AA":0.18	EA:0.2371	EU:0.3638
2:217202963:C:T	T	0.0308	2	498806	0.01552	BMI	217202963	C	0.0181	2.42	Mixed	{"AA":0.0817	HS:0.0101}	intron_variant
2:217276699:C:A	A	-0.0328	2	484680	0.01559	BMI	217276699	C	0.0136	-2.418	Mixed	{"AA":0.0015	EU:0.002	HS:0.0101}
2:217227006:TAC:T	T	0.4264	2	14126	0.0157	BMI	217227006	TAC	0.2587	2.416	Mixed	{}	intron_variant	["MARCH4"]
2:217318752:G:A	A	0.012	2	490719	0.01575	BMI	217318752	G	0.005	2.415	Mixed	{"AA":0.0015	EU:0.0437	HS:0.0331
2:217236313:C:G	G	0.0152	2	464112	0.01583	BMI	217236313	C	0.0063	2.413	Mixed	{"AA":0.0015	EU:0.0278	HS:0.0144
2:217268809:A:C	C	-0.0042	2	1819340	0.01585	BMI	217268809	A	0.001	-2.412	Mixed	{"AA":0.1762	EA:0.2371	EU:0.3638
2:217357644:T:A	A	-0.0435	2	458073	0.01586	BMI	217357644	T	0.018	-2.412	Mixed	{"EU":0.001}	intron_variant	rs182251548
2:217239227:C:T	T	-0.032	2	484680	0.01594	BMI	217239227	C	0.0133	-2.41	Mixed	{"EU":0.0129	HS:0.0029	SA:0.0031}
2:217268839:A:T	T	-0.0042	2	1819340	0.01595	BMI	217268839	A	0.001	-2.41	Mixed	{"AA":0.1762	EA:0.2371	EU:0.3638
2:217247425:A:ACC	ACC	0.0469	2	472199	0.01599	BMI	217247425	A	0.0269	2.409	Mixed	{"AA":0.0537	HS:0.0043}	downstream_gene_variant
2:217268594:G:A	A	-0.0042	2	1819340	0.0162	BMI	217268594	G	0.001	-2.404	Mixed	{"AA":0.1762	EA:0.2371	EU:0.3638
2:217267193:G:T	T	-0.0042	2	1819340	0.01625	BMI	217267193	G	0.001	-2.403	Mixed	{"AA":0.1762	EA:0.2371	EU:0.3638
2:217269167:C:T	T	-0.0043	2	1819340	0.01637	BMI	217269167	C	0.001	-2.401	Mixed	{"AA":0.1762	EA:0.2361	EU:0.3638
2:217268584:C:T	T	-0.0042	2	1819340	0.01642	BMI	217268584	C	0.001	-2.399	Mixed	{"AA":0.1762	EA:0.2371	EU:0.3638
2:217206306:T:A	A	0.0595	2	498806	0.01646	BMI	217206306	T	0.0285	2.399	Mixed	{"AA":0.0386	HS:0.0029}	intron_variant
2:217291332:CT:C	C	0.0069	2	458073	0.01665	BMI	217291332	CT	0.0029	2.394	Mixed	{}	intron_variant	["SMARCAL1"]
2:217352302:T:C	C	0.1399	2	484680	0.01665	BMI	217352302	T	0.0584	2.394	Mixed	{"EU":0.001}	intron_variant	rs145965390
2:217268970:A:C	C	-0.0041	2	1819340	0.01668	BMI	217268970	A	0.001	-2.394	Mixed	{"AA":0.177	EA:0.2371	EU:0.3638
2:217279985:G:C	C	2.01815	2	1110	0.01672	BMI	217279985	G	0.843404	2.39286	Mixed	{"SA":0.00003266}	missense_variant	rs750062612
2:217263385:T:C	C	-0.0042	2	1819340	0.0168	BMI	217263385	T	0.001	-2.391	Mixed	{"AA":0.1876	EA:0.2371	EU:0.3628
2:217267156:A:G	G	-0.0042	2	1819340	0.01683	BMI	217267156	A	0.001	-2.39	Mixed	{"AA":0.18	EA:0.2371	EU:0.3638
2:217424415:G:A	A	-0.0078	2	1503310	0.01688	BMI	217424415	G	0.002	-2.389	Mixed	{"AA":0.0257	EA:0.0357	EU:0.0845
2:217202310:G:GTT	GTT	-0.0592	2	458073	0.01704	BMI	217202310	G	0.0248	-2.386	Mixed	{}	intron_variant	["MARCH4"]
2:217269694:C:T	T	-0.0042	2	1819340	0.01733	BMI	217269694	C	0.001	-2.38	Mixed	{"AA":0.1762	EA:0.2361	EU:0.3638
2:217358228:T:C	C	0.370069	2	49335	0.0174065	BMI	217358228	T	0.155621	2.37801	Mixed	{"EA":0.004}	intron_variant	rs141209856
2:217268748:A:G	G	-0.0042	2	1819340	0.01747	BMI	217268748	A	0.001	-2.377	Mixed	{"AA":0.1762	EA:0.2371	EU:0.3638
2:217362983:T:C	C	-0.0829	2	458073	0.01771	BMI	217362983	T	0.0349	-2.372	Mixed	{}	5_prime_UTR_variant	rs758858838
2:217443632:T:C	C	-0.90506	2	1928	0.0178	BMI	217443632	T	0.381697	-2.37115	Mixed	{"SA":0.0001334}	intron_variant	rs1477396596
2:217269816:T:C	C	-0.0042	2	1819340	0.01783	BMI	217269816	T	0.001	-2.369	Mixed	{"AA":0.1793	EA:0.2361	EU:0.3638
2:217404033:C:T	T	-0.2224	2	484680	0.01787	BMI	217404033	C	0.0939	-2.368	Mixed	{"AA":0.0038}	intron_variant	rs56234308
2:217237067:C:T	T	-0.0446	2	498806	0.0179	BMI	217237067	C	0.0392	-2.368	Mixed	{"AA":0.0182}	upstream_gene_variant	rs73988382
2:217431224:T:A	A	-0.0078	2	1502780	0.01795	BMI	217431224	T	0.002	-2.367	Mixed	{"AA":0.0265	EA:0.0367	EU:0.0855
2:217198758:C:T	T	-0.361742	2	49335	0.017977	BMI	217198758	C	0.152886	-2.36609	Mixed	{"AA":0.0015}	intron_variant	rs573742852
2:217425795:A:G	G	-0.0078	2	1502780	0.01802	BMI	217425795	A	0.002	-2.365	Mixed	{"AA":0.0257	EA:0.0367	EU:0.0855
2:217280095:A:C	C	-1.75035	2	1869	0.01814	BMI	217280095	A	0.740803	-2.36277	Mixed	{"HS":0.00002891}	missense_variant	rs1316299314
2:217182144:G:T	T	-0.2511	2	14126	0.01821	BMI	217182144	G	0.1025	-2.361	Mixed	{}	intron_variant	["MARCH4"]
2:217360745:G:C	C	-0.1182	2	484680	0.01831	BMI	217360745	G	0.0501	-2.359	Mixed	{"AA":0.0174}	intron_variant	rs141120777
2:217245391:G:A	A	-0.0045	2	1497270	0.01841	BMI	217245391	G	0.0012	-2.357	Mixed	{"AA":0.5393	EA:0.7659	EU:0.6382
2:217425709:G:C	C	-0.0077	2	1502780	0.01869	BMI	217425709	G	0.002	-2.352	Mixed	{"AA":0.0257	EA:0.0367	EU:0.0855
2:217434217:G:C	C	-0.0842	2	458073	0.01871	BMI	217434217	G	0.0358	-2.351	Mixed	{"EU":0.002}	intron_variant	rs141496374
2:217385995:G:A	A	0.1911	2	484680	0.01879	BMI	217385995	G	0.0813	2.35	Mixed	{}	intron_variant	rs11694273
2:217297477:T:C	C	1.75552	2	3278	0.01883	BMI	217297477	T	0.747392	2.34887	Mixed	{"HS":0.00005782	SA:0.00006533}	synonymous_variant
2:217183979:C:T	T	-0.0708	2	498806	0.01889	BMI	217183979	C	0.0321	-2.348	Mixed	{"AA":0.0204	HS:0.0043}	intron_variant
2:217234964:C:T	T	-0.3836	2	457756	0.019	BMI	217234964	C	0.1598	-2.346	Mixed	{"EU":0.000009116}	missense_variant	rs1401037082
2:217447241:T:C	C	-0.004	2	3558970	0.01903	BMI	217447241	T	0.0008	-2.345	Mixed	{"AA":0.6104	EA:0.7063	EU:0.3598
2:217264243:C:T	T	-0.0653	2	501570	0.01909	BMI	217264243	C	0.0272	-2.344	Mixed	{"SA":0.001}	intron_variant	rs570275342
2:217378850:C:A	A	0.0039	2	3621160	0.0191	BMI	217378850	C	0.0008	2.344	Mixed	{"AA":0.388	EA:0.3839	EU:0.3598
2:217269770:C:G	G	-0.0041	2	1819340	0.01913	BMI	217269770	C	0.001	-2.343	Mixed	{"AA":0.1762	EA:0.2321	EU:0.3628
2:217187617:A:G	G	0.416	2	14126	0.0192	BMI	217187617	A	0.1734	2.342	Mixed	{}	intron_variant	rs112901094
2:217178295:G:A	A	-0.0493	2	484680	0.0195	BMI	217178295	G	0.0211	-2.336	Mixed	{"EU":0.001}	intron_variant	rs560249658
2:217231611:C:T	T	0.11	2	498806	0.01958	BMI	217231611	C	0.0383	2.334	Mixed	{"AA":0.0182	HS:0.0029}	intron_variant
2:217269760:T:C	C	-0.0041	2	1819340	0.0196	BMI	217269760	T	0.001	-2.334	Mixed	{"AA":0.1762	EA:0.2321	EU:0.3628
2:217267910:A:G	G	-0.0042	2	1819340	0.0197	BMI	217267910	A	0.001	-2.332	Mixed	{"AA":0.0673	EA:0.2371	EU:0.3648
2:217265357:G:A	A	-0.0034	2	3632060	0.01999	BMI	217265357	G	0.0008	-2.326	Mixed	{"AA":0.7587	EA:0.4335	EU:0.5467
2:217293404:G:A	A	-0.3566	2	1071	0.02001	BMI	217293404	G	0.1533	-2.326	Mixed	{"EA":0.00005437}	synonymous_variant	rs765375901
2:217364632:A:G	G	0.1108	2	15497	0.02016	BMI	217364632	A	0.051	2.323	Mixed	{}	non_coding_transcript_exon_variant	["RPL37A"]
2:217369199:C:G	G	-0.380694	2	49335	0.0201753	BMI	217369199	C	0.163876	-2.32307	Mixed	{"SA":0.0194}	intron_variant	rs373489815
2:217314826:G:A	A	-0.0041	2	1819340	0.02056	BMI	217314826	G	0.0011	-2.316	Mixed	{"AA":0.798	EA:0.5397	EU:0.2107
2:217179308:A:C	C	-4.4286	2	7159	0.02058	BMI	217179308	A	1.9125	-2.316	Mixed	{}	intron_variant	["MARCH4"]
2:217289519:G:A	A	0.358865	2	49335	0.0206833	BMI	217289519	G	0.155103	2.31372	Mixed	{"AA":0.0023}	intron_variant	rs546750955
2:217255168:C:CT	CT	0.0044	2	458073	0.02093	BMI	217255168	C	0.0019	2.309	Mixed	{}	intron_variant	rs1239153561
2:217426768:G:A	A	-0.0076	2	1502780	0.02099	BMI	217426768	G	0.002	-2.308	Mixed	{"AA":0.0257	EA:0.0367	EU:0.0855
2:217334075:G:A	A	-0.0039	2	3414700	0.02119	BMI	217334075	G	0.001	-2.305	Mixed	{"AA":0.5991	EA:0.3651	EU:0.2127
2:217426204:T:C	C	-0.0766	2	504845	0.02122	BMI	217426204	T	0.0376	-2.304	Mixed	{"AA":0.0189	EA:0.0238	HS:0.0101
2:217229816:C:A	A	-0.004	2	3755570	0.02123	BMI	217229816	C	0.0008	-2.304	Mixed	{"AA":0.0121	EA:0.0992	EU:0.2942
2:217426203:A:G	G	-0.0766	2	504845	0.02123	BMI	217426203	A	0.0376	-2.304	Mixed	{"AA":0.0189	EA:0.0238	HS:0.0101
2:217270093:G:C	C	-0.0037	2	3608590	0.02126	BMI	217270093	G	0.0008	-2.303	Mixed	{"AA":0.3374	EA:0.2589	EU:0.4056
2:217178467:AT:A	A	-0.0639	2	458073	0.02135	BMI	217178467	AT	0.0278	-2.302	Mixed	{}	intron_variant	["MARCH4"]
2:217371610:CT:C	C	-0.0645	2	458073	0.02137	BMI	217371610	CT	0.028	-2.301	Mixed	{}	intron_variant	rs1164616698
2:217194352:TA:T	T	0.0046	2	458073	0.02139	BMI	217194352	TA	0.002	2.301	Mixed	{}	intron_variant	["MARCH4"]
2:217363260:G:C	C	0.211606	2	49335	0.0214255	BMI	217363260	G	0.0919864	2.3004	Mixed	{"EA":0.0119}	5_prime_UTR_variant	rs183302034
2:217270394:A:G	G	-0.004	2	1819340	0.02148	BMI	217270394	A	0.001	-2.299	Mixed	{"AA":0.1762	EA:0.2371	EU:0.3648
2:217352545:T:C	C	-0.0051	2	1819340	0.02149	BMI	217352545	T	0.0014	-2.299	Mixed	{"AA":0.0053	EA:0.3482	EU:0.1233
2:217408795:C:T	T	-0.241284	2	49335	0.0215077	BMI	217408795	C	0.104954	-2.29895	Mixed	{"AA":0.0053	SA:0.001}	intron_variant
2:217274857:T:C	C	-0.4863	2	16890	0.02153	BMI	217274857	T	0.2116	-2.298	Mixed	{"SA":0.002}	intron_variant	rs557615737
2:217389610:CT:C	C	0.0052	2	458073	0.02159	BMI	217389610	CT	0.0022	2.298	Mixed	{}	intron_variant	rs1426622393
2:217184715:T:C	C	-0.0052	2	3596970	0.02162	BMI	217184715	T	0.0012	-2.297	Mixed	{"AA":0.4433	EA:0.13	EU:0.1183
2:217243369:C:G	G	-0.0063	2	3449540	0.02162	BMI	217243369	C	0.0014	-2.297	Mixed	{"AA":0.1551	EA:0.1339	EU:0.1024
2:217270876:G:A	A	-0.004	2	1819340	0.02165	BMI	217270876	G	0.001	-2.296	Mixed	{"AA":0.1762	EA:0.2381	EU:0.3648
2:217270918:A:G	G	-0.004	2	1819340	0.02167	BMI	217270918	A	0.001	-2.296	Mixed	{"AA":0.1762	EA:0.2381	EU:0.3648
2:217270400:A:C	C	-0.0041	2	1819340	0.0217	BMI	217270400	A	0.001	-2.296	Mixed	{"AA":0.1407	EA:0.2371	EU:0.3648
2:217438635:T:C	C	0.0054	2	1819340	0.0217	BMI	217438635	T	0.0014	2.296	Mixed	{"AA":0.8684	EA:0.5228	EU:0.8529
2:217414544:T:G	G	-0.005	2	3880150	0.02205	BMI	217414544	T	0.001	-2.29	Mixed	{"AA":0.1634	EA:0.0347	EU:0.1978
2:217300265:C:CT	CT	0.3037	2	3127	0.0221	BMI	217300265	C	0.1327	2.289	Mixed	{"EU":0.00001774	HS:0.00002897}	intron_variant
2:217270862:G:A	A	-0.004	2	1819340	0.02239	BMI	217270862	G	0.001	-2.284	Mixed	{"AA":0.1762	EA:0.2381	EU:0.3648
2:217185060:T:C	C	0.0592	2	498806	0.02269	BMI	217185060	T	0.0307	2.279	Mixed	{"AA":0.0371	EA:0.001	HS:0.0043}
2:217434859:T:A	A	-0.373594	2	49335	0.0227084	BMI	217434859	T	0.163979	-2.27831	Mixed	{"SA":0.0164}	intron_variant	rs546325831
2:217424064:C:A	A	-0.0061	2	1805750	0.02295	BMI	217424064	C	0.0016	-2.274	Mixed	{"AA":0.0045	EA:0.3829	EU:0.1034
2:217293331:G:A	A	0.55	2	718734	0.023	BMI	217293331	G	0.24	2.29167	Mixed	{"AA":0.0001845	EA:0.00005437	EU:0.00003517
2:217180532:C:T	T	-0.0034	2	3631790	0.02301	BMI	217180532	C	0.0008	-2.273	Mixed	{"AA":0.2163	EA:0.375	EU:0.4742
2:217420305:TG:T	T	0.0098	2	458073	0.02307	BMI	217420305	TG	0.0043	2.272	Mixed	{}	intron_variant	["RPL37A"]
2:217301907:C:A	A	0.0427	2	501570	0.02308	BMI	217301907	C	0.0187	2.272	Mixed	{"EU":0.007	HS:0.0014	SA:0.002}
2:217355522:C:T	T	0.0059	2	1502780	0.02311	BMI	217355522	C	0.0016	2.272	Mixed	{"AA":0.2231	EA:0.0079	EU:0.1054
2:217338276:T:A	A	-2.2795	2	7159	0.02327	BMI	217338276	T	1.0046	-2.269	Mixed	{}	intron_variant	rs541856453
2:217410096:G:A	A	-0.0291	2	484680	0.02331	BMI	217410096	G	0.0128	-2.268	Mixed	{"EU":0.0159	HS:0.0029}	intron_variant
2:217422110:A:G	G	0.1355	2	484680	0.02344	BMI	217422110	A	0.0598	2.266	Mixed	{"EU":0.002}	intron_variant	rs553658505
2:217431532:C:G	G	-2.7586	2	7159	0.02346	BMI	217431532	C	1.2174	-2.266	Mixed	{}	intron_variant	rs757795008
2:217411982:G:A	A	-0.0072	2	3241700	0.02352	BMI	217411982	G	0.0015	-2.265	Mixed	{"AA":0.0061	EA:0.0109	EU:0.0875
2:217431094:G:T	T	-0.0758	2	521735	0.02355	BMI	217431094	G	0.0333	-2.264	Mixed	{"AA":0.0189	EA:0.0238	HS:0.0101
2:217347591:C:T	T	0.1868	2	1066	0.02358	BMI	217347591	C	0.0825	2.264	Mixed	{"SA":0.00006533}	missense_variant	rs761583424
2:217369752:A:T	T	0.1187	2	484680	0.02363	BMI	217369752	A	0.0524	2.263	Mixed	{"EA":0.004	SA:0.0215}	intron_variant
2:217180662:C:T	T	-0.0034	2	3631830	0.02405	BMI	217180662	C	0.0008	-2.256	Mixed	{"AA":0.2163	EA:0.375	EU:0.4742
2:217307471:A:G	G	0.1241	2	484680	0.02405	BMI	217307471	A	0.055	2.256	Mixed	{"EU":0.002}	intron_variant	rs183866337
2:217245614:T:A	A	0.0099	2	498806	0.02425	BMI	217245614	T	0.0228	2.253	Mixed	{"AA":0.0507	HS:0.0043}	downstream_gene_variant
2:217205326:C:T	T	0.0368	2	498806	0.02428	BMI	217205326	C	0.02	2.253	Mixed	{"AA":0.0741	HS:0.0058}	intron_variant
2:217285220:T:C	C	-1.387	2	7784	0.02429	BMI	217285220	T	0.61561	-2.25306	Mixed	{"AA":0.00006152	HS:0.00008673}	missense_variant
2:217329410:C:T	T	0.654674	2	7136	0.02435	BMI	217329410	C	0.290862	2.25081	Mixed	{"EA":0.0005441	SA:0.00003268}	intron_variant
2:217266927:C:T	T	-0.0065	2	832264	0.02447	BMI	217266927	C	0.0027	-2.25	Mixed	{"AA":0.1929	EA:0.1657	EU:0.0477
2:217243312:A:G	G	-0.0044	2	2868230	0.02456	BMI	217243312	A	0.0009	-2.248	Mixed	{"AA":0.2564	EA:0.5407	EU:0.3648
2:217347488:C:G	G	-1.74093	2	6736	0.02462	BMI	217347488	C	0.77469	-2.24727	Mixed	{"HS":0.00002891}	missense_variant	rs1466750049
2:217293527:C:G	G	2.09298	2	1899	0.02478	BMI	217293527	C	0.932357	2.24483	Mixed	{}	intron_variant	rs763743905
2:217191441:A:T	T	-0.257592	2	49335	0.0248285	BMI	217191441	A	0.114789	-2.24406	Mixed	{"EU":0.001	HS:0.0029}	intron_variant
2:217426200:A:C	C	-0.075	2	504845	0.02496	BMI	217426200	A	0.0378	-2.242	Mixed	{"AA":0.0189	EA:0.0238	HS:0.0101
2:217267936:T:C	C	-0.0033	2	3636180	0.02504	BMI	217267936	T	0.0008	-2.241	Mixed	{"AA":0.7239	EA:0.4335	EU:0.5427
2:217219694:C:T	T	0.0529	2	472199	0.02518	BMI	217219694	C	0.024	2.239	Mixed	{"AA":0.0091	EA:0.003	EU:0.004
2:217280604:C:T	T	0.0933	2	484680	0.02551	BMI	217280604	C	0.0418	2.234	Mixed	{"EU":0.001}	intron_variant	rs190833264
2:217430695:G:A	A	0.165698	2	49335	0.0255233	BMI	217430695	G	0.0741911	2.23339	Mixed	{"AA":0.0008	EU:0.001	HS:0.0029}
2:217253045:C:G	G	-0.0144	2	14126	0.02567	BMI	217253045	C	0.3027	-2.231	Mixed	{}	intron_variant	rs373570476
2:217234744:C:T	T	0.2118	2	464492	0.02585	BMI	217234744	C	0.1533	2.228	Mixed	{"EU":0.0000171	HS:0.00004044}	synonymous_variant
2:217350790:G:T	T	-2.015	2	2917	0.026	BMI	217350790	G	0.9051	-2.226	Mixed	{}	intron_variant	["RPL37A"]
2:217296885:C:T	T	-0.261575	2	49335	0.0264746	BMI	217296885	C	0.11787	-2.21918	Mixed	{"EU":0.001	HS:0.0029}	intron_variant
2:217262744:A:G	G	0.0568	2	458073	0.02653	BMI	217262744	A	0.0256	2.218	Mixed	{"SA":0.001}	intron_variant	rs563817100
2:217355460:C:T	T	-0.034	2	484680	0.02694	BMI	217355460	C	0.0154	-2.212	Mixed	{"AA":0.0008	HS:0.0086}	intron_variant
2:217178751:A:G	G	-0.0034	2	3621480	0.02703	BMI	217178751	A	0.0008	-2.211	Mixed	{"AA":0.2216	EA:0.38	EU:0.4751
2:217199866:A:C	C	-3.8229	2	7159	0.02704	BMI	217199866	A	1.7291	-2.211	Mixed	{}	intron_variant	rs970687346
2:217348737:A:G	G	-3.8616	2	7159	0.02712	BMI	217348737	A	1.7475	-2.21	Mixed	{}	intron_variant	["RPL37A"]
2:217269635:T:TTTTTC	TTTTTC	0.0689	2	458073	0.02713	BMI	217269635	T	0.0312	2.21	Mixed	{}	intron_variant	["SMARCAL1"]
2:217228194:T:C	C	-0.0054	2	2940030	0.02722	BMI	217228194	T	0.0013	-2.208	Mixed	{"AA":0.0098	EA:0.1379	EU:0.1193
2:217307301:G:C	C	-0.2048	2	484680	0.02724	BMI	217307301	G	0.0928	-2.208	Mixed	{"EU":0.002	HS:0.0029}	intron_variant
2:217225536:T:C	C	-0.104	2	501570	0.02728	BMI	217225536	T	0.0762	-2.208	Mixed	{"SA":0.0082}	intron_variant	rs542358833
2:217341810:G:T	T	-0.0875	2	491416	0.0274	BMI	217341810	G	0.0401	-2.206	Mixed	{"EU":0.0008711	HS:0.0004731}	intron_variant
2:217367005:G:T	T	0.307694	2	49335	0.0274889	BMI	217367005	G	0.139575	2.2045	Mixed	{"EA":0.0099}	3_prime_UTR_variant	rs192353890
2:217281058:A:C	C	-0.577	2	1820	0.02764	BMI	217281058	A	0.262	-2.202	Mixed	{"AA":0.00006152}	intron_variant	rs542178225
2:217363590:G:A	A	2.09674	2	2532	0.02765	BMI	217363590	G	0.952124	2.20217	Mixed	{"AA":0.00006152}	5_prime_UTR_variant	rs1279620295
2:217363651:C:G	G	-0.1195	2	459684	0.02765	BMI	217363651	C	0.1503	-2.202	Mixed	{"EU":0.00004418	SA:0.00003268}	non_coding_transcript_exon_variant
2:217205022:A:C	C	0.0359	2	498806	0.02776	BMI	217205022	A	0.02	2.201	Mixed	{"AA":0.0741	HS:0.0058}	intron_variant
2:217331398:C:T	T	0.2184	2	484680	0.02792	BMI	217331398	C	0.0994	2.198	Mixed	{"AA":0.0053}	intron_variant	rs189851236
2:217234418:C:A	A	-0.5811	2	1820	0.02802	BMI	217234418	C	0.2645	-2.197	Mixed	{}	intron_variant	rs1460207248
2:217385874:G:T	T	0.3351	2	19900	0.0283	BMI	217385874	G	0.1528	2.193	Mixed	{}	intron_variant	rs984468615
2:217282394:C:CGCT	CGCT	0.0726	2	14126	0.02879	BMI	217282394	C	0.0338	2.186	Mixed	{"AA":0.0348	EU:0.001	HS:0.0086}
2:217363565:T:C	C	2.20829	2	1048	0.02879	BMI	217363565	T	1.01001	2.18639	Mixed	{"AA":0.00006152	EU:0.000008798}	5_prime_UTR_variant
2:217297417:C:T	T	0.944123	2	2014	0.02904	BMI	217297417	C	0.432527	2.18281	Mixed	{"EA":0.0001088}	intron_variant	rs759773551
2:217249029:G:A	A	0.0406	2	458073	0.02928	BMI	217249029	G	0.0186	2.18	Mixed	{"AA":0.0008	EU:0.001}	downstream_gene_variant
2:217370675:T:C	C	-0.0048	2	1819340	0.0294	BMI	217370675	T	0.0014	-2.178	Mixed	{"AA":0.3472	EA:0.3442	EU:0.1332
2:217279723:A:G	G	-0.1485	2	459576	0.0295	BMI	217279723	A	0.0672	-2.177	Mixed	{"AA":0.0000616	EU:0.00004397}	missense_variant
2:217285283:C:A	A	0.0064	2	515571	0.02969	BMI	217285283	C	0.0086	2.174	Mixed	{"AA":0.03899	EA:0.00005441	EU:0.00004402
2:217441778:A:T	T	0.019	2	507609	0.02987	BMI	217441778	A	0.0098	2.172	Mixed	{"AA":0.0023	EU:0.007	HS:0.0058
2:217390635:C:A	A	0.246	2	16890	0.03011	BMI	217390635	C	0.1135	2.169	Mixed	{"SA":0.0041}	intron_variant	rs556962719
2:217337516:T:G	G	0.0564	2	458073	0.03038	BMI	217337516	T	0.026	2.165	Mixed	{"SA":0.001}	intron_variant	rs562181679
2:217311792:G:A	A	0.2844	2	459576	0.03047	BMI	217311792	G	0.1178	2.164	Mixed	{"EA":0.00005437	EU:0.0001499}	missense_variant
2:217426071:T:TTG	TTG	-0.0937254	2	49335	0.0305355	BMI	217426071	T	0.0433297	-2.16307	Mixed	{}	intron_variant	["RPL37A"]
2:217370143:G:C	C	0.0869	2	501570	0.03067	BMI	217370143	G	0.0405	2.161	Mixed	{}	intron_variant	rs541057638
2:217218783:C:A	A	0.0206	2	501570	0.031	BMI	217218783	C	0.0105	2.157	Mixed	{"EU":0.0089	HS:0.0115	SA:0.0031}
2:217386587:C:T	T	-1.3552	2	2902	0.031	BMI	217386587	C	0.6282	-2.157	Mixed	{}	intron_variant	rs868696510
2:217278023:A:G	G	-0.0052	2	3594740	0.03112	BMI	217278023	A	0.0011	-2.156	Mixed	{"AA":0.1868	EA:0.3175	EU:0.1213
2:217293498:G:C	C	-0.3493	2	2535	0.03138	BMI	217293498	G	0.1623	-2.152	Mixed	{"EU":0.00000879}	missense_variant	rs772817540
2:217329295:A:C	C	-1.9019	2	3127	0.03142	BMI	217329295	A	0.88388	-2.15176	Mixed	{"AA":0.00006153	EU:0.00003517}	intron_variant
2:217199249:A:T	T	0.0853	2	490719	0.03159	BMI	217199249	A	0.0447	2.15	Mixed	{}	intron_variant	rs556687838
2:217438766:T:A	A	0.0051	2	1819340	0.0316	BMI	217438766	T	0.0014	2.149	Mixed	{"AA":0.8684	EA:0.5228	EU:0.8529
2:217320808:G:A	A	0.335242	2	49335	0.0317217	BMI	217320808	G	0.156079	2.1479	Mixed	{"AA":0.0023}	intron_variant	rs577288703
2:217254977:G:A	A	-0.1522	2	498806	0.03189	BMI	217254977	G	0.0703	-2.146	Mixed	{"AA":0.0113	HS:0.0014}	intron_variant
2:217444609:C:T	T	-0.0925	2	484680	0.0319	BMI	217444609	C	0.0431	-2.146	Mixed	{}	downstream_gene_variant	rs541110191
2:217280047:TC:T	T	0.3435	2	4352	0.03197	BMI	217280047	TC	0.1602	2.145	Mixed	{"AA":0.000123}	frameshift_variant	rs751582760
2:217341855:C:T	T	-0.5219	2	457756	0.032	BMI	217341855	C	0.2614	-2.144	Mixed	{"EU":0.00003231	SA:0.00003865}	synonymous_variant
2:217311458:C:A	A	-0.0216	2	510763	0.03206	BMI	217311458	C	0.0099	-2.144	Mixed	{"AA":0.05253	EU:0.0001857	HS:0.002514
2:217197432:T:A	A	0.0343	2	498806	0.03209	BMI	217197432	T	0.0193	2.143	Mixed	{"AA":0.0749	HS:0.0058}	intron_variant
2:217286837:T:G	G	-0.0042	2	1813300	0.03212	BMI	217286837	T	0.0012	-2.143	Mixed	{"AA":0.6959	EA:0.3621	EU:0.2008
2:217303253:T:A	A	0.925768	2	2014	0.03221	BMI	217303253	T	0.432527	2.14037	Mixed	{"EA":0.0001676	EU:0.000009238}	intron_variant
2:217340200:C:T	T	0.0369	2	463779	0.03238	BMI	217340200	C	0.0174	2.14	Mixed	{"EA":0.00647}	intron_variant	rs139718015
2:217178676:A:G	G	0.06	2	498806	0.03272	BMI	217178676	A	0.0292	2.136	Mixed	{"AA":0.0408	HS:0.0029}	intron_variant
2:217298645:C:A	A	0.3345	2	14126	0.03312	BMI	217298645	C	0.2066	2.131	Mixed	{}	intron_variant	rs1349943670
2:217372794:CAT:C	C	-0.020281	2	49335	0.0333994	BMI	217372794	CAT	0.00953392	-2.12725	Mixed	{"AA":0.121	EA:0.1935	EU:0.1213
2:217264485:T:C	C	0.158738	2	49335	0.0337241	BMI	217264485	T	0.0747582	2.12336	Mixed	{"EU":0.001	HS:0.0029}	intron_variant
2:217203920:A:G	G	-0.0037	2	3635570	0.03385	BMI	217203920	A	0.0008	-2.122	Mixed	{"AA":0.764	EA:0.7768	EU:0.4563
2:217228003:A:G	G	-0.0051	2	3634920	0.03393	BMI	217228003	A	0.0013	-2.121	Mixed	{"AA":0.0726	EA:0.1379	EU:0.1193
2:217327555:A:T	T	-0.0068	2	478238	0.03445	BMI	217327555	A	0.0033	-2.115	Mixed	{"AA":0.2126	EA:0.1627	EU:0.0954
2:217398020:G:C	C	-0.1667	2	484680	0.03454	BMI	217398020	G	0.0789	-2.114	Mixed	{}	intron_variant	rs557766806
2:217348662:CA:C	C	-0.0149	2	458073	0.03462	BMI	217348662	CA	0.007	-2.113	Mixed	{}	splice_region_variant	rs1168298427
2:217258510:G:A	A	0.313757	2	49335	0.0346856	BMI	217258510	G	0.148558	2.11201	Mixed	{"EU":0.001	HS:0.0029}	intron_variant
2:217356785:T:G	G	0.0054	2	1502780	0.03482	BMI	217356785	T	0.0016	2.11	Mixed	{"AA":0.1952	EA:0.0089	EU:0.1044
2:217329432:C:A	A	-0.0857	2	471882	0.03484	BMI	217329432	C	0.047	-2.11	Mixed	{}	intron_variant	["RPL37A"]
2:217297879:T:C	C	-0.0501	2	504845	0.03488	BMI	217297879	T	0.0265	-2.11	Mixed	{"AA":0.0408	HS:0.0014}	intron_variant
2:217279408:A:G	G	-0.7827	2	457756	0.035	BMI	217279408	A	0.3433	-2.108	Mixed	{"SA":0.00003266}	5_prime_UTR_variant	rs779819662
2:217320132:G:C	C	-0.2003	2	484680	0.03525	BMI	217320132	G	0.0951	-2.105	Mixed	{"EU":0.001}	intron_variant	rs572384383
2:217178102:A:T	T	0.0604	2	498806	0.03529	BMI	217178102	A	0.0297	2.105	Mixed	{"AA":0.0416	HS:0.0029}	intron_variant
2:217258456:A:C	C	-0.0103	2	515696	0.03538	BMI	217258456	A	0.0051	-2.104	Mixed	{"AA":0.0454	EU:0.0427	HS:0.0447
2:217185390:C:T	T	-0.1229	2	14126	0.03553	BMI	217185390	C	0.056	-2.102	Mixed	{}	intron_variant	rs867506473
2:217286647:T:A	A	0.7928	2	19900	0.0357	BMI	217286647	T	0.3774	2.1	Mixed	{}	intron_variant	rs746740504
2:217315713:C:T	T	0.3457	2	457756	0.036	BMI	217315713	C	0.1627	2.097	Mixed	{"EU":0.00005282}	missense_variant	rs376035215
2:217362148:C:G	G	-0.1875	2	484680	0.03606	BMI	217362148	C	0.0895	-2.096	Mixed	{"EA":0.0278	HS:0.0202}	intron_variant
2:217280876:T:C	C	0.0054	2	1680300	0.0361	BMI	217280876	T	0.0016	2.096	Mixed	{"AA":0.0144	EA:0.0327	EU:0.0885
2:217331753:T:A	A	-0.0634	2	484680	0.03612	BMI	217331753	T	0.0303	-2.096	Mixed	{"EU":0.001}	intron_variant	rs548911004
2:217304524:C:T	T	0.0237	2	498806	0.03629	BMI	217304524	C	0.0444	2.094	Mixed	{"AA":0.0204	HS:0.0014}	intron_variant
2:217440460:CA:C	C	-0.0853031	2	49335	0.0364464	BMI	217440460	CA	0.0407776	-2.09191	Mixed	{"AA":0.0182	HS:0.0029}	intron_variant
2:217436327:C:G	G	0.3481	2	14126	0.03648	BMI	217436327	C	0.1618	2.092	Mixed	{}	intron_variant	["IGFBP2"]
2:217364582:A:G	G	1.61856	2	6736	0.03691	BMI	217364582	A	0.775631	2.08677	Mixed	{"HS":0.00003244}	missense_variant	rs531230756
2:217416069:G:A	A	0.206923	2	49335	0.0369831	BMI	217416069	G	0.0991985	2.08595	Mixed	{"AA":0.0015}	intron_variant	rs543299471
2:217339306:C:T	T	0.0053	2	1502780	0.03707	BMI	217339306	C	0.0016	2.085	Mixed	{"AA":0.053	EA:0.0079	EU:0.1044
2:217350649:A:AC	AC	0.0599	2	458073	0.03711	BMI	217350649	A	0.0287	2.084	Mixed	{}	intron_variant	["RPL37A"]
2:217187332:A:G	G	-0.0039	2	1819340	0.03715	BMI	217187332	A	0.001	-2.084	Mixed	{"AA":0.7678	EA:0.7778	EU:0.4791
2:217293482:G:T	T	-2.02426	2	362	0.03727	BMI	217293482	G	0.971892	-2.08281	Mixed	{}	missense_variant	rs1331894227
2:217311828:A:G	G	-0.4127	2	1899	0.03732	BMI	217311828	A	0.1982	-2.082	Mixed	{}	missense_variant	rs1295845492
2:217182568:A:C	C	-0.0048	2	3574990	0.03752	BMI	217182568	A	0.0014	-2.08	Mixed	{"AA":0.0068	EA:0.0794	EU:0.0905
2:217445517:T:C	C	0.3817	2	14126	0.03762	BMI	217445517	T	0.1784	2.079	Mixed	{"AA":0.0008	SA:0.001}	downstream_gene_variant
2:217215233:T:C	C	-0.0372	2	458073	0.0378	BMI	217215233	T	0.0179	-2.077	Mixed	{"EU":0.001}	intron_variant	rs575307798
2:217290109:G:C	C	-0.2966	2	19900	0.0382	BMI	217290109	G	0.143	-2.073	Mixed	{}	intron_variant	rs775283996
2:217189622:G:T	T	0.0476	2	498806	0.03825	BMI	217189622	G	0.0264	2.072	Mixed	{"AA":0.0787	HS:0.0072}	intron_variant
2:217275353:G:A	A	-0.0105	2	733904	0.03825	BMI	217275353	G	0.0044	-2.072	Mixed	{"AA":0.1884	EU:0.0408	HS:0.0533
2:217423340:A:G	G	0.14	2	498806	0.03835	BMI	217423340	A	0.0633	2.071	Mixed	{"AA":0.0076	HS:0.0014}	intron_variant
2:217216651:G:A	A	-0.0038	2	3619760	0.03861	BMI	217216651	G	0.0008	-2.068	Mixed	{"AA":0.0598	EA:0.5585	EU:0.326
2:217282395:G:GCGA	GCGA	0.0481267	2	49335	0.0386809	BMI	217282395	G	0.023277	2.06757	Mixed	{}	intron_variant	["SMARCAL1"]
2:217277052:C:T	T	0.005	2	3439890	0.03889	BMI	217277052	C	0.0012	2.065	Mixed	{"AA":0.0688	EA:0.0327	EU:0.0885
2:217299101:C:T	T	-0.0263	2	484680	0.03902	BMI	217299101	C	0.0128	-2.064	Mixed	{"EU":0.0139	HS:0.0029}	intron_variant
2:217408802:C:T	T	-0.1058	2	484680	0.03915	BMI	217408802	C	0.0513	-2.063	Mixed	{"AA":0.0166}	intron_variant	rs543401022
2:217295030:T:C	C	0.7781	2	19900	0.0392	BMI	217295030	T	0.3772	2.062	Mixed	{}	intron_variant	rs753153643
2:217234933:G:A	A	0.0754	2	461336	0.03923	BMI	217234933	G	0.1129	2.062	Mixed	{"AA":0.0001926}	synonymous_variant	rs766560002
2:217248914:G:A	A	-0.251628	2	49335	0.0392701	BMI	217248914	G	0.122069	-2.06135	Mixed	{"AA":0.003}	downstream_gene_variant	rs536358587
2:217241572:A:G	G	0.0923	2	498806	0.03933	BMI	217241572	A	0.0369	2.061	Mixed	{"AA":0.0212	HS:0.0029}	upstream_gene_variant
2:217263833:G:C	C	-0.0251	2	458073	0.03935	BMI	217263833	G	0.0122	-2.061	Mixed	{"AA":0.0015	EU:0.004	HS:0.0101}
2:217369758:T:TA	TA	-0.0402	2	14126	0.03948	BMI	217369758	T	0.0215	-2.059	Mixed	{}	intron_variant	rs1491050520
2:217424862:G:A	A	-0.0065	2	472199	0.03954	BMI	217424862	G	0.0038	-2.058	Mixed	{"AA":0.0113	EA:0.0357	EU:0.0835
2:217313430:A:T	T	0.0052	2	1485880	0.03956	BMI	217313430	A	0.0016	2.058	Mixed	{"AA":0.0431	EA:0.0079	EU:0.1044
2:217398644:G:C	C	0.1113	2	498806	0.03958	BMI	217398644	G	0.0573	2.058	Mixed	{"AA":0.0159}	intron_variant	rs142144835
2:217425629:A:G	G	-0.0139	2	680019	0.03982	BMI	217425629	A	0.0143	-2.056	Mixed	{"AA":0.0189	EA:0.0238	HS:0.0101
2:217242285:A:G	G	0.1915	2	14126	0.03985	BMI	217242285	A	0.0883	2.055	Mixed	{}	intergenic_variant	rs1487894614
2:217365086:A:ATTTTTATCCACTTCCCCAGTCAATCAAGT	ATTTTTATCCACTTCCCCAGTCAATCAAGT	0.287863	2	49335	0.0398915	BMI	217365086	A	0.140088	2.05487	Mixed	{}	non_coding_transcript_exon_variant	["RPL37A"]
2:217315719:C:T	T	0.2098	2	459684	0.03997	BMI	217315719	C	0.163	2.054	Mixed	{"EU":0.00005283	SA:0.0001307}	missense_variant
2:217220709:T:C	C	-0.005	2	3633260	0.03998	BMI	217220709	T	0.0013	-2.054	Mixed	{"AA":0.0461	EA:0.1379	EU:0.1203
2:217292999:C:T	T	0.0054	2	1502780	0.04016	BMI	217292999	C	0.0016	2.052	Mixed	{"AA":0.0711	EA:0.0079	EU:0.1004
2:217211223:T:C	C	-0.282427	2	49335	0.0402197	BMI	217211223	T	0.13767	-2.05149	Mixed	{"HS":0.0029}	intron_variant	rs191727074
2:217232001:A:T	T	1.8295	2	7159	0.04036	BMI	217232001	A	0.8924	2.05	Mixed	{}	intron_variant	rs1177629299
2:217261325:C:A	A	-0.0704525	2	49335	0.0406921	BMI	217261325	C	0.0344233	-2.04665	Mixed	{"AA":0.0272	HS:0.0014}	intron_variant
2:217339950:C:T	T	-0.1736	2	6074	0.0409	BMI	217339950	C	0.0749	-2.045	Mixed	{"EA":0.00005444	EU:0.000009014	SA:0.00003271}
2:217254270:C:CGTGGG	CGTGGG	0.13763	2	49335	0.0410368	BMI	217254270	C	0.0673617	2.04316	Mixed	{}	intron_variant	["MARCH4"]
2:217305293:G:A	A	0.3922	2	14126	0.04105	BMI	217305293	G	0.1864	2.043	Mixed	{}	intron_variant	rs889471521
2:217335029:A:T	T	0.0052	2	1502780	0.04105	BMI	217335029	A	0.0016	2.043	Mixed	{"AA":0.0507	EA:0.0079	EU:0.1044
2:217379167:A:G	G	-0.0124	2	501570	0.04111	BMI	217379167	A	0.0055	-2.042	Mixed	{"AA":0.0015	EU:0.0268	HS:0.0144
2:217196451:T:G	G	0.0842	2	490719	0.04121	BMI	217196451	T	0.0465	2.041	Mixed	{"EA":0.001	EU:0.001}	intron_variant
2:217439292:G:A	A	-0.002	2	498806	0.04148	BMI	217439292	G	0.0686	-2.039	Mixed	{"AA":0.0129}	intron_variant	rs147323829
2:217220872:G:A	A	-0.0051	2	3633320	0.04155	BMI	217220872	G	0.0013	-2.038	Mixed	{"AA":0.0461	EA:0.1379	EU:0.1203
2:217365238:A:G	G	0.0052	2	1502780	0.04197	BMI	217365238	A	0.0016	2.034	Mixed	{"AA":0.146	EA:0.0069	EU:0.1074
2:217311315:A:G	G	0.0051	2	1502780	0.04198	BMI	217311315	A	0.0016	2.034	Mixed	{"AA":0.0424	EA:0.0079	EU:0.1044
2:217285120:G:C	C	-0.154	2	8220	0.04221	BMI	217285120	G	0.0632	-2.031	Mixed	{"AA":0.00006152	SA:0.00003266}	missense_variant
2:217183249:G:A	A	0.0186	2	504845	0.04236	BMI	217183249	G	0.0103	2.03	Mixed	{"AA":0.2511	HS:0.0173}	intron_variant
2:217352585:A:G	G	-0.0505	2	458073	0.04299	BMI	217352585	A	0.025	-2.024	Mixed	{"EU":0.001}	non_coding_transcript_exon_variant	rs533084597
2:217265586:T:C	C	-0.2038	2	14126	0.04304	BMI	217265586	T	0.1361	-2.023	Mixed	{"AA":0.0008}	intron_variant	rs145796394
2:217350289:A:T	T	-0.0505	2	458073	0.04307	BMI	217350289	A	0.025	-2.023	Mixed	{"EU":0.001}	intron_variant	rs530127116
2:217442120:CTCTCTT:C	C	0.088	2	14126	0.04316	BMI	217442120	CTCTCTT	0.0412	2.022	Mixed	{}	intron_variant	rs200031131
2:217200722:T:C	C	-0.0036	2	1819340	0.04347	BMI	217200722	T	0.001	-2.019	Mixed	{"AA":0.7648	EA:0.7808	EU:0.4235
2:217281070:G:A	A	0.1155	2	4009	0.04364	BMI	217281070	G	0.0572	2.018	Mixed	{"AA":0.00006152	EA:0.0004893	EU:0.000008791}
2:217427729:G:T	T	0.198775	2	49335	0.0437312	BMI	217427729	G	0.0985666	2.01666	Mixed	{"AA":0.0038}	intron_variant	rs544966502
2:217427730:A:T	T	0.198775	2	49335	0.0437312	BMI	217427730	A	0.0985666	2.01666	Mixed	{"AA":0.0038}	intron_variant	rs564552076
2:217314741:G:A	A	0.0051	2	1502780	0.04418	BMI	217314741	G	0.0016	2.012	Mixed	{"AA":0.0439	EA:0.0079	EU:0.1044
2:217263829:C:T	T	0.1402	2	533	0.04435	BMI	217263829	C	0.0695	2.011	Mixed	{}	intron_variant	rs200013572
2:217417572:G:A	A	-0.0432	2	498806	0.04477	BMI	217417572	G	0.0224	-2.007	Mixed	{"AA":0.059	HS:0.0058}	intron_variant
2:217370836:C:T	T	0.005	2	1502780	0.04485	BMI	217370836	C	0.0016	2.006	Mixed	{"AA":0.0454	EA:0.0069	EU:0.1083
2:217339370:T:C	C	0.2086	2	484680	0.04489	BMI	217339370	T	0.104	2.006	Mixed	{}	intron_variant	rs564639662
2:217280163:G:A	A	1.57526	2	965	0.04505	BMI	217280163	G	0.785985	2.00419	Mixed	{"EA":0.0001087	SA:0.00003266}	missense_variant
2:217369448:CTTAA:C	C	-0.0907	2	14126	0.04517	BMI	217369448	CTTAA	0.0429	-2.003	Mixed	{"AA":0.0393}	intron_variant	rs151075836
2:217386196:A:G	G	0.0046	2	1502780	0.04518	BMI	217386196	A	0.0014	2.003	Mixed	{"AA":0.0461	EA:0.0258	EU:0.1511
2:217315416:A:G	G	0.0051	2	1502780	0.04524	BMI	217315416	A	0.0016	2.002	Mixed	{"AA":0.0431	EA:0.0079	EU:0.1044
2:217386198:C:T	T	0.0046	2	1503310	0.04548	BMI	217386198	C	0.0014	2	Mixed	{"AA":0.0461	EA:0.0258	EU:0.1511
2:217388586:T:C	C	0.24	2	19900	0.0455	BMI	217388586	T	0.12	2	Mixed	{}	intron_variant	rs778570415
2:217289898:G:A	A	0.4006	2	14126	0.04557	BMI	217289898	G	0.1945	1.999	Mixed	{}	intron_variant	rs1431098823
2:217323849:G:T	T	0.0053	2	1496740	0.04559	BMI	217323849	G	0.0016	1.999	Mixed	{"AA":0.0431	EA:0.0079	EU:0.1044
2:217442068:T:C	C	0.1195	2	14126	0.04561	BMI	217442068	T	0.0566	1.999	Mixed	{}	intron_variant	["IGFBP2"]
2:217427394:C:T	T	-0.0064	2	1961070	0.04576	BMI	217427394	C	0.0018	-1.998	Mixed	{"AA":0.0257	EA:0.0357	EU:0.0855
2:217255168:CT:C	C	-0.0129654	2	49335	0.045792	BMI	217255168	CT	0.00649143	-1.99731	Mixed	{"AA":0.7186	EA:0.4345	EU:0.4811
2:217241594:C:T	T	-0.035	2	498806	0.0458	BMI	217241594	C	0.0367	-1.997	Mixed	{"AA":0.0182}	upstream_gene_variant	rs73988385
2:217184087:C:T	T	0.0186	2	504845	0.04581	BMI	217184087	C	0.0101	1.997	Mixed	{"AA":0.2489	HS:0.0173}	intron_variant
2:217276112:T:C	C	-0.0088	2	472199	0.04606	BMI	217276112	T	0.005	-1.995	Mixed	{"AA":0.0832	EU:0.0388	HS:0.0432
2:217417629:G:A	A	-0.2186	2	484680	0.04613	BMI	217417629	G	0.1096	-1.994	Mixed	{"EU":0.001	HS:0.0029}	intron_variant
2:217333952:G:A	A	0.005	2	1502780	0.04618	BMI	217333952	G	0.0016	1.994	Mixed	{"AA":0.0439	EA:0.0079	EU:0.1044
2:217292333:C:T	T	0.0046	2	3778280	0.04647	BMI	217292333	C	0.0011	1.991	Mixed	{"AA":0.0711	EA:0.0079	EU:0.1004
2:217318681:G:A	A	0.0051	2	1502780	0.04661	BMI	217318681	G	0.0016	1.99	Mixed	{"AA":0.0431	EA:0.0079	EU:0.1044
2:217230478:T:C	C	-0.0047	2	4092450	0.04692	BMI	217230478	T	0.0012	-1.987	Mixed	{"AA":0.0454	EA:0.1389	EU:0.1193
2:217320259:C:G	G	0.0049	2	1502780	0.0471	BMI	217320259	C	0.0016	1.985	Mixed	{"AA":0.0575	EA:0.0079	EU:0.1044
2:217320200:G:A	A	0.0051	2	1502780	0.04717	BMI	217320200	G	0.0016	1.985	Mixed	{"AA":0.0431	EA:0.0079	EU:0.1044
2:217309519:C:T	T	0.005	2	1502780	0.04729	BMI	217309519	C	0.0016	1.984	Mixed	{"AA":0.0424	EA:0.0079	EU:0.1044
2:217288388:G:C	C	-0.0053	2	945588	0.0473	BMI	217288388	G	0.0021	-1.984	Mixed	{"AA":0.07382	EA:0.1566	EU:0.0102
2:217362478:G:A	A	0.1602	2	484680	0.04731	BMI	217362478	G	0.0808	1.984	Mixed	{"HS":0.0029}	intron_variant	rs566266337
2:217253045:C:CAG	CAG	-0.0128524	2	49335	0.047404	BMI	217253045	C	0.00648233	-1.98267	Mixed	{"AA":0.7224	EA:0.4306	EU:0.4722
2:217306923:C:T	T	0.005	2	1502780	0.04745	BMI	217306923	C	0.0016	1.982	Mixed	{"AA":0.0424	EA:0.0079	EU:0.1044
2:217233723:G:T	T	0.242	2	484680	0.04747	BMI	217233723	G	0.1221	1.982	Mixed	{"HS":0.0014}	intron_variant	rs550132855
2:217215519:C:T	T	-0.0037	2	3625610	0.04748	BMI	217215519	C	0.0008	-1.982	Mixed	{"AA":0.0514	EA:0.5605	EU:0.3231
2:217370149:G:A	A	0.005	2	1502780	0.04754	BMI	217370149	G	0.0016	1.982	Mixed	{"AA":0.0454	EA:0.0069	EU:0.1074
2:217308601:G:A	A	0.0049	2	1502780	0.04772	BMI	217308601	G	0.0016	1.98	Mixed	{"AA":0.0424	EA:0.0079	EU:0.1044
2:217323915:G:A	A	0.0051	2	1496740	0.04772	BMI	217323915	G	0.0016	1.98	Mixed	{"AA":0.0575	EA:0.0079	EU:0.1044
2:217419380:G:A	A	-0.007	2	1482610	0.04788	BMI	217419380	G	0.0021	-1.978	Mixed	{"AA":0.0008	EU:0.0815	HS:0.0231
2:217321849:C:CAAG	CAAG	0.0054	2	458073	0.04789	BMI	217321849	C	0.0027	1.978	Mixed	{}	intron_variant	["SMARCAL1"]
2:217282767:C:T	T	-1.5531	2	7159	0.04807	BMI	217282767	C	0.7857	-1.977	Mixed	{}	intron_variant	rs899587942
2:217307900:C:G	G	0.0049	2	1502780	0.04807	BMI	217307900	C	0.0016	1.977	Mixed	{"AA":0.0424	EA:0.0079	EU:0.1044
2:217280198:A:G	G	-1.42607	2	1071	0.0481	BMI	217280198	A	0.721506	-1.97652	Mixed	{"EA":0.00005437}	synonymous_variant	rs767894063
2:217304047:T:TG	TG	0.0051	2	458073	0.04817	BMI	217304047	T	0.0026	1.976	Mixed	{}	intron_variant	rs1491533592
2:217309463:C:T	T	0.005	2	1502780	0.04818	BMI	217309463	C	0.0016	1.976	Mixed	{"AA":0.0431	EA:0.0079	EU:0.1044
2:217327109:C:T	T	0.0049	2	1502780	0.04823	BMI	217327109	C	0.0016	1.975	Mixed	{"AA":0.0575	EA:0.0079	EU:0.1044
2:217382651:C:G	G	0.279235	2	49335	0.0483838	BMI	217382651	C	0.141458	1.97398	Mixed	{"EA":0.0099	SA:0.001}	intron_variant
2:217426414:A:T	T	0.0144	2	498806	0.04858	BMI	217426414	A	0.0253	1.972	Mixed	{"AA":0.0431}	intron_variant	rs115764365
2:217309075:C:T	T	0.0049	2	1502780	0.04862	BMI	217309075	C	0.0016	1.972	Mixed	{"AA":0.0424	EA:0.0079	EU:0.1044
2:217294814:GTTTTACCA:G	G	-0.199199	2	49335	0.0486371	BMI	217294814	GTTTTACCA	0.101026	-1.97176	Mixed	{"AA":0.0076}	intron_variant	rs568381632
2:217319417:T:C	C	-0.0259	2	498806	0.04896	BMI	217319417	T	0.0212	-1.969	Mixed	{"AA":0.0696	HS:0.0029}	intron_variant
2:217317089:G:A	A	-0.2233	2	484680	0.04906	BMI	217317089	G	0.1134	-1.968	Mixed	{}	intron_variant	rs577940297
2:217323266:A:G	G	-0.5411	2	14126	0.0491	BMI	217323266	A	0.2667	-1.968	Mixed	{"AA":0.0008}	intron_variant	rs568073704
2:217182567:T:C	C	0.0183	2	504845	0.04936	BMI	217182567	T	0.0101	1.965	Mixed	{"AA":0.2519	HS:0.0173}	intron_variant
2:217371591:T:A	A	0.290667	2	49335	0.0493769	BMI	217371591	T	0.147898	1.96532	Mixed	{"EU":0.001	HS:0.0029}	intron_variant
2:217322409:C:G	G	0.005	2	1479850	0.04943	BMI	217322409	C	0.0016	1.965	Mixed	{"AA":0.0431	EA:0.0079	EU:0.1044
2:217363578:C:T	T	0.0206	2	477708	0.04945	BMI	217363578	C	0.0276	1.965	Mixed	{"AA":0.00006152	EU:0.0000176	SA:0.001307}
2:217285743:G:A	A	0.0154	2	507609	0.04946	BMI	217285743	G	0.0088	1.965	Mixed	{"AA":0.0023	EU:0.008	HS:0.0058
2:217305914:C:T	T	0.0049	2	1502780	0.04969	BMI	217305914	C	0.0016	1.963	Mixed	{"AA":0.0424	EA:0.0079	EU:0.1044
2:217314234:G:T	T	-0.0837	2	484680	0.0497	BMI	217314234	G	0.0427	-1.963	Mixed	{}	intron_variant	rs572530552
2:217416411:C:T	T	-0.0406	2	498806	0.04973	BMI	217416411	C	0.022	-1.962	Mixed	{"AA":0.0552	HS:0.0058}	intron_variant
2:217374386:G:A	A	0.005	2	1502780	0.04992	BMI	217374386	G	0.0016	1.961	Mixed	{"AA":0.1415	EA:0.0079	EU:0.1074
2:217297416:C:T	T	1.73199	2	3127	0.04993	BMI	217297416	C	0.88341	1.96058	Mixed	{"EU":0.00002641}	intron_variant	rs370051626
2:217285302:T:C	C	-1.18086	2	1096	0.04998	BMI	217285302	T	0.602432	-1.96016	Mixed	{"EA":0.00005467}	intron_variant	rs746066675
2:217228851:A:T	T	-0.0249	2	498806	0.05003	BMI	217228851	A	0.0377	-1.96	Mixed	{"AA":0.0113	HS:0.0029}	intron_variant
2:217241320:A:G	G	-0.0577	2	484680	0.05012	BMI	217241320	A	0.0294	-1.959	Mixed	{"EU":0.001}	upstream_gene_variant	rs568270905
2:217418190:C:T	T	0.0073	2	1488650	0.05027	BMI	217418190	C	0.0023	1.958	Mixed	{"AA":0.0008	EA:0.0089	EU:0.0626
2:217340087:C:G	G	0.1496	2	13125	0.0505	BMI	217340087	C	0.0795	1.956	Mixed	{"AA":0.00006152}	synonymous_variant	rs780778758
2:217263758:C:T	T	-0.0105	2	515696	0.05087	BMI	217263758	C	0.0049	-1.953	Mixed	{"AA":0.0998	EU:0.0457	HS:0.049
2:217271061:T:A	A	-0.258617	2	49335	0.0509882	BMI	217271061	T	0.132517	-1.95158	Mixed	{"AA":0.0015}	intron_variant	rs189541505
2:217280162:C:T	T	0.3076	2	457756	0.051	BMI	217280162	C	0.1443	1.951	Mixed	{"EA":0.0001631	EU:0.00008049	SA:0.00003266}
2:217279068:T:G	G	0.2334	2	19900	0.0513	BMI	217279068	T	0.1197	1.949	Mixed	{}	non_coding_transcript_exon_variant	rs997178390
2:217364793:C:T	T	-0.3813	2	1372	0.05149	BMI	217364793	C	0.1958	-1.947	Mixed	{}	non_coding_transcript_exon_variant	rs778895750
2:217261054:T:C	C	-0.258751	2	49335	0.0515476	BMI	217261054	T	0.132904	-1.94689	Mixed	{"AA":0.0015}	intron_variant	rs188816184
2:217317765:A:G	G	0.0046	2	3308120	0.05163	BMI	217317765	A	0.0012	1.946	Mixed	{"AA":0.0575	EA:0.0079	EU:0.1054
2:217398018:T:C	C	0.4535	2	16890	0.05259	BMI	217398018	T	0.234	1.938	Mixed	{"SA":0.001}	intron_variant	rs556761989
2:217346198:C:T	T	-0.1474	2	484680	0.05267	BMI	217346198	C	0.0761	-1.938	Mixed	{"SA":0.0153}	intron_variant	rs548506117
2:217224645:T:C	C	-0.0405	2	498806	0.05302	BMI	217224645	T	0.0341	-1.935	Mixed	{"AA":0.0182	HS:0.0014}	intron_variant
2:217343777:G:C	C	0.005	2	1502780	0.05313	BMI	217343777	G	0.0016	1.934	Mixed	{"AA":0.0083	EA:0.0079	EU:0.1044
2:217279332:T:G	G	-0.1209	2	498806	0.05338	BMI	217279332	T	0.0682	-1.932	Mixed	{"AA":0.0083	HS:0.0014}	intron_variant
2:217441757:C:A	A	-0.2487	2	484680	0.05346	BMI	217441757	C	0.1288	-1.931	Mixed	{"EU":0.001	SA:0.0082}	intron_variant
2:217299574:ATTTTTT:A	A	-0.0127678	2	49335	0.0536392	BMI	217299574	ATTTTTT	0.00661633	-1.92974	Mixed	{"AA":0.4236	EA:0.5188	EU:0.2813
2:217271152:G:A	A	-0.1312	2	498806	0.05364	BMI	217271152	G	0.0685	-1.93	Mixed	{"AA":0.0083	HS:0.0014}	intron_variant
2:217370566:A:T	T	0.0053	2	1502780	0.05397	BMI	217370566	A	0.0016	1.927	Mixed	{"AA":0.0083	EA:0.001	EU:0.1074
2:217266499:A:G	G	0.140546	2	49335	0.0540603	BMI	217266499	A	0.0729596	1.92635	Mixed	{"EA":0.001	EU:0.001	HS:0.0029}
2:217364630:ATACT:A	A	0.477239	2	12965	0.05412	BMI	217364630	ATACT	0.248032	1.9241	Mixed	{"EU":0.0001233	HS:0.0002027	SA:0.00006566}
2:217330914:T:C	C	0.005	2	1502780	0.05437	BMI	217330914	T	0.0016	1.924	Mixed	{"AA":0.0431	EA:0.0079	EU:0.1044
2:217438160:A:G	G	0.0712	2	484680	0.05445	BMI	217438160	A	0.037	1.923	Mixed	{"EU":0.004	SA:0.002}	intron_variant
2:217311806:G:A	A	0.1234	2	460840	0.05471	BMI	217311806	G	0.0614	1.921	Mixed	{"AA":0.00006154	EA:0.0001087	EU:0.00004403}
2:217203710:C:A	A	0.0635	2	458073	0.05506	BMI	217203710	C	0.0331	1.918	Mixed	{"HS":0.0029}	intron_variant	rs193111427
2:217424155:G:A	A	-0.0063	2	1488650	0.05513	BMI	217424155	G	0.0019	-1.918	Mixed	{"AA":0.0045	EA:0.3026	EU:0.1034
2:217322404:T:C	C	-3.1016	2	7159	0.05552	BMI	217322404	T	1.6199	-1.915	Mixed	{}	intron_variant	rs1351665227
2:217211726:T:G	G	-0.0035	2	3631920	0.05553	BMI	217211726	T	0.0008	-1.915	Mixed	{"AA":0.0484	EA:0.5615	EU:0.3241
2:217375647:G:A	A	0.0043	2	2277640	0.05572	BMI	217375647	G	0.0012	1.913	Mixed	{"AA":0.5749	EA:0.6558	EU:0.8658
2:217423222:C:T	T	-0.0063	2	1488650	0.0562	BMI	217423222	C	0.0019	-1.909	Mixed	{"AA":0.0045	EA:0.3036	EU:0.1034
2:217316354:T:G	G	0.0049	2	495128	0.05626	BMI	217316354	T	0.0028	1.909	Mixed	{"AA":0.0431	EA:0.0079	EU:0.1044
2:217189715:G:T	T	0.0316	2	498806	0.05631	BMI	217189715	G	0.0207	1.909	Mixed	{"AA":0.0749	HS:0.0058}	intron_variant
2:217208375:G:A	A	-0.0172	2	478238	0.05631	BMI	217208375	G	0.0126	-1.909	Mixed	{"AA":0.1936	EA:0.002	HS:0.0159}
2:217297532:C:T	T	-0.1407	2	464492	0.05641	BMI	217297532	C	0.1548	-1.908	Mixed	{"AA":0.00006154	EU:0.00001759	HS:0.00002891}
2:217351530:G:A	A	-0.0671	2	484680	0.05674	BMI	217351530	G	0.0352	-1.905	Mixed	{"EU":0.001}	non_coding_transcript_exon_variant	rs567505623
2:217197012:C:T	T	0.0603	2	484680	0.05691	BMI	217197012	C	0.0317	1.904	Mixed	{"EU":0.001	HS:0.0014}	intron_variant
2:217279853:G:A	A	0.1275	2	8551	0.05711	BMI	217279853	G	0.0675	1.902	Mixed	{"AA":0.00006153	EU:0.0000088}	synonymous_variant
2:217279853:G:C	C	0.1275	2	8551	0.05711	BMI	217279853	G	0.0675	1.902	Mixed	{"EA":0.0002175}	missense_variant	rs767158204
2:217291987:G:A	A	0.0047	2	3319840	0.0575	BMI	217291987	G	0.0012	1.899	Mixed	{"AA":0.0711	EA:0.0079	EU:0.1004
2:217272987:G:A	A	-0.1212	2	498806	0.05772	BMI	217272987	G	0.0673	-1.898	Mixed	{"AA":0.0083	HS:0.0014}	intron_variant
2:217230516:G:A	A	-0.0341	2	498806	0.05794	BMI	217230516	G	0.0436	-1.896	Mixed	{"AA":0.0106}	intron_variant	rs57437029
2:217378361:T:G	G	0.0047	2	1502780	0.05813	BMI	217378361	T	0.0016	1.895	Mixed	{"AA":0.0439	EA:0.0069	EU:0.1074
2:217202079:A:G	G	-0.9423	2	19900	0.0583	BMI	217202079	A	0.4975	-1.893	Mixed	{}	intron_variant	rs770780859
2:217242215:AGG:A	A	-0.0841	2	14126	0.0584	BMI	217242215	AGG	0.0419	-1.893	Mixed	{}	intergenic_variant	rs1223367746
2:217320797:T:C	C	0.005	2	1479850	0.0584	BMI	217320797	T	0.0016	1.893	Mixed	{"AA":0.0431	EA:0.0079	EU:0.1044
2:217179843:G:A	A	-0.5467	2	19900	0.0586	BMI	217179843	G	0.289	-1.891	Mixed	{}	intron_variant	rs945242280
2:217290549:C:T	T	0.005	2	1479850	0.05867	BMI	217290549	C	0.0016	1.891	Mixed	{"AA":0.0166	EA:0.0079	EU:0.1004
2:217425054:G:A	A	0.0155	2	498806	0.0588	BMI	217425054	G	0.0266	1.89	Mixed	{"AA":0.0386}	intron_variant	rs114556959
2:217311738:T:C	C	-1.4929	2	1973	0.05916	BMI	217311738	T	0.791162	-1.88697	Mixed	{"EA":0.00005437}	splice_region_variant	rs1330060400
2:217182144:GT:G	G	-0.0599	2	14126	0.05917	BMI	217182144	GT	0.0308	-1.887	Mixed	{"AA":0.6929	EA:0.4544	EU:0.5616
2:217254670:G:A	A	-0.0099	2	515696	0.05924	BMI	217254670	G	0.0049	-1.886	Mixed	{"AA":0.0938	EU:0.0447	HS:0.0476
2:217263382:T:C	C	0.1028	2	498806	0.05927	BMI	217263382	T	0.0552	1.886	Mixed	{"AA":0.0182}	intron_variant	rs573500661
2:217293367:C:T	T	0.0252	2	503353	0.05928	BMI	217293367	C	0.0153	1.886	Mixed	{"AA":0.0003076	EA:0.00005437	EU:0.001899
2:217273825:G:A	A	-0.3148	2	14126	0.05929	BMI	217273825	G	0.1616	-1.886	Mixed	{}	intron_variant	rs954126724
2:217284794:C:T	T	0.0095	2	458073	0.05953	BMI	217284794	C	0.005	1.884	Mixed	{}	intron_variant	rs73072258
2:217388536:A:G	G	0.0048	2	1502780	0.05957	BMI	217388536	A	0.0016	1.884	Mixed	{"AA":0.0439	EA:0.0079	EU:0.1074
2:217289405:A:AT	AT	0.0219484	2	49335	0.0597689	BMI	217289405	A	0.0116592	1.88249	Mixed	{}	intron_variant	["SMARCAL1"]
2:217177155:T:A	A	0.033	2	498806	0.05997	BMI	217177155	T	0.0202	1.881	Mixed	{"AA":0.0719	HS:0.0043}	intron_variant
2:217312535:G:A	A	0.0045	2	3303560	0.06014	BMI	217312535	G	0.0012	1.88	Mixed	{"AA":0.0431	EA:0.0079	EU:0.1044
2:217249599:GA:G	G	0.0847	2	14126	0.06016	BMI	217249599	GA	0.0436	1.88	Mixed	{"AA":0.0673	EA:0.2242	EU:0.2942
2:217187945:C:A	A	-0.1277	2	484680	0.06033	BMI	217187945	C	0.068	-1.878	Mixed	{"AA":0.0083	HS:0.0014}	intron_variant
2:217268345:G:A	A	0.005	2	1661060	0.06033	BMI	217268345	G	0.0017	1.878	Mixed	{"AA":0.0166	EA:0.0347	EU:0.0895
2:217197291:A:G	G	-0.0036	2	1819340	0.06082	BMI	217197291	A	0.001	-1.875	Mixed	{"AA":0.056	EA:0.5675	EU:0.2992
2:217238176:T:C	C	-0.0354	2	498806	0.06082	BMI	217238176	T	0.0353	-1.875	Mixed	{"AA":0.0182}	upstream_gene_variant	rs73988383
2:217260231:G:A	A	-0.01	2	515696	0.06087	BMI	217260231	G	0.0049	-1.874	Mixed	{"AA":0.0998	EU:0.0447	HS:0.049
2:217217231:G:A	A	0.2783	2	49335	0.0610047	BMI	217217231	G	0.148549	1.87346	Mixed	{"AA":0.0053}	intron_variant	rs187600180
2:217328721:C:T	T	-0.0041	2	1819340	0.06115	BMI	217328721	C	0.0012	-1.872	Mixed	{"AA":0.3669	EA:0.3671	EU:0.168
2:217266278:AAAGGG:A	A	0.0036	2	458073	0.06132	BMI	217266278	AAAGGG	0.0019	1.871	Mixed	{}	intron_variant	["SMARCAL1"]
2:217279495:G:A	A	-0.0912	2	459684	0.06147	BMI	217279495	G	0.1509	-1.87	Mixed	{"EU":0.000008796	HS:0.00002891	SA:0.00003266}
2:217210785:G:A	A	0.286434	2	49335	0.0615884	BMI	217210785	G	0.153235	1.86925	Mixed	{"EA":0.004}	intron_variant	rs181355443
2:217238245:TC:T	T	0.0932	2	14126	0.06159	BMI	217238245	TC	0.047	1.869	Mixed	{}	upstream_gene_variant	["MARCH4"]
2:217248491:T:C	C	0.0018	2	498806	0.06176	BMI	217248491	T	0.0226	1.868	Mixed	{"AA":0.0499	HS:0.0029}	downstream_gene_variant
2:217376407:T:TTATAA	TTATAA	0.0283946	2	49335	0.0618394	BMI	217376407	T	0.0152051	1.86745	Mixed	{}	intron_variant	["RPL37A"]
2:217388193:T:TC	TC	-0.0864654	2	49335	0.061914	BMI	217388193	T	0.0463147	-1.86691	Mixed	{}	intron_variant	["RPL37A"]
2:217397581:T:G	G	0.044	2	501570	0.06192	BMI	217397581	T	0.0266	1.867	Mixed	{"SA":0.0429}	intron_variant	rs376149956
2:217351744:T:G	G	-0.0249	2	458073	0.06227	BMI	217351744	T	0.0134	-1.864	Mixed	{"AA":0.0038	EA:0.0069	EU:0.002
2:217219645:T:C	C	0.207229	2	49335	0.062272	BMI	217219645	T	0.111153	1.86435	Mixed	{"EA":0.006	EU:0.002	HS:0.0014
2:217314878:T:C	C	0.0044	2	3320740	0.06249	BMI	217314878	T	0.0012	1.863	Mixed	{"AA":0.0575	EA:0.0079	EU:0.1044
2:217271965:T:C	C	-0.121	2	498806	0.06263	BMI	217271965	T	0.0686	-1.862	Mixed	{"AA":0.0083	HS:0.0014}	intron_variant
2:217229081:A:G	G	-0.0337	2	498806	0.06325	BMI	217229081	A	0.0355	-1.857	Mixed	{"AA":0.0182}	intron_variant	rs57672642
2:217250859:A:C	C	-0.147373	2	49335	0.0632615	BMI	217250859	A	0.079346	-1.85735	Mixed	{"AA":0.0083}	intron_variant	rs79096131
2:217279645:A:T	T	-1.15356	2	918	0.06334	BMI	217279645	A	0.621258	-1.85682	Mixed	{"EA":0.00005437}	missense_variant	rs1261911558
2:217347730:T:G	G	0.035	2	508699	0.0637	BMI	217347730	T	0.0138	1.854	Mixed	{"AA":0.0005409	EU:0.003592	HS:0.001218
2:217339608:A:T	T	-0.0111	2	815374	0.06441	BMI	217339608	A	0.0043	-1.849	Mixed	{"EA":0.0784	HS:0.085	SA:0.0041}
2:217355057:G:C	C	0.0546	2	498806	0.06443	BMI	217355057	G	0.0361	1.849	Mixed	{"AA":0.0166	HS:0.0014}	intron_variant
2:217287533:A:G	G	0.7499	2	19900	0.0645	BMI	217287533	A	0.4056	1.849	Mixed	{"EU":0.001}	intron_variant	rs536290141
2:217285047:G:A	A	0.1145	2	16081	0.06451	BMI	217285047	G	0.0762	1.849	Mixed	{"EA":0.00005439	EU:0.00002642	HS:0.00008679
2:217430385:A:G	G	-0.1785	2	484680	0.06452	BMI	217430385	A	0.0966	-1.849	Mixed	{"AA":0.0008	SA:0.0123}	intron_variant
2:217177524:T:C	C	0.0477	2	484680	0.06472	BMI	217177524	T	0.0258	1.847	Mixed	{"EU":0.002}	intron_variant	rs147274345
2:217347428:C:T	T	0.0087	2	542698	0.06481	BMI	217347428	C	0.004	1.847	Mixed	{"AA":0.006815	EA:0.0001631	EU:0.05053
2:217374872:C:A	A	-0.0887	2	498806	0.06499	BMI	217374872	C	0.0526	-1.845	Mixed	{"AA":0.0144}	intron_variant	rs142055830
2:217199624:A:G	G	-0.0033	2	3627170	0.06519	BMI	217199624	A	0.0008	-1.844	Mixed	{"AA":0.7655	EA:0.7788	EU:0.4225
2:217312838:C:G	G	0.0044	2	3319840	0.06521	BMI	217312838	C	0.0012	1.844	Mixed	{"AA":0.0582	EA:0.0079	EU:0.1044
2:217288955:T:A	A	-0.0043	2	3597960	0.06533	BMI	217288955	T	0.0011	-1.843	Mixed	{"AA":0.2844	EA:0.3085	EU:0.1252
2:217442176:T:C	C	0.1115	2	14126	0.06535	BMI	217442176	T	0.0621	1.843	Mixed	{}	intron_variant	["IGFBP2"]
2:217230437:G:A	A	0.135802	2	49335	0.0657531	BMI	217230437	G	0.0738012	1.8401	Mixed	{"AA":0.0053	HS:0.0014}	intron_variant
2:217368651:G:A	A	0.0406	2	498806	0.06578	BMI	217368651	G	0.0228	1.84	Mixed	{"AA":0.0446	HS:0.0029}	intron_variant
2:217220670:C:T	T	-0.0034	2	3624000	0.06579	BMI	217220670	C	0.0008	-1.84	Mixed	{"AA":0.326	EA:0.5407	EU:0.3022
2:217423589:T:G	G	-0.006	2	1946940	0.06581	BMI	217423589	T	0.0016	-1.84	Mixed	{"AA":0.0045	EA:0.3026	EU:0.1034
2:217269330:T:C	C	-0.0029	2	1819340	0.06597	BMI	217269330	T	0.001	-1.839	Mixed	{"AA":0.7247	EA:0.4593	EU:0.5427
2:217311964:A:G	G	-0.3496	2	457756	0.066	BMI	217311964	A	0.2075	-1.838	Mixed	{}	intron_variant	rs958804703
2:217238247:TC:T	T	0.0925	2	14126	0.06603	BMI	217238247	TC	0.0474	1.838	Mixed	{}	upstream_gene_variant	["MARCH4"]
2:217417636:A:G	G	-0.033	2	498806	0.06611	BMI	217417636	A	0.021	-1.838	Mixed	{"AA":0.0703	HS:0.0058}	intron_variant
2:217351445:A:G	G	-0.0524	2	458073	0.06648	BMI	217351445	A	0.0286	-1.835	Mixed	{}	intron_variant	rs772605707
2:217320074:A:G	G	-0.0039	2	1802450	0.0666	BMI	217320074	A	0.0012	-1.834	Mixed	{"AA":0.3192	EA:0.3661	EU:0.169
2:217432442:T:A	A	-0.0598	2	14126	0.06665	BMI	217432442	T	0.185	-1.834	Mixed	{}	intron_variant	rs907530479
2:217317898:A:G	G	0.0044	2	3320780	0.06671	BMI	217317898	A	0.0012	1.834	Mixed	{"AA":0.0431	EA:0.0079	EU:0.1044
2:217424609:G:A	A	0.1207	2	484680	0.06675	BMI	217424609	G	0.0658	1.833	Mixed	{"AA":0.0091}	intron_variant	rs145966276
2:217416882:G:A	A	-0.008	2	1491330	0.06676	BMI	217416882	G	0.0024	-1.833	Mixed	{"AA":0.0151	EU:0.0517	HS:0.0331
2:217300176:A:G	G	-0.2907	2	3278	0.06699	BMI	217300176	A	0.1587	-1.832	Mixed	{"HS":0.00002891}	missense_variant	rs766200869
2:217187325:A:G	G	-0.0036	2	1819340	0.06711	BMI	217187325	A	0.001	-1.831	Mixed	{"AA":0.4607	EA:0.5635	EU:0.3012
2:217363634:A:G	G	-0.0871	2	458721	0.06722	BMI	217363634	A	0.0825	-1.83	Mixed	{"EU":0.00009705}	non_coding_transcript_exon_variant	rs375823261
2:217306966:C:T	T	0.8466	2	19900	0.0674	BMI	217306966	C	0.4628	1.829	Mixed	{}	intron_variant	rs766023967
2:217247994:C:T	T	-0.206687	2	49335	0.0677369	BMI	217247994	C	0.113144	-1.82675	Mixed	{"AA":0.003}	downstream_gene_variant	rs537350691
2:217311991:G:A	A	0.214556	2	49335	0.0681223	BMI	217311991	G	0.117617	1.8242	Mixed	{"EA":0.004}	intron_variant	rs551373275
2:217432425:CAAA:C	C	0.0067	2	458073	0.0682	BMI	217432425	CAAA	0.0037	1.824	Mixed	{}	intron_variant	["IGFBP2"]
2:217368966:A:G	G	0.0441	2	498806	0.06845	BMI	217368966	A	0.0231	1.822	Mixed	{"AA":0.0439	HS:0.0029}	intron_variant
2:217305417:G:A	A	0.0044	2	3319920	0.06855	BMI	217305417	G	0.0012	1.821	Mixed	{"AA":0.0424	EA:0.0079	EU:0.1044
2:217410248:T:G	G	0.0844	2	498806	0.06855	BMI	217410248	T	0.0349	1.821	Mixed	{"AA":0.028	HS:0.0029}	intron_variant
2:217270098:A:G	G	0.0621	2	501570	0.06873	BMI	217270098	A	0.0493	1.82	Mixed	{"SA":0.0215}	intron_variant	rs372835602
2:217309938:T:C	C	0.0044	2	3320400	0.06888	BMI	217309938	T	0.0012	1.819	Mixed	{"AA":0.0424	EA:0.0079	EU:0.1044
2:217273591:A:G	G	-0.0952	2	484680	0.06891	BMI	217273591	A	0.0524	-1.819	Mixed	{"EU":0.001}	intron_variant	rs563974380
2:217362840:G:A	A	0.0312	2	498806	0.06891	BMI	217362840	G	0.0168	1.819	Mixed	{"AA":0.0439	EU:0.003	HS:0.0058}
2:217370731:G:T	T	0.1516	2	484680	0.06892	BMI	217370731	G	0.0833	1.819	Mixed	{}	intron_variant	rs537298265
2:217280341:A:G	G	0.0444	2	498806	0.06945	BMI	217280341	A	0.0318	1.815	Mixed	{"AA":0.0378	HS:0.0014}	intron_variant
2:217315787:T:C	C	0.0036	2	4387600	0.06951	BMI	217315787	T	0.0009	1.815	Mixed	{"AA":0.04581	EA:0.006478	EU:0.1253
2:217194636:C:A	A	-0.0036	2	1819340	0.0697	BMI	217194636	C	0.001	-1.814	Mixed	{"AA":0.0469	EA:0.5615	EU:0.2942
2:217313455:T:A	A	-0.0038	2	1819340	0.06972	BMI	217313455	T	0.0012	-1.814	Mixed	{"AA":0.3192	EA:0.3671	EU:0.168
2:217384336:C:CG	CG	0.0334676	2	49335	0.0698552	BMI	217384336	C	0.0184613	1.81285	Mixed	{}	intron_variant	["RPL37A"]
2:217272315:T:TACA	TACA	-0.0341141	2	49335	0.0699322	BMI	217272315	T	0.0188231	-1.81235	Mixed	{}	intron_variant	["SMARCAL1"]
2:217178158:C:T	T	-0.0028	2	1819340	0.07028	BMI	217178158	C	0.001	-1.81	Mixed	{"AA":0.2216	EA:0.38	EU:0.4751
2:217396529:G:A	A	-1.8751	2	7159	0.07057	BMI	217396529	G	1.037	-1.808	Mixed	{}	intron_variant	rs1031306804
2:217254583:T:A	A	0.0669	2	501570	0.0711	BMI	217254583	T	0.049	1.805	Mixed	{"SA":0.0225}	intron_variant	rs373089310
2:217325421:A:AG	AG	-0.0054	2	458073	0.07117	BMI	217325421	A	0.003	-1.804	Mixed	{}	intron_variant	["SMARCAL1"]
2:217177335:T:A	A	-0.1917	2	14126	0.07174	BMI	217177335	T	0.1029	-1.801	Mixed	{}	intron_variant	rs547999330
2:217253455:T:C	C	0.2939	2	16890	0.07177	BMI	217253455	T	0.1632	1.801	Mixed	{}	intron_variant	["MARCH4"]
2:217280027:G:A	A	0.1984	2	459684	0.07275	BMI	217280027	G	0.1381	1.794	Mixed	{"EA":0.0001088	EU:0.00001758}	synonymous_variant
2:217332936:T:C	C	0.1704	2	484680	0.07275	BMI	217332936	T	0.095	1.794	Mixed	{"EA":0.0169}	intron_variant	rs145150683
2:217402219:C:T	T	-0.0758	2	490719	0.07302	BMI	217402219	C	0.0414	-1.793	Mixed	{"AA":0.0023	EA:0.002	EU:0.002
2:217307288:A:G	G	0.0043	2	3320240	0.07319	BMI	217307288	A	0.0012	1.792	Mixed	{"AA":0.0424	EA:0.0079	EU:0.1044
2:217234775:G:A	A	-1.70611	2	2532	0.07329	BMI	217234775	G	0.952595	-1.79101	Mixed	{"AA":0.0001178}	missense_variant	rs1197584038
2:217253461:C:T	T	-0.0099	2	515696	0.07331	BMI	217253461	C	0.0051	-1.791	Mixed	{"AA":0.0439	EU:0.0427	HS:0.0447
2:217316047:A:G	G	-0.005	2	14126	0.07338	BMI	217316047	A	0.1903	-1.79	Mixed	{"HS":0.0014}	non_coding_transcript_exon_variant	rs190183593
2:217240557:GT:G	G	-0.0915589	2	49335	0.0734809	BMI	217240557	GT	0.051155	-1.78983	Mixed	{"AA":0.0159}	upstream_gene_variant	rs556296728
2:217308721:T:G	G	-0.5479	2	19900	0.0735	BMI	217308721	T	0.3061	-1.79	Mixed	{}	intron_variant	rs764486504
2:217243409:C:T	T	-0.153381	2	49335	0.0735559	BMI	217243409	C	0.0857182	-1.78937	Mixed	{"AA":0.0038	EU:0.001	HS:0.0014}
2:217293274:T:C	C	-0.977069	2	1066	0.07376	BMI	217293274	T	0.546424	-1.78811	Mixed	{"SA":0.00003267}	intron_variant	rs762142556
2:217431385:C:T	T	-0.157754	2	49335	0.0742021	BMI	217431385	C	0.0883597	-1.78536	Mixed	{"EA":0.0169}	intron_variant	rs370027484
2:217308414:A:G	G	0.0043	2	3320240	0.07428	BMI	217308414	A	0.0012	1.785	Mixed	{"AA":0.0424	EA:0.0079	EU:0.1044
2:217421983:C:A	A	0.2299	2	484680	0.0743	BMI	217421983	C	0.1288	1.785	Mixed	{}	intron_variant	rs535483113
2:217380995:G:A	A	0.1206	2	484680	0.07431	BMI	217380995	G	0.0676	1.785	Mixed	{}	intron_variant	rs529638821
2:217211932:C:A	A	-0.282	2	19900	0.0747	BMI	217211932	C	0.1582	-1.782	Mixed	{}	intron_variant	rs758767953
2:217308647:A:G	G	0.1205	2	498806	0.07491	BMI	217308647	A	0.0685	1.781	Mixed	{"AA":0.0068}	intron_variant	rs139820349
2:217242172:T:C	C	0.6432	2	19900	0.075	BMI	217242172	T	0.3612	1.78	Mixed	{}	intergenic_variant	rs759656128
2:217280282:T:A	A	-0.5491	2	457756	0.075	BMI	217280282	T	0.3026	-1.78	Mixed	{}	intron_variant	rs1319608384
2:217290324:G:A	A	0.1155	2	498806	0.07514	BMI	217290324	G	0.0694	1.78	Mixed	{"AA":0.0068}	intron_variant	rs139770377
2:217304363:C:T	T	0.1151	2	498806	0.07516	BMI	217304363	C	0.0699	1.779	Mixed	{"AA":0.0068}	intron_variant	rs142418787
2:217379773:G:A	A	0.0049	2	1502780	0.07526	BMI	217379773	G	0.0016	1.779	Mixed	{"AA":0.0083	EU:0.1074	HS:0.0461
2:217384267:A:G	G	-0.5709	2	19900	0.0754	BMI	217384267	A	0.321	-1.778	Mixed	{}	intron_variant	rs891151489
2:217324285:C:A	A	0.0047	2	472199	0.07545	BMI	217324285	C	0.0029	1.778	Mixed	{"AA":0.0431	EA:0.0079	EU:0.1044
2:217186741:T:C	C	-0.0035	2	2931530	0.07568	BMI	217186741	T	0.0009	-1.776	Mixed	{"AA":0.7693	EA:0.7857	EU:0.5199
2:217311752:G:A	A	0.2275	2	1096	0.07574	BMI	217311752	G	0.1281	1.776	Mixed	{"EA":0.00005437}	synonymous_variant	rs768077452
2:217286831:G:A	A	-1.6784	2	7159	0.07577	BMI	217286831	G	0.9451	-1.776	Mixed	{"AA":0.0008}	intron_variant	rs546461887
2:217290516:T:C	C	0.2101	2	19900	0.0762	BMI	217290516	T	0.1185	1.773	Mixed	{}	intron_variant	rs763263758
2:217425673:T:G	G	-0.4148	2	19900	0.0762	BMI	217425673	T	0.2339	-1.773	Mixed	{}	intron_variant	rs780155726
2:217431051:C:G	G	0.0029	2	3627070	0.07625	BMI	217431051	C	0.0008	1.773	Mixed	{"AA":0.6785	EA:0.505	EU:0.5437
2:217364801:G:A	A	0.3327	2	3127	0.07631	BMI	217364801	G	0.1877	1.773	Mixed	{"SA":0.00003295}	non_coding_transcript_exon_variant	rs752946283
2:217364801:G:C	C	0.3327	2	3127	0.07631	BMI	217364801	G	0.1877	1.773	Mixed	{"EU":0.00001775}	non_coding_transcript_exon_variant	rs752946283
2:217288269:A:T	T	0.3752	2	14126	0.07659	BMI	217288269	A	0.3653	1.771	Mixed	{}	intron_variant	rs1022100346
2:217265216:T:C	C	-0.1427	2	484680	0.07695	BMI	217265216	T	0.0807	-1.769	Mixed	{"AA":0.0083	HS:0.0014}	intron_variant
2:217205832:G:A	A	-0.005	2	3504280	0.07726	BMI	217205832	G	0.0015	-1.767	Mixed	{"AA":0.0484	EA:0.1577	EU:0.0716
2:217241442:G:A	A	-0.0503617	2	49335	0.0773421	BMI	217241442	G	0.0285122	-1.76632	Mixed	{"AA":0.0393	HS:0.0043}	upstream_gene_variant
2:217346234:A:T	T	0.0565	2	498806	0.07769	BMI	217346234	A	0.0496	1.764	Mixed	{"AA":0.0106	HS:0.0014}	intron_variant
2:217331921:C:T	T	0.128	2	484680	0.07772	BMI	217331921	C	0.0725	1.764	Mixed	{"EU":0.001}	intron_variant	rs180834481
2:217315496:C:T	T	-0.5213	2	457756	0.078	BMI	217315496	C	0.3048	-1.762	Mixed	{"EU":0.001}	intron_variant	rs574969940
2:217227307:C:T	T	-0.0033	2	3632040	0.07819	BMI	217227307	C	0.0008	-1.761	Mixed	{"AA":0.3207	EA:0.5397	EU:0.3032
2:217220085:C:T	T	-0.156439	2	49335	0.0787149	BMI	217220085	C	0.0889773	-1.75819	Mixed	{"AA":0.0053}	intron_variant	rs181452885
2:217220054:C:T	T	-0.037	2	484680	0.07876	BMI	217220054	C	0.0211	-1.758	Mixed	{"EU":0.002	HS:0.0014}	intron_variant
2:217347492:T:G	G	-0.2849	2	2535	0.07919	BMI	217347492	T	0.1623	-1.755	Mixed	{"EU":0.000008802}	missense_variant	rs750771359
2:217187728:C:A	A	-0.0727	2	484680	0.0794	BMI	217187728	C	0.0414	-1.754	Mixed	{"EU":0.001}	intron_variant	rs184567705
2:217226771:G:A	A	-0.0033	2	3610530	0.07967	BMI	217226771	G	0.0008	-1.753	Mixed	{"AA":0.3215	EA:0.5397	EU:0.3052
2:217347917:T:C	C	0.0043	2	3320520	0.07984	BMI	217347917	T	0.0012	1.752	Mixed	{"AA":0.0431	EA:0.0079	EU:0.1044
2:217297408:G:C	C	-1.20486	2	2532	0.07994	BMI	217297408	G	0.68809	-1.75103	Mixed	{"AA":0.0001847	HS:0.00002892}	intron_variant
2:217376553:G:C	C	-3.1235	2	1997	0.08	BMI	217376553	G	1.7841	-1.751	Mixed	{}	intron_variant	rs963109728
2:217379457:C:CG	CG	-0.0058	2	458073	0.08016	BMI	217379457	C	0.0033	-1.75	Mixed	{}	intron_variant	rs754647612
2:217275828:A:C	C	0.0581	2	484680	0.08041	BMI	217275828	A	0.0332	1.748	Mixed	{}	intron_variant	rs537857324
2:217189726:T:C	C	-0.3432	2	14126	0.08047	BMI	217189726	T	0.2227	-1.748	Mixed	{"AA":0.0023}	intron_variant	rs566823732
2:217225618:G:A	A	0.241159	2	49335	0.0805191	BMI	217225618	G	0.137988	1.74768	Mixed	{"AA":0.0023	SA:0.001}	intron_variant
2:217301162:C:G	G	0.3667	2	14126	0.08073	BMI	217301162	C	0.2027	1.746	Mixed	{}	intron_variant	rs1040379790
2:217394977:G:A	A	0.1775	2	484680	0.08079	BMI	217394977	G	0.1016	1.746	Mixed	{"AA":0.0106}	intron_variant	rs536505829
2:217247944:C:T	T	0.113083	2	49335	0.080793	BMI	217247944	C	0.0647628	1.7461	Mixed	{"AA":0.0068}	downstream_gene_variant	rs529741202
2:217180508:C:CTT	CTT	-0.0363	2	458073	0.08099	BMI	217180508	C	0.0208	-1.745	Mixed	{}	intron_variant	["MARCH4"]
2:217247587:A:C	C	-0.0454	2	14126	0.08111	BMI	217247587	A	0.0244	-1.744	Mixed	{}	downstream_gene_variant	rs62178595
2:217429933:G:A	A	-0.0853	2	484680	0.08119	BMI	217429933	G	0.0489	-1.744	Mixed	{"EU":0.001}	intron_variant	rs181160404
2:217250510:A:G	G	0.0501	2	458073	0.08135	BMI	217250510	A	0.0287	1.743	Mixed	{"HS":0.0014}	intron_variant	rs544057401
2:217308560:T:C	C	-0.2881	2	14126	0.08136	BMI	217308560	T	0.1596	-1.743	Mixed	{}	intron_variant	["SMARCAL1"]
2:217311884:A:G	G	-1.30323	2	3278	0.0814	BMI	217311884	A	0.747862	-1.74261	Mixed	{"EU":0.0000176	HS:0.00002891}	splice_region_variant
2:217220276:C:T	T	-0.0033	2	3628530	0.08162	BMI	217220276	C	0.0008	-1.741	Mixed	{"AA":0.326	EA:0.5407	EU:0.3012
2:217445390:T:C	C	0.1151	2	14126	0.08172	BMI	217445390	T	0.062	1.741	Mixed	{}	downstream_gene_variant	rs201492425
2:217280024:T:C	C	1.30041	2	3278	0.08187	BMI	217280024	T	0.747392	1.73992	Mixed	{"HS":0.00002891}	synonymous_variant	rs758479373
2:217211898:T:C	C	-0.230121	2	49335	0.0819955	BMI	217211898	T	0.132313	-1.73922	Mixed	{"SA":0.002}	intron_variant	rs554514208
2:217391806:C:CCTCT	CCTCT	-0.0321026	2	49335	0.0820282	BMI	217391806	C	0.01846	-1.73904	Mixed	{}	intron_variant	["RPL37A"]
2:217326797:C:T	T	-0.0084	2	838303	0.08212	BMI	217326797	C	0.0031	-1.738	Mixed	{"AA":0.0877	EA:0.1726	EU:0.007
2:217299395:G:GA	GA	0.0044	2	458073	0.08236	BMI	217299395	G	0.0025	1.737	Mixed	{}	intron_variant	rs1366058377
2:217420816:G:A	A	-0.0104	2	838303	0.08259	BMI	217420816	G	0.0032	-1.736	Mixed	{"AA":0.2474	EA:0.1478	EU:0.004
2:217218506:A:T	T	0.0327	2	484680	0.08261	BMI	217218506	A	0.0188	1.736	Mixed	{"EU":0.007	HS:0.0014}	intron_variant
2:217204776:G:A	A	-0.247162	2	49335	0.0826574	BMI	217204776	G	0.142418	-1.73547	Mixed	{"HS":0.0043}	intron_variant	rs544492509
2:217279886:G:A	A	-0.2847	2	6735	0.08276	BMI	217279886	G	0.1641	-1.735	Mixed	{"HS":0.000029}	synonymous_variant	rs1481349293
2:217391941:T:C	C	0.0087	2	472199	0.08285	BMI	217391941	T	0.0061	1.734	Mixed	{"AA":0.0166	EA:0.0417	EU:0.0209
2:217254373:G:A	A	-0.024	2	158284	0.08316	BMI	217254373	G	0.0138	-1.733	Mixed	{"EA":0.0099}	intron_variant	rs149589644
2:217362934:G:C	C	-0.0074	2	1030120	0.08338	BMI	217362934	G	0.0029	-1.731	Mixed	{"AA":0.0756	EA:0.1855	EU:0.0129
2:217315664:C:A	A	-0.0107	2	38214	0.08353	BMI	217315664	C	0.0048	-1.731	Mixed	{"AA":0.0001231}	missense_variant	rs2066526
2:217332173:G:A	A	-0.3154	2	19900	0.0837	BMI	217332173	G	0.1823	-1.73	Mixed	{}	intron_variant	rs757637590
2:217245058:G:T	T	-0.0029	2	2829170	0.08378	BMI	217245058	G	0.0011	-1.729	Mixed	{"AA":0.5121	EA:0.2222	EU:0.2406
2:217370238:A:T	T	0.179704	2	49335	0.0838126	BMI	217370238	A	0.103937	1.72898	Mixed	{"AA":0.003}	intron_variant	rs187969837
2:217408781:C:T	T	-0.283502	2	49335	0.0840499	BMI	217408781	C	0.164096	-1.72766	Mixed	{"AA":0.0023}	intron_variant	rs542710527
2:217274566:G:C	C	-0.289	2	14126	0.08443	BMI	217274566	G	0.1616	-1.726	Mixed	{}	intron_variant	rs1007343194
2:217273920:T:C	C	-0.2899	2	14126	0.08455	BMI	217273920	T	0.1622	-1.725	Mixed	{}	intron_variant	["SMARCAL1"]
2:217364639:T:C	C	0.0336	2	500035	0.08466	BMI	217364639	T	0.0181	1.724	Mixed	{"AA":0.0005543	EU:0.003299	HS:0.0003471}
2:217311872:T:C	C	0.444293	2	7802	0.0847	BMI	217311872	T	0.257916	1.72263	Mixed	{"HS":0.00005782	SA:0.00009799}	synonymous_variant
2:217399719:G:A	A	-0.227235	2	49335	0.0848404	BMI	217399719	G	0.131863	-1.72327	Mixed	{"AA":0.0015}	intron_variant	rs149274414
2:217177458:T:TG	TG	-0.0026	2	472199	0.08491	BMI	217177458	T	0.0019	-1.723	Mixed	{"AA":0.4002	EA:0.381	EU:0.4751
2:217255371:C:T	T	-0.071	2	501570	0.08496	BMI	217255371	C	0.046	-1.723	Mixed	{"SA":0.0112}	intron_variant	rs555058613
2:217230327:C:A	A	0.1554	2	484680	0.08516	BMI	217230327	C	0.0903	1.722	Mixed	{"SA":0.0031}	intron_variant	rs370083153
2:217256601:A:AAATT	AAATT	0.0331	2	458073	0.08537	BMI	217256601	A	0.0192	1.72	Mixed	{}	intron_variant	rs1292676207
2:217389218:A:G	G	0.179408	2	49335	0.0854208	BMI	217389218	A	0.104303	1.72006	Mixed	{"AA":0.0023}	intron_variant	rs10194225
2:217208220:C:T	T	0.161934	2	49335	0.0854923	BMI	217208220	C	0.0941654	1.71967	Mixed	{"AA":0.0053}	intron_variant	rs114585729
2:217263168:G:A	A	-0.0819	2	484680	0.08551	BMI	217263168	G	0.0476	-1.72	Mixed	{"EA":0.0099	EU:0.001	HS:0.0029}
2:217369742:CCA:C	C	-0.0257287	2	49335	0.0855985	BMI	217369742	CCA	0.0149665	-1.71909	Mixed	{"AA":0.0265	EA:0.1855	EU:0.0139
2:217202537:C:T	T	-0.0047	2	3468830	0.08561	BMI	217202537	C	0.0015	-1.719	Mixed	{"AA":0.0076	EA:0.1369	EU:0.0726
2:217365656:A:C	C	0.1585	2	484680	0.08563	BMI	217365656	A	0.0922	1.719	Mixed	{"EA":0.0179}	non_coding_transcript_exon_variant	rs185795045
2:217388370:C:CT	CT	0.0701	2	14126	0.08571	BMI	217388370	C	0.0393	1.718	Mixed	{"AA":0.1762	EA:0.1984	EU:0.333
2:217228251:G:A	A	0.0426	2	501570	0.08579	BMI	217228251	G	0.0272	1.718	Mixed	{"EA":0.005	SA:0.0348}	intron_variant
2:217367980:C:G	G	-0.2099	2	484680	0.08586	BMI	217367980	C	0.1222	-1.718	Mixed	{"EU":0.002	HS:0.0029}	3_prime_UTR_variant
2:217421665:T:A	A	0.003	2	3587030	0.08597	BMI	217421665	T	0.0008	1.717	Mixed	{"AA":0.7602	EA:0.4563	EU:0.5795
2:217285010:C:T	T	0.8678	2	19239	0.08609	BMI	217285010	C	0.5056	1.716	Mixed	{}	intron_variant	rs1249067960
2:217304772:G:GAA	GAA	0.0042	2	458073	0.0862	BMI	217304772	G	0.0024	1.716	Mixed	{}	intron_variant	rs1336590693
2:217379483:TAC:T	T	0.1388	2	14126	0.08631	BMI	217379483	TAC	0.0758	1.715	Mixed	{}	intron_variant	rs201473181
2:217250321:C:T	T	-0.192746	2	49335	0.0866415	BMI	217250321	C	0.112494	-1.71339	Mixed	{"AA":0.003}	intron_variant	rs575270337
2:217411661:G:A	A	-0.0718	2	498806	0.08674	BMI	217411661	G	0.0469	-1.713	Mixed	{"AA":0.0113	HS:0.0014}	intron_variant
2:217437387:C:T	T	-1.2431	2	7159	0.08695	BMI	217437387	C	0.7263	-1.712	Mixed	{}	intron_variant	rs770220554
2:217340038:G:A	A	0.2923	2	457756	0.087	BMI	217340038	G	0.1818	1.711	Mixed	{"EA":0.00005437	EU:0.00001761}	missense_variant
2:217347077:C:G	G	-0.176547	2	49335	0.0871145	BMI	217347077	C	0.103195	-1.71082	Mixed	{"AA":0.0038}	intron_variant	rs141124412
2:217251328:C:CT	CT	-0.0298	2	458073	0.08722	BMI	217251328	C	0.0174	-1.71	Mixed	{}	intron_variant	rs1388331374
2:217312931:T:G	G	0.226526	2	49335	0.0872568	BMI	217312931	T	0.132468	1.71005	Mixed	{"AA":0.0015}	intron_variant	rs138774840
2:217321640:A:G	G	-0.0222	2	498806	0.08727	BMI	217321640	A	0.0216	-1.71	Mixed	{"AA":0.0666	HS:0.0029}	intron_variant
2:217389725:T:C	C	0.0033	2	1819340	0.08765	BMI	217389725	T	0.0012	1.708	Mixed	{"AA":0.5734	EA:0.6399	EU:0.8231
2:217280137:A:G	G	-1.50984	2	3127	0.08777	BMI	217280137	A	0.884351	-1.70729	Mixed	{}	missense_variant	rs370414331
2:217371377:A:G	G	-0.1808	2	484680	0.08786	BMI	217371377	A	0.1059	-1.707	Mixed	{}	intron_variant	rs572220755
2:217307410:T:G	G	0.0024	2	498806	0.08803	BMI	217307410	T	0.0252	1.706	Mixed	{"AA":0.0401	HS:0.0014}	intron_variant
2:217284751:C:CA	CA	0.0056	2	458073	0.08812	BMI	217284751	C	0.0033	1.705	Mixed	{}	intron_variant	rs1433209207
2:217315658:G:A	A	0.901294	2	3278	0.08815	BMI	217315658	G	0.52854	1.70525	Mixed	{"EU":0.000008803	HS:0.00005782}	synonymous_variant
2:217310384:A:G	G	0.1544	2	484680	0.08824	BMI	217310384	A	0.0906	1.705	Mixed	{"AA":0.0098	HS:0.0014	SA:0.001}
2:217213670:A:T	T	0.3549	2	19900	0.0887	BMI	217213670	A	0.2085	1.702	Mixed	{}	intron_variant	rs757756412
2:217332653:A:G	G	-0.653733	2	10014	0.08888	BMI	217332653	A	0.384521	-1.70012	Mixed	{"HS":0.0001446}	intron_variant	rs753258677
2:217359398:G:A	A	-2.4309	2	7159	0.08901	BMI	217359398	G	1.4294	-1.701	Mixed	{}	intron_variant	rs554707576
2:217187311:G:A	A	0.0391	2	498806	0.08946	BMI	217187311	G	0.0525	1.698	Mixed	{"AA":0.0061	HS:0.0029}	intron_variant
2:217442110:CTCTCTCTT:C	C	0.0716	2	14126	0.08969	BMI	217442110	CTCTCTCTT	0.0395	1.697	Mixed	{}	intron_variant	rs200700544
2:217225856:A:C	C	-0.005	2	1046970	0.08975	BMI	217225856	A	0.0036	-1.697	Mixed	{"AA":0.0741	EA:0.1141	EU:0.005
2:217339582:C:A	A	-0.0815	2	484680	0.08981	BMI	217339582	C	0.0481	-1.696	Mixed	{"SA":0.001}	intron_variant	rs549990624
2:217209143:G:A	A	-0.0358	2	484680	0.09021	BMI	217209143	G	0.0211	-1.694	Mixed	{"EU":0.001}	intron_variant	rs191687072
2:217359393:C:T	T	-0.0081	2	838303	0.09023	BMI	217359393	C	0.003	-1.694	Mixed	{"AA":0.0711	EA:0.1845	EU:0.0129
2:217366144:T:G	G	0.015	2	7846	0.09062	BMI	217366144	T	0.0878	1.692	Mixed	{"HS":0.00002942}	3_prime_UTR_variant	rs1414362101
2:217357534:T:C	C	0.0355	2	498806	0.0907	BMI	217357534	T	0.0225	1.692	Mixed	{"AA":0.0454	EA:0.001	HS:0.0029}
2:217262906:G:A	A	-0.1836	2	484680	0.09081	BMI	217262906	G	0.1086	-1.691	Mixed	{"EA":0.0129}	intron_variant	rs139133911
2:217220374:T:A	A	0.078	2	498806	0.09084	BMI	217220374	T	0.0469	1.691	Mixed	{"AA":0.0098	EA:0.005	EU:0.002
2:217324727:C:A	A	-0.169287	2	49335	0.0908455	BMI	217324727	C	0.100113	-1.69095	Mixed	{"AA":0.0015}	intron_variant	rs544221069
2:217323604:G:A	A	0.0322	2	458073	0.09089	BMI	217323604	G	0.0191	1.691	Mixed	{"EU":0.002	HS:0.0014}	intron_variant
2:217315102:A:G	G	0.0041	2	3296760	0.0909	BMI	217315102	A	0.0012	1.691	Mixed	{"AA":0.0575	EA:0.0079	EU:0.1044
2:217240809:C:T	T	-0.1645	2	484680	0.091	BMI	217240809	C	0.0973	-1.69	Mixed	{"AA":0.0068}	upstream_gene_variant	rs77273131
2:217333304:T:C	C	0.077	2	498806	0.09101	BMI	217333304	T	0.0443	1.69	Mixed	{"AA":0.0151}	intron_variant	rs138181177
2:217199584:A:G	G	-0.0031	2	1819340	0.09103	BMI	217199584	A	0.001	-1.69	Mixed	{"AA":0.4894	EA:0.5685	EU:0.3022
2:217328107:G:A	A	-0.169065	2	49335	0.0912675	BMI	217328107	G	0.100112	-1.68875	Mixed	{"AA":0.0015}	intron_variant	rs577400014
2:217212946:A:G	G	-0.0319	2	498806	0.09137	BMI	217212946	A	0.0301	-1.688	Mixed	{"AA":0.0197	HS:0.0043	SA:0.001}
2:217330100:G:GA	GA	-0.0655	2	458073	0.09145	BMI	217330100	G	0.0388	-1.688	Mixed	{}	intron_variant	rs980534307
2:217389739:T:C	C	0.0033	2	1819340	0.09149	BMI	217389739	T	0.0012	1.688	Mixed	{"AA":0.5741	EA:0.6399	EU:0.8231
2:217329713:G:GA	GA	-0.0352	2	458073	0.09158	BMI	217329713	G	0.0209	-1.687	Mixed	{}	intron_variant	["RPL37A"]
2:217373700:G:A	A	0.0033	2	1819340	0.09167	BMI	217373700	G	0.0012	1.687	Mixed	{"AA":0.5726	EA:0.6379	EU:0.8221
2:217348024:C:T	T	0.1529	2	19900	0.0917	BMI	217348024	C	0.0906	1.686	Mixed	{}	non_coding_transcript_exon_variant	rs773570618
2:217245394:CAT:C	C	0.0255	2	458073	0.09181	BMI	217245394	CAT	0.0151	1.686	Mixed	{}	downstream_gene_variant	["MARCH4"]
2:217320616:G:A	A	0.0045	2	472199	0.09182	BMI	217320616	G	0.0029	1.686	Mixed	{"AA":0.0575	EA:0.0079	EU:0.1044
2:217225252:A:ATG	ATG	-0.0109874	2	49335	0.0920175	BMI	217225252	A	0.00652131	-1.68485	Mixed	{}	intron_variant	["MARCH4"]
2:217203054:T:C	C	-0.0426	2	484680	0.09204	BMI	217203054	T	0.0253	-1.685	Mixed	{"EU":0.004	HS:0.0014}	intron_variant
2:217265296:C:T	T	0.0031	2	498806	0.09206	BMI	217265296	C	0.0221	1.685	Mixed	{"AA":0.0492	EU:0.002	HS:0.0029
2:217181958:T:TTATC	TTATC	0.222699	2	49335	0.0921648	BMI	217181958	T	0.132238	1.68409	Mixed	{}	intron_variant	["MARCH4"]
2:217360962:T:G	G	-0.124779	2	49335	0.0924382	BMI	217360962	T	0.0741553	-1.68267	Mixed	{"AA":0.0076}	intron_variant	rs189664213
2:217197232:C:T	T	0.1638	2	19900	0.0926	BMI	217197232	C	0.0974	1.682	Mixed	{}	intron_variant	rs749645853
2:217262413:G:C	C	-0.6065	2	3414	0.093	BMI	217262413	G	0.361	-1.68	Mixed	{}	intron_variant	rs767575229
2:217341975:G:A	A	-0.3718	2	457756	0.093	BMI	217341975	G	0.2303	-1.68	Mixed	{}	intron_variant	rs763182078
2:217363989:A:G	G	0.2027	2	457756	0.093	BMI	217363989	A	0.1244	1.68	Mixed	{"EU":0.00006187}	splice_region_variant	rs779484736
2:217322133:T:A	A	-0.0079	2	815374	0.09308	BMI	217322133	T	0.0031	-1.679	Mixed	{"AA":0.0885	EA:0.1736	EU:0.007
2:217366995:G:A	A	0.0033	2	1819340	0.09353	BMI	217366995	G	0.0012	1.677	Mixed	{"AA":0.5726	EA:0.6379	EU:0.8221
2:217446590:A:G	G	-0.003	2	3748190	0.09361	BMI	217446590	A	0.0008	-1.677	Mixed	{"AA":0.2776	EA:0.1429	EU:0.2465
2:217193751:A:T	T	0.1549	2	484680	0.09412	BMI	217193751	A	0.0926	1.674	Mixed	{"AA":0.0068	EU:0.001	HS:0.0014}
2:217239494:A:G	G	-0.1298	2	14126	0.09412	BMI	217239494	A	0.0734	-1.674	Mixed	{}	upstream_gene_variant	["MARCH4"]
2:217364764:G:T	T	-0.0031	2	3437450	0.09472	BMI	217364764	G	0.0012	-1.671	Mixed	{"AA":0.257	EA:0.1645	EU:0.04858
2:217438578:G:C	C	-0.0919	2	484680	0.09505	BMI	217438578	G	0.055	-1.669	Mixed	{"EU":0.003}	intron_variant	rs189135694
2:217327557:A:T	T	-0.0761	2	14126	0.09601	BMI	217327557	A	0.2326	-1.665	Mixed	{}	intron_variant	rs973104387
2:217300021:GGGT:G	G	0.979893	2	1928	0.09606	BMI	217300021	GGGT	0.588783	1.66427	Mixed	{}	intron_variant	["SMARCAL1"]
2:217414502:T:C	C	-0.004	2	3633290	0.09613	BMI	217414502	T	0.001	-1.664	Mixed	{"AA":0.1884	EA:0.0605	EU:0.1978
2:217333447:A:C	C	-0.236291	2	49335	0.0964015	BMI	217333447	A	0.142125	-1.66256	Mixed	{"EA":0.006}	intron_variant	rs565459150
2:217376969:G:A	A	0.004	2	3319040	0.09646	BMI	217376969	G	0.0012	1.662	Mixed	{"AA":0.1445	EA:0.0069	EU:0.1074
2:217361776:T:G	G	0.0344	2	484680	0.09661	BMI	217361776	T	0.0207	1.662	Mixed	{"EA":0.0129	EU:0.002	HS:0.0014
2:217445394:CTCCT:C	C	-0.0038	2	458073	0.09668	BMI	217445394	CTCCT	0.0023	-1.661	Mixed	{}	downstream_gene_variant	rs1469035770
2:217408348:G:C	C	0.18	2	484680	0.09679	BMI	217408348	G	0.1084	1.661	Mixed	{"SA":0.0123}	intron_variant	rs551502373
2:217177744:A:G	G	-0.0024	2	1819340	0.09726	BMI	217177744	A	0.001	-1.658	Mixed	{"AA":0.4917	EA:0.3819	EU:0.4751
2:217395300:T:C	C	-0.0431	2	504845	0.09731	BMI	217395300	T	0.0287	-1.658	Mixed	{"AA":0.0386	HS:0.0014}	intron_variant
2:217302483:G:GA	GA	-0.0047	2	458073	0.09732	BMI	217302483	G	0.0028	-1.658	Mixed	{}	intron_variant	["SMARCAL1"]
2:217340169:C:G	G	-1.19686	2	1071	0.09737	BMI	217340169	C	0.721977	-1.65776	Mixed	{"EA":0.00005437}	missense_variant	rs766681838
2:217273249:A:AC	AC	-0.0121548	2	49335	0.097576	BMI	217273249	A	0.00733667	-1.65672	Mixed	{}	intron_variant	["SMARCAL1"]
2:217249638:C:T	T	-0.0025	2	498806	0.09792	BMI	217249638	C	0.0228	1.655	Mixed	{"AA":0.0499	HS:0.0029}	downstream_gene_variant
2:217193997:G:A	A	-0.124943	2	49335	0.0979365	BMI	217193997	G	0.0754968	-1.65494	Mixed	{"AA":0.0015}	intron_variant	rs577394883
2:217294399:A:G	G	-0.8899	2	19900	0.098	BMI	217294399	A	0.5378	-1.655	Mixed	{}	intron_variant	rs898818382
2:217238240:C:T	T	-0.153519	2	49335	0.0981819	BMI	217238240	C	0.0928319	-1.65373	Mixed	{"AA":0.0015	EU:0.001	HS:0.0014}
2:217188296:C:T	T	-0.0033	2	1796410	0.09819	BMI	217188296	C	0.0011	-1.654	Mixed	{"AA":0.0499	EA:0.5635	EU:0.2922
2:217278885:C:CT	CT	-0.0048	2	458073	0.09834	BMI	217278885	C	0.0029	-1.653	Mixed	{}	non_coding_transcript_exon_variant	rs796140127
2:217320687:C:T	T	0.0046	2	472199	0.09841	BMI	217320687	C	0.0029	1.653	Mixed	{"AA":0.0431	EA:0.0079	EU:0.1044
2:217424431:C:T	T	-0.0711	2	458073	0.09848	BMI	217424431	C	0.0431	-1.652	Mixed	{"EU":0.001	HS:0.0014}	intron_variant
2:217191590:C:T	T	0.3183	2	14126	0.09853	BMI	217191590	C	0.1856	1.652	Mixed	{"AA":0.0023}	intron_variant	rs551492267
2:217216763:C:A	A	-0.0033	2	3606410	0.09861	BMI	217216763	C	0.0008	-1.652	Mixed	{"AA":0.059	EA:0.5595	EU:0.3171
2:217383459:A:G	G	0.1626	2	484680	0.09865	BMI	217383459	A	0.0985	1.651	Mixed	{"EU":0.002}	intron_variant	rs184269473
2:217263466:C:T	T	0.002	2	498806	0.09867	BMI	217263466	C	0.0222	1.651	Mixed	{"AA":0.0484	EU:0.002	HS:0.0029}
2:217276642:C:T	T	-0.1585	2	484680	0.09899	BMI	217276642	C	0.0961	-1.65	Mixed	{"EA":0.0308}	intron_variant	rs144096871
2:217293468:G:A	A	-0.2459	2	457756	0.099	BMI	217293468	G	0.1352	-1.65	Mixed	{"EU":0.00004395}	missense_variant	rs374696042
2:217290549:C:G	G	-0.1141	2	14126	0.09915	BMI	217290549	C	0.0654	-1.649	Mixed	{"AA":0.0303}	intron_variant	rs72946693
2:217185382:CTTTCTTTCTTTCTTTCT:C	C	-0.0652	2	14126	0.09934	BMI	217185382	CTTTCTTTCTTTCTTTCT	0.0693	-1.648	Mixed	{}	intron_variant	rs1451592186
2:217236234:G:A	A	-0.104409	2	49335	0.0997223	BMI	217236234	G	0.0634242	-1.6462	Mixed	{"AA":0.0068}	5_prime_UTR_variant	rs528239109
2:217293470:G:A	A	-0.2425	2	3580	0.09979	BMI	217293470	G	0.1474	-1.646	Mixed	{"AA":0.0002461}	synonymous_variant	rs773940970
2:217193537:T:G	G	-0.0031	2	1819340	0.09993	BMI	217193537	T	0.001	-1.645	Mixed	{"AA":0.4864	EA:0.5635	EU:0.3012
2:217194106:AAAAC:A	A	0.035	2	458073	0.1	BMI	217194106	AAAAC	0.0213	1.645	Mixed	{}	intron_variant	rs970979295
2:217233705:T:A	A	-1.4909	2	2917	0.1	BMI	217233705	T	0.9064	-1.645	Mixed	{}	intron_variant	rs1287642234
2:217244855:C:G	G	0.881	2	2917	0.1	BMI	217244855	C	0.5356	1.645	Mixed	{}	regulatory_region_variant	rs918193846
2:217268287:T:C	C	-0.1348	2	484680	0.1	BMI	217268287	T	0.082	-1.645	Mixed	{"SA":0.0041}	intron_variant	rs377260535
2:217297448:A:G	G	0.1634	2	457756	0.1	BMI	217297448	A	0.0941	1.645	Mixed	{"EU":0.00005277}	missense_variant	rs370689030
2:217217737:A:C	C	0.112119	2	49335	0.100041	BMI	217217737	A	0.0681718	1.64465	Mixed	{"EA":0.006}	intron_variant	rs79323521
2:217179336:G:A	A	0.0449	2	498806	0.1001	BMI	217179336	G	0.027	1.645	Mixed	{"AA":0.0393	HS:0.0014}	intron_variant
2:217209562:C:T	T	-0.12495	2	49335	0.100375	BMI	217209562	C	0.0760483	-1.64304	Mixed	{"AA":0.0015}	intron_variant	rs533994861
2:217402626:C:T	T	0.1668	2	14126	0.1008	BMI	217402626	C	0.0979	1.641	Mixed	{}	intron_variant	rs1391821468
2:217251534:C:T	T	0.0715	2	501570	0.1009	BMI	217251534	C	0.0519	1.64	Mixed	{"SA":0.0164}	non_coding_transcript_exon_variant	rs373085006
2:217239868:G:A	A	0.273646	2	49335	0.101092	BMI	217239868	G	0.1669	1.63958	Mixed	{"AA":0.0023}	upstream_gene_variant	rs578037250
2:217194791:G:A	A	-0.0032	2	1819340	0.1011	BMI	217194791	G	0.001	-1.639	Mixed	{"AA":0.3797	EA:0.5665	EU:0.3002
2:217233829:C:T	T	-0.0062	2	838303	0.1012	BMI	217233829	C	0.0039	-1.639	Mixed	{"AA":0.053	EA:0.1111	EU:0.005
2:217257444:A:C	C	0.2647	2	16890	0.1019	BMI	217257444	A	0.1618	1.636	Mixed	{"SA":0.002}	intron_variant	rs566210305
2:217443662:A:G	G	-0.1529	2	28564	0.1019	BMI	217443662	A	0.1109	-1.636	Mixed	{"EU":0.00005596	HS:0.00004087	SA:0.00004446}
2:217346466:G:A	A	0.0342	2	484680	0.102	BMI	217346466	G	0.0209	1.635	Mixed	{"EU":0.002}	intron_variant	rs192748371
2:217311630:G:T	T	-0.0029	2	3661080	0.1021	BMI	217311630	G	0.0009	-1.635	Mixed	{"AA":0.798	EA:0.5109	EU:0.2078
2:217364139:T:C	C	1.50655	2	1372	0.1024	BMI	217364139	T	0.922474	1.63316	Mixed	{}	non_coding_transcript_exon_variant	rs758802649
2:217201440:G:A	A	-0.0408	2	484680	0.1025	BMI	217201440	G	0.025	-1.633	Mixed	{"EU":0.001	SA:0.001}	intron_variant
2:217203455:T:C	C	0.0273	2	498806	0.1025	BMI	217203455	T	0.0201	1.633	Mixed	{"AA":0.0787	HS:0.0058}	intron_variant
2:217394382:C:T	T	0.1649	2	484680	0.1026	BMI	217394382	C	0.101	1.632	Mixed	{"AA":0.0106	EA:0.002}	intron_variant
2:217417622:T:G	G	-0.1611	2	484680	0.1026	BMI	217417622	T	0.0987	-1.632	Mixed	{"AA":0.0113}	intron_variant	rs144244948
2:217337867:G:A	A	-0.279204	2	49335	0.102655	BMI	217337867	G	0.171069	-1.63211	Mixed	{"AA":0.0023	HS:0.0014}	intron_variant
2:217206127:C:T	T	-0.0227	2	498806	0.1028	BMI	217206127	C	0.0291	-1.631	Mixed	{"AA":0.0204	HS:0.0043}	intron_variant
2:217297318:G:C	C	-0.1166	2	484680	0.1028	BMI	217297318	G	0.0715	-1.631	Mixed	{"EA":0.0456	SA:0.001}	intron_variant
2:217297418:A:G	G	-0.0049	2	868969	0.1029	BMI	217297418	A	0.0021	-1.631	Mixed	{"AA":0.07313	EA:0.1562	EU:0.01046
2:217324461:G:T	T	0.167764	2	49335	0.102974	BMI	217324461	G	0.102885	1.6306	Mixed	{"AA":0.0045}	intron_variant	rs542538943
2:217280632:G:A	A	1.6307	2	7159	0.1032	BMI	217280632	G	1.0007	1.63	Mixed	{}	intron_variant	rs774908505
2:217299442:C:T	T	-0.1503	2	484680	0.1032	BMI	217299442	C	0.0922	-1.63	Mixed	{"AA":0.0053	HS:0.0014}	intron_variant
2:217363553:C:A	A	-0.1943	2	3476	0.1036	BMI	217363553	C	0.1154	-1.627	Mixed	{"EU":0.000008801}	5_prime_UTR_variant	rs760184944
2:217363553:C:G	G	-0.1943	2	3476	0.1036	BMI	217363553	C	0.1154	-1.627	Mixed	{"AA":0.0001231	EU:0.0000176}	5_prime_UTR_variant
2:217300880:C:T	T	0.0351	2	498806	0.1038	BMI	217300880	C	0.0179	1.627	Mixed	{"AA":0.0651	HS:0.0058}	intron_variant
2:217369936:CACTGCAACTT:C	C	0.186147	2	49335	0.103855	BMI	217369936	CACTGCAACTT	0.11445	1.62645	Mixed	{"EU":0.003	HS:0.0014}	intron_variant
2:217363465:C:A	A	0.0379	2	498806	0.104	BMI	217363465	C	0.0228	1.626	Mixed	{"AA":0.0439	HS:0.0029}	5_prime_UTR_variant
2:217416178:T:C	C	-0.1092	2	498806	0.104	BMI	217416178	T	0.0828	-1.626	Mixed	{"AA":0.0113}	intron_variant	rs138241235
2:217423152:T:C	C	0.0116	2	507609	0.104	BMI	217423152	T	0.008	1.626	Mixed	{"AA":0.0023	EU:0.0099	HS:0.0058
2:217277569:T:G	G	-0.0026	2	1819340	0.1043	BMI	217277569	T	0.001	-1.624	Mixed	{"AA":0.2874	EA:0.2877	EU:0.4742
2:217194352:T:TA	TA	-0.0485	2	14126	0.1044	BMI	217194352	T	0.0287	-1.624	Mixed	{"AA":0.4546	EA:0.5655	EU:0.3002
2:217258437:C:T	T	-0.0624	2	498806	0.1045	BMI	217258437	C	0.0272	-1.624	Mixed	{"AA":0.0287	HS:0.0043}	intron_variant
2:217420779:T:C	C	-0.034	2	498806	0.1045	BMI	217420779	T	0.0203	-1.623	Mixed	{"AA":0.0726	HS:0.0058}	intron_variant
2:217293279:A:G	G	-1.99414	2	1820	0.1057	BMI	217293279	A	1.23263	-1.61779	Mixed	{"AA":0.00006175}	intron_variant	rs374806988
2:217197876:A:G	G	-0.0029	2	1819340	0.1058	BMI	217197876	A	0.001	-1.617	Mixed	{"AA":0.4894	EA:0.5675	EU:0.3032
2:217333449:GT:G	G	-0.0046	2	458073	0.1058	BMI	217333449	GT	0.0029	-1.617	Mixed	{}	intron_variant	["RPL37A"]
2:217316357:G:GCCCAGGGT	GCCCAGGGT	-0.0046	2	458073	0.106	BMI	217316357	G	0.0029	-1.616	Mixed	{}	intron_variant	rs757727400
2:217434643:C:T	T	0.0303	2	498806	0.106	BMI	217434643	C	0.0197	1.616	Mixed	{"AA":0.1256	HS:0.0115}	intron_variant
2:217339206:A:AG	AG	-0.1548	2	14126	0.1064	BMI	217339206	A	0.0905	-1.615	Mixed	{}	intron_variant	["RPL37A"]
2:217363704:C:T	T	0.0374	2	498806	0.1065	BMI	217363704	C	0.0228	1.614	Mixed	{"AA":0.0439	HS:0.0029}	non_coding_transcript_exon_variant
2:217202295:T:C	C	0.0236	2	498806	0.1066	BMI	217202295	T	0.0521	1.614	Mixed	{"AA":0.0068	HS:0.0029}	intron_variant
2:217188714:C:T	T	-0.3135	2	14126	0.107	BMI	217188714	C	0.2069	-1.612	Mixed	{"AA":0.0015}	intron_variant	rs573700188
2:217437927:T:C	C	0.0243	2	484680	0.107	BMI	217437927	T	0.0151	1.612	Mixed	{"EU":0.003	HS:0.0058	SA:0.001}
2:217347529:G:A	A	-0.3122	2	5012	0.1072	BMI	217347529	G	0.1938	-1.611	Mixed	{"EU":0.0000088}	synonymous_variant	rs1266924103
2:217308495:C:G	G	0.0041	2	3314220	0.1074	BMI	217308495	C	0.0012	1.61	Mixed	{"AA":0.0424	EA:0.0079	EU:0.1044
2:217323951:G:A	A	0.0042	2	489089	0.1075	BMI	217323951	G	0.0028	1.61	Mixed	{"AA":0.0575	EA:0.0079	EU:0.1044
2:217406563:A:C	C	-0.160536	2	49335	0.107574	BMI	217406563	A	0.0997615	-1.6092	Mixed	{"AA":0.0015}	intron_variant	rs532994516
2:217305069:T:C	C	-0.101736	2	49335	0.107615	BMI	217305069	T	0.0632293	-1.60901	Mixed	{"AA":0.0045	HS:0.0014}	intron_variant
2:217379412:A:AAAAG	AAAAG	-0.0046	2	458073	0.1078	BMI	217379412	A	0.0028	-1.608	Mixed	{}	intron_variant	rs781476552
2:217365048:G:A	A	0.0371	2	498806	0.1079	BMI	217365048	G	0.0229	1.608	Mixed	{"AA":0.0439	HS:0.0029}	non_coding_transcript_exon_variant
2:217414659:G:A	A	-0.0893	2	484680	0.1079	BMI	217414659	G	0.0555	-1.608	Mixed	{"SA":0.001}	intron_variant	rs527619172
2:217341967:C:T	T	-0.0096	2	510926	0.1083	BMI	217341967	C	0.0102	-1.606	Mixed	{"AA":0.03666	EU:0.0001315	HS:0.002197
2:217379457:CG:TG	TG	-0.2105	2	14126	0.1084	BMI	217379457	CG	0.1261	-1.605	Mixed	{"AA":0.0121	HS:0.0014}	intron_variant
2:217395053:T:C	C	-0.1373	2	484680	0.1086	BMI	217395053	T	0.0856	-1.605	Mixed	{}	intron_variant	rs191803469
2:217194088:A:C	C	-0.3082	2	14126	0.1087	BMI	217194088	A	0.2015	-1.604	Mixed	{"AA":0.0015}	intron_variant	rs187921690
2:217363626:A:G	G	-0.1445	2	7410	0.1088	BMI	217363626	A	0.0877	-1.603	Mixed	{"AA":0.0001845	EU:0.000008811	HS:0.00002891
2:217382014:G:GATAAT	GATAAT	0.0047	2	458073	0.1089	BMI	217382014	G	0.0029	1.603	Mixed	{}	intron_variant	rs768060478
2:217400236:C:T	T	0.174665	2	49335	0.109041	BMI	217400236	C	0.108994	1.60252	Mixed	{"AA":0.0053}	intron_variant	rs374461539
2:217227103:C:T	T	0.1079	2	484680	0.1091	BMI	217227103	C	0.0674	1.602	Mixed	{}	intron_variant	rs542814664
2:217234805:G:A	A	-0.0353	2	472333	0.1092	BMI	217234805	G	0.0356	1.602	Mixed	{"AA":0.00327	HS:0.0001762}	missense_variant
2:217262140:T:C	C	0.0357	2	484680	0.1092	BMI	217262140	T	0.0223	1.602	Mixed	{"EU":0.003}	intron_variant	rs138127634
2:217202419:C:T	T	0.0253	2	498806	0.1093	BMI	217202419	C	0.02	1.601	Mixed	{"AA":0.0787	HS:0.0058}	intron_variant
2:217320877:A:AG	AG	-0.0046	2	458073	0.1093	BMI	217320877	A	0.0029	-1.601	Mixed	{}	intron_variant	rs746382555
2:217322892:C:A	A	0.0304	2	458073	0.1097	BMI	217322892	C	0.019	1.599	Mixed	{"AA":0.0053	EU:0.0089	HS:0.0029}
2:217285287:A:G	G	0.0126	2	28276	0.1098	BMI	217285287	A	0.008	1.599	Mixed	{"SA":0.00003267}	intron_variant	rs2066515
2:217193684:C:T	T	-0.1225	2	484680	0.11	BMI	217193684	C	0.0767	-1.598	Mixed	{"EU":0.001}	intron_variant	rs532707579
2:217206805:G:A	A	-0.03	2	498806	0.11	BMI	217206805	G	0.0301	-1.598	Mixed	{"AA":0.0204	HS:0.0043}	intron_variant
2:217251224:G:T	T	3.0192	2	3414	0.11	BMI	217251224	G	1.8891	1.598	Mixed	{}	intron_variant	rs192584932
2:217279841:CTT:C	C	-0.1836	2	457756	0.11	BMI	217279841	CTT	0.1212	-1.598	Mixed	{"EU":0.00002639}	frameshift_variant	rs781023326
2:217341916:G:A	A	-0.2646	2	457756	0.11	BMI	217341916	G	0.1505	-1.598	Mixed	{}	missense_variant	rs369844668
2:217183216:T:A	A	-0.0069	2	1495620	0.1103	BMI	217183216	T	0.0025	-1.597	Mixed	{"AA":0.0038	EA:0.001	EU:0.0497
2:217182114:C:A	A	0.0433	2	501570	0.1104	BMI	217182114	C	0.0481	1.596	Mixed	{"SA":0.0133}	intron_variant	rs557108855
2:217259083:A:AG	AG	0.0714	2	14126	0.1104	BMI	217259083	A	0.049	1.596	Mixed	{"AA":0.0613	HS:0.0058}	intron_variant
2:217285071:G:T	T	-1.23828	2	6736	0.1108	BMI	217285071	G	0.776572	-1.59455	Mixed	{"HS":0.00005784}	missense_variant	rs778664200
2:217370378:A:G	G	-0.0073	2	838303	0.111	BMI	217370378	A	0.0029	-1.594	Mixed	{"AA":0.0825	EA:0.1865	EU:0.0129
2:217209797:C:T	T	-0.0074	2	501570	0.1111	BMI	217209797	C	0.0049	-1.593	Mixed	{"AA":0.0023	EU:0.0338	HS:0.0303
2:217359887:A:C	C	-0.144653	2	49335	0.111606	BMI	217359887	A	0.0909186	-1.59102	Mixed	{"EA":0.0179}	intron_variant	rs76864170
2:217197242:C:CA	CA	0.0526	2	14126	0.1118	BMI	217197242	C	0.0308	1.59	Mixed	{}	intron_variant	rs1219577894
2:217344527:C:T	T	2.5216	2	7159	0.1125	BMI	217344527	C	1.5887	1.587	Mixed	{}	intron_variant	rs564031442
2:217290196:G:A	A	-0.0996028	2	49335	0.112695	BMI	217290196	G	0.0627936	-1.58619	Mixed	{"AA":0.0061	HS:0.0014}	intron_variant
2:217334178:T:G	G	-0.0299	2	484680	0.1128	BMI	217334178	T	0.0189	-1.586	Mixed	{"EU":0.002	HS:0.0014}	intron_variant
2:217278202:A:G	G	-0.0026	2	1819340	0.1129	BMI	217278202	A	0.001	-1.585	Mixed	{"AA":0.2837	EA:0.2847	EU:0.4742
2:217283395:A:G	G	-0.8091	2	19900	0.113	BMI	217283395	A	0.5087	-1.585	Mixed	{}	intron_variant	rs762897854
2:217220699:T:C	C	0.0348	2	498806	0.1131	BMI	217220699	T	0.0529	1.584	Mixed	{"AA":0.0098	HS:0.0029}	intron_variant
2:217307139:C:CAAAA	CAAAA	-0.0045	2	458073	0.1133	BMI	217307139	C	0.0029	-1.584	Mixed	{}	intron_variant	["SMARCAL1"]
2:217217857:C:A	A	-0.0029	2	3619540	0.1135	BMI	217217857	C	0.0008	-1.583	Mixed	{"AA":0.4334	EA:0.5556	EU:0.3509
2:217239729:C:T	T	0.213112	2	49335	0.114307	BMI	217239729	C	0.134955	1.57913	Mixed	{"AA":0.0038}	upstream_gene_variant	rs538347240
2:217269744:C:G	G	0.0024	2	1813300	0.1144	BMI	217269744	C	0.001	1.579	Mixed	{"AA":0.2753	EA:0.5446	EU:0.4583
2:217277673:G:A	A	-0.043	2	484680	0.1144	BMI	217277673	G	0.0272	-1.579	Mixed	{"EU":0.003}	intron_variant	rs565000874
2:217196942:T:A	A	0.0292	2	498806	0.1153	BMI	217196942	T	0.0519	1.575	Mixed	{"AA":0.0068	HS:0.0029}	intron_variant
2:217363595:G:A	A	-0.2253	2	2532	0.1154	BMI	217363595	G	0.1431	-1.574	Mixed	{"AA":0.00006152	EU:0.000008797}	5_prime_UTR_variant
2:217363595:G:C	C	-0.2253	2	2532	0.1154	BMI	217363595	G	0.1431	-1.574	Mixed	{"AA":0.00006152}	5_prime_UTR_variant	rs764150654
2:217240440:T:G	G	-0.12501	2	49335	0.116446	BMI	217240440	T	0.0796312	-1.56987	Mixed	{"AA":0.0061}	upstream_gene_variant	rs187078410
2:217199529:G:T	T	-0.0298	2	458073	0.1166	BMI	217199529	G	0.019	-1.569	Mixed	{"EU":0.001}	intron_variant	rs578045255
2:217192099:T:TA	TA	0.0471788	2	49335	0.116923	BMI	217192099	T	0.030092	1.56782	Mixed	{}	intron_variant	["MARCH4"]
2:217298155:A:G	G	0.0438	2	458073	0.1171	BMI	217298155	A	0.028	1.567	Mixed	{"HS":0.0014}	intron_variant	rs578091739
2:217315591:C:G	G	-1.93578	2	1820	0.1173	BMI	217315591	C	1.23593	-1.56626	Mixed	{"AA":0.00006161}	stop_gained	rs150715355
2:217388899:G:C	C	-0.0623	2	14126	0.1173	BMI	217388899	G	0.135	-1.566	Mixed	{}	intron_variant	rs186039227
2:217357843:G:A	A	-0.175703	2	49335	0.117371	BMI	217357843	G	0.112205	-1.56591	Mixed	{"HS":0.0043}	intron_variant	rs187342996
2:217388951:C:T	T	0.0397	2	498806	0.1175	BMI	217388951	C	0.0229	1.565	Mixed	{"AA":0.0431	HS:0.0029}	intron_variant
2:217339946:C:T	T	1.22369	2	2867	0.1178	BMI	217339946	C	0.78222	1.56438	Mixed	{"AA":0.0001263}	intron_variant	rs375165197
2:217422469:G:A	A	0.0441	2	498806	0.1181	BMI	217422469	G	0.0248	1.563	Mixed	{"AA":0.0499	HS:0.0014}	intron_variant
2:217425892:C:T	T	-0.156359	2	49335	0.118852	BMI	217425892	C	0.100255	-1.55961	Mixed	{"AA":0.0023	HS:0.0014}	intron_variant
2:217234483:G:A	A	-1.16392	2	3278	0.1189	BMI	217234483	G	0.746451	-1.55927	Mixed	{"HS":0.00002972}	synonymous_variant	rs764151892
2:217292291:T:C	C	0.0816	2	498806	0.1189	BMI	217292291	T	0.0556	1.559	Mixed	{"AA":0.0151}	intron_variant	rs144200588
2:217382014:GATAAT:G	G	-0.0146847	2	49335	0.119002	BMI	217382014	GATAAT	0.00941944	-1.55897	Mixed	{"AA":0.0061	EA:0.3433	EU:0.1233
2:217341068:G:A	A	0.274397	2	49335	0.119058	BMI	217341068	G	0.176038	1.55874	Mixed	{"AA":0.0008	HS:0.0014}	intron_variant
2:217337503:T:TA	TA	0.026	2	458073	0.1191	BMI	217337503	T	0.0167	1.558	Mixed	{}	intron_variant	["RPL37A"]
2:217299395:G:T	T	-0.1804	2	14126	0.1193	BMI	217299395	G	0.1112	-1.558	Mixed	{}	intron_variant	["SMARCAL1"]
2:217221128:T:A	A	-0.12234	2	49335	0.119627	BMI	217221128	T	0.0786074	-1.55634	Mixed	{"AA":0.0068}	intron_variant	rs190677675
2:217332192:T:A	A	-0.0382	2	458073	0.1197	BMI	217332192	T	0.0246	-1.556	Mixed	{"AA":0.0008	EU:0.002}	intron_variant
2:217184275:A:T	T	0.0053	2	1488650	0.1198	BMI	217184275	A	0.002	1.556	Mixed	{"AA":0.0053	EU:0.1064	HS:0.0432
2:217325668:A:G	G	-0.1361	2	14126	0.1199	BMI	217325668	A	0.0903	-1.555	Mixed	{}	intron_variant	rs887751672
2:217364678:A:G	G	-0.2003	2	457756	0.12	BMI	217364678	A	0.1263	-1.555	Mixed	{"EU":0.00002637}	missense_variant	rs936672551
2:217398384:G:A	A	0.0698	2	498806	0.1203	BMI	217398384	G	0.0363	1.554	Mixed	{"AA":0.0242	HS:0.0043}	intron_variant
2:217247496:T:TGC	TGC	-0.1052	2	14126	0.1204	BMI	217247496	T	0.0638	-1.553	Mixed	{}	downstream_gene_variant	["MARCH4"]
2:217391945:C:T	T	-0.036691	2	49335	0.120418	BMI	217391945	C	0.0236256	-1.55302	Mixed	{"AA":0.0166	EA:0.0437	EU:0.0209
2:217178725:C:G	G	0.2776	2	14126	0.1205	BMI	217178725	C	0.1717	1.553	Mixed	{"AA":0.0008}	intron_variant	rs578171026
2:217303128:G:A	A	-0.314	2	2532	0.1206	BMI	217303128	G	0.2023	-1.552	Mixed	{"AA":0.0001235}	intron_variant	rs745908524
2:217409942:G:A	A	0.127811	2	49335	0.12065	BMI	217409942	G	0.0823501	1.55205	Mixed	{"AA":0.0068}	intron_variant	rs147575580
2:217327120:G:A	A	0.2013	2	49335	0.120884	BMI	217327120	G	0.129781	1.55107	Mixed	{"EA":0.0079	SA:0.001}	intron_variant
2:217238775:A:T	T	-0.009	2	507609	0.1209	BMI	217238775	A	0.0056	-1.551	Mixed	{"AA":0.0015	EA:0.001	EU:0.0378
2:217329184:T:C	C	-0.003	2	3631860	0.121	BMI	217329184	T	0.0009	-1.551	Mixed	{"AA":0.5234	EA:0.3671	EU:0.2028
2:217364952:G:A	A	0.9377	2	7159	0.121	BMI	217364952	G	0.6048	1.55	Mixed	{}	non_coding_transcript_exon_variant	rs773245364
2:217437453:G:A	A	-0.2981	2	19900	0.121	BMI	217437453	G	0.1912	-1.551	Mixed	{}	intron_variant	rs764423229
2:217246868:C:T	T	-0.0033	2	1819340	0.1211	BMI	217246868	C	0.0014	-1.55	Mixed	{"AA":0.3192	EA:0.1716	EU:0.1571
2:217310040:CT:C	C	-0.1011	2	14126	0.1211	BMI	217310040	CT	0.0711	-1.55	Mixed	{"AA":0.879	EA:0.7798	EU:0.673
2:217221771:G:A	A	-0.121878	2	49335	0.121313	BMI	217221771	G	0.0786673	-1.54928	Mixed	{"AA":0.0068}	intron_variant	rs183031576
2:217416589:G:T	T	0.2497	2	14126	0.1214	BMI	217416589	G	0.1548	1.549	Mixed	{}	intron_variant	["RPL37A"]
2:217334097:C:T	T	-0.0076	2	838303	0.1215	BMI	217334097	C	0.003	-1.549	Mixed	{"AA":0.0696	EA:0.1726	EU:0.0109
2:217333539:G:A	A	-0.0031	2	1819340	0.1217	BMI	217333539	G	0.0012	-1.548	Mixed	{"AA":0.3941	EA:0.3651	EU:0.1779
2:217377914:A:G	G	0.0366	2	498806	0.1217	BMI	217377914	A	0.0231	1.548	Mixed	{"AA":0.0439	HS:0.0029}	intron_variant
2:217264434:C:A	A	-0.0606	2	498806	0.1218	BMI	217264434	C	0.0271	-1.547	Mixed	{"AA":0.0287	HS:0.0043}	intron_variant
2:217266278:A:AAAGGG	AAAGGG	-0.0100085	2	49335	0.121885	BMI	217266278	A	0.00646998	-1.54691	Mixed	{"AA":0.7239	EA:0.4335	EU:0.5427
2:217343800:A:C	C	0.0553	2	501570	0.1219	BMI	217343800	A	0.0405	1.547	Mixed	{"SA":0.0194}	non_coding_transcript_exon_variant	rs528429874
2:217358806:C:G	G	0.0034	2	3551010	0.1219	BMI	217358806	C	0.001	1.547	Mixed	{"AA":0.2716	EA:0.1825	EU:0.1809
2:217369795:T:C	C	-0.0073	2	838303	0.122	BMI	217369795	T	0.003	-1.546	Mixed	{"AA":0.0189	EA:0.1885	EU:0.0129
2:217342997:C:T	T	0.831167	2	10014	0.1223	BMI	217342997	C	0.537953	1.54506	Mixed	{"HS":0.0001445}	missense_variant	rs752153044
2:217193584:A:G	G	-0.0267	2	484680	0.1225	BMI	217193584	A	0.0173	-1.544	Mixed	{"EU":0.004	HS:0.0029}	intron_variant
2:217282125:G:A	A	-0.1118	2	484680	0.1225	BMI	217282125	G	0.0724	-1.544	Mixed	{}	intron_variant	rs539988828
2:217299186:T:A	A	-0.007	2	838303	0.1226	BMI	217299186	T	0.0031	-1.544	Mixed	{"AA":0.0877	EA:0.1726	EU:0.007
2:217416862:T:G	G	-0.0077	2	1067090	0.1227	BMI	217416862	T	0.0027	-1.544	Mixed	{"AA":0.0802	EA:0.1508	EU:0.0249
2:217182144:G:GT	GT	0.0029	2	458073	0.123	BMI	217182144	G	0.0019	1.542	Mixed	{}	intron_variant	rs1310563446
2:217405875:A:C	C	0.4712	2	19900	0.123	BMI	217405875	A	0.3037	1.542	Mixed	{}	intron_variant	rs904032254
2:217303105:A:G	G	0.3313	2	1048	0.1232	BMI	217303105	A	0.2149	1.541	Mixed	{"AA":0.00006215}	intron_variant	rs368723714
2:217306616:T:C	C	-0.0036	2	3635430	0.1234	BMI	217306616	T	0.0011	-1.541	Mixed	{"AA":0.0439	EA:0.3214	EU:0.1223
2:217247836:T:G	G	-0.127443	2	49335	0.123423	BMI	217247836	T	0.0827247	-1.54056	Mixed	{"AA":0.0076}	downstream_gene_variant	rs572423425
2:217345777:C:T	T	-0.2933	2	14126	0.1235	BMI	217345777	C	0.1828	-1.54	Mixed	{}	intron_variant	rs1040829716
2:217185618:G:T	T	0.198464	2	49335	0.123765	BMI	217185618	G	0.128943	1.53916	Mixed	{"AA":0.0068	EA:0.001}	intron_variant
2:217252569:T:A	A	0.2635	2	19900	0.124	BMI	217252569	T	0.1704	1.538	Mixed	{}	intron_variant	rs752563364
2:217284307:G:A	A	-0.0794	2	490719	0.124	BMI	217284307	G	0.0411	-1.538	Mixed	{"AA":0.0045	EU:0.001	HS:0.0072}
2:217402664:C:G	G	0.3059	2	19900	0.124	BMI	217402664	C	0.198	1.538	Mixed	{}	intron_variant	rs1200942306
2:217333966:C:T	T	-0.0077	2	838303	0.1242	BMI	217333966	C	0.003	-1.537	Mixed	{"AA":0.0696	EA:0.1726	EU:0.0109
2:217369884:A:G	G	0.0684	2	498806	0.1242	BMI	217369884	A	0.0509	1.537	Mixed	{"AA":0.0129}	intron_variant	rs575106202
2:217215126:C:T	T	-0.0184	2	484680	0.1243	BMI	217215126	C	0.012	-1.537	Mixed	{"EU":0.0089	HS:0.0014}	intron_variant
2:217325443:A:T	T	-0.0078	2	788767	0.1244	BMI	217325443	A	0.0031	-1.537	Mixed	{"AA":0.0885	EA:0.1726	EU:0.007
2:217334960:G:A	A	-0.0274	2	458073	0.1245	BMI	217334960	G	0.0179	-1.536	Mixed	{"AA":0.0008	EU:0.001}	intron_variant
2:217256272:G:A	A	0.0008	2	498806	0.1247	BMI	217256272	G	0.0278	1.536	Mixed	{"AA":0.0219	HS:0.0029}	intron_variant
2:217302869:C:T	T	-0.0071	2	838303	0.1247	BMI	217302869	C	0.0031	-1.535	Mixed	{"AA":0.0885	EA:0.1726	EU:0.007
2:217311633:C:T	T	0.0646	2	484680	0.1247	BMI	217311633	C	0.0421	1.535	Mixed	{"EU":0.001}	intron_variant	rs182690270
2:217291990:T:G	G	-0.0069	2	838303	0.125	BMI	217291990	T	0.0031	-1.534	Mixed	{"AA":0.0877	EA:0.1696	EU:0.007
2:217290025:C:T	T	-0.1579	2	484680	0.1252	BMI	217290025	C	0.103	-1.533	Mixed	{"SA":0.0031}	intron_variant	rs544071276
2:217247656:T:TAC	TAC	-0.1349	2	14126	0.1253	BMI	217247656	T	0.0916	-1.533	Mixed	{}	downstream_gene_variant	["MARCH4"]
2:217188488:C:T	T	-0.0458	2	458073	0.1256	BMI	217188488	C	0.0299	-1.532	Mixed	{"HS":0.0014}	intron_variant	rs185794884
2:217405227:C:A	A	0.132048	2	49335	0.125671	BMI	217405227	C	0.0862273	1.5314	Mixed	{"AA":0.0023}	intron_variant	rs192966228
2:217220338:C:T	T	-0.0414	2	501570	0.1257	BMI	217220338	C	0.0416	-1.531	Mixed	{"SA":0.0204}	intron_variant	rs561179839
2:217291630:A:G	G	-0.0296	2	504845	0.1258	BMI	217291630	A	0.025	-1.531	Mixed	{"AA":0.0477	EA:0.001	HS:0.0014}
2:217341127:T:A	A	-0.0058	2	838303	0.1258	BMI	217341127	T	0.0029	-1.531	Mixed	{"AA":0.1422	EA:0.2004	EU:0.0109
2:217357828:T:C	C	-0.0078	2	838303	0.1258	BMI	217357828	T	0.0031	-1.531	Mixed	{"AA":0.0182	EA:0.1746	EU:0.0109
2:217355294:G:A	A	0.157209	2	49335	0.12595	BMI	217355294	G	0.102733	1.53027	Mixed	{"AA":0.0045}	intron_variant	rs554008205
2:217302804:C:T	T	-0.007	2	838303	0.126	BMI	217302804	C	0.0031	-1.53	Mixed	{"AA":0.0885	EA:0.1726	EU:0.007
2:217350936:C:A	A	-0.0082	2	832264	0.1261	BMI	217350936	C	0.0033	-1.53	Mixed	{"AA":0.0166	EA:0.1706	SA:0.0061}
2:217302625:C:T	T	-0.007	2	838303	0.1262	BMI	217302625	C	0.0031	-1.529	Mixed	{"AA":0.0885	EA:0.1726	EU:0.007
2:217208709:G:A	A	-0.0196	2	498806	0.1263	BMI	217208709	G	0.0292	-1.529	Mixed	{"AA":0.0204	HS:0.0043}	intron_variant
2:217375084:C:T	T	-0.056	2	498806	0.1267	BMI	217375084	C	0.0415	-1.527	Mixed	{"AA":0.0106}	intron_variant	rs111628387
2:217280132:C:A	A	-0.658439	2	3278	0.1269	BMI	217280132	C	0.431115	-1.52729	Mixed	{"HS":0.0001445}	missense_variant	rs749145673
2:217303087:T:C	C	-0.007	2	838303	0.1271	BMI	217303087	T	0.0031	-1.526	Mixed	{"AA":0.0885	EA:0.1726	EU:0.007
2:217379947:A:T	T	0.0364	2	498806	0.1272	BMI	217379947	A	0.023	1.525	Mixed	{"AA":0.0439	HS:0.0029}	intron_variant
2:217234686:C:G	G	-0.115	2	3036	0.1276	BMI	217234686	C	0.0755	-1.524	Mixed	{"SA":0.0001542}	missense_variant	rs773155317
2:217323174:G:A	A	-0.0028	2	794806	0.1276	BMI	217323174	G	0.0019	-1.524	Mixed	{"AA":0.3192	EA:0.3671	EU:0.168
2:217214855:G:A	A	0.0253	2	498806	0.1277	BMI	217214855	G	0.0501	1.523	Mixed	{"AA":0.0068	HS:0.0029}	intron_variant
2:217304240:C:T	T	-0.007	2	838303	0.1277	BMI	217304240	C	0.0031	-1.523	Mixed	{"AA":0.0885	EA:0.1726	EU:0.007
2:217389312:C:T	T	-0.1514	2	484680	0.1277	BMI	217389312	C	0.0994	-1.523	Mixed	{"SA":0.001}	intron_variant	rs545544985
2:217286343:T:A	A	-0.003	2	3622400	0.1279	BMI	217286343	T	0.0009	-1.522	Mixed	{"AA":0.6952	EA:0.3373	EU:0.1998
2:217314567:CT:C	C	-0.0043	2	458073	0.1279	BMI	217314567	CT	0.0029	-1.522	Mixed	{}	intron_variant	rs1026967168
2:217297573:G:A	A	0.1789	2	9863	0.1282	BMI	217297573	G	0.1036	1.521	Mixed	{"EU":0.0000176}	synonymous_variant	rs145525014
2:217297573:G:T	T	0.1789	2	9863	0.1282	BMI	217297573	G	0.1036	1.521	Mixed	{"HS":0.00002891}	synonymous_variant	rs145525014
2:217342357:G:A	A	-0.0075	2	838836	0.1282	BMI	217342357	G	0.003	-1.521	Mixed	{"AA":0.0696	EA:0.1736	EU:0.0109
2:217297331:C:T	T	-0.0893	2	484680	0.1283	BMI	217297331	C	0.0587	-1.521	Mixed	{"AA":0.0053	EA:0.0456	SA:0.001}
2:217380627:CT:C	C	-0.0037	2	458073	0.1283	BMI	217380627	CT	0.0025	-1.521	Mixed	{}	intron_variant	rs1283804418
2:217360943:G:T	T	0.0074	2	472199	0.1284	BMI	217360943	G	0.0049	1.521	Mixed	{"AA":0.0469	EU:0.0338	HS:0.0202
2:217367270:G:A	A	0.0038	2	3290540	0.1286	BMI	217367270	G	0.0012	1.52	Mixed	{"AA":0.0454	EA:0.0069	EU:0.1074
2:217300674:C:T	T	-0.007	2	838303	0.1287	BMI	217300674	C	0.0031	-1.519	Mixed	{"AA":0.0885	EA:0.1726	EU:0.007
2:217214872:C:T	T	0.0777	2	484680	0.1289	BMI	217214872	C	0.0511	1.518	Mixed	{"EA":0.002	EU:0.001	HS:0.0029}
2:217228515:T:C	C	-0.1044	2	484680	0.1291	BMI	217228515	T	0.0688	-1.518	Mixed	{}	intron_variant	rs542278515
2:217377862:C:A	A	-0.153664	2	49335	0.129472	BMI	217377862	C	0.101349	-1.51619	Mixed	{"AA":0.0068}	intron_variant	rs143787131
2:217204479:G:A	A	-0.0657	2	484680	0.1295	BMI	217204479	G	0.0433	-1.516	Mixed	{"EU":0.003}	intron_variant	rs560367543
2:217418750:T:C	C	-0.0298	2	498806	0.1295	BMI	217418750	T	0.0192	-1.516	Mixed	{"AA":0.0855	HS:0.0058}	intron_variant
2:217371146:A:G	G	-0.153402	2	49335	0.129669	BMI	217371146	A	0.101228	-1.51541	Mixed	{"AA":0.0068}	intron_variant	rs145118613
2:217238129:A:C	C	0.4789	2	19900	0.13	BMI	217238129	A	0.3143	1.514	Mixed	{"EU":0.001}	upstream_gene_variant	rs529438840
2:217279527:C:T	T	0.3705	2	457756	0.13	BMI	217279527	C	0.246	1.514	Mixed	{}	stop_gained	rs119473035
2:217295807:C:T	T	-1.3526	2	2917	0.13	BMI	217295807	C	0.8933	-1.514	Mixed	{}	intron_variant	rs766022173
2:217301754:G:C	C	-0.007	2	838303	0.13	BMI	217301754	G	0.0031	-1.514	Mixed	{"AA":0.0885	EA:0.1726	EU:0.007
2:217363537:T:A	A	-0.1417	2	457756	0.13	BMI	217363537	T	0.1067	-1.514	Mixed	{}	5_prime_UTR_variant	rs762884515
2:217421777:A:G	G	1.0097	2	2917	0.13	BMI	217421777	A	0.6669	1.514	Mixed	{}	intron_variant	rs879377974
2:217389365:A:G	G	0.111798	2	49335	0.130034	BMI	217389365	A	0.0738441	1.51397	Mixed	{"AA":0.0038}	intron_variant	rs114948228
2:217223284:T:C	C	-0.0059	2	824177	0.1301	BMI	217223284	T	0.0044	-1.514	Mixed	{"AA":0.0008	EA:0.0774	EU:0.001
2:217234802:G:A	A	-0.1925	2	3035	0.1301	BMI	217234802	G	0.1271	-1.514	Mixed	{"EU":0.00001265	SA:0.00003932}	missense_variant
2:217364510:A:G	G	-0.2543	2	1973	0.1303	BMI	217364510	A	0.1681	-1.513	Mixed	{"EA":0.00008883	EU:0.00001708}	non_coding_transcript_exon_variant
2:217315625:G:A	A	-1.33759	2	3127	0.1304	BMI	217315625	G	0.884351	-1.51251	Mixed	{"EU":0.00009707}	synonymous_variant	rs375844575
2:217306860:C:T	T	0.0286	2	498806	0.1305	BMI	217306860	C	0.0219	1.512	Mixed	{"AA":0.0726	HS:0.0101}	intron_variant
2:217368369:G:A	A	-0.0073	2	838303	0.1305	BMI	217368369	G	0.003	-1.512	Mixed	{"AA":0.0234	EA:0.1865	EU:0.0129
2:217242257:A:G	G	-0.1987	2	14126	0.1306	BMI	217242257	A	0.1822	-1.512	Mixed	{}	intergenic_variant	["MARCH4"]
2:217341901:G:A	A	0.2278	2	461384	0.1306	BMI	217341901	G	0.0954	1.512	Mixed	{"AA":0.00007241	EA:0.00005855	EU:0.000009955}
2:217339016:G:C	C	0.0037	2	1496740	0.1307	BMI	217339016	G	0.0015	1.511	Mixed	{"AA":0.2587	EA:0.0079	EU:0.1392
2:217202334:A:G	G	0.0239	2	498806	0.1309	BMI	217202334	A	0.02	1.511	Mixed	{"AA":0.0787	HS:0.0058}	intron_variant
2:217294009:T:A	A	-0.0068	2	838836	0.1309	BMI	217294009	T	0.0031	-1.511	Mixed	{"AA":0.0877	EA:0.1696	EU:0.007
2:217201933:G:A	A	0.0233	2	498806	0.131	BMI	217201933	G	0.02	1.51	Mixed	{"AA":0.0787	HS:0.0058}	intron_variant
2:217443789:C:T	T	0.7721	2	19900	0.131	BMI	217443789	C	0.5082	1.51	Mixed	{}	3_prime_UTR_variant	rs769854223
2:217340056:A:G	G	1.17286	2	6736	0.1312	BMI	217340056	A	0.777043	1.50939	Mixed	{"HS":0.00002891}	missense_variant	rs1353593663
2:217343020:A:G	G	-1.27593	2	1110	0.1312	BMI	217343020	A	0.845287	-1.50947	Mixed	{"SA":0.000784}	missense_variant	rs758034594
2:217380016:G:C	C	0.0358	2	498806	0.1314	BMI	217380016	G	0.023	1.509	Mixed	{"AA":0.0439	HS:0.0029}	intron_variant
2:217252034:C:T	T	-0.1013	2	484680	0.1315	BMI	217252034	C	0.0671	-1.508	Mixed	{"AA":0.0015}	intron_variant	rs180780752
2:217328446:G:C	C	-0.0028	2	3350520	0.1316	BMI	217328446	G	0.0009	-1.508	Mixed	{"AA":0.5204	EA:0.3671	EU:0.2028
2:217332326:C:A	A	0.0242	2	507609	0.1316	BMI	217332326	C	0.0148	1.508	Mixed	{"EU":0.006	HS:0.0043	SA:0.0133}
2:217383872:G:A	A	0.0413	2	24049	0.1316	BMI	217383872	G	0.1127	1.508	Mixed	{"SA":0.0051}	intron_variant	rs370876520
2:217418395:G:A	A	-0.1514	2	484680	0.1319	BMI	217418395	G	0.1005	-1.507	Mixed	{"AA":0.0061}	intron_variant	rs559795804
2:217286903:G:A	A	-0.4668	2	19900	0.132	BMI	217286903	G	0.3082	-1.506	Mixed	{}	intron_variant	rs769323548
2:217364013:C:T	T	-0.0054	2	502981	0.1321	BMI	217364013	C	0.0043	-1.506	Mixed	{"AA":0.00482	EA:0.0001631	EU:0.03336
2:217203489:A:G	G	-0.0718	2	484680	0.1322	BMI	217203489	A	0.0477	-1.505	Mixed	{}	intron_variant	rs544408180
2:217298260:G:A	A	-0.0069	2	838303	0.1322	BMI	217298260	G	0.0031	-1.505	Mixed	{"AA":0.0877	EA:0.1726	EU:0.007
2:217185389:TCTTTCTTTC:T	T	-0.0581	2	14126	0.1324	BMI	217185389	TCTTTCTTTC	0.0363	-1.505	Mixed	{}	intron_variant	rs1379612272
2:217293509:G:A	A	-0.2824	2	3127	0.1324	BMI	217293509	G	0.1877	-1.505	Mixed	{"EU":0.00002637}	splice_region_variant	rs376469384
2:217293509:G:T	T	-0.2824	2	3127	0.1324	BMI	217293509	G	0.1877	-1.505	Mixed	{}	splice_region_variant	rs376469384
2:217298752:C:T	T	-0.0069	2	838303	0.1324	BMI	217298752	C	0.0031	-1.505	Mixed	{"AA":0.0877	EA:0.1726	EU:0.007
2:217361727:A:G	G	-0.112707	2	49335	0.132404	BMI	217361727	A	0.0749036	-1.50469	Mixed	{"AA":0.0068}	intron_variant	rs183715323
2:217242226:G:A	A	-0.1319	2	14126	0.1326	BMI	217242226	G	0.1037	-1.504	Mixed	{}	intergenic_variant	rs1188948443
2:217243580:G:A	A	-0.068	2	484680	0.1327	BMI	217243580	G	0.0453	-1.504	Mixed	{}	intergenic_variant	rs561721938
2:217304494:A:G	G	-0.189484	2	49335	0.13283	BMI	217304494	A	0.126067	-1.50303	Mixed	{"EA":0.002}	intron_variant	rs534029242
2:217327946:C:A	A	-0.097	2	484680	0.1329	BMI	217327946	C	0.0646	-1.503	Mixed	{}	intron_variant	rs569602107
2:217259554:C:T	T	0.210065	2	49335	0.132942	BMI	217259554	C	0.139801	1.5026	Mixed	{"AA":0.0015}	intron_variant	rs187387752
2:217225599:G:GGTCTCAAATTCCAGGGCTC	GGTCTCAAATTCCAGGGCTC	-0.0209967	2	49335	0.132979	BMI	217225599	G	0.0139749	-1.50246	Mixed	{}	intron_variant	["MARCH4"]
2:217430970:A:G	G	-0.2206	2	16890	0.1334	BMI	217430970	A	0.1469	-1.501	Mixed	{"EU":0.001	SA:0.002}	intron_variant
2:217443383:A:T	T	-0.0743	2	484680	0.1334	BMI	217443383	A	0.0495	-1.501	Mixed	{"EU":0.001}	intron_variant	rs576247010
2:217208295:C:T	T	-1.6045	2	7159	0.1335	BMI	217208295	C	1.0694	-1.5	Mixed	{}	intron_variant	rs754869750
2:217441951:G:A	A	0.0033	2	3619430	0.134	BMI	217441951	G	0.0011	1.499	Mixed	{"AA":0.7292	EA:0.5218	EU:0.8529
2:217292910:A:G	G	-0.0068	2	838303	0.1342	BMI	217292910	A	0.0031	-1.498	Mixed	{"AA":0.0877	EA:0.1696	EU:0.007
2:217226982:C:A	A	0.115154	2	49335	0.134381	BMI	217226982	C	0.0769208	1.49705	Mixed	{"AA":0.0113}	intron_variant	rs569301486
2:217263476:TA:T	T	-0.0828	2	14126	0.1346	BMI	217263476	TA	0.0602	-1.496	Mixed	{"AA":0.025}	intron_variant	rs140857268
2:217402174:GCACA:G	G	0.1669	2	14126	0.1346	BMI	217402174	GCACA	0.107	1.496	Mixed	{"AA":0.0446	EA:0.2639	EU:0.1461
2:217329348:T:C	C	1.16109	2	6736	0.1349	BMI	217329348	T	0.776572	1.49515	Mixed	{"HS":0.00002891}	missense_variant	rs1326865663
2:217339950:C:A	A	-0.0847	2	21212	0.1351	BMI	217339950	C	0.1344	-1.494	Mixed	{"EU":0.00007211}	intron_variant	rs369356727
2:217383997:G:A	A	-0.0982	2	484680	0.1352	BMI	217383997	G	0.0657	-1.494	Mixed	{"EU":0.002}	intron_variant	rs534255788
2:217440147:C:T	T	0.094	2	498806	0.1355	BMI	217440147	C	0.0636	1.493	Mixed	{"AA":0.0091	HS:0.0014}	intron_variant
2:217421671:C:T	T	0.0117	2	484680	0.1358	BMI	217421671	C	0.0079	1.492	Mixed	{"AA":0.0008	EU:0.0288	HS:0.0086
2:217333830:C:T	T	-0.0077	2	838303	0.1359	BMI	217333830	C	0.0031	-1.491	Mixed	{"AA":0.0696	EA:0.1716	EU:0.007
2:217183790:C:T	T	0.018	2	507609	0.136	BMI	217183790	C	0.0123	1.491	Mixed	{"EU":0.0089	HS:0.0058	SA:0.0102}
2:217292107:C:T	T	-0.0068	2	838303	0.1361	BMI	217292107	C	0.0031	-1.49	Mixed	{"AA":0.09	EA:0.1696	EU:0.007
2:217218588:A:G	G	-0.0575	2	501570	0.1367	BMI	217218588	A	0.0367	-1.488	Mixed	{"EA":0.0248	EU:0.003	HS:0.1037}
2:217398208:CA:C	C	0.075	2	14126	0.137	BMI	217398208	CA	0.0632	1.487	Mixed	{"AA":0.0318	HS:0.0043}	intron_variant
2:217355078:C:T	T	-0.111252	2	49335	0.137118	BMI	217355078	C	0.0748358	-1.48661	Mixed	{"AA":0.0068}	intron_variant	rs6760525
2:217377880:C:T	T	0.0233	2	498806	0.1372	BMI	217377880	C	0.035	1.486	Mixed	{"AA":0.0136	HS:0.0014}	intron_variant
2:217398143:A:G	G	0.0705	2	498806	0.1372	BMI	217398143	A	0.0541	1.486	Mixed	{"AA":0.0129}	intron_variant	rs145244599
2:217181947:T:C	C	0.215415	2	49335	0.137241	BMI	217181947	T	0.144949	1.48615	Mixed	{"EA":0.002}	intron_variant	rs151310438
2:217225126:G:A	A	0.0609	2	498806	0.1376	BMI	217225126	G	0.0576	1.485	Mixed	{"AA":0.0121	EA:0.005	EU:0.002
2:217320608:G:A	A	0.0308	2	498806	0.1377	BMI	217320608	G	0.0223	1.484	Mixed	{"AA":0.0416	HS:0.0029}	intron_variant
2:217295237:A:G	G	-0.0068	2	838303	0.1378	BMI	217295237	A	0.0031	-1.484	Mixed	{"AA":0.093	EA:0.1696	EU:0.007
2:217431983:T:C	C	-0.014	2	484680	0.1379	BMI	217431983	T	0.0094	-1.484	Mixed	{"AA":0.0008	EU:0.0089	HS:0.0029}
2:217443493:C:T	T	-0.157968	2	49335	0.138499	BMI	217443493	C	0.106634	-1.4814	Mixed	{"HS":0.0043}	intron_variant	rs185984359
2:217279895:C:G	G	-1.1065	2	3278	0.1387	BMI	217279895	C	0.747392	-1.48048	Mixed	{"HS":0.00002897}	missense_variant	rs755113204
2:217311622:C:T	T	0.0181	2	498806	0.1388	BMI	217311622	C	0.0179	1.48	Mixed	{"AA":0.059	HS:0.0029}	intron_variant
2:217405811:C:T	T	-0.0776	2	484680	0.1388	BMI	217405811	C	0.0524	-1.48	Mixed	{"AA":0.0023}	intron_variant	rs189352311
2:217376330:A:G	G	-0.0085	2	801248	0.1393	BMI	217376330	A	0.0033	-1.479	Mixed	{"EA":0.1617	SA:0.0061}	intron_variant
2:217330317:T:C	C	0.1932	2	14126	0.1396	BMI	217330317	T	0.1761	1.477	Mixed	{"AA":0.0008}	intron_variant	rs183696333
2:217419819:G:A	A	-0.1427	2	484680	0.1397	BMI	217419819	G	0.0966	-1.477	Mixed	{"AA":0.0106}	intron_variant	rs148313683
2:217181193:C:A	A	-0.0736	2	484680	0.1398	BMI	217181193	C	0.0499	-1.477	Mixed	{"EU":0.002}	intron_variant	rs548022271
2:217360024:C:T	T	0.164631	2	49335	0.139934	BMI	217360024	C	0.111536	1.47604	Mixed	{"HS":0.0043}	intron_variant	rs557182070
2:217280072:G:A	A	-0.7181	2	457756	0.14	BMI	217280072	G	0.4538	-1.476	Mixed	{"EU":0.000008805}	synonymous_variant	rs1165335408
2:217300109:G:A	A	0.061	2	718734	0.14	BMI	217300109	G	0.041	1.4878	Mixed	{"AA":0.01107	EA:0.00005437	EU:0.00002637
2:217332862:G:A	A	0.3378	2	457756	0.14	BMI	217332862	G	0.2083	1.476	Mixed	{}	intron_variant	rs746145207
2:217342886:G:A	A	-0.3098	2	457756	0.14	BMI	217342886	G	0.227	-1.476	Mixed	{"EU":0.000008798}	intron_variant	rs371749829
2:217348673:A:G	G	-0.214117	2	49335	0.14029	BMI	217348673	A	0.145193	-1.47471	Mixed	{"AA":0.0023}	intron_variant	rs571690743
2:217327307:G:A	A	0.125682	2	49335	0.140423	BMI	217327307	G	0.0852532	1.47422	Mixed	{"AA":0.0015}	intron_variant	rs534966542
2:217199055:T:C	C	0.0197	2	498806	0.1407	BMI	217199055	T	0.0194	1.473	Mixed	{"AA":0.0787	HS:0.0072}	intron_variant
2:217343067:A:G	G	0.1746	2	2938	0.1409	BMI	217343067	A	0.1186	1.472	Mixed	{"EA":0.0001091}	intron_variant	rs1439126615
2:217402175:C:CGTGT	CGTGT	0.0160868	2	49335	0.141473	BMI	217402175	C	0.0109409	1.47033	Mixed	{}	intron_variant	["RPL37A"]
2:217310385:C:T	T	0.0045	2	498806	0.1415	BMI	217310385	C	0.0284	1.47	Mixed	{"AA":0.0219	HS:0.0029}	intron_variant
2:217294763:A:G	G	-0.0067	2	838303	0.1416	BMI	217294763	A	0.0031	-1.47	Mixed	{"AA":0.0877	EA:0.1696	EU:0.007
2:217182294:G:A	A	-0.0032	2	1819340	0.1417	BMI	217182294	G	0.0015	-1.469	Mixed	{"AA":0.1664	EA:0.1677	EU:0.1193
2:217441210:G:C	C	0.7756	2	19900	0.142	BMI	217441210	G	0.5264	1.468	Mixed	{}	intron_variant	rs1336150681
2:217224963:A:T	T	-0.115791	2	49335	0.142402	BMI	217224963	A	0.0789354	-1.46691	Mixed	{"AA":0.0061}	intron_variant	rs549667257
2:217287554:T:A	A	0.1625	2	484680	0.1425	BMI	217287554	T	0.1108	1.467	Mixed	{"EU":0.001}	intron_variant	rs116143517
2:217247420:T:TACAC	TACAC	0.121	2	14126	0.1427	BMI	217247420	T	0.1126	1.466	Mixed	{"AA":0.0552	HS:0.0043}	downstream_gene_variant
2:217316645:T:C	C	-0.0373	2	501570	0.1427	BMI	217316645	T	0.0379	-1.466	Mixed	{"SA":0.0297}	intron_variant	rs537395774
2:217384330:G:A	A	-0.199283	2	49335	0.14284	BMI	217384330	G	0.136002	-1.4653	Mixed	{"EA":0.0099}	intron_variant	rs185265409
2:217198566:C:A	A	0.0192	2	498806	0.1429	BMI	217198566	C	0.0194	1.465	Mixed	{"AA":0.0787	HS:0.0072}	intron_variant
2:217344690:C:T	T	-0.2732	2	19900	0.143	BMI	217344690	C	0.1863	-1.465	Mixed	{}	intron_variant	rs931304350
2:217181082:G:A	A	0.0215	2	498806	0.1434	BMI	217181082	G	0.0172	1.463	Mixed	{"AA":0.0976	EU:0.002	HS:0.0058
2:217445716:G:A	A	0.137759	2	49335	0.143418	BMI	217445716	G	0.0941502	1.46318	Mixed	{"AA":0.0045}	downstream_gene_variant	rs146247765
2:217266816:C:T	T	0.0197	2	501570	0.1436	BMI	217266816	C	0.0137	1.463	Mixed	{"AA":0.0023	EA:0.001	EU:0.005
2:217391852:T:C	C	0.0514	2	14126	0.144	BMI	217391852	T	0.0336	1.461	Mixed	{}	intron_variant	rs7421730
2:217233261:G:A	A	-0.0702	2	484680	0.1441	BMI	217233261	G	0.048	-1.461	Mixed	{"EU":0.001}	intron_variant	rs538429900
2:217288432:A:G	G	-0.2646	2	1928	0.1444	BMI	217288432	A	0.1813	-1.46	Mixed	{"EU":0.000008795	SA:0.00003266}	intron_variant
2:217253596:C:G	G	-0.0016	2	498806	0.1446	BMI	217253596	C	0.0219	1.459	Mixed	{"AA":0.0499	EU:0.002	HS:0.0029}
2:217237026:G:A	A	0.112623	2	49335	0.144655	BMI	217237026	G	0.077209	1.45867	Mixed	{"AA":0.0113}	upstream_gene_variant	rs572831940
2:217251824:G:A	A	0.0376	2	504845	0.1449	BMI	217251824	G	0.0172	1.458	Mixed	{"AA":0.0635	EU:0.002	HS:0.013}
2:217177239:T:C	C	0.2941	2	19900	0.145	BMI	217177239	T	0.2012	1.457	Mixed	{}	intron_variant	rs765776582
2:217213452:G:C	C	0.1283	2	19900	0.145	BMI	217213452	G	0.0879	1.457	Mixed	{}	intron_variant	rs764667856
2:217429237:C:T	T	0.0216	2	504845	0.1452	BMI	217429237	C	0.0124	1.457	Mixed	{"AA":0.1702	EU:0.005	HS:0.0173}
2:217313468:T:C	C	0.0049	2	498806	0.1453	BMI	217313468	T	0.0285	1.456	Mixed	{"AA":0.0219	HS:0.0029}	intron_variant
2:217338088:C:T	T	-0.1466	2	14126	0.1453	BMI	217338088	C	0.0931	-1.456	Mixed	{}	intron_variant	rs1231269992
2:217294943:A:T	T	-0.0068	2	838303	0.1454	BMI	217294943	A	0.0031	-1.456	Mixed	{"AA":0.0877	EA:0.1696	EU:0.007
2:217315915:G:C	C	0.13	2	498806	0.1455	BMI	217315915	G	0.0548	1.455	Mixed	{"AA":0.003	HS:0.0014}	non_coding_transcript_exon_variant
2:217281274:G:A	A	-0.145307	2	49335	0.14582	BMI	217281274	G	0.0999048	-1.45446	Mixed	{"AA":0.0023}	intron_variant	rs561569522
2:217223262:G:A	A	0.1701	2	484680	0.146	BMI	217223262	G	0.117	1.454	Mixed	{"EA":0.0179}	intron_variant	rs78537033
2:217327220:C:T	T	-0.0334	2	504845	0.146	BMI	217327220	C	0.0276	-1.454	Mixed	{"AA":0.0492	HS:0.0014}	intron_variant
2:217329154:T:C	C	0.0147	2	484680	0.146	BMI	217329154	T	0.0101	1.454	Mixed	{"EU":0.0119	HS:0.0014}	intron_variant
2:217297519:C:T	T	-0.0968	2	485790	0.1465	BMI	217297519	C	0.0666	-1.452	Mixed	{"AA":0.00006153	EU:0.0001495	HS:0.00002891
2:217373857:T:C	C	0.0002	2	498806	0.1465	BMI	217373857	T	0.0189	1.452	Mixed	{"AA":0.0764	HS:0.0043}	intron_variant
2:217431634:C:T	T	0.0373	2	498806	0.1465	BMI	217431634	C	0.0414	1.452	Mixed	{"AA":0.0159}	intron_variant	rs183231061
2:217229857:C:T	T	-0.174502	2	49335	0.146609	BMI	217229857	C	0.120212	-1.45161	Mixed	{"HS":0.0043}	intron_variant	rs191989121
2:217347423:C:T	T	0.0734	2	4009	0.1468	BMI	217347423	C	0.0506	1.451	Mixed	{"EA":0.0007611}	intron_variant	rs761879020
2:217268802:G:A	A	0.0317	2	484680	0.1469	BMI	217268802	G	0.0218	1.451	Mixed	{"EU":0.001}	intron_variant	rs183930555
2:217285189:G:A	A	0.047	2	14244	0.1469	BMI	217285189	G	0.0317	1.45	Mixed	{"AA":0.0001845	EU:0.00001758	HS:0.0008962
2:217255589:G:A	A	0.0676	2	498806	0.1472	BMI	217255589	G	0.0631	1.449	Mixed	{"AA":0.0083	EU:0.001	HS:0.0014}
2:217372794:C:CAT	CAT	-0.004	2	458073	0.1472	BMI	217372794	C	0.0027	-1.449	Mixed	{}	intron_variant	rs778273675
2:217259484:G:A	A	-0.0321	2	498806	0.1474	BMI	217259484	G	0.0276	-1.449	Mixed	{"AA":0.0439	HS:0.0014}	intron_variant
2:217291929:G:A	A	-0.1586	2	484680	0.1474	BMI	217291929	G	0.1095	-1.449	Mixed	{"AA":0.0008	EU:0.001	SA:0.002}
2:217261721:C:A	A	-0.007	2	498806	0.1476	BMI	217261721	C	0.0237	1.448	Mixed	{"AA":0.0461	HS:0.0014}	non_coding_transcript_exon_variant
2:217337919:G:T	T	-0.0027	2	3618040	0.1482	BMI	217337919	G	0.0009	-1.446	Mixed	{"AA":0.5953	EA:0.5635	EU:0.1889
2:217391772:T:TCCTC	TCCTC	0.0388	2	458073	0.1483	BMI	217391772	T	0.0268	1.445	Mixed	{}	intron_variant	["RPL37A"]
2:217185394:C:T	T	-0.0752	2	14126	0.1484	BMI	217185394	C	0.0488	-1.445	Mixed	{}	intron_variant	rs13025882
2:217264179:T:C	C	-0.120847	2	49335	0.148411	BMI	217264179	T	0.0836215	-1.44517	Mixed	{"AA":0.0061}	intron_variant	rs544569346
2:217443500:T:C	C	-0.1361	2	484680	0.1486	BMI	217443500	T	0.0942	-1.444	Mixed	{"SA":0.002}	intron_variant	rs554261211
2:217261552:G:A	A	-0.0082	2	498806	0.149	BMI	217261552	G	0.0237	1.443	Mixed	{"AA":0.0461	HS:0.0014}	intron_variant
2:217329420:C:G	G	-0.2717	2	3127	0.1493	BMI	217329420	C	0.1884	-1.442	Mixed	{"EU":0.000008901}	intron_variant	rs368984173
2:217395053:T:A	A	0.0724	2	498806	0.1495	BMI	217395053	T	0.058	1.441	Mixed	{"AA":0.0129}	intron_variant	rs191803469
2:217323458:T:G	G	0.0186	2	498806	0.1497	BMI	217323458	T	0.0165	1.441	Mixed	{"AA":0.0855	EU:0.001	HS:0.0086}
2:217193979:C:T	T	0.0413	2	498806	0.1498	BMI	217193979	C	0.0216	1.44	Mixed	{"AA":0.0439	HS:0.0014}	intron_variant
2:217360497:G:T	T	-0.0073	2	838303	0.1499	BMI	217360497	G	0.003	-1.44	Mixed	{"AA":0.0234	EA:0.1845	EU:0.0129
2:217234730:C:A	A	0.2215	2	457756	0.15	BMI	217234730	C	0.1539	1.44	Mixed	{"EU":0.0000522}	missense_variant	rs750476996
2:217275407:G:T	T	-1.5161	2	3414	0.15	BMI	217275407	G	1.0532	-1.44	Mixed	{"EU":0.001}	intron_variant	rs547049194
2:217315693:G:A	A	-0.5517	2	457756	0.15	BMI	217315693	G	0.3805	-1.44	Mixed	{"AA":0.00006154	EU:0.00003521	SA:0.00003266}
2:217347457:G:A	A	0.3506	2	457756	0.15	BMI	217347457	G	0.2577	1.44	Mixed	{"EU":0.000008814}	splice_region_variant	rs1468010888
2:217404135:A:G	G	-0.1515	2	484680	0.1501	BMI	217404135	A	0.1053	-1.439	Mixed	{"AA":0.0045}	intron_variant	rs115631947
2:217343137:C:CG	CG	-0.00917083	2	49335	0.150258	BMI	217343137	C	0.00637475	-1.43862	Mixed	{}	intron_variant	["RPL37A"]
2:217383285:C:T	T	0.0082	2	507609	0.1504	BMI	217383285	C	0.0053	1.438	Mixed	{"AA":0.0008	EA:0.004	EU:0.0358
2:217301282:G:A	A	-0.1932	2	484680	0.1505	BMI	217301282	G	0.1344	-1.438	Mixed	{"AA":0.0008	HS:0.0274	SA:0.001}
2:217331266:T:G	G	0.1922	2	14126	0.1505	BMI	217331266	T	0.1792	1.438	Mixed	{"AA":0.0008}	intron_variant	rs185320371
2:217303635:C:T	T	-0.0069	2	838303	0.1511	BMI	217303635	C	0.0031	-1.436	Mixed	{"AA":0.0885	EA:0.1726	EU:0.007
2:217282212:C:G	G	-0.0023	2	1819340	0.1512	BMI	217282212	C	0.001	-1.435	Mixed	{"AA":0.2852	EA:0.2996	EU:0.5129
2:217364763:A:G	G	0.167	2	6736	0.1514	BMI	217364763	A	0.1164	1.435	Mixed	{"EU":0.000008796	HS:0.00005784}	non_coding_transcript_exon_variant
2:217431744:G:A	A	-0.0487	2	458073	0.1515	BMI	217431744	G	0.034	-1.434	Mixed	{"EU":0.001}	intron_variant	rs548665778
2:217332892:T:C	C	0.0503	2	501570	0.1519	BMI	217332892	T	0.0407	1.433	Mixed	{"SA":0.0204}	intron_variant	rs574106627
2:217402543:G:A	A	-0.198356	2	49335	0.152011	BMI	217402543	G	0.138472	-1.43247	Mixed	{"EA":0.0099}	intron_variant	rs149803942
2:217259983:A:T	T	-0.0331	2	484680	0.1521	BMI	217259983	A	0.0231	-1.432	Mixed	{"EU":0.006	HS:0.0029}	intron_variant
2:217290240:C:T	T	0.176101	2	49335	0.152118	BMI	217290240	C	0.122968	1.43209	Mixed	{"EU":0.003	HS:0.0029}	intron_variant
2:217180605:G:A	A	-0.2983	2	24049	0.1522	BMI	217180605	G	0.173	-1.432	Mixed	{"SA":0.0031}	intron_variant	rs549973012
2:217422610:C:A	A	0.0317	2	498806	0.1522	BMI	217422610	C	0.0163	1.432	Mixed	{"AA":0.0976	HS:0.0086}	intron_variant
2:217428417:C:T	T	0.0525	2	498806	0.1523	BMI	217428417	C	0.0619	1.431	Mixed	{"AA":0.0076}	intron_variant	rs141628812
2:217316570:T:A	A	0.1964	2	14126	0.1528	BMI	217316570	T	0.1845	1.43	Mixed	{"AA":0.0008}	intron_variant	rs193065399
2:217268547:G:A	A	-0.0005	2	498806	0.1529	BMI	217268547	G	0.0259	1.429	Mixed	{"AA":0.0386	HS:0.0014}	intron_variant
2:217363566:C:T	T	-0.0107	2	503052	0.1529	BMI	217363566	C	0.0454	1.429	Mixed	{"AA":0.0001846	EA:0.00005437	EU:0.0004839
2:217389717:C:T	T	-0.173446	2	49335	0.153189	BMI	217389717	C	0.121431	-1.42836	Mixed	{"EA":0.003}	intron_variant	rs570297970
2:217304522:C:T	T	-0.0442	2	484680	0.1532	BMI	217304522	C	0.031	-1.428	Mixed	{"EU":0.001}	intron_variant	rs555436071
2:217362998:ACTGT:A	A	0.0468	2	14126	0.1532	BMI	217362998	ACTGT	0.0303	1.428	Mixed	{"AA":0.0477	HS:0.0101}	5_prime_UTR_variant
2:217312503:A:G	G	-0.140623	2	49335	0.15328	BMI	217312503	A	0.0984725	-1.42804	Mixed	{"AA":0.0053}	intron_variant	rs144907526
2:217364055:C:G	G	-0.2356	2	6736	0.1538	BMI	217364055	C	0.1652	-1.426	Mixed	{"HS":0.00002891}	synonymous_variant	rs1023633787
2:217432730:G:C	C	0.0556	2	501570	0.1538	BMI	217432730	G	0.0573	1.426	Mixed	{"SA":0.0164}	intron_variant	rs556663621
2:217247896:T:TAC	TAC	0.0206	2	458073	0.1542	BMI	217247896	T	0.0145	1.425	Mixed	{}	downstream_gene_variant	rs1219258932
2:217259250:C:T	T	0.0467	2	458073	0.1543	BMI	217259250	C	0.0328	1.424	Mixed	{"EU":0.001}	intron_variant	rs572393080
2:217296385:G:C	C	-0.0067	2	838303	0.1544	BMI	217296385	G	0.0031	-1.424	Mixed	{"AA":0.0885	EA:0.1696	EU:0.007
2:217388688:G:A	A	-0.0984	2	484680	0.1549	BMI	217388688	G	0.0692	-1.422	Mixed	{"AA":0.0068	HS:0.0029}	intron_variant
2:217439333:C:A	A	0.1122	2	18887	0.1549	BMI	217439333	C	0.0733	1.422	Mixed	{"SA":0.0082}	intron_variant	rs564396775
2:217379549:A:AATAT	AATAT	-0.0909508	2	49335	0.1549	BMI	217379549	A	0.0639402	-1.42243	Mixed	{}	intron_variant	["RPL37A"]
2:217225251:T:C	C	-0.3028	2	14126	0.1555	BMI	217225251	T	0.204	-1.42	Mixed	{}	intron_variant	["MARCH4"]
2:217426444:T:C	C	0.2318	2	14126	0.1555	BMI	217426444	T	0.1561	1.42	Mixed	{}	intron_variant	rs111373856
2:217234814:G:A	A	1.21192	2	1928	0.1557	BMI	217234814	G	0.853759	1.41951	Mixed	{"SA":0.00003839}	missense_variant	rs1285188289
2:217402487:GCACA:G	G	-0.0366	2	458073	0.1558	BMI	217402487	GCACA	0.0258	-1.419	Mixed	{}	intron_variant	rs1165619319
2:217405047:G:A	A	-0.1008	2	484680	0.1561	BMI	217405047	G	0.0711	-1.418	Mixed	{}	intron_variant	rs552708538
2:217422974:A:AG	AG	0.0364	2	14126	0.1563	BMI	217422974	A	0.0237	1.418	Mixed	{"AA":0.0983	HS:0.0086}	intron_variant
2:217275756:G:C	C	-0.2071	2	16890	0.1565	BMI	217275756	G	0.1462	-1.417	Mixed	{}	intron_variant	rs538402437
2:217363559:G:A	A	-0.0042	2	460288	0.1567	BMI	217363559	G	0.1788	-1.416	Mixed	{"AA":0.00006153	EU:0.00001759}	5_prime_UTR_variant
2:217246867:A:C	C	0.03	2	458073	0.1569	BMI	217246867	A	0.0212	1.415	Mixed	{"EA":0.003	EU:0.001	HS:0.0029}
2:217388139:G:A	A	-0.1331	2	501570	0.1569	BMI	217388139	G	0.0946	-1.416	Mixed	{"SA":0.0102}	intron_variant	rs576874967
2:217425988:G:T	T	0.231	2	14126	0.1569	BMI	217425988	G	0.1561	1.416	Mixed	{}	intron_variant	rs113549381
2:217261695:G:A	A	0.0393	2	484680	0.157	BMI	217261695	G	0.0278	1.415	Mixed	{}	non_coding_transcript_exon_variant	rs114742194
2:217288314:G:C	C	1.16015	2	1928	0.1571	BMI	217288314	G	0.819872	1.41504	Mixed	{"SA":0.00003268}	intron_variant	rs1335481221
2:217363648:G:C	C	-0.0302	2	458073	0.1572	BMI	217363648	G	0.0214	-1.415	Mixed	{"EU":0.00001766}	non_coding_transcript_exon_variant	rs199542891
2:217218430:C:A	A	-0.1081	2	484680	0.1574	BMI	217218430	C	0.0764	-1.414	Mixed	{"AA":0.0068	HS:0.0014}	intron_variant
2:217301632:T:G	G	0.0649	2	498806	0.1575	BMI	217301632	T	0.0318	1.413	Mixed	{"AA":0.0265	HS:0.0043}	intron_variant
2:217284811:A:C	C	-0.074	2	498806	0.1576	BMI	217284811	A	0.0578	-1.413	Mixed	{"AA":0.0076}	intron_variant	rs572280435
2:217196338:T:C	C	0.0409	2	498806	0.1578	BMI	217196338	T	0.0216	1.412	Mixed	{"AA":0.0439	HS:0.0014}	intron_variant
2:217414128:G:A	A	0.110052	2	49335	0.157879	BMI	217414128	G	0.0779274	1.41224	Mixed	{"AA":0.0091}	intron_variant	rs112726466
2:217184367:GA:G	G	-0.0056	2	14126	0.158	BMI	217184367	GA	0.0374	-1.412	Mixed	{"AA":0.4433	EA:0.13	EU:0.1183
2:217290634:C:A	A	0.4338	2	19900	0.158	BMI	217290634	C	0.3065	1.412	Mixed	{}	intron_variant	rs996935311
2:217305460:G:A	A	-0.6852	2	19900	0.158	BMI	217305460	G	0.4844	-1.412	Mixed	{}	intron_variant	rs779157447
2:217415791:C:T	T	-0.2476	2	19900	0.158	BMI	217415791	C	0.1752	-1.412	Mixed	{}	intron_variant	rs763466554
2:217212677:G:A	A	0.0326	2	484680	0.1581	BMI	217212677	G	0.0231	1.411	Mixed	{}	intron_variant	rs112201658
2:217245274:C:T	T	-0.110201	2	49335	0.158227	BMI	217245274	C	0.0780982	-1.41106	Mixed	{"AA":0.0038	HS:0.0014}	downstream_gene_variant
2:217239940:C:A	A	-0.1275	2	14126	0.1584	BMI	217239940	C	0.1004	-1.41	Mixed	{}	upstream_gene_variant	rs1304017028
2:217314864:C:T	T	-0.0074	2	838303	0.1585	BMI	217314864	C	0.003	-1.41	Mixed	{"AA":0.1664	EA:0.1726	EU:0.008
2:217334517:G:A	A	0.1055	2	484680	0.1586	BMI	217334517	G	0.0748	1.41	Mixed	{}	intron_variant	rs11676439
2:217417567:AAAG:A	A	-0.063	2	14126	0.1586	BMI	217417567	AAAG	0.0418	-1.41	Mixed	{}	intron_variant	["RPL37A"]
2:217394344:T:A	A	-0.0427598	2	49335	0.158721	BMI	217394344	T	0.0303394	-1.40938	Mixed	{"AA":0.0174	EA:0.006	EU:0.0119
2:217311843:T:G	G	0.2321	2	6736	0.1588	BMI	217311843	T	0.1647	1.409	Mixed	{"HS":0.00002891}	missense_variant	rs1265120100
2:217443501:G:C	C	0.1879	2	16890	0.1589	BMI	217443501	G	0.1334	1.409	Mixed	{"SA":0.0031}	intron_variant	rs559966263
2:217331635:A:T	T	-0.5163	2	19900	0.159	BMI	217331635	A	0.3656	-1.408	Mixed	{}	intron_variant	rs1049111638
2:217320744:T:G	G	-0.0429	2	458073	0.1594	BMI	217320744	T	0.0305	-1.407	Mixed	{"SA":0.001}	intron_variant	rs570543747
2:217426723:A:G	G	0.170584	2	49335	0.159749	BMI	217426723	A	0.121333	1.40591	Mixed	{"EA":0.0079}	intron_variant	rs375202559
2:217234557:TCTC:T	T	-1.08908	2	6736	0.1598	BMI	217234557	TCTC	0.77469	-1.40583	Mixed	{"EU":0.00005286}	inframe_deletion	rs763759229
2:217279551:A:AT	AT	0.0357	2	6637	0.1598	BMI	217279551	A	0.0254	1.406	Mixed	{}	frameshift_variant	rs962523270
2:217199884:C:T	T	-0.0038	2	3921390	0.16	BMI	217199884	C	0.0014	-1.405	Mixed	{"AA":0.3321	EA:0.129	EU:0.0726
2:217235083:G:A	A	-0.2973	2	457756	0.16	BMI	217235083	G	0.204	-1.405	Mixed	{}	5_prime_UTR_variant	rs781229030
2:217285081:A:G	G	0.2647	2	457756	0.16	BMI	217285081	A	0.2019	1.405	Mixed	{"EU":0.000008795}	missense_variant	rs1312214950
2:217340248:C:T	T	-0.3219	2	457756	0.16	BMI	217340248	C	0.2094	-1.405	Mixed	{}	intron_variant	rs547988023
2:217363602:T:G	G	0.13	2	718734	0.16	BMI	217363602	T	0.091	1.42857	Mixed	{"AA":0.002892	HS:0.00005782}	splice_donor_variant
2:217433528:A:G	G	-0.0236	2	504845	0.1603	BMI	217433528	A	0.0195	-1.404	Mixed	{"AA":0.0908	EA:0.002	EU:0.001
2:217250428:C:T	T	0.198302	2	49335	0.160734	BMI	217250428	C	0.141381	1.40261	Mixed	{"EA":0.0069}	intron_variant	rs148541067
2:217389362:G:A	A	0.0399	2	498806	0.1611	BMI	217389362	G	0.0236	1.401	Mixed	{"AA":0.0431	HS:0.0029}	intron_variant
2:217281440:T:C	C	-0.0085	2	515696	0.1612	BMI	217281440	T	0.005	-1.401	Mixed	{"AA":0.0832	EU:0.0358	HS:0.0432
2:217330412:AT:A	A	-0.0041	2	458073	0.1613	BMI	217330412	AT	0.0029	-1.401	Mixed	{}	intron_variant	rs1252474269
2:217380057:G:A	A	0.0471	2	501570	0.1613	BMI	217380057	G	0.0549	1.401	Mixed	{"SA":0.0215}	intron_variant	rs369943230
2:217417566:AAAAG:A	A	-0.0652	2	14126	0.1613	BMI	217417566	AAAAG	0.0436	-1.401	Mixed	{}	intron_variant	["RPL37A"]
2:217229185:A:C	C	-1.7179	2	7159	0.1616	BMI	217229185	A	1.2274	-1.4	Mixed	{}	intron_variant	rs909893826
2:217202147:CA:C	C	0.0072	2	458073	0.1617	BMI	217202147	CA	0.0051	1.399	Mixed	{}	intron_variant	rs1273873136
2:217317989:A:T	T	0.0302	2	498806	0.1617	BMI	217317989	A	0.0227	1.399	Mixed	{"AA":0.0416	HS:0.0014}	intron_variant
2:217324008:G:A	A	-0.0508696	2	49335	0.161713	BMI	217324008	G	0.0363528	-1.39933	Mixed	{"AA":0.0265	HS:0.0014}	intron_variant
2:217266688:TA:T	T	-0.0391432	2	49335	0.161727	BMI	217266688	TA	0.0279737	-1.39929	Mixed	{"AA":0.0393	HS:0.0029}	intron_variant
2:217363591:C:T	T	-0.0045	2	458852	0.1618	BMI	217363591	C	0.1116	-1.399	Mixed	{"EA":0.00005437	EU:0.00005278	SA:0.00003266}
2:217363961:C:A	A	-0.2607	2	14126	0.1618	BMI	217363961	C	0.1782	-1.399	Mixed	{"AA":0.0008}	5_prime_UTR_variant	rs201558518
2:217331481:G:A	A	-0.188248	2	49335	0.161941	BMI	217331481	G	0.1346	-1.39857	Mixed	{"EA":0.0099}	intron_variant	rs185463030
2:217293849:G:A	A	0.2284	2	19900	0.162	BMI	217293849	G	0.1629	1.398	Mixed	{}	intron_variant	rs755583423
2:217399095:C:T	T	-0.0331	2	484680	0.162	BMI	217399095	C	0.0236	-1.398	Mixed	{}	intron_variant	rs559447461
2:217238875:C:G	G	-1.1464	2	7159	0.1623	BMI	217238875	C	0.8204	-1.397	Mixed	{}	upstream_gene_variant	rs771633237
2:217199303:T:C	C	-0.105841	2	49335	0.162582	BMI	217199303	T	0.0757931	-1.39644	Mixed	{"AA":0.0038	EA:0.001	HS:0.0014}
2:217430226:T:G	G	0.0072	2	1460310	0.1628	BMI	217430226	T	0.0032	1.396	Mixed	{}	intron_variant	rs200109901
2:217203509:A:G	G	0.0383	2	498806	0.1631	BMI	217203509	A	0.0218	1.395	Mixed	{"AA":0.0424	HS:0.0014}	intron_variant
2:217333846:C:T	T	0.147767	2	49335	0.163285	BMI	217333846	C	0.105994	1.39411	Mixed	{"AA":0.003}	intron_variant	rs142182579
2:217323662:G:A	A	-0.0026	2	788767	0.1633	BMI	217323662	G	0.0019	-1.394	Mixed	{"AA":0.32	EA:0.3671	EU:0.168
2:217373996:C:G	G	-0.193691	2	49335	0.163687	BMI	217373996	C	0.139068	-1.39278	Mixed	{"EA":0.006}	intron_variant	rs117125941
2:217402233:C:CGT	CGT	-0.0309613	2	49335	0.163816	BMI	217402233	C	0.0222367	-1.39235	Mixed	{}	intron_variant	["RPL37A"]
2:217315550:G:A	A	0.0853	2	458822	0.1641	BMI	217315550	G	0.0665	1.391	Mixed	{"EA":0.001	EU:0.00001799	SA:0.0002287}
2:217300055:C:T	T	-0.1416	2	2893	0.1643	BMI	217300055	C	0.1025	-1.391	Mixed	{"EA":0.0001087}	splice_region_variant	rs1390292771
2:217315702:T:C	C	1.06226	2	2535	0.1646	BMI	217315702	T	0.764335	1.38978	Mixed	{"EU":0.0000176}	missense_variant	rs749447889
2:217398248:C:A	A	0.0361	2	484680	0.1647	BMI	217398248	C	0.026	1.389	Mixed	{"EU":0.001}	intron_variant	rs552639210
2:217242223:G:A	A	-0.1358	2	14126	0.1649	BMI	217242223	G	0.0902	-1.389	Mixed	{}	intergenic_variant	["MARCH4"]
2:217350241:A:G	G	-0.112542	2	49335	0.164912	BMI	217350241	A	0.0810389	-1.38874	Mixed	{"AA":0.003}	intron_variant	rs532559357
2:217183657:A:G	G	-0.3646	2	19900	0.165	BMI	217183657	A	0.2617	-1.388	Mixed	{"EU":0.001}	intron_variant	rs148035693
2:217370006:G:A	A	-0.007	2	838303	0.165	BMI	217370006	G	0.0029	-1.389	Mixed	{"AA":0.0756	EA:0.1865	EU:0.0129
2:217339550:G:A	A	-0.026	2	484680	0.1652	BMI	217339550	G	0.0187	-1.388	Mixed	{"AA":0.0008	EU:0.002	HS:0.0014}
2:217378716:A:G	G	-0.0072	2	838303	0.1653	BMI	217378716	A	0.003	-1.387	Mixed	{"AA":0.0234	EA:0.1855	EU:0.0129
2:217290860:C:T	T	-0.103006	2	49335	0.165683	BMI	217290860	C	0.0743075	-1.38621	Mixed	{"AA":0.0061}	intron_variant	rs374913811
2:217272026:C:T	T	-1.5271	2	7159	0.1658	BMI	217272026	C	1.102	-1.386	Mixed	{}	intron_variant	rs1260686170
2:217302867:G:T	T	0.064	2	498806	0.1658	BMI	217302867	G	0.0318	1.386	Mixed	{"AA":0.0265	HS:0.0043}	intron_variant
2:217389361:A:T	T	0.0396	2	498806	0.166	BMI	217389361	A	0.0236	1.385	Mixed	{"AA":0.0431	HS:0.0029}	intron_variant
2:217264593:G:A	A	0.0361	2	484680	0.1662	BMI	217264593	G	0.0261	1.385	Mixed	{"EU":0.001}	intron_variant	rs116516895
2:217311774:C:G	G	1.07543	2	989	0.1664	BMI	217311774	C	0.777043	1.38401	Mixed	{"AA":0.00006152}	missense_variant	rs755247940
2:217366787:C:G	G	-0.0072	2	815374	0.1664	BMI	217366787	C	0.003	-1.384	Mixed	{"AA":0.0242	EA:0.1855	EU:0.0129
2:217429677:A:T	T	-0.0173	2	484680	0.1664	BMI	217429677	A	0.0125	-1.384	Mixed	{"EU":0.007	HS:0.0014	SA:0.001}
2:217234986:G:A	A	-1.09426	2	1973	0.1666	BMI	217234986	G	0.791162	-1.38311	Mixed	{"EA":0.00005715	EU:0.0000096}	5_prime_UTR_variant
2:217253962:C:T	T	0.0101	2	484680	0.1667	BMI	217253962	C	0.0073	1.383	Mixed	{"AA":0.0008	EU:0.0278	HS:0.0115
2:217317655:G:A	A	0.0305	2	498806	0.167	BMI	217317655	G	0.0227	1.382	Mixed	{"AA":0.0416	HS:0.0014}	intron_variant
2:217209377:C:G	G	-0.0578	2	498806	0.1671	BMI	217209377	C	0.0694	-1.382	Mixed	{"AA":0.0076}	intron_variant	rs143083361
2:217318479:C:A	A	0.0644	2	498806	0.1672	BMI	217318479	C	0.0317	1.381	Mixed	{"AA":0.0265	HS:0.0043}	intron_variant
2:217282585:G:A	A	-0.169781	2	49335	0.167391	BMI	217282585	G	0.122973	-1.38064	Mixed	{"EA":0.004}	intron_variant	rs187703337
2:217308865:C:CTGAGTA	CTGAGTA	-0.0496	2	458073	0.1674	BMI	217308865	C	0.0359	-1.381	Mixed	{}	intron_variant	["SMARCAL1"]
2:217198655:C:T	T	0.1307	2	484680	0.1675	BMI	217198655	C	0.0947	1.38	Mixed	{"AA":0.0083	EA:0.005	EU:0.002
2:217193996:C:T	T	-0.0273	2	498806	0.1676	BMI	217193996	C	0.0443	-1.38	Mixed	{"AA":0.0106}	intron_variant	rs142772455
2:217365060:C:T	T	-0.0071	2	838303	0.1676	BMI	217365060	C	0.0029	-1.38	Mixed	{"AA":0.0756	EA:0.1865	EU:0.0129
2:217445394:C:CTCCT	CTCCT	0.0535	2	14126	0.1676	BMI	217445394	C	0.0371	1.38	Mixed	{"AA":0.2519	EA:0.3631	EU:0.7147
2:217293172:C:T	T	0.154287	2	49335	0.16766	BMI	217293172	C	0.111822	1.37976	Mixed	{"AA":0.0023	HS:0.0014}	intron_variant
2:217183032:C:G	G	-0.1203	2	484680	0.1678	BMI	217183032	C	0.0872	-1.379	Mixed	{"AA":0.0068}	intron_variant	rs183025678
2:217403843:C:T	T	0.0542	2	24049	0.1679	BMI	217403843	C	0.1238	1.379	Mixed	{"SA":0.0061}	intron_variant	rs372834464
2:217418950:C:T	T	-0.0291	2	498806	0.1685	BMI	217418950	C	0.0204	-1.377	Mixed	{"AA":0.0711	HS:0.0072}	intron_variant
2:217241907:C:T	T	0.013	2	484680	0.1688	BMI	217241907	C	0.0095	1.376	Mixed	{"EU":0.0119	HS:0.0072}	intergenic_variant
2:217307139:CAAAA:C	C	-0.0195949	2	49335	0.168822	BMI	217307139	CAAAA	0.0142405	-1.376	Mixed	{"AA":0.0446	EA:0.0099	EU:0.1044
2:217266937:A:G	G	-0.0035	2	1819340	0.1689	BMI	217266937	A	0.0016	-1.376	Mixed	{"AA":0.1959	EA:0.1885	EU:0.0885
2:217412343:C:T	T	-0.0267	2	498806	0.1689	BMI	217412343	C	0.0214	-1.376	Mixed	{"AA":0.0628	HS:0.0029}	intron_variant
2:217205572:C:T	T	-0.421	2	19900	0.169	BMI	217205572	C	0.305	-1.375	Mixed	{}	intron_variant	rs1179123129
2:217375881:A:G	G	-0.0071	2	838303	0.1695	BMI	217375881	A	0.003	-1.374	Mixed	{"AA":0.0242	EA:0.1855	EU:0.0129
2:217332751:G:A	A	0.0065	2	477980	0.1696	BMI	217332751	G	0.0159	1.373	Mixed	{"AA":0.00006152	EA:0.0009244	HS:0.00002891
2:217366518:T:G	G	-0.007	2	838303	0.1697	BMI	217366518	T	0.0029	-1.373	Mixed	{"AA":0.0756	EA:0.1865	EU:0.0129
2:217423113:G:A	A	-0.0234	2	484680	0.1697	BMI	217423113	G	0.017	-1.373	Mixed	{"AA":0.0008	HS:0.0043}	intron_variant
2:217311815:C:T	T	0.0221	2	477691	0.1699	BMI	217311815	C	0.0188	1.372	Mixed	{"AA":0.0006769	EA:0.00005437	EU:0.0001056
2:217285118:C:T	T	-0.233	2	457756	0.17	BMI	217285118	C	0.1588	-1.372	Mixed	{"EU":0.00001759}	missense_variant	rs761663580
2:217363683:C:T	T	0.1339	2	457756	0.17	BMI	217363683	C	0.1243	1.372	Mixed	{}	non_coding_transcript_exon_variant	rs912872155
2:217439188:G:A	A	-1.9283	2	3414	0.17	BMI	217439188	G	1.4053	-1.372	Mixed	{}	intron_variant	rs777542799
2:217366445:G:A	A	-0.007	2	838303	0.1701	BMI	217366445	G	0.0029	-1.372	Mixed	{"AA":0.0756	EA:0.1865	EU:0.0129
2:217371341:A:G	G	-0.007	2	838303	0.1703	BMI	217371341	A	0.0029	-1.371	Mixed	{"AA":0.0756	EA:0.1865	EU:0.0129
2:217224756:C:T	T	0.0326	2	498806	0.1708	BMI	217224756	C	0.0537	1.37	Mixed	{"AA":0.0106	HS:0.0029}	intron_variant
2:217242228:G:A	A	-0.1321	2	14126	0.1708	BMI	217242228	G	0.1022	-1.37	Mixed	{}	intergenic_variant	rs1266105024
2:217321258:A:G	G	-0.0148	2	484680	0.1708	BMI	217321258	A	0.0108	-1.37	Mixed	{"EU":0.008}	intron_variant	rs551312692
2:217299881:C:T	T	0.2782	2	19900	0.171	BMI	217299881	C	0.2025	1.369	Mixed	{}	intron_variant	rs756961075
2:217313941:A:G	G	-0.0074	2	838303	0.171	BMI	217313941	A	0.003	-1.369	Mixed	{"AA":0.1664	EA:0.1726	EU:0.008
2:217256945:C:T	T	-0.0079	2	498806	0.1715	BMI	217256945	C	0.0235	1.367	Mixed	{"AA":0.0461	HS:0.0014}	intron_variant
2:217219635:T:G	G	-0.0228	2	498806	0.1717	BMI	217219635	T	0.0348	-1.367	Mixed	{"AA":0.0182}	intron_variant	rs56379240
2:217445555:T:A	A	-0.1436	2	498806	0.1717	BMI	217445555	T	0.1018	-1.367	Mixed	{"AA":0.0121	HS:0.0014}	downstream_gene_variant
2:217314533:T:C	C	0.105	2	484680	0.1719	BMI	217314533	T	0.0769	1.366	Mixed	{"EU":0.001}	intron_variant	rs558267010
2:217388899:G:T	T	-0.0505	2	484680	0.1719	BMI	217388899	G	0.037	-1.366	Mixed	{}	intron_variant	rs186039227
2:217217420:G:A	A	-0.0641	2	498806	0.172	BMI	217217420	G	0.0495	-1.366	Mixed	{"AA":0.0008}	intron_variant	rs559927891
2:217242229:A:G	G	-0.1318	2	14126	0.172	BMI	217242229	A	0.1022	-1.366	Mixed	{}	intergenic_variant	rs1420185562
2:217204136:TG:T	T	0.0266	2	458073	0.1725	BMI	217204136	TG	0.0195	1.364	Mixed	{}	intron_variant	["MARCH4"]
2:217212994:A:G	G	0.3414	2	19900	0.173	BMI	217212994	A	0.2498	1.363	Mixed	{}	intron_variant	rs919221151
2:217296623:C:T	T	0.0071	2	501570	0.1731	BMI	217296623	C	0.0061	1.362	Mixed	{"AA":0.0015	EU:0.0189	HS:0.0029
2:217295922:G:A	A	-0.0874	2	484680	0.1733	BMI	217295922	G	0.0642	-1.362	Mixed	{}	intron_variant	rs571376808
2:217369475:T:G	G	-0.0981	2	484680	0.1733	BMI	217369475	T	0.072	-1.362	Mixed	{"EA":0.0437	SA:0.001}	intron_variant
2:217378858:A:G	G	-0.0071	2	838303	0.1734	BMI	217378858	A	0.003	-1.361	Mixed	{"AA":0.0234	EA:0.1855	EU:0.0129
2:217441071:C:T	T	0.0797	2	498806	0.1734	BMI	217441071	C	0.0592	1.361	Mixed	{"AA":0.0098	HS:0.0014}	intron_variant
2:217234980:G:A	A	0.0138	2	461860	0.1736	BMI	217234980	G	0.0508	1.361	Mixed	{"EU":0.00004668	SA:0.001063}	synonymous_variant
2:217418877:C:A	A	-0.1373	2	484680	0.1736	BMI	217418877	C	0.1009	-1.361	Mixed	{"AA":0.0113}	intron_variant	rs183312580
2:217440713:T:C	C	-0.0025	2	3280060	0.1737	BMI	217440713	T	0.0009	-1.36	Mixed	{"AA":0.6339	EA:0.2639	EU:0.2495
2:217236028:G:T	T	-0.0216	2	484680	0.1743	BMI	217236028	G	0.0159	-1.359	Mixed	{"AA":0.0008	EU:0.008	HS:0.0029
2:217427572:G:A	A	-0.0443	2	498806	0.1743	BMI	217427572	G	0.027	-1.359	Mixed	{"AA":0.0431	HS:0.0029}	intron_variant
2:217427740:A:G	G	0.0302	2	458073	0.1743	BMI	217427740	A	0.0223	1.359	Mixed	{"EU":0.001}	intron_variant	rs528471941
2:217300094:G:T	T	-0.1797	2	918	0.1744	BMI	217300094	G	0.1323	-1.358	Mixed	{"EA":0.00005438}	missense_variant	rs1216333550
2:217283224:C:G	G	-0.002	2	3578230	0.1745	BMI	217283224	C	0.0008	-1.358	Mixed	{"AA":0.5212	EA:0.4504	EU:0.5567
2:217395191:G:A	A	-0.0395	2	458073	0.1745	BMI	217395191	G	0.0291	-1.358	Mixed	{"EA":0.001	HS:0.0014}	intron_variant
2:217370586:G:A	A	-0.007	2	838303	0.1746	BMI	217370586	G	0.0029	-1.358	Mixed	{"AA":0.0764	EA:0.1855	EU:0.0149
2:217330186:AT:A	A	-0.0304641	2	49335	0.174797	BMI	217330186	AT	0.0224504	-1.35695	Mixed	{"AA":0.0522	HS:0.0029}	intron_variant
2:217365746:A:T	T	-0.0071	2	821413	0.1749	BMI	217365746	A	0.003	-1.356	Mixed	{"AA":0.0756	EA:0.1855	EU:0.0129
2:217399927:A:AG	AG	0.1919	2	14126	0.1755	BMI	217399927	A	0.1353	1.355	Mixed	{"AA":0.0053	HS:0.0014}	intron_variant
2:217296584:G:A	A	0.0981	2	484680	0.1757	BMI	217296584	G	0.0724	1.354	Mixed	{"AA":0.0008	EU:0.002}	intron_variant
2:217185330:T:TTTTC	TTTTC	-0.003	2	458073	0.1758	BMI	217185330	T	0.0022	-1.354	Mixed	{}	intron_variant	rs780310828
2:217387977:A:G	G	-0.007	2	838303	0.1759	BMI	217387977	A	0.003	-1.353	Mixed	{"AA":0.0234	EA:0.1855	EU:0.0129
2:217319077:A:G	G	-0.0076	2	838303	0.1761	BMI	217319077	A	0.0031	-1.353	Mixed	{"AA":0.0174	EA:0.1726	EU:0.007
2:217249859:A:G	G	-0.0256	2	484680	0.1762	BMI	217249859	A	0.0189	-1.353	Mixed	{"AA":0.0008	EU:0.001	HS:0.0014}
2:217351754:G:C	C	-0.0173	2	484680	0.1763	BMI	217351754	G	0.0128	-1.352	Mixed	{"EU":0.0089	HS:0.0072	SA:0.001}
2:217295988:G:A	A	-0.0983	2	484680	0.1766	BMI	217295988	G	0.0727	-1.351	Mixed	{}	intron_variant	rs536854875
2:217281342:G:A	A	-0.0974602	2	49335	0.176798	BMI	217281342	G	0.0721564	-1.35068	Mixed	{"AA":0.0008	HS:0.0014	SA:0.001}
2:217325997:T:TA	TA	0.3598	2	14126	0.1771	BMI	217325997	T	0.2798	1.35	Mixed	{}	intron_variant	rs976642546
2:217285228:T:A	A	-0.1062	2	471011	0.1773	BMI	217285228	T	0.0513	-1.349	Mixed	{"EU":0.00004395	HS:0.0003469}	missense_variant
2:217241039:A:G	G	-0.0174	2	484680	0.1774	BMI	217241039	A	0.0129	-1.349	Mixed	{"EU":0.0119	HS:0.0058	SA:0.001}
2:217348674:AG:A	A	0.3499	2	14126	0.1774	BMI	217348674	AG	0.2476	1.349	Mixed	{}	intron_variant	["RPL37A"]
2:217370237:T:TTA	TTA	0.0303109	2	49335	0.177697	BMI	217370237	T	0.0224878	1.34788	Mixed	{}	intron_variant	["RPL37A"]
2:217420113:G:T	T	-0.068	2	484680	0.1781	BMI	217420113	G	0.0505	-1.347	Mixed	{"EU":0.001	HS:0.0014}	intron_variant
2:217280987:C:G	G	-0.2138	2	3278	0.1782	BMI	217280987	C	0.1588	-1.346	Mixed	{"HS":0.00002891}	missense_variant	rs745309476
2:217280987:C:T	T	-0.2138	2	3278	0.1782	BMI	217280987	C	0.1588	-1.346	Mixed	{}	synonymous_variant	rs745309476
2:217226298:A:G	G	0.027	2	498806	0.1783	BMI	217226298	A	0.0547	1.346	Mixed	{"AA":0.0106	HS:0.0029}	intron_variant
2:217254593:AT:A	A	-0.125225	2	49335	0.178372	BMI	217254593	AT	0.0930499	-1.34579	Mixed	{"EU":0.001	HS:0.0029}	intron_variant
2:217279684:C:T	T	-0.888587	2	1899	0.1784	BMI	217279684	C	0.660322	-1.34569	Mixed	{"EU":0.00002637}	missense_variant	rs757932073
2:217342936:C:G	G	-1.13756	2	1110	0.1784	BMI	217342936	C	0.845287	-1.34577	Mixed	{"SA":0.00003266}	missense_variant	rs746003613
2:217306408:A:G	G	-0.0377	2	484680	0.1786	BMI	217306408	A	0.028	-1.345	Mixed	{}	intron_variant	rs188762569
2:217272254:T:G	G	-0.0642	2	484680	0.1788	BMI	217272254	T	0.0477	-1.344	Mixed	{"EU":0.001	HS:0.0014}	intron_variant
2:217402808:T:G	G	0.0666	2	484680	0.1789	BMI	217402808	T	0.0496	1.344	Mixed	{"EU":0.002}	intron_variant	rs185367924
2:217445394:C:T	T	0.015	2	14126	0.1789	BMI	217445394	C	0.0775	1.344	Mixed	{}	downstream_gene_variant	rs202247536
2:217193095:G:T	T	-0.0129	2	498806	0.179	BMI	217193095	G	0.0151	-1.344	Mixed	{"AA":0.1203	HS:0.0058}	intron_variant
2:217243882:A:G	G	0.2382	2	19900	0.179	BMI	217243882	A	0.1767	1.344	Mixed	{}	intergenic_variant	rs752455687
2:217439304:G:C	C	-0.3702	2	19900	0.179	BMI	217439304	G	0.2747	-1.344	Mixed	{}	intron_variant	rs778024326
2:217404176:G:C	C	-0.0373	2	498806	0.1792	BMI	217404176	G	0.0294	-1.343	Mixed	{"AA":0.0492	HS:0.0014}	intron_variant
2:217402631:C:T	T	0.1212	2	14126	0.1794	BMI	217402631	C	0.083	1.343	Mixed	{}	intron_variant	["RPL37A"]
2:217355363:TA:T	T	-0.0692	2	14126	0.1796	BMI	217355363	TA	0.0655	-1.342	Mixed	{"AA":0.857	EA:0.8006	EU:0.67
2:217403626:T:C	C	-0.17378	2	49335	0.179609	BMI	217403626	T	0.129497	-1.34196	Mixed	{"AA":0.0015}	intron_variant	rs558224320
2:217181117:T:C	C	-0.2736	2	19900	0.18	BMI	217181117	T	0.2033	-1.341	Mixed	{}	intron_variant	rs758460010
2:217234385:G:A	A	0.1248	2	457756	0.18	BMI	217234385	G	0.0993	1.341	Mixed	{}	intron_variant	rs766961898
2:217285276:T:C	C	0.3019	2	457756	0.18	BMI	217285276	T	0.2372	1.341	Mixed	{}	intron_variant	rs1257787175
2:217363629:A:G	G	0.1757	2	457756	0.18	BMI	217363629	A	0.1182	1.341	Mixed	{"EU":0.00002645}	non_coding_transcript_exon_variant	rs760852562
2:217199145:T:G	G	-0.0587	2	498806	0.1801	BMI	217199145	T	0.0535	-1.341	Mixed	{"AA":0.0106}	intron_variant	rs530236063
2:217301559:T:C	C	-0.2365	2	14126	0.1802	BMI	217301559	T	0.1684	-1.34	Mixed	{}	intron_variant	rs1382307547
2:217278460:T:C	C	0.0412	2	504845	0.1803	BMI	217278460	T	0.0168	1.34	Mixed	{"AA":0.0628	EU:0.001	HS:0.013}
2:217181160:G:A	A	-0.0222	2	484680	0.1804	BMI	217181160	G	0.0166	-1.34	Mixed	{"AA":0.0008	EU:0.0129	HS:0.0043}
2:217255436:G:C	C	-0.0319	2	484680	0.1804	BMI	217255436	G	0.0238	-1.34	Mixed	{"AA":0.0008	EU:0.002}	intron_variant
2:217354537:G:A	A	0.0679	2	498806	0.1805	BMI	217354537	G	0.0767	1.339	Mixed	{"AA":0.0061	HS:0.0014	SA:0.001}
2:217244944:C:T	T	-0.0024	2	2700800	0.1806	BMI	217244944	C	0.0009	-1.339	Mixed	{"AA":0.587	EA:0.4325	EU:0.4523
2:217358500:C:T	T	-0.0366	2	498806	0.1806	BMI	217358500	C	0.0292	-1.339	Mixed	{"AA":0.0477	HS:0.0014}	intron_variant
2:217237714:T:TA	TA	0.0349029	2	49335	0.180627	BMI	217237714	T	0.0260698	1.33883	Mixed	{}	upstream_gene_variant	["MARCH4"]
2:217428533:C:T	T	0.0297	2	498806	0.1808	BMI	217428533	C	0.0161	1.338	Mixed	{"AA":0.0991	HS:0.0086}	intron_variant
2:217215623:A:G	G	0.0431	2	458073	0.1811	BMI	217215623	A	0.0322	1.337	Mixed	{}	intron_variant	["MARCH4"]
2:217402635:C:T	T	0.1077	2	14126	0.1819	BMI	217402635	C	0.0742	1.335	Mixed	{}	intron_variant	["RPL37A"]
2:217255514:A:T	T	-0.133201	2	49335	0.182266	BMI	217255514	A	0.0998652	-1.33381	Mixed	{"AA":0.0015}	intron_variant	rs571100780
2:217249015:G:A	A	-0.133212	2	49335	0.182656	BMI	217249015	G	0.0999625	-1.33262	Mixed	{"AA":0.0015}	downstream_gene_variant	rs534397252
2:217388994:G:A	A	0.0692	2	498806	0.1831	BMI	217388994	G	0.0337	1.331	Mixed	{"AA":0.0265	HS:0.0043}	intron_variant
2:217417406:C:T	T	0.0825	2	484680	0.1832	BMI	217417406	C	0.0619	1.331	Mixed	{"EU":0.004	SA:0.001}	intron_variant
2:217427957:A:G	G	0.1791	2	14126	0.1832	BMI	217427957	A	0.1283	1.331	Mixed	{}	intron_variant	rs111751821
2:217271146:A:AG	AG	0.0389	2	458073	0.1833	BMI	217271146	A	0.0293	1.331	Mixed	{}	intron_variant	["SMARCAL1"]
2:217359037:AT:A	A	-0.1798	2	14126	0.1833	BMI	217359037	AT	0.1289	-1.331	Mixed	{}	intron_variant	["RPL37A"]
2:217444603:A:G	G	0.0267	2	458073	0.1833	BMI	217444603	A	0.02	1.331	Mixed	{"SA":0.0031}	downstream_gene_variant	rs536810503
2:217348627:G:A	A	0.2017	2	14126	0.1834	BMI	217348627	G	0.1446	1.33	Mixed	{"AA":0.0008}	non_coding_transcript_exon_variant	rs114466455
2:217391904:T:C	C	0.0517	2	14126	0.1834	BMI	217391904	T	0.0357	1.33	Mixed	{}	intron_variant	rs555982282
2:217297459:A:G	G	0.141	2	4434	0.1835	BMI	217297459	A	0.106	1.33	Mixed	{}	synonymous_variant	rs751622752
2:217288215:C:T	T	-0.606	2	19239	0.1836	BMI	217288215	C	0.4557	-1.33	Mixed	{}	intron_variant	rs962028577
2:217374121:T:TG	TG	-0.1392	2	14126	0.1836	BMI	217374121	T	0.1382	-1.33	Mixed	{}	intron_variant	rs1338303651
2:217361562:T:A	A	-0.007	2	838303	0.184	BMI	217361562	T	0.0029	-1.329	Mixed	{"AA":0.0756	EA:0.1855	EU:0.0129
2:217419994:G:T	T	0.0231	2	484680	0.184	BMI	217419994	G	0.0174	1.329	Mixed	{"AA":0.0008	EU:0.003	HS:0.0014}
2:217431109:A:T	T	-1.2461	2	7159	0.184	BMI	217431109	A	0.938	-1.329	Mixed	{}	intron_variant	["IGFBP2"]
2:217343587:C:CG	CG	-0.00874397	2	49335	0.184199	BMI	217343587	C	0.00658463	-1.32794	Mixed	{}	intron_variant	["RPL37A"]
2:217368279:A:G	G	-0.0069	2	838303	0.1846	BMI	217368279	A	0.0029	-1.327	Mixed	{"AA":0.0756	EA:0.1865	EU:0.0129
2:217343946:C:T	T	0.0355	2	498806	0.1848	BMI	217343946	C	0.0605	1.326	Mixed	{"AA":0.003	EA:0.001	HS:0.0014}
2:217220689:C:G	G	0.3498	2	19900	0.185	BMI	217220689	C	0.263	1.326	Mixed	{}	intron_variant	rs1182526464
2:217363638:G:C	C	0.0023	2	42354	0.1857	BMI	217363638	G	0.0025	1.323	Mixed	{"AA":0.00006159	SA:0.00003269}	non_coding_transcript_exon_variant
2:217363638:G:T	T	0.0023	2	42354	0.1857	BMI	217363638	G	0.0025	1.323	Mixed	{"EA":0.00005452}	non_coding_transcript_exon_variant	rs28365968
2:217433910:G:C	C	0.0691	2	498806	0.1861	BMI	217433910	G	0.0565	1.322	Mixed	{"AA":0.0144	HS:0.0014}	intron_variant
2:217205288:G:GC	GC	0.244	2	14126	0.1865	BMI	217205288	G	0.1761	1.321	Mixed	{}	intron_variant	rs112532334
2:217442171:C:T	T	0.0065	2	472199	0.1866	BMI	217442171	C	0.0051	1.321	Mixed	{"AA":0.0416	EA:0.0069	EU:0.0606
2:217247780:TAC:T	T	-0.054	2	14126	0.1869	BMI	217247780	TAC	0.0376	-1.32	Mixed	{"AA":0.0431	EA:0.003	EU:0.0447
2:217427563:G:A	A	-0.0433	2	498806	0.1869	BMI	217427563	G	0.0269	-1.32	Mixed	{"AA":0.0431	HS:0.0029}	intron_variant
2:217213107:A:C	C	-0.105945	2	49335	0.187377	BMI	217213107	A	0.0803601	-1.31838	Mixed	{"AA":0.0038}	intron_variant	rs188357318
2:217408723:C:T	T	-0.0892	2	14126	0.1874	BMI	217408723	C	0.0621	-1.318	Mixed	{}	intron_variant	["RPL37A"]
2:217375959:T:TA	TA	0.0595742	2	49335	0.187439	BMI	217375959	T	0.0451939	1.31819	Mixed	{}	intron_variant	["RPL37A"]
2:217255075:A:C	C	-0.0455	2	14126	0.1875	BMI	217255075	A	0.212	-1.318	Mixed	{"HS":0.0014}	intron_variant	rs192913041
2:217196306:C:T	T	1.3385	2	7159	0.1876	BMI	217196306	C	1.0158	1.318	Mixed	{}	intron_variant	rs1004122915
2:217202246:T:C	C	-0.2895	2	19900	0.188	BMI	217202246	T	0.2196	-1.317	Mixed	{}	intron_variant	rs759164411
2:217436313:A:G	G	0.0857	2	498806	0.188	BMI	217436313	A	0.0633	1.316	Mixed	{"AA":0.0068	HS:0.0014}	intron_variant
2:217441452:A:G	G	0.4253	2	19900	0.188	BMI	217441452	A	0.3222	1.317	Mixed	{}	intron_variant	rs776991209
2:217280209:T:A	A	-0.0975	2	9977	0.1882	BMI	217280209	T	0.0741	-1.316	Mixed	{"HS":0.00008673}	missense_variant	rs754882213
2:217214937:A:C	C	-0.0371	2	458073	0.1884	BMI	217214937	A	0.0282	-1.315	Mixed	{"EU":0.002}	intron_variant	rs568088187
2:217440729:T:A	A	-0.0801	2	14126	0.1884	BMI	217440729	T	0.0567	-1.315	Mixed	{}	intron_variant	rs1432447838
2:217306032:A:G	G	-0.2204	2	49335	0.188459	BMI	217306032	A	0.167585	-1.31515	Mixed	{"EA":0.004}	intron_variant	rs373554199
2:217226922:A:G	G	-0.305	2	16890	0.1885	BMI	217226922	A	0.2319	-1.315	Mixed	{}	intron_variant	["MARCH4"]
2:217436123:C:T	T	-0.0152	2	521735	0.1885	BMI	217436123	C	0.0149	-1.315	Mixed	{"AA":0.0696	EU:0.002	HS:0.0029
2:217327467:A:T	T	-0.0398	2	498806	0.1887	BMI	217327467	A	0.0584	-1.314	Mixed	{"AA":0.0053	HS:0.0014}	intron_variant
2:217376572:A:G	G	1.3323	2	7159	0.1893	BMI	217376572	A	1.015	1.313	Mixed	{}	intron_variant	rs973474875
2:217391921:CTCTCT:C	C	0.0882	2	14126	0.1895	BMI	217391921	CTCTCT	0.0626	1.312	Mixed	{}	intron_variant	["RPL37A"]
2:217442661:G:C	C	-0.0027	2	3236170	0.1896	BMI	217442661	G	0.0009	-1.312	Mixed	{"AA":0.1838	EA:0.1389	EU:0.2366
2:217362294:A:G	G	-0.0069	2	838303	0.1898	BMI	217362294	A	0.0029	-1.311	Mixed	{"AA":0.0756	EA:0.1855	EU:0.0129
2:217353759:C:A	A	-0.0396	2	484680	0.1899	BMI	217353759	C	0.0302	-1.311	Mixed	{}	intron_variant	rs530028224
2:217206560:G:A	A	-0.3696	2	19900	0.19	BMI	217206560	G	0.2817	-1.311	Mixed	{}	intron_variant	rs1011466976
2:217340183:C:T	T	0.1735	2	457756	0.19	BMI	217340183	C	0.1161	1.311	Mixed	{"EA":0.00005437	EU:0.0003695	SA:0.00003266}
2:217279933:A:G	G	-0.083	2	4866	0.1902	BMI	217279933	A	0.0695	-1.31	Mixed	{"EA":0.0004349}	missense_variant	rs777999697
2:217258397:G:A	A	0.0092	2	490719	0.1903	BMI	217258397	G	0.0069	1.31	Mixed	{"AA":0.0008	EA:0.001	EU:0.0229
2:217380719:G:A	A	-0.007	2	838303	0.1905	BMI	217380719	G	0.003	-1.309	Mixed	{"AA":0.0234	EA:0.1845	EU:0.0129
2:217360190:C:A	A	-0.0069	2	838303	0.1908	BMI	217360190	C	0.0029	-1.308	Mixed	{"AA":0.0756	EA:0.1855	EU:0.0129
2:217428581:C:T	T	0.0566	2	484680	0.1908	BMI	217428581	C	0.0433	1.308	Mixed	{}	intron_variant	rs560748778
2:217234952:C:T	T	0.4531	2	19900	0.191	BMI	217234952	C	0.3461	1.308	Mixed	{"EU":0.00009053}	stop_gained	rs781155535
2:217279768:G:A	A	-0.0019	2	731924	0.191	BMI	217279768	G	0.0036	-1.308	Mixed	{"AA":0.0004307	EA:0.01441	EU:0.00002638
2:217360717:T:C	C	-0.0069	2	838303	0.191	BMI	217360717	T	0.0029	-1.307	Mixed	{"AA":0.0756	EA:0.1845	EU:0.0129
2:217363597:C:A	A	0.0022	2	42354	0.191	BMI	217363597	C	0.0025	1.308	Mixed	{"EA":0.00005444}	5_prime_UTR_variant	rs28365967
2:217388475:A:G	G	0.107088	2	49335	0.191066	BMI	217388475	A	0.0819068	1.30743	Mixed	{"EA":0.0089}	intron_variant	rs141567022
2:217264645:C:T	T	-0.0074	2	498806	0.1915	BMI	217264645	C	0.0209	1.306	Mixed	{"AA":0.056	EU:0.002	HS:0.0043}
2:217269525:G:A	A	0.0372	2	458073	0.1915	BMI	217269525	G	0.0285	1.306	Mixed	{"SA":0.0041}	intron_variant	rs569417072
2:217323173:C:T	T	0.019	2	498806	0.1916	BMI	217323173	C	0.0663	1.306	Mixed	{"AA":0.0098	HS:0.0014}	intron_variant
2:217327920:G:A	A	0.006	2	507609	0.1916	BMI	217327920	G	0.0044	1.306	Mixed	{"AA":0.0008	EU:0.0457	HS:0.0101
2:217424737:C:T	T	-0.117919	2	49335	0.191681	BMI	217424737	C	0.0903161	-1.30562	Mixed	{"EA":0.001	SA:0.0092}	intron_variant
2:217300209:T:C	C	-1.24346	2	2532	0.1918	BMI	217300209	T	0.952595	-1.30534	Mixed	{"AA":0.00006153}	missense_variant	rs1171459497
2:217220810:C:T	T	0.0523	2	501570	0.1919	BMI	217220810	C	0.0513	1.305	Mixed	{"SA":0.0153}	intron_variant	rs376700994
2:217417549:C:CA	CA	-0.003	2	458073	0.1922	BMI	217417549	C	0.0023	-1.304	Mixed	{}	intron_variant	rs1300323644
2:217344155:C:A	A	0.1085	2	14126	0.1926	BMI	217344155	C	0.0764	1.303	Mixed	{}	intron_variant	rs1248585659
2:217379314:AAGTT:A	A	-0.0287	2	14126	0.1926	BMI	217379314	AAGTT	0.0202	-1.303	Mixed	{"AA":0.1581	EU:0.0358	HS:0.0476
2:217223034:T:C	C	-0.4983	2	19900	0.193	BMI	217223034	T	0.3823	-1.302	Mixed	{}	intron_variant	rs757767743
2:217321829:T:C	C	-0.0157	2	458073	0.1937	BMI	217321829	T	0.012	-1.3	Mixed	{"EU":0.0179	HS:0.0029	SA:0.002}
2:217335758:A:G	G	-0.0073	2	1000890	0.1937	BMI	217335758	A	0.003	-1.3	Mixed	{"AA":0.0696	EA:0.1726	EU:0.0109
2:217418601:A:G	G	-0.0023	2	1819340	0.1938	BMI	217418601	A	0.0011	-1.299	Mixed	{"AA":0.1452	EA:0.2183	EU:0.3042
2:217263759:G:A	A	-0.0156	2	484680	0.1939	BMI	217263759	G	0.012	-1.299	Mixed	{"EU":0.0109	HS:0.0086	SA:0.001}
2:217313044:C:T	T	-0.0069	2	838836	0.1941	BMI	217313044	C	0.0029	-1.299	Mixed	{"AA":0.2912	EA:0.1726	EU:0.008
2:217184903:C:T	T	-0.0412	2	484680	0.1942	BMI	217184903	C	0.0317	-1.298	Mixed	{}	intron_variant	rs567729308
2:217275451:T:C	C	-0.0064	2	838303	0.1942	BMI	217275451	T	0.0031	-1.298	Mixed	{"AA":0.084	EA:0.1617	EU:0.007
2:217327358:G:C	C	-0.0279	2	458073	0.1942	BMI	217327358	G	0.0215	-1.298	Mixed	{"EU":0.001}	intron_variant	rs189040591
2:217416039:A:G	G	-0.0864	2	498806	0.1943	BMI	217416039	A	0.0835	-1.298	Mixed	{"AA":0.0113}	intron_variant	rs140722515
2:217233219:A:G	G	-0.0087	2	501570	0.1945	BMI	217233219	A	0.0071	-1.297	Mixed	{"AA":0.0008	EU:0.0249	HS:0.0115
2:217277872:G:A	A	0.0566	2	484680	0.1945	BMI	217277872	G	0.0436	1.297	Mixed	{}	intron_variant	rs373517143
2:217311721:T:C	C	0.2628	2	2532	0.1946	BMI	217311721	T	0.2026	1.297	Mixed	{"AA":0.00006152}	intron_variant	rs1306973493
2:217364248:T:A	A	-0.0924	2	484680	0.1947	BMI	217364248	T	0.0713	-1.297	Mixed	{"SA":0.0143}	non_coding_transcript_exon_variant	rs376351665
2:217434760:C:T	T	-0.0209	2	504845	0.1956	BMI	217434760	C	0.0194	-1.294	Mixed	{"AA":0.093	EU:0.001	HS:0.0029
2:217279116:G:A	A	-0.0064	2	838303	0.1958	BMI	217279116	G	0.0031	-1.294	Mixed	{"AA":0.0809	EA:0.1637	EU:0.007
2:217317314:T:TTCACCTCCTGAACCAGTTTGAGAACAG	TTCACCTCCTGAACCAGTTTGAGAACAG	-0.02909	2	49335	0.195887	BMI	217317314	T	0.0224918	-1.29336	Mixed	{}	intron_variant	["SMARCAL1"]
2:217406389:A:G	G	-0.0188	2	484680	0.1961	BMI	217406389	A	0.0146	-1.293	Mixed	{"EU":0.006	SA:0.0031}	intron_variant
2:217294461:CA:C	C	-0.0800957	2	49335	0.196369	BMI	217294461	CA	0.0619952	-1.29197	Mixed	{"AA":0.0053	HS:0.0014}	intron_variant
2:217338605:T:C	C	0.03795	2	49335	0.196416	BMI	217338605	T	0.0293769	1.29183	Mixed	{"AA":0.0318}	intron_variant	rs145615460
2:217446537:A:AT	AT	-0.0469	2	458073	0.1965	BMI	217446537	A	0.0363	-1.292	Mixed	{}	downstream_gene_variant	["IGFBP2"]
2:217398855:T:G	G	-0.0352	2	498806	0.1967	BMI	217398855	T	0.0295	-1.291	Mixed	{"AA":0.0484	HS:0.0014}	intron_variant
2:217382515:T:C	C	-0.007	2	838303	0.197	BMI	217382515	T	0.003	-1.29	Mixed	{"AA":0.0234	EA:0.1845	EU:0.0129
2:217325284:C:T	T	-0.0025	2	788767	0.1973	BMI	217325284	C	0.0016	-1.289	Mixed	{"AA":0.8548	EA:0.5476	EU:0.3151
2:217415482:C:A	A	0.0045	2	3282160	0.1973	BMI	217415482	C	0.0017	1.289	Mixed	{"AA":0.0144	EA:0.0079	EU:0.0626
2:217403036:A:G	G	0.043	2	458073	0.1974	BMI	217403036	A	0.0333	1.289	Mixed	{"EA":0.003}	intron_variant	rs181991107
2:217194787:G:T	T	0.0226	2	498806	0.1976	BMI	217194787	G	0.0516	1.288	Mixed	{"AA":0.0068	HS:0.0029}	intron_variant
2:217255926:A:G	G	0.1597	2	19900	0.198	BMI	217255926	A	0.1239	1.287	Mixed	{}	intron_variant	rs757394462
2:217364652:A:G	G	-0.2164	2	1973	0.198	BMI	217364652	A	0.1681	-1.287	Mixed	{"EA":0.00005437}	non_coding_transcript_exon_variant	rs776560703
2:217277852:G:GGGATAGAT	GGGATAGAT	-0.096415	2	49335	0.198314	BMI	217277852	G	0.0749513	-1.28637	Mixed	{}	intron_variant	["SMARCAL1"]
2:217303464:C:T	T	0.0263	2	498806	0.1985	BMI	217303464	C	0.0322	1.286	Mixed	{"AA":0.0416	HS:0.0014}	intron_variant
2:217345090:C:A	A	-0.0027	2	3616970	0.1986	BMI	217345090	C	0.0009	-1.285	Mixed	{"AA":0.3124	EA:0.3641	EU:0.1769
2:217185176:G:A	A	-0.0571	2	484680	0.1987	BMI	217185176	G	0.0444	-1.285	Mixed	{"EA":0.006	EU:0.002	HS:0.0014}
2:217185557:C:T	T	-0.1225	2	14126	0.1996	BMI	217185557	C	0.0888	-1.283	Mixed	{}	intron_variant	rs1367537600
2:217443006:A:G	G	-0.1845	2	16890	0.1996	BMI	217443006	A	0.1438	-1.283	Mixed	{"SA":0.002}	intron_variant	rs540514473
2:217243233:T:TA	TA	-0.0837	2	14126	0.1999	BMI	217243233	T	0.0694	-1.282	Mixed	{"AA":0.0295	HS:0.0014}	intergenic_variant
2:217358611:C:CT	CT	-0.0281	2	458073	0.1999	BMI	217358611	C	0.0219	-1.282	Mixed	{}	intron_variant	["RPL37A"]
2:217423128:C:G	G	0.0549	2	498806	0.1999	BMI	217423128	C	0.0366	1.282	Mixed	{"AA":0.0303	HS:0.0014}	intron_variant
2:217196365:C:T	T	0.913	2	2917	0.2	BMI	217196365	C	0.7124	1.282	Mixed	{"EU":0.001}	intron_variant	rs552563724
2:217234446:G:C	C	-0.3586	2	457756	0.2	BMI	217234446	G	0.283	-1.282	Mixed	{}	intron_variant	rs1025242342
2:217238124:G:A	A	-1.1955	2	2902	0.2	BMI	217238124	G	0.9329	-1.282	Mixed	{"HS":0.0029}	upstream_gene_variant	rs186359909
2:217363632:C:G	G	0.2827	2	457756	0.2	BMI	217363632	C	0.2049	1.282	Mixed	{}	non_coding_transcript_exon_variant	rs372440414
2:217364834:T:C	C	0.0878	2	457756	0.2	BMI	217364834	T	0.0769	1.282	Mixed	{}	non_coding_transcript_exon_variant	rs1056124217
2:217400605:G:A	A	0.0073	2	521735	0.2001	BMI	217400605	G	0.0062	1.281	Mixed	{"AA":0.0764	EA:0.0129	EU:0.0139
2:217386917:A:C	C	-0.0067	2	838303	0.2002	BMI	217386917	A	0.0029	-1.281	Mixed	{"AA":0.0756	EA:0.1865	EU:0.0129
2:217315523:G:A	A	-0.781279	2	7098	0.2003	BMI	217315523	G	0.609962	-1.28086	Mixed	{"HS":0.00005799}	intron_variant	rs759722079
2:217244108:A:G	G	-0.0283	2	484680	0.2007	BMI	217244108	A	0.0221	-1.28	Mixed	{"AA":0.0045	EU:0.002	HS:0.0029}
2:217317341:C:T	T	0.0598	2	14126	0.2008	BMI	217317341	C	0.0428	1.279	Mixed	{}	intron_variant	["SMARCAL1"]
2:217366013:T:A	A	1.00672	2	965	0.2008	BMI	217366013	T	0.786926	1.27931	Mixed	{"EA":0.0001707}	non_coding_transcript_exon_variant	rs1339310425
2:217366141:C:CT	CT	-0.1328	2	1110	0.2008	BMI	217366141	C	0.1038	-1.279	Mixed	{}	3_prime_UTR_variant	["RPL37A"]
2:217196536:A:T	T	0.1525	2	19900	0.201	BMI	217196536	A	0.1192	1.279	Mixed	{}	intron_variant	rs750901773
2:217293467:C:T	T	-0.015	2	474159	0.2015	BMI	217293467	C	0.0457	-1.277	Mixed	{"AA":0.0007382	EU:0.00003516	HS:0.0002891}
2:217278039:A:T	T	0.0234	2	484680	0.2018	BMI	217278039	A	0.0183	1.276	Mixed	{"EU":0.001	HS:0.0086}	intron_variant
2:217348657:C:T	T	-1.3126	2	7159	0.2019	BMI	217348657	C	1.0285	-1.276	Mixed	{"SA":0.0061}	splice_region_variant	rs112107609
2:217249502:C:T	T	-1.5883	2	7159	0.2021	BMI	217249502	C	1.2452	-1.275	Mixed	{}	downstream_gene_variant	rs1395856305
2:217319373:C:G	G	0.0028	2	25939	0.2023	BMI	217319373	C	0.0722	1.275	Mixed	{}	intron_variant	rs756764213
2:217339903:G:A	A	-0.0887	2	484680	0.2023	BMI	217339903	G	0.0695	-1.275	Mixed	{"EU":0.001	HS:0.0014}	intron_variant
2:217197446:T:C	C	-0.0354	2	498806	0.2024	BMI	217197446	T	0.0451	-1.275	Mixed	{"AA":0.0106}	intron_variant	rs148053927
2:217386145:A:G	G	-0.0067	2	838303	0.2026	BMI	217386145	A	0.0029	-1.274	Mixed	{"AA":0.0756	EA:0.1865	EU:0.0129
2:217419951:G:A	A	-0.0024	2	1819880	0.2028	BMI	217419951	G	0.0011	-1.273	Mixed	{"AA":0.1589	EA:0.2163	EU:0.2763
2:217382533:T:C	C	-0.0068	2	838303	0.2032	BMI	217382533	T	0.0029	-1.273	Mixed	{"AA":0.0749	EA:0.1855	EU:0.0129
2:217272943:G:A	A	-0.0637	2	498806	0.2034	BMI	217272943	G	0.0297	-1.272	Mixed	{"AA":0.0242	HS:0.0043}	intron_variant
2:217405621:GC:G	G	-0.1326	2	14126	0.2034	BMI	217405621	GC	0.1482	-1.272	Mixed	{}	intron_variant	rs1409671718
2:217419218:A:G	G	-0.026	2	498806	0.2036	BMI	217419218	A	0.0192	-1.271	Mixed	{"AA":0.0855	HS:0.0058}	intron_variant
2:217191930:A:ACAGTT	ACAGTT	-0.0430832	2	49335	0.203889	BMI	217191930	A	0.0339091	-1.27055	Mixed	{"AA":0.0008	EU:0.0189	HS:0.013
2:217303193:T:C	C	0.2479	2	944	0.2039	BMI	217303193	T	0.1951	1.271	Mixed	{"EU":0.000008802}	synonymous_variant	rs981711863
2:217429777:A:G	G	-0.1196	2	501570	0.204	BMI	217429777	A	0.0665	-1.27	Mixed	{"EA":0.0238	HS:0.0101	SA:0.002}
2:217381353:A:G	G	-0.0068	2	838303	0.2045	BMI	217381353	A	0.0029	-1.269	Mixed	{"AA":0.0756	EA:0.1855	EU:0.0129
2:217200402:T:A	A	-0.0574	2	484680	0.2048	BMI	217200402	T	0.0453	-1.268	Mixed	{"EU":0.003}	intron_variant	rs530910375
2:217372815:G:A	A	-0.0068	2	838303	0.2048	BMI	217372815	G	0.0029	-1.268	Mixed	{"AA":0.0756	EA:0.1865	EU:0.0129
2:217335641:T:G	G	-0.1301	2	484680	0.205	BMI	217335641	T	0.1026	-1.267	Mixed	{"AA":0.0045}	intron_variant	rs79128248
2:217433676:G:A	A	0.4985	2	19900	0.205	BMI	217433676	G	0.3934	1.267	Mixed	{}	intron_variant	rs1250945618
2:217382144:C:T	T	-0.0068	2	838303	0.2054	BMI	217382144	C	0.0029	-1.266	Mixed	{"AA":0.0756	EA:0.1855	EU:0.0129
2:217434740:T:C	C	0.0753244	2	49335	0.205413	BMI	217434740	T	0.0594848	1.26628	Mixed	{"AA":0.0045}	intron_variant	rs114835400
2:217286933:T:C	C	-0.0823044	2	49335	0.205465	BMI	217286933	T	0.0650045	-1.26613	Mixed	{"AA":0.0053	HS:0.0014}	intron_variant
2:217366038:G:A	A	0.2089	2	6736	0.2055	BMI	217366038	G	0.165	1.266	Mixed	{"EA":0.00005452	HS:0.00008851}	non_coding_transcript_exon_variant
2:217189756:T:C	C	0.0773136	2	49335	0.205726	BMI	217189756	T	0.0610979	1.2654	Mixed	{"EA":0.0208	SA:0.001}	intron_variant
2:217261837:G:A	A	-0.0049	2	25939	0.2058	BMI	217261837	G	0.0723	1.265	Mixed	{"HS":0.0014}	intron_variant	rs190284526
2:217283899:G:A	A	1.592	2	7159	0.2058	BMI	217283899	G	1.2584	1.265	Mixed	{}	intron_variant	["SMARCAL1"]
2:217387876:A:G	G	-0.0067	2	838303	0.2058	BMI	217387876	A	0.0029	-1.265	Mixed	{"AA":0.0756	EA:0.1865	EU:0.0129
2:217378578:C:T	T	-0.0069	2	832264	0.2059	BMI	217378578	C	0.003	-1.265	Mixed	{"AA":0.0234	EA:0.1855	EU:0.0129
2:217388028:T:C	C	-0.0067	2	838303	0.2062	BMI	217388028	T	0.0029	-1.264	Mixed	{"AA":0.0756	EA:0.1865	EU:0.0129
2:217374791:T:A	A	-0.0068	2	838303	0.2065	BMI	217374791	T	0.0029	-1.263	Mixed	{"AA":0.0756	EA:0.1865	EU:0.0129
2:217372613:C:T	T	-0.0068	2	838303	0.2066	BMI	217372613	C	0.0029	-1.263	Mixed	{"AA":0.0764	EA:0.1875	EU:0.0129
2:217283618:C:T	T	-0.0081	2	515696	0.2068	BMI	217283618	C	0.0048	-1.262	Mixed	{"AA":0.1974	EU:0.0358	HS:0.0533
2:217274683:C:A	A	0.152495	2	49335	0.207262	BMI	217274683	C	0.120919	1.26113	Mixed	{"AA":0.003	HS:0.0014}	intron_variant
2:217372287:GT:G	G	-0.0688497	2	49335	0.207549	BMI	217372287	GT	0.0546282	-1.26033	Mixed	{"AA":0.0098	EA:0.001}	intron_variant
2:217438828:G:T	T	0.1693	2	14126	0.2078	BMI	217438828	G	0.1279	1.26	Mixed	{}	intron_variant	rs112127222
2:217272718:A:G	G	0.082	2	484680	0.2081	BMI	217272718	A	0.0652	1.259	Mixed	{}	intron_variant	rs567492956
2:217390914:C:CG	CG	-0.1349	2	14126	0.2081	BMI	217390914	C	0.1019	-1.259	Mixed	{}	intron_variant	["RPL37A"]
2:217380771:G:A	A	-0.0044	2	1800730	0.2086	BMI	217380771	G	0.0019	-1.257	Mixed	{"AA":0.2534	EA:0.1855	EU:0.0487
2:217198683:AT:A	A	-0.0412	2	14126	0.2087	BMI	217198683	AT	0.0305	-1.257	Mixed	{"AA":0.3691	EA:0.244	EU:0.2575
2:217334437:G:T	T	-0.0051	2	1465720	0.209	BMI	217334437	G	0.0025	-1.256	Mixed	{}	intron_variant	rs202156208
2:217423295:A:G	G	0.0025	2	2277100	0.209	BMI	217423295	A	0.001	1.256	Mixed	{"AA":0.6891	EA:0.8859	EU:0.6491
2:217387026:G:T	T	0.0281	2	484680	0.2091	BMI	217387026	G	0.0224	1.256	Mixed	{"EU":0.002}	intron_variant	rs545885696
2:217215272:A:T	T	-0.0232	2	484680	0.2097	BMI	217215272	A	0.0185	-1.254	Mixed	{"AA":0.0008	EU:0.007}	intron_variant
2:217401511:T:C	C	-0.0132	2	501570	0.2097	BMI	217401511	T	0.0542	-1.255	Mixed	{"SA":0.0174}	intron_variant	rs564367363
2:217332569:T:C	C	-0.2498	2	457756	0.21	BMI	217332569	T	0.2365	-1.254	Mixed	{}	intron_variant	rs1015453222
2:217336633:C:T	T	-0.5686	2	19900	0.21	BMI	217336633	C	0.4533	-1.254	Mixed	{}	intron_variant	rs551819392
2:217342841:T:C	C	0.1777	2	457756	0.21	BMI	217342841	T	0.166	1.254	Mixed	{}	intron_variant	rs776608526
2:217383887:T:C	C	-0.0067	2	838303	0.2101	BMI	217383887	T	0.0029	-1.253	Mixed	{"AA":0.0756	EA:0.1855	EU:0.0129
2:217190126:C:T	T	0.0311	2	498806	0.2102	BMI	217190126	C	0.0232	1.253	Mixed	{"AA":0.0439	HS:0.0014}	intron_variant
2:217285044:C:T	T	0.2068	2	6736	0.2104	BMI	217285044	C	0.1651	1.252	Mixed	{"HS":0.00002893}	synonymous_variant	rs1394254789
2:217259409:C:T	T	0.0844	2	14126	0.211	BMI	217259409	C	0.0617	1.251	Mixed	{"AA":0.0038}	intron_variant	rs183013606
2:217411900:T:A	A	-0.1987	2	19900	0.211	BMI	217411900	T	0.1584	-1.251	Mixed	{}	intron_variant	rs753299483
2:217382744:G:A	A	-0.0068	2	838303	0.2116	BMI	217382744	G	0.0029	-1.249	Mixed	{"AA":0.0749	EA:0.1855	EU:0.0129
2:217387966:T:C	C	0.032	2	484680	0.2116	BMI	217387966	T	0.0256	1.249	Mixed	{"HS":0.0014}	intron_variant	rs538768477
2:217310274:C:A	A	-0.1229	2	484680	0.212	BMI	217310274	C	0.0985	-1.248	Mixed	{"AA":0.0061}	intron_variant	rs545859000
2:217386606:A:C	C	0.5441	2	19900	0.212	BMI	217386606	A	0.4355	1.248	Mixed	{}	intron_variant	rs772734747
2:217328619:G:A	A	0.1622	2	14126	0.2121	BMI	217328619	G	0.1236	1.248	Mixed	{}	intron_variant	rs968218833
2:217270969:C:T	T	-0.0061	2	838303	0.2122	BMI	217270969	C	0.0031	-1.248	Mixed	{"AA":0.0885	EA:0.1647	EU:0.006
2:217342773:T:G	G	-0.0025	2	3637160	0.2122	BMI	217342773	T	0.0009	-1.247	Mixed	{"AA":0.3956	EA:0.3651	EU:0.1779
2:217405298:A:G	G	-0.1293	2	484680	0.2124	BMI	217405298	A	0.1037	-1.247	Mixed	{"EA":0.0198}	intron_variant	rs117403581
2:217300565:C:T	T	0.0114	2	504845	0.2126	BMI	217300565	C	0.0159	1.246	Mixed	{"AA":0.0825	EU:0.001	HS:0.0086
2:217198867:G:A	A	0.0529	2	484680	0.2128	BMI	217198867	G	0.0425	1.246	Mixed	{}	intron_variant	rs577681227
2:217242266:A:G	G	-0.1008	2	14126	0.2131	BMI	217242266	A	0.0751	-1.245	Mixed	{}	intergenic_variant	["MARCH4"]
2:217314567:C:CT	CT	0.0728	2	14126	0.2132	BMI	217314567	C	0.0753	1.245	Mixed	{"AA":0.0507	EA:0.0129	EU:0.1074
2:217288559:T:A	A	-0.0289	2	458073	0.2133	BMI	217288559	T	0.0232	-1.244	Mixed	{"EU":0.001}	intron_variant	rs570079999
2:217295690:G:A	A	0.1028	2	14126	0.2136	BMI	217295690	G	0.0786	1.244	Mixed	{"AA":0.0008}	intron_variant	rs186509620
2:217347570:C:T	T	-0.0749	2	460288	0.2137	BMI	217347570	C	0.0558	-1.243	Mixed	{"AA":0.00006152	EU:0.0001056}	missense_variant
2:217220953:G:A	A	0.6759	2	19900	0.214	BMI	217220953	G	0.5434	1.243	Mixed	{}	intron_variant	rs752228348
2:217400354:C:T	T	-0.0384	2	498806	0.2144	BMI	217400354	C	0.0332	-1.242	Mixed	{"AA":0.0257	HS:0.0014}	intron_variant
2:217230187:G:A	A	-0.1288	2	49335	0.214478	BMI	217230187	G	0.103759	-1.24135	Mixed	{"AA":0.0015}	intron_variant	rs536731268
2:217204762:T:C	C	0.0111	2	498806	0.2147	BMI	217204762	T	0.0156	1.241	Mixed	{"AA":0.1415	EA:0.0546	EU:0.0746
2:217283864:A:G	G	0.6926	2	19900	0.215	BMI	217283864	A	0.5581	1.24	Mixed	{}	intron_variant	rs759155437
2:217280432:T:A	A	-0.0588	2	498806	0.2152	BMI	217280432	T	0.0293	-1.239	Mixed	{"AA":0.025	HS:0.0043}	intron_variant
2:217421345:G:GAT	GAT	0.0326	2	458073	0.2158	BMI	217421345	G	0.0263	1.238	Mixed	{}	intron_variant	["RPL37A"]
2:217204685:G:A	A	-0.228	2	14126	0.2161	BMI	217204685	G	0.1971	-1.237	Mixed	{}	intron_variant	rs540687298
2:217258759:C:T	T	0.2631	2	14126	0.2165	BMI	217258759	C	0.3045	1.236	Mixed	{"AA":0.0008}	intron_variant	rs141874358
2:217310117:C:T	T	0.0746	2	484680	0.2165	BMI	217310117	C	0.0604	1.236	Mixed	{"EA":0.0129}	intron_variant	rs76733531
2:217433951:T:A	A	-0.3374	2	16890	0.2169	BMI	217433951	T	0.2732	-1.235	Mixed	{"EA":0.002}	intron_variant	rs369456172
2:217434880:T:G	G	-0.3374	2	16890	0.2169	BMI	217434880	T	0.2732	-1.235	Mixed	{"EA":0.002}	intron_variant	rs373812419
2:217435439:T:C	C	-0.3374	2	16890	0.2169	BMI	217435439	T	0.2732	-1.235	Mixed	{"EA":0.002}	intron_variant	rs375656159
2:217439375:T:A	A	-0.3374	2	16890	0.2169	BMI	217439375	T	0.2732	-1.235	Mixed	{"EA":0.002}	intron_variant	rs369998900
2:217213283:G:C	C	0.1246	2	19900	0.217	BMI	217213283	G	0.1008	1.235	Mixed	{}	intron_variant	rs759553456
2:217218105:T:C	C	-0.128277	2	49335	0.217039	BMI	217218105	T	0.103915	-1.23444	Mixed	{"AA":0.0015}	intron_variant	rs550695298
2:217327642:C:T	T	0.0092	2	484680	0.2173	BMI	217327642	C	0.0074	1.234	Mixed	{"AA":0.0008	EA:0.001	EU:0.0268
2:217292065:A:G	G	-0.0073	2	515696	0.2174	BMI	217292065	A	0.0048	-1.234	Mixed	{"AA":0.1551	EU:0.0338	HS:0.0476
2:217229300:T:C	C	-0.210439	2	49335	0.217626	BMI	217229300	T	0.170691	-1.23286	Mixed	{"EU":0.002}	intron_variant	rs564757364
2:217375552:A:T	T	0.03605	2	49335	0.217772	BMI	217375552	A	0.0292501	1.23247	Mixed	{"AA":0.0318}	intron_variant	rs79220458
2:217393096:A:G	G	0.0571	2	484680	0.2179	BMI	217393096	A	0.0464	1.232	Mixed	{}	intron_variant	rs540935757
2:217355265:C:T	T	-0.0391	2	498806	0.2183	BMI	217355265	C	0.0376	-1.231	Mixed	{"AA":0.0272	HS:0.0029}	intron_variant
2:217234448:GA:G	G	-0.095	2	13436	0.2184	BMI	217234448	GA	0.0705	-1.231	Mixed	{"AA":0.0003197}	intron_variant	rs760192751
2:217207420:G:A	A	-0.0952	2	484680	0.2189	BMI	217207420	G	0.0774	-1.229	Mixed	{}	intron_variant	rs548807163
2:217292073:G:C	C	-0.0068	2	1005980	0.219	BMI	217292073	G	0.0032	-1.229	Mixed	{"EA":0.1667	EU:0.001	SA:0.0061}
2:217412757:A:C	C	0.3939	2	19900	0.219	BMI	217412757	A	0.3198	1.229	Mixed	{}	intron_variant	rs1054714269
2:217303494:C:T	T	-0.0122	2	484680	0.2191	BMI	217303494	C	0.0099	-1.229	Mixed	{"EU":0.007	HS:0.0029}	intron_variant
2:217320877:AG:A	A	-0.0177923	2	49335	0.219308	BMI	217320877	AG	0.0144844	-1.22837	Mixed	{"AA":0.0439	EA:0.0079	EU:0.1044
2:217364539:C:T	T	0.0021	2	4117630	0.2195	BMI	217364539	C	0.0008	1.228	Mixed	{"AA":0.6084	EA:0.6171	EU:0.8265
2:217326550:C:T	T	0.132728	2	49335	0.219538	BMI	217326550	C	0.108106	1.22776	Mixed	{"AA":0.0008	EA:0.005	SA:0.001}
2:217234516:A:G	G	0.2521	2	457756	0.22	BMI	217234516	A	0.229	1.227	Mixed	{"EU":0.00008873}	synonymous_variant	rs755739294
2:217279383:T:A	A	-0.1818	2	457756	0.22	BMI	217279383	T	0.1575	-1.227	Mixed	{"EU":0.000009007}	5_prime_UTR_variant	rs750162086
2:217288303:C:T	T	0.0612	2	457756	0.22	BMI	217288303	C	0.0447	1.227	Mixed	{}	intron_variant	rs375094874
2:217297669:C:G	G	-0.152	2	457756	0.22	BMI	217297669	C	0.1184	-1.227	Mixed	{}	intron_variant	rs1305160632
2:217315720:G:A	A	-0.3739	2	457756	0.22	BMI	217315720	G	0.3786	-1.227	Mixed	{"AA":0.00006156	EU:0.00001761	HS:0.00002891}
2:217341798:C:G	G	0.1784	2	457756	0.22	BMI	217341798	C	0.1388	1.227	Mixed	{}	intron_variant	rs969766485
2:217322950:G:A	A	0.161232	2	49335	0.220174	BMI	217322950	G	0.131504	1.22607	Mixed	{"EA":0.0089	SA:0.001}	intron_variant
2:217292714:T:C	C	0.0029	2	3632010	0.2202	BMI	217292714	T	0.0011	1.226	Mixed	{"AA":0.1732	EA:0.1776	EU:0.1074
2:217369801:T:G	G	0.1238	2	484680	0.2203	BMI	217369801	T	0.101	1.226	Mixed	{"AA":0.0038	EA:0.001	HS:0.0014}
2:217396430:T:A	A	0.0005	2	14126	0.2206	BMI	217396430	T	0.1479	1.225	Mixed	{"AA":0.0008}	intron_variant	rs559298510
2:217179049:C:T	T	0.1016	2	14126	0.2207	BMI	217179049	C	0.1508	1.225	Mixed	{}	intron_variant	["MARCH4"]
2:217288341:T:G	G	0.321	2	1820	0.2207	BMI	217288341	T	0.2621	1.225	Mixed	{"AA":0.00006152}	intron_variant	rs377533846
2:217297406:G:T	T	-0.0283	2	16835	0.2209	BMI	217297406	G	0.0263	-1.224	Mixed	{"EU":0.000008819	HS:0.00107}	intron_variant
2:217254269:G:GCACCC	GCACCC	0.0148	2	458073	0.2211	BMI	217254269	G	0.0121	1.224	Mixed	{}	intron_variant	["MARCH4"]
2:217375950:G:A	A	-0.0819014	2	49335	0.221233	BMI	217375950	G	0.0669537	-1.22325	Mixed	{"AA":0.0045	HS:0.0014}	intron_variant
2:217273761:T:TTTG	TTTG	-0.0878	2	14126	0.2214	BMI	217273761	T	0.0673	-1.223	Mixed	{}	intron_variant	rs1357127289
2:217270191:G:A	A	-0.103069	2	49335	0.221537	BMI	217270191	G	0.0843136	-1.22245	Mixed	{"AA":0.0038}	intron_variant	rs193121559
2:217369742:C:A	A	0.0684	2	14126	0.2219	BMI	217369742	C	0.1356	1.221	Mixed	{}	intron_variant	rs1184702496
2:217280968:G:C	C	-0.494653	2	2162	0.222	BMI	217280968	G	0.405229	-1.22067	Mixed	{"EA":0.00005437	SA:0.00003266}	intron_variant
2:217399958:G:A	A	-0.6121	2	19900	0.222	BMI	217399958	G	0.5	-1.221	Mixed	{}	intron_variant	["RPL37A"]
2:217234689:T:G	G	-0.537482	2	918	0.2222	BMI	217234689	T	0.440528	-1.22009	Mixed	{"EA":0.0001454}	synonymous_variant	rs1422077021
2:217315364:A:C	C	-0.0068	2	838303	0.2223	BMI	217315364	A	0.0029	-1.22	Mixed	{"AA":0.2905	EA:0.1726	EU:0.008
2:217347582:G:C	C	-1.04202	2	1928	0.2225	BMI	217347582	G	0.854229	-1.21983	Mixed	{"SA":0.00003266}	missense_variant	rs1287531302
2:217266449:C:T	T	-0.0056	2	838836	0.2226	BMI	217266449	C	0.0031	-1.22	Mixed	{"AA":0.0855	EA:0.1657	EU:0.006
2:217293422:G:A	A	-0.777043	2	4071	0.2226	BMI	217293422	G	0.636789	-1.22025	Mixed	{"EU":0.00003516	HS:0.00002891}	synonymous_variant
2:217411623:T:C	C	0.14623	2	49335	0.22298	BMI	217411623	T	0.119994	1.21864	Mixed	{"AA":0.0015}	intron_variant	rs138280706
2:217373775:A:G	G	0.0177	2	13198	0.2231	BMI	217373775	A	0.0657	-1.218	Mixed	{"EU":0.002	HS:0.0014}	intron_variant
2:217192802:T:C	C	0.0379	2	498806	0.2236	BMI	217192802	T	0.0343	1.217	Mixed	{"AA":0.0363	HS:0.0043}	intron_variant
2:217319222:A:G	G	0.0214	2	458073	0.2237	BMI	217319222	A	0.0176	1.217	Mixed	{"EU":0.001}	intron_variant	rs76659165
2:217392062:C:T	T	-0.0279	2	458073	0.2239	BMI	217392062	C	0.0229	-1.216	Mixed	{"EU":0.001}	intron_variant	rs550828609
2:217363673:A:G	G	-0.0067	2	832264	0.2244	BMI	217363673	A	0.003	-1.215	Mixed	{"AA":0.0756	EA:0.1855	EU:0.0129
2:217364172:C:A	A	0.1222	2	7091	0.2248	BMI	217364172	C	0.1009	1.214	Mixed	{"SA":0.0002831}	non_coding_transcript_exon_variant	rs772830320
2:217364172:C:T	T	0.1222	2	7091	0.2248	BMI	217364172	C	0.1009	1.214	Mixed	{"EU":0.00003729	HS:0.00003002}	non_coding_transcript_exon_variant
2:217260246:G:T	T	-0.1386	2	484680	0.2251	BMI	217260246	G	0.1142	-1.213	Mixed	{"AA":0.0061}	intron_variant	rs561841584
2:217356380:T:C	C	0.191409	2	49335	0.225479	BMI	217356380	T	0.157917	1.21209	Mixed	{"AA":0.0008	HS:0.0014}	intron_variant
2:217345183:C:G	G	0.0818	2	484680	0.2257	BMI	217345183	C	0.0676	1.212	Mixed	{"AA":0.0045	EU:0.001	HS:0.0014}
2:217391914:T:C	C	0.0813	2	14126	0.2257	BMI	217391914	T	0.0612	1.212	Mixed	{}	intron_variant	rs57384371
2:217335284:C:T	T	-0.0371	2	458073	0.2259	BMI	217335284	C	0.0306	-1.211	Mixed	{}	intron_variant	rs750760828
2:217340103:G:A	A	-0.1919	2	3278	0.226	BMI	217340103	G	0.1585	-1.211	Mixed	{"EU":0.00003517	HS:0.00002891}	missense_variant
2:217358023:G:A	A	0.0027	2	4092150	0.2263	BMI	217358023	G	0.001	1.21	Mixed	{"AA":0.2655	EA:0.1825	EU:0.1153
2:217325823:G:GTGTA	GTGTA	-0.0102	2	14126	0.2267	BMI	217325823	G	0.1707	-1.209	Mixed	{}	intron_variant	rs1293996377
2:217404271:T:C	C	-0.3637	2	19900	0.227	BMI	217404271	T	0.3004	-1.208	Mixed	{}	intron_variant	rs754112508
2:217363567:C:T	T	0.1277	2	484680	0.2276	BMI	217363567	C	0.1058	1.207	Mixed	{"AA":0.002891	EA:0.001033	EU:0.0001584
2:217219657:T:C	C	0.15	2	19900	0.228	BMI	217219657	T	0.1241	1.206	Mixed	{}	intron_variant	rs537994771
2:217369756:A:T	T	-0.1057	2	14126	0.2281	BMI	217369756	A	0.1015	-1.205	Mixed	{"EA":0.0079	EU:0.001	SA:0.002}
2:217329024:G:A	A	0.0243	2	498806	0.2282	BMI	217329024	G	0.0227	1.205	Mixed	{"AA":0.0726	HS:0.0072}	intron_variant
2:217416415:G:A	A	-0.0763	2	498806	0.2282	BMI	217416415	G	0.076	-1.205	Mixed	{"AA":0.0113}	intron_variant	rs113656288
2:217298706:TC:T	T	-0.0717	2	14126	0.2285	BMI	217298706	TC	0.0542	-1.204	Mixed	{}	intron_variant	["SMARCAL1"]
2:217311756:A:T	T	1.01849	2	1110	0.2285	BMI	217311756	A	0.845758	1.20423	Mixed	{"SA":0.00003266}	missense_variant	rs750915311
2:217365122:A:G	G	0.0209	2	498806	0.2285	BMI	217365122	A	0.0171	1.204	Mixed	{"AA":0.1006	HS:0.0086	SA:0.0041}
2:217305990:G:T	T	-0.091315	2	49335	0.228539	BMI	217305990	G	0.0758348	-1.20413	Mixed	{"AA":0.0053}	intron_variant	rs548986987
2:217392828:A:G	G	-0.136922	2	49335	0.228573	BMI	217392828	A	0.113719	-1.20404	Mixed	{"AA":0.0038}	intron_variant	rs184386344
2:217266096:T:C	C	-0.0224	2	165443	0.2288	BMI	217266096	T	0.0226	-1.203	Mixed	{"EA":0.0079	HS:0.0173}	intron_variant
2:217441481:A:T	T	-0.0766	2	484680	0.229	BMI	217441481	A	0.0637	-1.203	Mixed	{"EU":0.001}	intron_variant	rs568864092
2:217427182:GAA:G	G	0.0819	2	14126	0.2291	BMI	217427182	GAA	0.0746	1.203	Mixed	{"AA":0.0348	EU:0.001	HS:0.0058}
2:217253661:G:A	A	-0.0811358	2	49335	0.229155	BMI	217253661	G	0.0674704	-1.20254	Mixed	{"AA":0.0045	HS:0.0014}	intron_variant
2:217311895:C:G	G	0.251327	2	13125	0.2292	BMI	217311895	C	0.208968	1.2027	Mixed	{"AA":0.001785	HS:0.00002891}	intron_variant
2:217330200:GT:G	G	-0.0329	2	458073	0.2292	BMI	217330200	GT	0.0273	-1.202	Mixed	{}	intron_variant	["RPL37A"]
2:217257698:C:T	T	-0.0027	2	498806	0.2296	BMI	217257698	C	0.0279	1.201	Mixed	{"AA":0.0219	HS:0.0029}	intron_variant
2:217258369:T:A	A	-0.0056	2	838303	0.2299	BMI	217258369	T	0.0031	-1.201	Mixed	{"AA":0.0787	EA:0.1617	EU:0.006
2:217205547:G:C	C	-0.1318	2	484680	0.23	BMI	217205547	G	0.1098	-1.2	Mixed	{"EA":0.0069	SA:0.002}	intron_variant
2:217359992:C:A	A	0.11076	2	49335	0.230013	BMI	217359992	C	0.0922753	1.20032	Mixed	{"EA":0.005}	intron_variant	rs145324679
2:217336517:A:G	G	-0.0900933	2	49335	0.230398	BMI	217336517	A	0.0751194	-1.19933	Mixed	{"AA":0.0053}	intron_variant	rs184692261
2:217185384:TTCTTTCTTTCTTTC:T	T	-0.0347	2	14126	0.2304	BMI	217185384	TTCTTTCTTTCTTTC	0.0641	-1.199	Mixed	{}	intron_variant	rs1167964260
2:217417315:G:A	A	-0.0763	2	484680	0.2304	BMI	217417315	G	0.0636	-1.199	Mixed	{}	intron_variant	rs553868500
2:217266628:A:AT	AT	0.0122669	2	49335	0.231176	BMI	217266628	A	0.0102452	1.19734	Mixed	{}	intron_variant	["SMARCAL1"]
2:217440618:A:AAG	AAG	-0.0626	2	14126	0.2312	BMI	217440618	A	0.0511	-1.197	Mixed	{"AA":0.0802	EU:0.008	HS:0.0187
2:217441882:G:A	A	0.0234	2	484680	0.2316	BMI	217441882	G	0.0195	1.196	Mixed	{"EU":0.003	SA:0.0031}	intron_variant
2:217224321:C:T	T	0.0389	2	458073	0.2317	BMI	217224321	C	0.0325	1.196	Mixed	{}	intron_variant	rs781341598
2:217234636:T:C	C	-0.1099	2	2014	0.2323	BMI	217234636	T	0.092	-1.194	Mixed	{"EA":0.0001095}	synonymous_variant	rs751620189
2:217245079:C:T	T	-0.0041	2	1503310	0.2326	BMI	217245079	C	0.0019	-1.194	Mixed	{"AA":0.0061	EA:0.1855	EU:0.1272
2:217366775:T:C	C	-0.0414	2	498806	0.2326	BMI	217366775	T	0.0413	-1.194	Mixed	{"AA":0.0106}	3_prime_UTR_variant	rs112665637
2:217248625:T:C	C	0.129168	2	49335	0.232704	BMI	217248625	T	0.108233	1.19342	Mixed	{"AA":0.0015}	downstream_gene_variant	rs141511696
2:217363611:G:A	A	0.007	2	467770	0.2328	BMI	217363611	G	0.0754	1.193	Mixed	{"EU":0.00022}	non_coding_transcript_exon_variant	rs374373546
2:217392247:C:T	T	-0.0552	2	498806	0.2328	BMI	217392247	C	0.0515	-1.193	Mixed	{"AA":0.0174	HS:0.0014}	intron_variant
2:217205856:C:T	T	-0.0037	2	2853060	0.233	BMI	217205856	C	0.0019	-1.193	Mixed	{"AA":0.208	EA:0.0823	EU:0.0477
2:217369757:AT:A	A	0.05	2	14126	0.2331	BMI	217369757	AT	0.0398	1.192	Mixed	{"AA":0.1989	EA:0.1925	EU:0.2913
2:217234963:C:A	A	-0.2414	2	2532	0.2332	BMI	217234963	C	0.2025	-1.192	Mixed	{"AA":0.00006542}	synonymous_variant	rs1410101022
2:217276810:T:C	C	0.1089	2	484680	0.2334	BMI	217276810	T	0.0914	1.192	Mixed	{"AA":0.0076	HS:0.0014}	intron_variant
2:217201807:G:A	A	0.0096	2	498806	0.2336	BMI	217201807	G	0.0506	1.191	Mixed	{"AA":0.0068	EA:0.005	HS:0.0029}
2:217207108:A:G	G	0.0437	2	490719	0.2337	BMI	217207108	A	0.0577	1.191	Mixed	{"EU":0.004}	intron_variant	rs190217170
2:217364651:A:C	C	-0.452765	2	5341	0.2338	BMI	217364651	A	0.380285	-1.19059	Mixed	{"AA":0.0007382}	non_coding_transcript_exon_variant	rs111309414
2:217222875:T:C	C	0.2354	2	19900	0.234	BMI	217222875	T	0.1973	1.19	Mixed	{}	intron_variant	rs780558476
2:217364756:TGAGTCTA:T	T	0.1957	2	6736	0.2342	BMI	217364756	TGAGTCTA	0.1645	1.19	Mixed	{}	splice_donor_variant	["RPL37A"]
2:217316357:GCCCAGGGT:G	G	-0.0172957	2	49335	0.234246	BMI	217316357	GCCCAGGGT	0.0145404	-1.18949	Mixed	{"AA":0.0431	EA:0.0079	EU:0.1044
2:217242208:A:AAAG	AAAG	-0.0329	2	472199	0.2345	BMI	217242208	A	0.0262	-1.189	Mixed	{}	intergenic_variant	rs770019400
2:217273875:C:T	T	0.1086	2	484680	0.2345	BMI	217273875	C	0.0914	1.189	Mixed	{"AA":0.0061	HS:0.0014}	intron_variant
2:217183550:A:G	G	-0.0015	2	3608880	0.2349	BMI	217183550	A	0.0008	-1.188	Mixed	{"AA":0.0537	EA:0.2123	EU:0.3569
2:217381219:C:G	G	0.0089	2	484680	0.2349	BMI	217381219	C	0.0075	1.188	Mixed	{"AA":0.0008	EU:0.0278	HS:0.0101
2:217268651:T:C	C	-0.0051	2	498806	0.235	BMI	217268651	T	0.0256	1.188	Mixed	{"AA":0.0386	HS:0.0014}	intron_variant
2:217178468:T:TA	TA	-0.0283939	2	49335	0.235167	BMI	217178468	T	0.0239176	-1.18715	Mixed	{}	intron_variant	["MARCH4"]
2:217365085:TAAAAATAGGTGAAGGGGTCAGTTAGTTCA:T	T	0.1709	2	14126	0.2353	BMI	217365085	TAAAAATAGGTGAAGGGGTCAGTTAGTTCA	0.3039	1.187	Mixed	{"AA":0.003	EU:0.001	SA:0.001}
2:217338527:T:C	C	0.0168	2	498806	0.236	BMI	217338527	T	0.0164	1.185	Mixed	{"AA":0.1044	HS:0.0086}	intron_variant
2:217411010:G:A	A	-0.2109	2	14126	0.2363	BMI	217411010	G	0.1689	-1.184	Mixed	{"AA":0.003}	intron_variant	rs577373539
2:217253036:C:T	T	0.0047	2	498806	0.2364	BMI	217253036	C	0.0284	1.184	Mixed	{"AA":0.0219	HS:0.0029}	intron_variant
2:217329912:T:C	C	0.003	2	3636660	0.2364	BMI	217329912	T	0.001	1.184	Mixed	{"AA":0.3177	EA:0.1806	EU:0.1123
2:217293516:G:A	A	-0.625964	2	3278	0.2371	BMI	217293516	G	0.529481	-1.18222	Mixed	{"HS":0.0001156}	intron_variant	rs760096345
2:217270115:G:A	A	-0.0056	2	838303	0.2382	BMI	217270115	G	0.0031	-1.18	Mixed	{"AA":0.0885	EA:0.1667	EU:0.006
2:217307327:C:T	T	0.0088	2	484680	0.2384	BMI	217307327	C	0.0074	1.179	Mixed	{"AA":0.0008	EU:0.0268	HS:0.0101
2:217385936:A:G	G	0.0023	2	3637250	0.2385	BMI	217385936	A	0.0009	1.179	Mixed	{"AA":0.5734	EA:0.6389	EU:0.8221
2:217297570:C:T	T	-0.32616	2	18098	0.2387	BMI	217297570	C	0.276742	-1.17857	Mixed	{"AA":0.00006152	EU:0.00005279	HS:0.00008673
2:217295883:G:T	T	0.0237	2	498806	0.2391	BMI	217295883	G	0.0322	1.177	Mixed	{"AA":0.0401	HS:0.0014}	intron_variant
2:217442124:C:T	T	-0.008	2	14126	0.2396	BMI	217442124	C	0.1382	-1.176	Mixed	{}	intron_variant	rs1311392108
2:217304298:C:T	T	0.0085	2	484680	0.2399	BMI	217304298	C	0.0072	1.175	Mixed	{"AA":0.0008	EU:0.0268	HS:0.0101
2:217234404:C:T	T	0.3284	2	457756	0.24	BMI	217234404	C	0.2637	1.175	Mixed	{"SA":0.001}	intron_variant	rs530565726
2:217293442:A:T	T	-0.021	2	718734	0.24	BMI	217293442	A	0.018	-1.16667	Mixed	{"AA":0.0006152	EU:0.003507	HS:0.001185
2:217297513:C:T	T	-0.1299	2	457756	0.24	BMI	217297513	C	0.1161	-1.175	Mixed	{"EU":0.00003517}	synonymous_variant	rs750621192
2:217329447:C:A	A	-0.2975	2	457756	0.24	BMI	217329447	C	0.2709	-1.175	Mixed	{}	intron_variant	rs954850647
2:217340245:G:A	A	0.3302	2	457756	0.24	BMI	217340245	G	0.2751	1.175	Mixed	{}	intron_variant	rs867967486
2:217434817:T:C	C	-0.0205	2	504845	0.2402	BMI	217434817	T	0.0225	-1.175	Mixed	{"AA":0.0696	HS:0.0029	SA:0.001}
2:217440243:C:T	T	0.1074	2	484680	0.2402	BMI	217440243	C	0.0914	1.174	Mixed	{"AA":0.0008}	intron_variant	rs563652920
2:217269675:G:A	A	0.1071	2	484680	0.2404	BMI	217269675	G	0.0912	1.174	Mixed	{"AA":0.0061	HS:0.0014}	intron_variant
2:217351227:G:A	A	-0.0274	2	484680	0.2405	BMI	217351227	G	0.0233	-1.174	Mixed	{"EU":0.003	SA:0.001}	intron_variant
2:217202845:G:C	C	-0.0198	2	498806	0.2408	BMI	217202845	G	0.0273	-1.173	Mixed	{"AA":0.0318	HS:0.0043}	intron_variant
2:217211809:C:A	A	0.0428	2	458073	0.2408	BMI	217211809	C	0.0365	1.173	Mixed	{"EU":0.001	HS:0.0014}	intron_variant
2:217181207:G:A	A	-0.0119	2	501570	0.2409	BMI	217181207	G	0.0105	-1.173	Mixed	{"AA":0.0008	EU:0.008	HS:0.0115
2:217306252:C:G	G	0.0229	2	498806	0.2414	BMI	217306252	C	0.0167	1.171	Mixed	{"AA":0.0855	EU:0.001	HS:0.0029}
2:217443634:C:T	T	0.0321	2	495817	0.2415	BMI	217443634	C	0.0172	1.171	Mixed	{"AA":0.0001553	EU:0.00166	HS:0.001718
2:217202095:T:C	C	-0.157211	2	49335	0.241725	BMI	217202095	T	0.134289	-1.17069	Mixed	{"AA":0.0015}	intron_variant	rs116678156
2:217408900:T:A	A	0.0594	2	484680	0.2419	BMI	217408900	T	0.0507	1.17	Mixed	{"EU":0.003}	intron_variant	rs191507007
2:217413171:G:A	A	-0.2082	2	19900	0.242	BMI	217413171	G	0.1779	-1.17	Mixed	{}	intron_variant	rs753249680
2:217370148:C:T	T	0.215396	2	49335	0.242177	BMI	217370148	C	0.184169	1.16956	Mixed	{"AA":0.0015}	intron_variant	rs185930661
2:217315712:C:T	T	-0.0253	2	507426	0.2424	BMI	217315712	C	0.0191	1.169	Mixed	{"AA":0.008737	EU:0.00001761	HS:0.0002602}
2:217266615:T:C	C	0.1058	2	484680	0.2428	BMI	217266615	T	0.0906	1.168	Mixed	{"AA":0.0061	HS:0.0014}	intron_variant
2:217221244:G:A	A	0.2227	2	14126	0.243	BMI	217221244	G	0.1928	1.168	Mixed	{"AA":0.0008	EA:0.001}	intron_variant
2:217233543:T:C	C	-0.0148	2	484680	0.2431	BMI	217233543	T	0.0127	-1.167	Mixed	{"EU":0.0169	HS:0.013}	intron_variant
2:217364724:A:G	G	0.2507	2	1048	0.2432	BMI	217364724	A	0.2148	1.167	Mixed	{"AA":0.00006152}	missense_variant	rs780227256
2:217234945:C:G	G	0.0074	2	480285	0.2434	BMI	217234945	C	0.0392	1.167	Mixed	{"AA":0.0003933	EU:0.00002743	HS:0.0001176
2:217362116:G:A	A	-0.0181	2	501570	0.2434	BMI	217362116	G	0.0158	-1.167	Mixed	{"EA":0.002	SA:0.1237}	intron_variant
2:217442148:C:T	T	0.0332	2	458073	0.2435	BMI	217442148	C	0.0285	1.166	Mixed	{"EU":0.001}	intron_variant	rs556056219
2:217370734:A:G	G	-0.2472	2	19900	0.244	BMI	217370734	A	0.2121	-1.165	Mixed	{}	intron_variant	rs946529208
2:217184367:G:GA	GA	0.0036	2	458073	0.2442	BMI	217184367	G	0.0031	1.165	Mixed	{}	intron_variant	["MARCH4"]
2:217309606:G:A	A	-0.0881529	2	49335	0.244397	BMI	217309606	G	0.0757285	-1.16407	Mixed	{"AA":0.0053}	intron_variant	rs186038111
2:217187868:C:G	G	-0.184714	2	49335	0.244454	BMI	217187868	C	0.158699	-1.16393	Mixed	{"AA":0.003}	intron_variant	rs569873624
2:217439920:C:A	A	-0.0282	2	498806	0.2445	BMI	217439920	C	0.0283	-1.164	Mixed	{"AA":0.0431	HS:0.0014}	intron_variant
2:217185399:T:TTTC	TTTC	-0.0645	2	14126	0.2447	BMI	217185399	T	0.0512	-1.163	Mixed	{}	intron_variant	rs1491230338
2:217177249:C:T	T	0.1577	2	19900	0.245	BMI	217177249	C	0.1357	1.163	Mixed	{}	intron_variant	rs753273744
2:217223970:A:G	G	-0.0448	2	498806	0.245	BMI	217223970	A	0.0317	-1.163	Mixed	{"AA":0.0234	HS:0.0043}	intron_variant
2:217363579:G:T	T	0.2183	2	3127	0.2453	BMI	217363579	G	0.1879	1.162	Mixed	{"EU":0.00003519}	5_prime_UTR_variant	rs778780972
2:217259617:T:C	C	-0.0789218	2	49335	0.245454	BMI	217259617	T	0.0679504	-1.16146	Mixed	{"AA":0.0045	HS:0.0014}	intron_variant
2:217363563:C:T	T	0.0439	2	469673	0.2462	BMI	217363563	C	0.0323	1.16	Mixed	{"AA":0.00006152	EA:0.0002718	EU:0.00005279
2:217385939:C:A	A	0.0309	2	484680	0.2462	BMI	217385939	C	0.0267	1.16	Mixed	{"EU":0.001	HS:0.0029}	intron_variant
2:217218684:A:G	G	-0.1568	2	19900	0.247	BMI	217218684	A	0.1356	-1.158	Mixed	{}	intron_variant	rs779904772
2:217201670:T:C	C	0.0928109	2	49335	0.247164	BMI	217201670	T	0.0801985	1.15727	Mixed	{"AA":0.0053}	intron_variant	rs186385330
2:217309460:G:A	A	0.0234	2	498806	0.2472	BMI	217309460	G	0.0225	1.157	Mixed	{"AA":0.0726	HS:0.0072}	intron_variant
2:217418550:C:T	T	0.161879	2	49335	0.247255	BMI	217418550	C	0.139907	1.15704	Mixed	{"EA":0.005	SA:0.001}	intron_variant
2:217290060:C:T	T	-0.005	2	715839	0.2473	BMI	217290060	C	0.0046	-1.157	Mixed	{"AA":0.0023	EA:0.001	EU:0.0567
2:217410228:G:C	C	0.0425	2	498806	0.2474	BMI	217410228	G	0.0279	1.157	Mixed	{"AA":0.0257}	intron_variant	rs78270578
2:217439254:G:A	A	0.1564	2	14126	0.2474	BMI	217439254	G	0.1282	1.157	Mixed	{}	intron_variant	rs112787362
2:217309976:A:G	G	-0.0875708	2	49335	0.247421	BMI	217309976	A	0.0757116	-1.15664	Mixed	{"AA":0.0053}	intron_variant	rs566628735
2:217364843:TTTC:T	T	-0.11	2	14126	0.2476	BMI	217364843	TTTC	0.0902	-1.156	Mixed	{"AA":0.0098	HS:0.0014}	non_coding_transcript_exon_variant
2:217426628:G:A	A	-0.175898	2	49335	0.24766	BMI	217426628	G	0.152154	-1.15605	Mixed	{"SA":0.0112}	intron_variant	rs560526296
2:217307701:G:C	C	0.0236	2	498806	0.2477	BMI	217307701	G	0.0225	1.156	Mixed	{"AA":0.0726	HS:0.0072}	intron_variant
2:217231005:G:A	A	0.139198	2	49335	0.247775	BMI	217231005	G	0.120437	1.15577	Mixed	{"EA":0.0079}	intron_variant	rs139819309
2:217309276:A:T	T	0.0234	2	498806	0.2478	BMI	217309276	A	0.0225	1.156	Mixed	{"AA":0.0726	HS:0.0072}	intron_variant
2:217212596:C:T	T	99.6298	2	7159	0.2479	BMI	217212596	C	86.225	1.155	Mixed	{"SA":0.0061}	intron_variant	rs573774450
2:217181016:C:T	T	-0.0107	2	504845	0.2483	BMI	217181016	C	0.0162	-1.155	Mixed	{"AA":0.0855	HS:0.0086}	intron_variant
2:217435507:A:G	G	-0.0201	2	504845	0.249	BMI	217435507	A	0.0224	-1.153	Mixed	{"AA":0.0688	HS:0.0029	SA:0.001}
2:217340008:G:A	A	-0.6302	2	6736	0.2492	BMI	217340008	G	0.546895	-1.15232	Mixed	{"EU":0.000008848	HS:0.00005782}	missense_variant
2:217234650:G:A	A	-0.0826	2	6387	0.2495	BMI	217234650	G	0.0717	-1.152	Mixed	{"AA":0.0008187	EU:0.000009297}	missense_variant
2:217279980:C:T	T	0.1838	2	457756	0.25	BMI	217279980	C	0.1666	1.15	Mixed	{}	missense_variant	rs1265303129
2:217288492:C:G	G	-0.2677	2	457756	0.25	BMI	217288492	C	0.1906	-1.15	Mixed	{}	intron_variant	rs1174930206
2:217348668:A:T	T	-1.0216	2	2902	0.25	BMI	217348668	A	0.8881	-1.15	Mixed	{}	intron_variant	["RPL37A"]
2:217225451:A:G	G	-0.0039	2	838303	0.2505	BMI	217225451	A	0.0037	-1.149	Mixed	{"AA":0.0098	EA:0.1121	EU:0.005
2:217320323:G:T	T	0.0252	2	498806	0.2505	BMI	217320323	G	0.0241	1.149	Mixed	{"AA":0.0635	HS:0.0072}	intron_variant
2:217355364:A:AT	AT	0.0084318	2	49335	0.250536	BMI	217355364	A	0.00733807	1.14905	Mixed	{}	intron_variant	["RPL37A"]
2:217289866:C:T	T	-0.1373	2	484680	0.2507	BMI	217289866	C	0.1195	-1.149	Mixed	{"SA":0.001}	intron_variant	rs572476804
2:217222223:T:C	C	0.3921	2	19900	0.251	BMI	217222223	T	0.3413	1.148	Mixed	{}	intron_variant	rs1053363560
2:217377559:C:T	T	-0.1909	2	19900	0.251	BMI	217377559	C	0.1665	-1.148	Mixed	{}	intron_variant	rs775927956
2:217207654:G:A	A	0.015	2	504845	0.2512	BMI	217207654	G	0.0111	1.147	Mixed	{"AA":0.23	HS:0.013}	intron_variant
2:217234915:T:A	A	0.1919	2	965	0.2514	BMI	217234915	T	0.1673	1.147	Mixed	{"EA":0.00005564}	synonymous_variant	rs543557662
2:217234915:T:C	C	0.1919	2	965	0.2514	BMI	217234915	T	0.1673	1.147	Mixed	{"EA":0.00005564}	synonymous_variant	rs543557662
2:217229533:C:T	T	-0.0551	2	498806	0.2515	BMI	217229533	C	0.037	-1.147	Mixed	{"AA":0.0363	HS:0.0043}	intron_variant
2:217239185:T:C	C	-0.0252	2	484680	0.2516	BMI	217239185	T	0.022	-1.146	Mixed	{"AA":0.0045	EU:0.002	HS:0.0029}
2:217304469:A:G	G	-0.0623	2	498806	0.2517	BMI	217304469	A	0.0298	-1.146	Mixed	{"AA":0.0257	HS:0.0043}	intron_variant
2:217247404:AT:A	A	0.0256	2	14126	0.2518	BMI	217247404	AT	0.0203	1.146	Mixed	{"AA":0.1331	EU:0.001	HS:0.0187}
2:217311767:G:A	A	-0.1515	2	918	0.2518	BMI	217311767	G	0.1322	-1.146	Mixed	{"EA":0.00005438	EU:0.00001771}	synonymous_variant
2:217329443:A:AC	AC	-0.0933	2	14126	0.2518	BMI	217329443	A	0.0771	-1.146	Mixed	{"AA":0.0499	HS:0.0014}	intron_variant
2:217193473:A:G	G	-0.0145	2	484680	0.2519	BMI	217193473	A	0.0126	-1.146	Mixed	{"AA":0.0008	EU:0.0109	HS:0.0029
2:217238752:T:C	C	0.057	2	498806	0.2519	BMI	217238752	T	0.065	1.146	Mixed	{"AA":0.0113	HS:0.0029}	upstream_gene_variant
2:217244256:G:C	C	-0.0463	2	14126	0.2521	BMI	217244256	G	0.1282	-1.145	Mixed	{"AA":0.0008}	intergenic_variant	rs546735168
2:217285160:G:A	A	0.0386	2	464222	0.2529	BMI	217285160	G	0.0605	1.143	Mixed	{"AA":0.0006767	EU:0.00001758}	missense_variant
2:217186171:G:T	T	-0.0027	2	3623140	0.2532	BMI	217186171	G	0.0014	-1.143	Mixed	{"AA":0.3411	EA:0.1538	EU:0.0795
2:217280244:G:C	C	0.1009	2	4669	0.2532	BMI	217280244	G	0.093	1.143	Mixed	{}	splice_region_variant	["SMARCAL1"]
2:217292218:A:G	G	0.121101	2	49335	0.253211	BMI	217292218	A	0.105989	1.14258	Mixed	{"AA":0.0045}	intron_variant	rs147214884
2:217435317:G:A	A	-0.0198	2	504845	0.2534	BMI	217435317	G	0.0224	-1.142	Mixed	{"AA":0.0696	HS:0.0029	SA:0.0031}
2:217418969:C:T	T	-0.077	2	498806	0.2537	BMI	217418969	C	0.082	-1.141	Mixed	{"AA":0.0113}	intron_variant	rs146646428
2:217420014:C:T	T	-0.0874	2	498806	0.2539	BMI	217420014	C	0.0891	-1.141	Mixed	{"AA":0.0113}	intron_variant	rs150342450
2:217363049:C:T	T	-0.0069	2	1016220	0.2543	BMI	217363049	C	0.0029	-1.14	Mixed	{"AA":0.0756	EA:0.1855	EU:0.0129
2:217210033:C:T	T	-0.120423	2	49335	0.254586	BMI	217210033	C	0.105701	-1.13928	Mixed	{"AA":0.0015}	intron_variant	rs567494951
2:217209411:G:A	A	-0.4368	2	19900	0.255	BMI	217209411	G	0.3834	-1.138	Mixed	{}	intron_variant	rs959168853
2:217303124:T:A	A	0.439587	2	1066	0.2551	BMI	217303124	T	0.385933	1.13902	Mixed	{"EU":0.000008803	SA:0.0001964}	intron_variant
2:217389192:TTTAGC:T	T	-0.1163	2	14126	0.2556	BMI	217389192	TTTAGC	0.1324	-1.137	Mixed	{}	intron_variant	rs1259315309
2:217403078:T:G	G	-0.0248	2	484680	0.2558	BMI	217403078	T	0.0218	-1.136	Mixed	{"HS":0.0014}	intron_variant	rs530832185
2:217199623:C:T	T	-0.0948441	2	49335	0.255906	BMI	217199623	C	0.0834807	-1.13612	Mixed	{"AA":0.0045}	intron_variant	rs144804764
2:217434363:A:G	G	0.0359	2	498806	0.2562	BMI	217434363	A	0.0356	1.135	Mixed	{"AA":0.0227	HS:0.0014}	intron_variant
2:217240199:T:C	C	-0.117115	2	49335	0.256415	BMI	217240199	T	0.103194	-1.1349	Mixed	{"AA":0.0015}	upstream_gene_variant	rs570922824
2:217289273:A:G	G	0.1434	2	19900	0.257	BMI	217289273	A	0.1264	1.134	Mixed	{}	intron_variant	rs777043150
2:217188472:T:C	C	-0.0036	2	788767	0.2571	BMI	217188472	T	0.0027	-1.133	Mixed	{"AA":0.149	EA:0.0843	EU:0.1044
2:217279412:G:A	A	0.0879	2	463326	0.2571	BMI	217279412	G	0.1072	1.133	Mixed	{"SA":0.0002287}	5_prime_UTR_variant	rs754426319
2:217347417:C:T	T	0.0318	2	487921	0.2574	BMI	217347417	C	0.0771	1.133	Mixed	{"EU":0.0002047	HS:0.00002892	SA:0.00009799}
2:217370842:C:G	G	-0.2355	2	14126	0.2574	BMI	217370842	C	0.1968	-1.133	Mixed	{}	intron_variant	rs182710175
2:217262783:G:A	A	6.3323	2	7159	0.2575	BMI	217262783	G	5.5925	1.132	Mixed	{"SA":0.0051}	intron_variant	rs528830718
2:217234658:G:A	A	-0.547366	2	3580	0.2576	BMI	217234658	G	0.483357	-1.13242	Mixed	{"AA":0.0002869}	missense_variant	rs568388922
2:217234728:C:A	A	-0.876821	2	6735	0.2577	BMI	217234728	C	0.77469	-1.13183	Mixed	{"EU":0.00003492}	missense_variant	rs757348397
2:217364137:T:C	C	-0.1863	2	6736	0.2577	BMI	217364137	T	0.1646	-1.132	Mixed	{"EU":0.00001767}	non_coding_transcript_exon_variant	rs778620817
2:217349677:T:C	C	-0.0022	2	3637160	0.258	BMI	217349677	T	0.0009	-1.131	Mixed	{"AA":0.3147	EA:0.3681	EU:0.1879
2:217300198:C:G	G	-0.2127	2	3127	0.2581	BMI	217300198	C	0.1881	-1.131	Mixed	{}	synonymous_variant	rs369723694
2:217308379:T:C	C	-0.0344	2	484680	0.2584	BMI	217308379	T	0.0305	-1.13	Mixed	{"AA":0.0008	EU:0.001}	intron_variant
2:217442168:T:C	C	0.0061	2	472199	0.2584	BMI	217442168	T	0.0051	1.13	Mixed	{"AA":0.0401	EA:0.006	EU:0.0606
2:217217913:G:C	C	-0.0021	2	3620680	0.2588	BMI	217217913	G	0.0008	-1.129	Mixed	{"AA":0.4274	EA:0.5546	EU:0.337
2:217347547:G:A	A	-0.17893	2	49335	0.259054	BMI	217347547	G	0.158538	-1.12863	Mixed	{"AA":0.0003691}	synonymous_variant	rs150767214
2:217185374:C:T	T	-0.1052	2	14126	0.2591	BMI	217185374	C	0.0845	-1.129	Mixed	{}	intron_variant	rs1435422398
2:217364238:T:C	C	0.063	2	484680	0.2597	BMI	217364238	T	0.0559	1.127	Mixed	{"EU":0.001}	non_coding_transcript_exon_variant	rs535588126
2:217288460:T:C	C	0.1887	2	457756	0.26	BMI	217288460	T	0.1628	1.126	Mixed	{"EU":0.001}	intron_variant	rs529164361
2:217278762:T:C	C	0.0776	2	484680	0.2601	BMI	217278762	T	0.0689	1.126	Mixed	{}	non_coding_transcript_exon_variant	rs534541966
2:217380513:C:T	T	-1.1133	2	7159	0.2601	BMI	217380513	C	0.9886	-1.126	Mixed	{}	intron_variant	rs867744644
2:217315650:C:T	T	-0.1859	2	6736	0.2602	BMI	217315650	C	0.1651	-1.126	Mixed	{"EA":0.0001088	HS:0.00002891}	missense_variant
2:217249366:G:A	A	0.0054	2	507609	0.2603	BMI	217249366	G	0.0044	1.126	Mixed	{"AA":0.0023	EU:0.0427	HS:0.0144
2:217339242:C:T	T	0.0221	2	458073	0.2603	BMI	217339242	C	0.0196	1.126	Mixed	{"HS":0.0029}	intron_variant	rs538578231
2:217206442:C:G	G	0.0148	2	504845	0.2608	BMI	217206442	C	0.0112	1.125	Mixed	{"AA":0.23	HS:0.013}	intron_variant
2:217286361:T:C	C	0.0321	2	484680	0.2609	BMI	217286361	T	0.0285	1.124	Mixed	{"EU":0.003	HS:0.0029}	intron_variant
2:217437729:G:C	C	0.0016	2	4006270	0.2609	BMI	217437729	G	0.0008	1.124	Mixed	{"AA":0.0651	EA:0.2609	EU:0.4861
2:217281011:G:T	T	-0.837757	2	3278	0.2611	BMI	217281011	G	0.745509	-1.12374	Mixed	{"HS":0.00002891}	start_lost	rs773461156
2:217421437:C:T	T	0.028	2	484680	0.2614	BMI	217421437	C	0.0249	1.123	Mixed	{"AA":0.0008	EU:0.002}	intron_variant
2:217440619:A:AAG	AAG	-0.0199529	2	49335	0.261448	BMI	217440619	A	0.0177679	-1.12297	Mixed	{}	intron_variant	["IGFBP2"]
2:217368241:C:T	T	-0.0066	2	838303	0.2615	BMI	217368241	C	0.0029	-1.123	Mixed	{"AA":0.0764	EA:0.1915	EU:0.0129
2:217281978:T:C	C	-0.0223	2	458073	0.2616	BMI	217281978	T	0.0199	-1.123	Mixed	{"EU":0.002}	intron_variant	rs534979368
2:217234535:A:G	G	0.0317	2	13617	0.262	BMI	217234535	A	0.0283	1.122	Mixed	{"EU":0.000008826	HS:0.001157}	missense_variant
2:217347855:C:G	G	0.4447	2	19900	0.262	BMI	217347855	C	0.3959	1.122	Mixed	{}	non_coding_transcript_exon_variant	rs769477693
2:217363578:C:G	G	0.0204	2	478025	0.2621	BMI	217363578	C	0.019	1.122	Mixed	{"AA":0.00006152	EA:0.00005437	EU:0.001927
2:217387359:G:A	A	0.0085	2	484680	0.2622	BMI	217387359	G	0.0075	1.121	Mixed	{"AA":0.0008	EU:0.0278	HS:0.0101
2:217401956:A:C	C	0.191417	2	49335	0.262296	BMI	217401956	A	0.170759	1.12098	Mixed	{"AA":0.0023}	intron_variant	rs578188038
2:217337021:T:G	G	0.139542	2	49335	0.262888	BMI	217337021	T	0.124637	1.11959	Mixed	{"AA":0.003	SA:0.001}	intron_variant
2:217230586:C:T	T	0.0253	2	498806	0.2635	BMI	217230586	C	0.0363	1.118	Mixed	{"AA":0.0197}	intron_variant	rs113225747
2:217290153:G:C	C	0.120908	2	49335	0.263604	BMI	217290153	G	0.108156	1.11791	Mixed	{"AA":0.0045}	intron_variant	rs546249697
2:217183814:T:G	G	-0.0179	2	484680	0.2643	BMI	217183814	T	0.0161	-1.116	Mixed	{"AA":0.0008	EU:0.0129	HS:0.0043}
2:217407809:G:A	A	-0.0591	2	498806	0.2643	BMI	217407809	G	0.0299	-1.116	Mixed	{"AA":0.0265	HS:0.0043}	intron_variant
[truncated: 4,170 more rows]

## Sheet: Obesity
varId	alt	beta	chromosome	n	pValue	phenotype	position	reference	stdErr	zScore	ancestry	af	consequence	dbSNP
2:217288287:T:C	C	0.5562	2	11743	0.0007524	Obesity	217288287	T	0.165	3.37	Mixed	{"EU":0.005}	intron_variant	rs185749327
2:217182710:C:T	T	0.8681	2	11743	0.001098	Obesity	217182710	C	0.266	3.264	Mixed	{"AA":0.0015	EU:0.0209	HS:0.013
2:217316515:C:T	T	-0.3855	2	11743	0.001364	Obesity	217316515	C	0.1204	-3.202	Mixed	{}	intron_variant	rs770190217
2:217384604:G:A	A	-0.382	2	11743	0.00151	Obesity	217384604	G	0.1204	-3.173	Mixed	{"HS":0.0014}	intron_variant	rs576706267
2:217230312:C:T	T	0.8853	2	11743	0.004414	Obesity	217230312	C	0.311	2.847	Mixed	{"EU":0.002}	intron_variant	rs527622345
2:217231609:C:T	T	0.8719	2	11743	0.004884	Obesity	217231609	C	0.3098	2.815	Mixed	{"EU":0.003	HS:0.0014}	intron_variant
2:217333321:A:T	T	1.3897	2	11743	0.005137	Obesity	217333321	A	0.4966	2.798	Mixed	{}	intron_variant	rs1481412985
2:217354996:T:C	C	1.0336	2	11743	0.005556	Obesity	217354996	T	0.3727	2.773	Mixed	{}	intron_variant	rs1487783719
2:217437977:T:C	C	0.4179	2	11743	0.006081	Obesity	217437977	T	0.1523	2.743	Mixed	{"EU":0.005}	intron_variant	rs183646286
2:217179351:C:G	G	1.9893	2	11743	0.006393	Obesity	217179351	C	0.7295	2.727	Mixed	{}	intron_variant	rs949070482
2:217433696:CTG:C	C	1.783	2	11743	0.006732	Obesity	217433696	CTG	0.658	2.71	Mixed	{"EU":0.001	HS:0.0043}	intron_variant
2:217288559:T:A	A	1.1835	2	11743	0.007935	Obesity	217288559	T	0.4458	2.655	Mixed	{"EU":0.001}	intron_variant	rs570079999
2:217254233:G:A	A	1.1828	2	11743	0.007981	Obesity	217254233	G	0.4459	2.653	Mixed	{}	intron_variant	rs983054844
2:217255436:G:C	C	1.1827	2	11743	0.007981	Obesity	217255436	G	0.4458	2.653	Mixed	{"AA":0.0008	EU:0.002}	intron_variant
2:217431983:T:C	C	0.1966	2	11743	0.01049	Obesity	217431983	T	0.0768	2.559	Mixed	{"AA":0.0008	EU:0.0089	HS:0.0029}
2:217184722:G:T	T	0.2576	2	11743	0.01075	Obesity	217184722	G	0.101	2.551	Mixed	{"AA":0.0015	EU:0.0159	HS:0.0101
2:217370378:A:G	G	0.2289	2	11743	0.01273	Obesity	217370378	A	0.0919	2.491	Mixed	{"AA":0.0825	EA:0.1865	EU:0.0129
2:217282085:A:AT	AT	-0.0712	2	11743	0.0132	Obesity	217282085	A	0.0287	-2.478	Mixed	{"AA":0.0182	EA:0.254	EU:0.3519
2:217277249:C:T	T	-0.0711	2	11743	0.01373	Obesity	217277249	C	0.0289	-2.464	Mixed	{"AA":0.0113	EA:0.254	EU:0.3499
2:217278730:G:A	A	-0.0711	2	11743	0.01378	Obesity	217278730	G	0.0289	-2.463	Mixed	{"AA":0.0113	EA:0.252	EU:0.3499
2:217370006:G:A	A	0.2223	2	11743	0.01591	Obesity	217370006	G	0.0922	2.411	Mixed	{"AA":0.0756	EA:0.1865	EU:0.0129
2:217370237:T:C	C	0.2223	2	11743	0.01592	Obesity	217370237	T	0.0922	2.411	Mixed	{"AA":0.0242	EA:0.1865	EU:0.0129
2:217370586:G:A	A	0.2223	2	11743	0.01592	Obesity	217370586	G	0.0922	2.411	Mixed	{"AA":0.0764	EA:0.1855	EU:0.0149
2:217371341:A:G	G	0.2223	2	11743	0.01593	Obesity	217371341	A	0.0922	2.411	Mixed	{"AA":0.0756	EA:0.1865	EU:0.0129
2:217372613:C:T	T	0.2223	2	11743	0.01593	Obesity	217372613	C	0.0922	2.411	Mixed	{"AA":0.0764	EA:0.1875	EU:0.0129
2:217372815:G:A	A	0.2223	2	11743	0.01593	Obesity	217372815	G	0.0922	2.411	Mixed	{"AA":0.0756	EA:0.1865	EU:0.0129
2:217373543:C:G	G	-0.2223	2	11743	0.01594	Obesity	217373543	C	0.0922	-2.41	Mixed	{"AA":0.8986	EA:0.8145	EU:0.9861
2:217362294:A:G	G	0.2222	2	11743	0.01597	Obesity	217362294	A	0.0922	2.41	Mixed	{"AA":0.0756	EA:0.1855	EU:0.0129
2:217362386:T:C	C	0.2222	2	11743	0.01597	Obesity	217362386	T	0.0922	2.41	Mixed	{"AA":0.0756	EA:0.1855	EU:0.0129
2:217362934:G:C	C	0.2222	2	11743	0.01597	Obesity	217362934	G	0.0922	2.41	Mixed	{"AA":0.0756	EA:0.1855	EU:0.0129
2:217374791:T:A	A	0.2222	2	11743	0.01597	Obesity	217374791	T	0.0922	2.41	Mixed	{"AA":0.0756	EA:0.1865	EU:0.0129
2:217375881:A:G	G	0.2222	2	11743	0.01597	Obesity	217375881	A	0.0922	2.41	Mixed	{"AA":0.0242	EA:0.1855	EU:0.0129
2:217376406:TTATAA:T	T	0.2222	2	11743	0.01597	Obesity	217376406	TTATAA	0.0922	2.41	Mixed	{"AA":0.0234	EA:0.1855	EU:0.0129
2:217378578:C:T	T	0.2222	2	11743	0.01597	Obesity	217378578	C	0.0922	2.41	Mixed	{"AA":0.0234	EA:0.1855	EU:0.0129
2:217378716:A:G	G	0.2222	2	11743	0.01597	Obesity	217378716	A	0.0922	2.41	Mixed	{"AA":0.0234	EA:0.1855	EU:0.0129
2:217365060:C:T	T	0.2222	2	11743	0.01599	Obesity	217365060	C	0.0922	2.409	Mixed	{"AA":0.0756	EA:0.1865	EU:0.0129
2:217365746:A:T	T	0.2222	2	11743	0.01599	Obesity	217365746	A	0.0922	2.409	Mixed	{"AA":0.0756	EA:0.1855	EU:0.0129
2:217366445:G:A	A	0.2222	2	11743	0.01599	Obesity	217366445	G	0.0922	2.409	Mixed	{"AA":0.0756	EA:0.1865	EU:0.0129
2:217366518:T:G	G	0.2222	2	11743	0.01599	Obesity	217366518	T	0.0922	2.409	Mixed	{"AA":0.0756	EA:0.1865	EU:0.0129
2:217366787:C:G	G	0.2222	2	11743	0.01599	Obesity	217366787	C	0.0922	2.409	Mixed	{"AA":0.0242	EA:0.1855	EU:0.0129
2:217367912:C:T	T	0.2222	2	11743	0.01599	Obesity	217367912	C	0.0922	2.409	Mixed	{"AA":0.0756	EA:0.1865	EU:0.0129
2:217368279:A:G	G	0.2222	2	11743	0.01599	Obesity	217368279	A	0.0922	2.409	Mixed	{"AA":0.0756	EA:0.1865	EU:0.0129
2:217368369:G:A	A	0.2221	2	11743	0.01599	Obesity	217368369	G	0.0922	2.409	Mixed	{"AA":0.0234	EA:0.1865	EU:0.0129
2:217360190:C:A	A	0.2221	2	11743	0.01601	Obesity	217360190	C	0.0922	2.409	Mixed	{"AA":0.0756	EA:0.1855	EU:0.0129
2:217360497:G:T	T	0.2221	2	11743	0.01601	Obesity	217360497	G	0.0922	2.409	Mixed	{"AA":0.0234	EA:0.1845	EU:0.0129
2:217360502:TGCA:T	T	0.2221	2	11743	0.01601	Obesity	217360502	TGCA	0.0922	2.409	Mixed	{"AA":0.0234	EA:0.1845	EU:0.0129
2:217360717:T:C	C	0.2221	2	11743	0.01601	Obesity	217360717	T	0.0922	2.409	Mixed	{"AA":0.0756	EA:0.1845	EU:0.0129
2:217361562:T:A	A	0.2221	2	11743	0.01601	Obesity	217361562	T	0.0922	2.409	Mixed	{"AA":0.0756	EA:0.1855	EU:0.0129
2:217363597:C:T	T	0.2221	2	11743	0.01602	Obesity	217363597	C	0.0922	2.408	Mixed	{"AA":0.07588	EA:0.164	EU:0.0131
2:217363673:A:G	G	0.2221	2	11743	0.01602	Obesity	217363673	A	0.0922	2.408	Mixed	{"AA":0.0756	EA:0.1855	EU:0.0129
2:217363840:A:G	G	0.2221	2	11743	0.01602	Obesity	217363840	A	0.0922	2.408	Mixed	{"AA":0.0756	EA:0.1855	EU:0.0129
2:217378858:A:G	G	0.2221	2	11743	0.01602	Obesity	217378858	A	0.0922	2.408	Mixed	{"AA":0.0234	EA:0.1855	EU:0.0129
2:217363049:C:T	T	0.2221	2	11743	0.01603	Obesity	217363049	C	0.0922	2.408	Mixed	{"AA":0.0756	EA:0.1855	EU:0.0129
2:217380719:G:A	A	0.2221	2	11743	0.01603	Obesity	217380719	G	0.0922	2.408	Mixed	{"AA":0.0234	EA:0.1845	EU:0.0129
2:217381207:TG:T	T	0.2221	2	11743	0.01603	Obesity	217381207	TG	0.0922	2.408	Mixed	{"AA":0.0234	EA:0.1845	EU:0.0129
2:217381353:A:G	G	0.2221	2	11743	0.01603	Obesity	217381353	A	0.0922	2.408	Mixed	{"AA":0.0756	EA:0.1855	EU:0.0129
2:217381406:C:A	A	0.2221	2	11743	0.01603	Obesity	217381406	C	0.0922	2.408	Mixed	{"AA":0.0756	EA:0.1855	EU:0.0129
2:217359393:C:T	T	0.2221	2	11743	0.01604	Obesity	217359393	C	0.0922	2.408	Mixed	{"AA":0.0711	EA:0.1845	EU:0.0129
2:217382144:C:T	T	0.2221	2	11743	0.01604	Obesity	217382144	C	0.0922	2.408	Mixed	{"AA":0.0756	EA:0.1855	EU:0.0129
2:217382515:T:C	C	0.2221	2	11743	0.01604	Obesity	217382515	T	0.0922	2.408	Mixed	{"AA":0.0234	EA:0.1845	EU:0.0129
2:217382533:T:C	C	0.2221	2	11743	0.01604	Obesity	217382533	T	0.0922	2.408	Mixed	{"AA":0.0749	EA:0.1855	EU:0.0129
2:217382744:G:A	A	0.222	2	11743	0.01605	Obesity	217382744	G	0.0922	2.408	Mixed	{"AA":0.0749	EA:0.1855	EU:0.0129
2:217383887:T:C	C	0.222	2	11743	0.01605	Obesity	217383887	T	0.0922	2.408	Mixed	{"AA":0.0756	EA:0.1855	EU:0.0129
2:217384574:C:T	T	0.222	2	11743	0.01605	Obesity	217384574	C	0.0922	2.408	Mixed	{"AA":0.0756	EA:0.1855	EU:0.0129
2:217384822:AGCACTCAGCCTCCCTCTG:A	A	0.222	2	11743	0.01605	Obesity	217384822	AGCACTCAGCCTCCCTCTG	0.0922	2.408	Mixed	{"AA":0.0189	EA:0.1855	EU:0.0129
2:217386143:G:A	A	0.222	2	11743	0.01606	Obesity	217386143	G	0.0922	2.408	Mixed	{"AA":0.0234	EA:0.1855	EU:0.0129
2:217386145:A:G	G	0.222	2	11743	0.01606	Obesity	217386145	A	0.0922	2.408	Mixed	{"AA":0.0756	EA:0.1865	EU:0.0129
2:217386917:A:C	C	0.222	2	11743	0.0161	Obesity	217386917	A	0.0922	2.407	Mixed	{"AA":0.0756	EA:0.1865	EU:0.0129
2:217387876:A:G	G	0.2219	2	11743	0.01611	Obesity	217387876	A	0.0922	2.406	Mixed	{"AA":0.0756	EA:0.1865	EU:0.0129
2:217387977:A:G	G	0.2219	2	11743	0.01611	Obesity	217387977	A	0.0922	2.406	Mixed	{"AA":0.0234	EA:0.1855	EU:0.0129
2:217388028:T:C	C	0.2219	2	11743	0.01611	Obesity	217388028	T	0.0922	2.406	Mixed	{"AA":0.0756	EA:0.1865	EU:0.0129
2:217367036:ACT:A	A	0.2207	2	11743	0.01667	Obesity	217367036	ACT	0.0922	2.394	Mixed	{"AA":0.0764	EA:0.1865	EU:0.0129
2:217193544:T:G	G	5.0141	2	11743	0.01677	Obesity	217193544	T	2.0963	2.392	Mixed	{"EU":0.002}	intron_variant	rs576563818
2:217440266:A:C	C	1.0827	2	11743	0.01772	Obesity	217440266	A	0.4566	2.371	Mixed	{}	intron_variant	rs187934235
2:217438208:C:T	T	1.0724	2	11743	0.01872	Obesity	217438208	C	0.4561	2.351	Mixed	{"EU":0.001}	intron_variant	rs182570599
2:217437701:A:G	G	1.0689	2	11743	0.01907	Obesity	217437701	A	0.456	2.344	Mixed	{}	intron_variant	rs915675814
2:217384359:G:A	A	0.9415	2	11743	0.02066	Obesity	217384359	G	0.4069	2.314	Mixed	{}	intron_variant	rs764058056
2:217249010:G:A	A	0.3481	2	11743	0.02149	Obesity	217249010	G	0.1514	2.299	Mixed	{"EU":0.001}	downstream_gene_variant	rs558872744
2:217302463:A:G	G	0.93	2	11743	0.022	Obesity	217302463	A	0.406	2.29	Mixed	{}	intron_variant	rs751402364
2:217342744:G:T	T	1.9628	2	11743	0.022	Obesity	217342744	G	0.857	2.29	Mixed	{}	intron_variant	["RPL37A"]
2:217369795:T:C	C	0.2089	2	11743	0.02239	Obesity	217369795	T	0.0915	2.284	Mixed	{"AA":0.0189	EA:0.1885	EU:0.0129
2:217446041:G:T	T	0.3051	2	11743	0.02334	Obesity	217446041	G	0.1345	2.268	Mixed	{"EA":0.005	EU:0.002	HS:0.0072
2:217247307:C:T	T	0.9176	2	11743	0.02387	Obesity	217247307	C	0.4062	2.259	Mixed	{"AA":0.0015	EA:0.0089	SA:0.001}
2:217385006:G:C	C	0.2968	2	11743	0.02625	Obesity	217385006	G	0.1336	2.222	Mixed	{"EA":0.0099	EU:0.002	HS:0.0115
2:217368241:C:T	T	0.1949	2	11743	0.03013	Obesity	217368241	C	0.0899	2.168	Mixed	{"AA":0.0764	EA:0.1915	EU:0.0129
2:217238094:A:AGT	AGT	1.0941	2	11743	0.03112	Obesity	217238094	A	0.5076	2.156	Mixed	{"EU":0.001	HS:0.0043}	upstream_gene_variant
2:217273196:C:T	T	-0.0618	2	11743	0.03163	Obesity	217273196	C	0.0287	-2.149	Mixed	{"AA":0.0234	EA:0.254	EU:0.3519
2:217275483:A:G	G	-0.0615	2	11743	0.03276	Obesity	217275483	A	0.0288	-2.135	Mixed	{"AA":0.0121	EA:0.255	EU:0.3509
2:217271587:T:A	A	-0.6738	2	11743	0.03611	Obesity	217271587	T	0.3215	-2.096	Mixed	{"EA":0.002}	intron_variant	rs79413337
2:217223522:T:A	A	0.8546	2	11743	0.03615	Obesity	217223522	T	0.4079	2.095	Mixed	{"EA":0.0099	SA:0.002}	intron_variant
2:217177643:C:CA	CA	-0.132	2	11743	0.03686	Obesity	217177643	C	0.0632	-2.087	Mixed	{"AA":0.8971	EA:0.9702	EU:0.8976
2:217205084:G:A	A	-0.1222	2	11743	0.03691	Obesity	217205084	G	0.0585	-2.087	Mixed	{"AA":0.0015	EU:0.0199	HS:0.0058}
2:217205547:G:C	C	0.8458	2	11743	0.03812	Obesity	217205547	G	0.4079	2.074	Mixed	{"EA":0.0069	SA:0.002}	intron_variant
2:217193721:T:C	C	0.8458	2	11743	0.03814	Obesity	217193721	T	0.4079	2.073	Mixed	{}	intron_variant	rs766150236
2:217188259:A:C	C	0.8446	2	11743	0.03843	Obesity	217188259	A	0.408	2.07	Mixed	{"EA":0.003	SA:0.002}	intron_variant
2:217267022:T:C	C	-0.0592	2	11743	0.04032	Obesity	217267022	T	0.0289	-2.05	Mixed	{"AA":0.1755	EA:0.2391	EU:0.3479
2:217270918:A:G	G	-0.0588	2	11743	0.04067	Obesity	217270918	A	0.0287	-2.047	Mixed	{"AA":0.1762	EA:0.2381	EU:0.3648
2:217270876:G:A	A	-0.0588	2	11743	0.0407	Obesity	217270876	G	0.0287	-2.047	Mixed	{"AA":0.1762	EA:0.2381	EU:0.3648
2:217270499:G:A	A	-0.0587	2	11743	0.04085	Obesity	217270499	G	0.0287	-2.045	Mixed	{"AA":0.093	EA:0.2381	EU:0.3648
2:217270450:A:G	G	-0.0587	2	11743	0.04092	Obesity	217270450	A	0.0287	-2.044	Mixed	{"AA":0.177	EA:0.2381	EU:0.3648
2:217270394:A:G	G	-0.0587	2	11743	0.04095	Obesity	217270394	A	0.0287	-2.044	Mixed	{"AA":0.1762	EA:0.2371	EU:0.3648
2:217270400:A:C	C	-0.0587	2	11743	0.04095	Obesity	217270400	A	0.0287	-2.044	Mixed	{"AA":0.1407	EA:0.2371	EU:0.3648
2:217269954:C:T	T	-0.0587	2	11743	0.04112	Obesity	217269954	C	0.0287	-2.042	Mixed	{"AA":0.1762	EA:0.2361	EU:0.3638
2:217270862:G:A	A	-0.0585	2	11743	0.04161	Obesity	217270862	G	0.0287	-2.037	Mixed	{"AA":0.1762	EA:0.2381	EU:0.3648
2:217269816:T:C	C	-0.0583	2	11743	0.04224	Obesity	217269816	T	0.0287	-2.031	Mixed	{"AA":0.1793	EA:0.2361	EU:0.3638
2:217269770:C:G	G	-0.0583	2	11743	0.04247	Obesity	217269770	C	0.0287	-2.029	Mixed	{"AA":0.1762	EA:0.2321	EU:0.3628
2:217269760:T:C	C	-0.0582	2	11743	0.04255	Obesity	217269760	T	0.0287	-2.028	Mixed	{"AA":0.1762	EA:0.2321	EU:0.3628
2:217269694:C:T	T	-0.0581	2	11743	0.04293	Obesity	217269694	C	0.0287	-2.024	Mixed	{"AA":0.1762	EA:0.2361	EU:0.3638
2:217277569:T:G	G	-0.0546	2	11743	0.04299	Obesity	217277569	T	0.027	-2.024	Mixed	{"AA":0.2874	EA:0.2877	EU:0.4742
2:217278202:A:G	G	-0.0546	2	11743	0.04299	Obesity	217278202	A	0.027	-2.024	Mixed	{"AA":0.2837	EA:0.2847	EU:0.4742
2:217266418:A:T	T	-0.0579	2	11743	0.04376	Obesity	217266418	A	0.0287	-2.016	Mixed	{"AA":0.18	EA:0.2371	EU:0.3638
2:217267521:CT:C	C	-0.0574	2	11743	0.04566	Obesity	217267521	CT	0.0287	-1.999	Mixed	{"AA":0.0129	EA:0.2371	EU:0.3638
2:217269167:C:T	T	-0.0573	2	11743	0.04582	Obesity	217269167	C	0.0287	-1.997	Mixed	{"AA":0.1762	EA:0.2361	EU:0.3638
2:217180253:A:G	G	0.1087	2	11743	0.04588	Obesity	217180253	A	0.0544	1.996	Mixed	{"AA":0.0061	EA:0.1667	EU:0.0606
2:217420113:G:T	T	0.9136	2	11743	0.04593	Obesity	217420113	G	0.4577	1.996	Mixed	{"EU":0.001	HS:0.0014}	intron_variant
2:217183289:G:A	A	0.1086	2	11743	0.04609	Obesity	217183289	G	0.0545	1.995	Mixed	{"AA":0.0061	EA:0.1677	EU:0.0606
2:217253059:A:C	C	-1.062	2	11743	0.04611	Obesity	217253059	A	0.5325	-1.994	Mixed	{}	intron_variant	rs1454286262
2:217387026:G:T	T	0.5013	2	11743	0.04648	Obesity	217387026	G	0.2518	1.991	Mixed	{"EU":0.002}	intron_variant	rs545885696
2:217268970:A:C	C	-0.0571	2	11743	0.04657	Obesity	217268970	A	0.0287	-1.99	Mixed	{"AA":0.177	EA:0.2371	EU:0.3638
2:217269054:C:T	T	-0.0571	2	11743	0.04657	Obesity	217269054	C	0.0287	-1.99	Mixed	{"AA":0.1762	EA:0.2361	EU:0.3638
2:217268584:C:T	T	-0.0571	2	11743	0.04661	Obesity	217268584	C	0.0287	-1.99	Mixed	{"AA":0.1762	EA:0.2371	EU:0.3638
2:217268594:G:A	A	-0.0571	2	11743	0.04661	Obesity	217268594	G	0.0287	-1.99	Mixed	{"AA":0.1762	EA:0.2371	EU:0.3638
2:217268748:A:G	G	-0.0571	2	11743	0.04661	Obesity	217268748	A	0.0287	-1.99	Mixed	{"AA":0.1762	EA:0.2371	EU:0.3638
2:217268809:A:C	C	-0.0571	2	11743	0.04661	Obesity	217268809	A	0.0287	-1.99	Mixed	{"AA":0.1762	EA:0.2371	EU:0.3638
2:217268645:G:A	A	-0.0571	2	11743	0.04689	Obesity	217268645	G	0.0287	-1.987	Mixed	{"AA":0.177	EA:0.2371	EU:0.3638
2:217266117:T:G	G	-0.057	2	11743	0.04706	Obesity	217266117	T	0.0287	-1.986	Mixed	{"AA":0.0129	EA:0.2371	EU:0.3638
2:217268212:G:GA	GA	-0.057	2	11743	0.0472	Obesity	217268212	G	0.0287	-1.985	Mixed	{"AA":0.1762	EA:0.2361	EU:0.3638
2:217265833:T:G	G	-0.057	2	11743	0.04722	Obesity	217265833	T	0.0287	-1.984	Mixed	{"AA":0.18	EA:0.2371	EU:0.3638
2:217267156:A:G	G	-0.057	2	11743	0.04722	Obesity	217267156	A	0.0287	-1.984	Mixed	{"AA":0.18	EA:0.2371	EU:0.3638
2:217267193:G:T	T	-0.057	2	11743	0.04722	Obesity	217267193	G	0.0287	-1.984	Mixed	{"AA":0.1762	EA:0.2371	EU:0.3638
2:217267224:G:A	A	-0.057	2	11743	0.04722	Obesity	217267224	G	0.0287	-1.984	Mixed	{"AA":0.1762	EA:0.2371	EU:0.3638
2:217266705:G:A	A	-0.057	2	11743	0.04725	Obesity	217266705	G	0.0287	-1.984	Mixed	{"AA":0.18	EA:0.2371	EU:0.3638
2:217266013:T:C	C	-0.0569	2	11743	0.0475	Obesity	217266013	T	0.0287	-1.982	Mixed	{"AA":0.18	EA:0.2371	EU:0.3638
2:217213245:T:C	C	-0.4033	2	11743	0.04866	Obesity	217213245	T	0.2046	-1.972	Mixed	{"AA":0.0008	EU:0.0169	HS:0.0086
2:217282212:C:G	G	-0.053	2	11743	0.04934	Obesity	217282212	C	0.027	-1.966	Mixed	{"AA":0.2852	EA:0.2996	EU:0.5129
2:217263385:T:C	C	-0.0564	2	11743	0.04959	Obesity	217263385	T	0.0287	-1.963	Mixed	{"AA":0.1876	EA:0.2371	EU:0.3628
2:217262504:T:G	G	-0.0563	2	11743	0.04987	Obesity	217262504	T	0.0287	-1.961	Mixed	{"AA":0.1876	EA:0.2371	EU:0.3628
2:217264888:C:T	T	-0.0563	2	11743	0.05009	Obesity	217264888	C	0.0287	-1.959	Mixed	{"AA":0.0673	EA:0.2371	EU:0.3638
2:217265045:A:T	T	-0.0563	2	11743	0.05009	Obesity	217265045	A	0.0287	-1.959	Mixed	{"AA":0.1808	EA:0.2371	EU:0.3638
2:217265013:T:C	C	-0.0562	2	11743	0.05011	Obesity	217265013	T	0.0287	-1.959	Mixed	{"AA":0.1815	EA:0.2371	EU:0.3638
2:217263829:C:CTT	CTT	-0.0562	2	11743	0.05015	Obesity	217263829	C	0.0287	-1.959	Mixed	{"AA":0.0673	EA:0.2371	EU:0.3628
2:217264670:T:G	G	-0.0562	2	11743	0.05015	Obesity	217264670	T	0.0287	-1.959	Mixed	{"AA":0.1808	EA:0.2371	EU:0.3638
2:217262601:C:G	G	-0.0562	2	11743	0.05022	Obesity	217262601	C	0.0287	-1.958	Mixed	{"AA":0.1876	EA:0.2371	EU:0.3628
2:217263242:G:T	T	-0.0562	2	11743	0.05022	Obesity	217263242	G	0.0287	-1.958	Mixed	{"AA":0.1876	EA:0.2371	EU:0.3628
2:217263286:A:G	G	-0.0562	2	11743	0.05022	Obesity	217263286	A	0.0287	-1.958	Mixed	{"AA":0.1876	EA:0.2371	EU:0.3628
2:217261995:T:TA	TA	-0.0562	2	11743	0.05023	Obesity	217261995	T	0.0287	-1.958	Mixed	{"AA":0.0129	EA:0.2361	EU:0.3628
2:217261321:A:T	T	-0.0562	2	11743	0.05025	Obesity	217261321	A	0.0287	-1.958	Mixed	{"AA":0.1868	EA:0.2371	EU:0.3638
2:217259828:G:GT	GT	-0.0562	2	11743	0.0503	Obesity	217259828	G	0.0287	-1.957	Mixed	{"AA":0.0734	EA:0.2371	EU:0.3618
2:217259831:G:GGAAGA	GGAAGA	-0.0562	2	11743	0.0503	Obesity	217259831	G	0.0287	-1.957	Mixed	{"AA":0.0734	EA:0.2371	EU:0.3628
2:217259832:C:CA	CA	-0.0562	2	11743	0.0503	Obesity	217259832	C	0.0287	-1.957	Mixed	{"AA":0.0734	EA:0.2371	EU:0.3628
2:217260556:G:A	A	-0.0562	2	11743	0.0503	Obesity	217260556	G	0.0287	-1.957	Mixed	{"AA":0.0129	EA:0.2371	EU:0.3628
2:217204795:C:G	G	-0.4007	2	11743	0.05073	Obesity	217204795	C	0.2051	-1.954	Mixed	{"AA":0.0008	EU:0.0169	HS:0.0086
2:217267910:A:G	G	-0.056	2	11743	0.05122	Obesity	217267910	A	0.0287	-1.95	Mixed	{"AA":0.0673	EA:0.2371	EU:0.3648
2:217208200:C:A	A	0.0848	2	11743	0.05159	Obesity	217208200	C	0.0436	1.947	Mixed	{"AA":0.0658	EA:0.2123	EU:0.1203
2:217208201:C:T	T	0.0848	2	11743	0.0516	Obesity	217208201	C	0.0436	1.946	Mixed	{"AA":0.0658	EA:0.2123	EU:0.1193
2:217186252:A:T	T	0.1022	2	11743	0.05192	Obesity	217186252	A	0.0526	1.944	Mixed	{"AA":0.0061	EA:0.1429	EU:0.0795
2:217287533:A:G	G	0.3723	2	11743	0.05298	Obesity	217287533	A	0.1924	1.935	Mixed	{"EU":0.001}	intron_variant	rs536290141
2:217223284:T:C	C	0.5006	2	11743	0.05375	Obesity	217223284	T	0.2595	1.929	Mixed	{"AA":0.0008	EA:0.0774	EU:0.001
2:217270093:G:C	C	-0.0542	2	11743	0.05403	Obesity	217270093	G	0.0282	-1.927	Mixed	{"AA":0.3374	EA:0.2589	EU:0.4056
2:217323765:GACAA:G	G	0.2948	2	11743	0.05409	Obesity	217323765	GACAA	0.1531	1.926	Mixed	{}	intron_variant	rs772848166
2:217261960:C:T	T	-0.0552	2	11743	0.05444	Obesity	217261960	C	0.0287	-1.923	Mixed	{"AA":0.1876	EA:0.2371	EU:0.3628
2:217263168:G:A	A	-0.6102	2	11743	0.05814	Obesity	217263168	G	0.3221	-1.895	Mixed	{"EA":0.0099	EU:0.001	HS:0.0029}
2:217324431:G:A	A	0.9222	2	11743	0.05869	Obesity	217324431	G	0.4878	1.891	Mixed	{}	intron_variant	rs1307312999
2:217303720:G:A	A	-0.6548	2	11743	0.05918	Obesity	217303720	G	0.347	-1.887	Mixed	{"EU":0.001	HS:0.0058}	intron_variant
2:217294871:G:A	A	0.1658	2	11743	0.06027	Obesity	217294871	G	0.0882	1.879	Mixed	{"AA":0.0008	EU:0.0169	HS:0.0058}
2:217309333:C:A	A	0.94	2	11743	0.06038	Obesity	217309333	C	0.5005	1.878	Mixed	{}	intron_variant	rs1004627726
2:217336056:T:G	G	-0.4266	2	11743	0.06054	Obesity	217336056	T	0.2273	-1.877	Mixed	{"EU":0.006}	intron_variant	rs140756179
2:217273951:A:C	C	-0.8717	2	11743	0.0611	Obesity	217273951	A	0.4655	-1.873	Mixed	{"EU":0.004	HS:0.0029}	intron_variant
2:217289866:C:T	T	-0.7063	2	11743	0.06176	Obesity	217289866	C	0.3781	-1.868	Mixed	{"SA":0.001}	intron_variant	rs572476804
2:217353793:C:T	T	-0.5505	2	11743	0.062	Obesity	217353793	C	0.295	-1.866	Mixed	{}	intron_variant	rs985256627
2:217412757:A:C	C	0.3588	2	11743	0.06222	Obesity	217412757	A	0.1924	1.865	Mixed	{}	intron_variant	rs1054714269
2:217379167:A:G	G	0.1135	2	11743	0.06414	Obesity	217379167	A	0.0613	1.851	Mixed	{"AA":0.0015	EU:0.0268	HS:0.0144
2:217199418:C:T	T	0.1082	2	11743	0.06415	Obesity	217199418	C	0.0584	1.851	Mixed	{"AA":0.0076	EA:0.127	EU:0.0726
2:217195341:G:A	A	0.1082	2	11743	0.06416	Obesity	217195341	G	0.0584	1.851	Mixed	{"AA":0.0076	EA:0.128	EU:0.0726
2:217197867:GA:G	G	0.1082	2	11743	0.06419	Obesity	217197867	GA	0.0584	1.851	Mixed	{"AA":0.0076	EA:0.127	EU:0.0726
2:217194060:C:T	T	0.1081	2	11743	0.06431	Obesity	217194060	C	0.0585	1.85	Mixed	{"AA":0.0076	EA:0.129	EU:0.0726
2:217263742:G:A	A	-0.0501	2	11743	0.06456	Obesity	217263742	G	0.0271	-1.848	Mixed	{"AA":0.7262	EA:0.4296	EU:0.5
2:217191570:A:G	G	0.104	2	11743	0.06479	Obesity	217191570	A	0.0563	1.847	Mixed	{"AA":0.0061	EA:0.13	EU:0.0736
2:217180848:C:T	T	-0.6769	2	11743	0.06514	Obesity	217180848	C	0.367	-1.844	Mixed	{}	intron_variant	rs1393854248
2:217239643:G:A	A	-0.4752	2	11743	0.06619	Obesity	217239643	G	0.2587	-1.837	Mixed	{"EU":0.0109	HS:0.0043}	upstream_gene_variant
2:217329800:C:T	T	-0.7667	2	11743	0.06632	Obesity	217329800	C	0.4175	-1.836	Mixed	{}	intron_variant	rs773452275
2:217375818:A:G	G	-0.7651	2	11743	0.06636	Obesity	217375818	A	0.4167	-1.836	Mixed	{"EU":0.001}	intron_variant	rs191483368
2:217186171:G:T	T	0.0976	2	11743	0.06703	Obesity	217186171	G	0.0533	1.831	Mixed	{"AA":0.3411	EA:0.1538	EU:0.0795
2:217370581:C:G	G	-0.5257	2	11743	0.06746	Obesity	217370581	C	0.2875	-1.829	Mixed	{}	intron_variant	rs777963538
2:217430034:C:T	T	-0.5358	2	11743	0.06792	Obesity	217430034	C	0.2935	-1.826	Mixed	{}	intron_variant	rs923300748
2:217199884:C:T	T	0.1068	2	11743	0.06795	Obesity	217199884	C	0.0585	1.825	Mixed	{"AA":0.3321	EA:0.129	EU:0.0726
2:217202537:C:T	T	0.1064	2	11743	0.06857	Obesity	217202537	C	0.0584	1.821	Mixed	{"AA":0.0076	EA:0.1369	EU:0.0726
2:217183485:A:G	G	-0.12	2	11743	0.07004	Obesity	217183485	A	0.0663	-1.812	Mixed	{"EU":0.0408	HS:0.0389	SA:0.0133}
2:217215126:C:T	T	-0.7678	2	11743	0.07141	Obesity	217215126	C	0.4259	-1.803	Mixed	{"EU":0.0089	HS:0.0014}	intron_variant
2:217399365:T:C	C	-0.1419	2	11743	0.07278	Obesity	217399365	T	0.0791	-1.794	Mixed	{"EU":0.0199	HS:0.0029	SA:0.0041}
2:217250911:T:C	C	0.2452	2	11743	0.07284	Obesity	217250911	T	0.1367	1.794	Mixed	{"AA":0.0779	EA:0.1637	EU:0.006
2:217253277:C:T	T	-0.0525	2	11743	0.07399	Obesity	217253277	C	0.0294	-1.787	Mixed	{"AA":0.0658	EA:0.2391	EU:0.336
2:217250649:T:C	C	-0.3326	2	11743	0.07447	Obesity	217250649	T	0.1865	-1.784	Mixed	{"AA":0.0008	EU:0.002	HS:0.0014
2:217267566:A:G	G	-0.332	2	11743	0.0751	Obesity	217267566	A	0.1865	-1.78	Mixed	{"EU":0.001	SA:0.0041}	intron_variant
2:217290634:C:A	A	-0.6733	2	11743	0.0751	Obesity	217290634	C	0.3783	-1.78	Mixed	{}	intron_variant	rs996935311
2:217267367:T:C	C	-0.332	2	11743	0.07512	Obesity	217267367	T	0.1865	-1.78	Mixed	{"AA":0.0008	EU:0.002	HS:0.0014
2:217252118:G:T	T	-0.0536	2	11743	0.07594	Obesity	217252118	G	0.0302	-1.775	Mixed	{"AA":0.1604	EA:0.2381	EU:0.3121
2:217253042:A:T	T	-0.0521	2	11743	0.07608	Obesity	217253042	A	0.0294	-1.774	Mixed	{"AA":0.1619	EA:0.2391	EU:0.336
2:217253099:C:A	A	-0.0521	2	11743	0.07608	Obesity	217253099	C	0.0294	-1.774	Mixed	{"AA":0.0658	EA:0.2391	EU:0.336
2:217420482:G:C	C	0.4928	2	11743	0.07661	Obesity	217420482	G	0.2783	1.771	Mixed	{}	intron_variant	rs995436279
2:217250099:C:G	G	-0.052	2	11743	0.077	Obesity	217250099	C	0.0294	-1.768	Mixed	{"AA":0.0121	EA:0.2411	EU:0.336
2:217332054:C:T	T	-0.0492	2	11743	0.07891	Obesity	217332054	C	0.028	-1.757	Mixed	{"AA":0.0386	EA:0.2589	EU:0.3449
2:217357085:C:T	T	-1.1282	2	11743	0.08155	Obesity	217357085	C	0.6477	-1.742	Mixed	{}	intron_variant	rs770659637
2:217236600:C:A	A	-1.6393	2	11743	0.08222	Obesity	217236600	C	0.9432	-1.738	Mixed	{}	5_prime_UTR_variant	["MARCH4"]
2:217306365:A:G	G	0.6615	2	11743	0.08401	Obesity	217306365	A	0.3828	1.728	Mixed	{"EU":0.002	HS:0.0043	SA:0.001}
2:217205832:G:A	A	0.1003	2	11743	0.08602	Obesity	217205832	G	0.0584	1.717	Mixed	{"AA":0.0484	EA:0.1577	EU:0.0716
2:217256031:C:A	A	-0.0501	2	11743	0.08821	Obesity	217256031	C	0.0294	-1.705	Mixed	{"AA":0.0658	EA:0.2391	EU:0.336
2:217400605:G:A	A	-0.1968	2	11743	0.08839	Obesity	217400605	G	0.1155	-1.704	Mixed	{"AA":0.0764	EA:0.0129	EU:0.0139
2:217403612:T:C	C	-0.1966	2	11743	0.08863	Obesity	217403612	T	0.1155	-1.703	Mixed	{"AA":0.053	EA:0.0129	EU:0.0159
2:217281899:G:A	A	0.2344	2	11743	0.09103	Obesity	217281899	G	0.1387	1.69	Mixed	{"AA":0.146	EA:0.1637	EU:0.008
2:217280824:T:C	C	0.2344	2	11743	0.09107	Obesity	217280824	T	0.1387	1.69	Mixed	{"AA":0.146	EA:0.1637	EU:0.008
2:217285407:A:G	G	0.2344	2	11743	0.09107	Obesity	217285407	A	0.1387	1.69	Mixed	{"AA":0.1467	EA:0.1637	EU:0.008
2:217279116:G:A	A	0.2344	2	11743	0.09108	Obesity	217279116	G	0.1387	1.69	Mixed	{"AA":0.0809	EA:0.1637	EU:0.007
2:217284574:G:A	A	0.2344	2	11743	0.09111	Obesity	217284574	G	0.1387	1.69	Mixed	{"AA":0.1573	EA:0.1637	EU:0.008
2:217288388:G:C	C	0.2342	2	11743	0.09131	Obesity	217288388	G	0.1387	1.689	Mixed	{"AA":0.07382	EA:0.1566	EU:0.0102
2:217284609:C:T	T	-0.3859	2	11743	0.0914	Obesity	217284609	C	0.2286	-1.688	Mixed	{"AA":0.0008	EU:0.001}	intron_variant
2:217282648:G:A	A	0.2341	2	11743	0.09144	Obesity	217282648	G	0.1387	1.688	Mixed	{"AA":0.1573	EA:0.1637	EU:0.008
2:217425072:A:G	G	-0.5824	2	11743	0.09162	Obesity	217425072	A	0.3452	-1.687	Mixed	{"AA":0.0008	EU:0.004	HS:0.0029}
2:217207322:A:G	G	0.0985	2	11743	0.09177	Obesity	217207322	A	0.0584	1.686	Mixed	{"AA":0.0477	EA:0.126	EU:0.0716
2:217275451:T:C	C	0.2339	2	11743	0.09184	Obesity	217275451	T	0.1387	1.686	Mixed	{"AA":0.084	EA:0.1617	EU:0.007
2:217275272:C:G	G	0.2338	2	11743	0.09192	Obesity	217275272	C	0.1387	1.685	Mixed	{"AA":0.1657	EA:0.1617	EU:0.008
2:217275083:T:C	C	0.2337	2	11743	0.09206	Obesity	217275083	T	0.1387	1.685	Mixed	{"AA":0.1702	EA:0.1627	EU:0.008
2:217425459:G:C	C	-0.5815	2	11743	0.09214	Obesity	217425459	G	0.3453	-1.684	Mixed	{"EU":0.004	HS:0.0029}	intron_variant
2:217333830:C:T	T	0.233	2	11743	0.09304	Obesity	217333830	C	0.1387	1.68	Mixed	{"AA":0.0696	EA:0.1716	EU:0.007
2:217273426:G:A	A	0.2329	2	11743	0.09315	Obesity	217273426	G	0.1387	1.679	Mixed	{"AA":0.1702	EA:0.1617	EU:0.008
2:217292910:A:G	G	0.2328	2	11743	0.09318	Obesity	217292910	A	0.1386	1.679	Mixed	{"AA":0.0877	EA:0.1696	EU:0.007
2:217293824:C:G	G	0.2327	2	11743	0.09328	Obesity	217293824	C	0.1386	1.678	Mixed	{"AA":0.0174	EA:0.1706	EU:0.007
2:217294009:T:A	A	0.2327	2	11743	0.09328	Obesity	217294009	T	0.1386	1.678	Mixed	{"AA":0.0877	EA:0.1696	EU:0.007
2:217294943:A:T	T	0.2327	2	11743	0.0933	Obesity	217294943	A	0.1386	1.678	Mixed	{"AA":0.0877	EA:0.1696	EU:0.007
2:217295237:A:G	G	0.2327	2	11743	0.0933	Obesity	217295237	A	0.1386	1.678	Mixed	{"AA":0.093	EA:0.1696	EU:0.007
2:217294763:A:G	G	0.2327	2	11743	0.09331	Obesity	217294763	A	0.1386	1.678	Mixed	{"AA":0.0877	EA:0.1696	EU:0.007
2:217296385:G:C	C	0.2327	2	11743	0.09331	Obesity	217296385	G	0.1386	1.678	Mixed	{"AA":0.0885	EA:0.1696	EU:0.007
2:217298260:G:A	A	0.2326	2	11743	0.09332	Obesity	217298260	G	0.1386	1.678	Mixed	{"AA":0.0877	EA:0.1726	EU:0.007
2:217298752:C:T	T	0.2326	2	11743	0.09332	Obesity	217298752	C	0.1386	1.678	Mixed	{"AA":0.0877	EA:0.1726	EU:0.007
2:217300538:TG:T	T	0.2326	2	11743	0.09332	Obesity	217300538	TG	0.1386	1.678	Mixed	{"AA":0.0885	EA:0.1726	EU:0.007
2:217301754:G:C	C	0.2326	2	11743	0.09332	Obesity	217301754	G	0.1386	1.678	Mixed	{"AA":0.0885	EA:0.1726	EU:0.007
2:217302625:C:T	T	0.2326	2	11743	0.09332	Obesity	217302625	C	0.1386	1.678	Mixed	{"AA":0.0885	EA:0.1726	EU:0.007
2:217302804:C:T	T	0.2326	2	11743	0.09332	Obesity	217302804	C	0.1386	1.678	Mixed	{"AA":0.0885	EA:0.1726	EU:0.007
2:217302869:C:T	T	0.2326	2	11743	0.09332	Obesity	217302869	C	0.1386	1.678	Mixed	{"AA":0.0885	EA:0.1726	EU:0.007
2:217303087:T:C	C	0.2326	2	11743	0.09332	Obesity	217303087	T	0.1386	1.678	Mixed	{"AA":0.0885	EA:0.1726	EU:0.007
2:217303635:C:T	T	0.2326	2	11743	0.09332	Obesity	217303635	C	0.1386	1.678	Mixed	{"AA":0.0885	EA:0.1726	EU:0.007
2:217304240:C:T	T	0.2326	2	11743	0.09335	Obesity	217304240	C	0.1386	1.678	Mixed	{"AA":0.0885	EA:0.1726	EU:0.007
2:217273062:C:T	T	0.2327	2	11743	0.09337	Obesity	217273062	C	0.1387	1.678	Mixed	{"AA":0.1422	EA:0.1617	EU:0.007
2:217273100:C:T	T	0.2327	2	11743	0.09337	Obesity	217273100	C	0.1387	1.678	Mixed	{"AA":0.1702	EA:0.1617	EU:0.008
2:217305935:C:T	T	0.2326	2	11743	0.09337	Obesity	217305935	C	0.1386	1.678	Mixed	{"AA":0.1967	EA:0.1726	EU:0.008
2:217307572:G:A	A	0.2326	2	11743	0.09338	Obesity	217307572	G	0.1386	1.678	Mixed	{"AA":0.1967	EA:0.1726	EU:0.008
2:217330200:G:GT	GT	0.2326	2	11743	0.0934	Obesity	217330200	G	0.1387	1.678	Mixed	{"AA":0.0371	EA:0.0337	EU:0.003
2:217330202:C:CA	CA	0.2326	2	11743	0.0934	Obesity	217330202	C	0.1387	1.678	Mixed	{}	intron_variant	rs145550132
2:217313044:C:T	T	0.2326	2	11743	0.09342	Obesity	217313044	C	0.1386	1.678	Mixed	{"AA":0.2912	EA:0.1726	EU:0.008
2:217313941:A:G	G	0.2326	2	11743	0.09345	Obesity	217313941	A	0.1386	1.677	Mixed	{"AA":0.1664	EA:0.1726	EU:0.008
2:217314864:C:T	T	0.2325	2	11743	0.09346	Obesity	217314864	C	0.1386	1.677	Mixed	{"AA":0.1664	EA:0.1726	EU:0.008
2:217315364:A:C	C	0.2325	2	11743	0.09346	Obesity	217315364	A	0.1386	1.677	Mixed	{"AA":0.2905	EA:0.1726	EU:0.008
2:217324122:A:G	G	0.2325	2	11743	0.09348	Obesity	217324122	A	0.1386	1.677	Mixed	{"AA":0.2943	EA:0.1726	EU:0.008
2:217319077:ATACT:GTACT	GTACT	0.2325	2	11743	0.09349	Obesity	217319077	ATACT	0.1386	1.677	Mixed	{"AA":0.0174	EA:0.1726	EU:0.007
2:217322133:T:A	A	0.2325	2	11743	0.0935	Obesity	217322133	T	0.1386	1.677	Mixed	{"AA":0.0885	EA:0.1736	EU:0.007
2:217325443:A:T	T	0.2325	2	11743	0.0935	Obesity	217325443	A	0.1386	1.677	Mixed	{"AA":0.0885	EA:0.1726	EU:0.007
2:217326797:C:T	T	0.2325	2	11743	0.09352	Obesity	217326797	C	0.1386	1.677	Mixed	{"AA":0.0877	EA:0.1726	EU:0.007
2:217259983:A:T	T	0.6546	2	11743	0.09366	Obesity	217259983	A	0.3905	1.676	Mixed	{"EU":0.006	HS:0.0029}	intron_variant
2:217308379:T:C	C	-0.3817	2	11743	0.09499	Obesity	217308379	T	0.2286	-1.67	Mixed	{"AA":0.0008	EU:0.001}	intron_variant
2:217299186:T:A	A	0.2313	2	11743	0.095	Obesity	217299186	T	0.1386	1.67	Mixed	{"AA":0.0877	EA:0.1726	EU:0.007
2:217278537:T:C	C	1.49	2	11743	0.09518	Obesity	217278537	T	0.8929	1.669	Mixed	{}	intron_variant	rs1384546186
2:217270969:C:T	T	0.2314	2	11743	0.0952	Obesity	217270969	C	0.1387	1.669	Mixed	{"AA":0.0885	EA:0.1647	EU:0.006
2:217297418:A:G	G	0.2311	2	11743	0.09524	Obesity	217297418	A	0.1385	1.668	Mixed	{"AA":0.07313	EA:0.1562	EU:0.01046
2:217274236:G:C	C	1.4895	2	11743	0.09526	Obesity	217274236	G	0.8928	1.668	Mixed	{}	intron_variant	rs776617147
2:217295030:T:C	C	-0.517	2	11743	0.09579	Obesity	217295030	T	0.3104	-1.666	Mixed	{}	intron_variant	rs753153643
2:217258031:A:G	G	1.4876	2	11743	0.09601	Obesity	217258031	A	0.8937	1.665	Mixed	{}	intron_variant	rs991809659
2:217270115:G:A	A	0.2308	2	11743	0.09611	Obesity	217270115	G	0.1387	1.664	Mixed	{"AA":0.0885	EA:0.1667	EU:0.006
2:217384482:G:A	A	-0.0466	2	11743	0.09661	Obesity	217384482	G	0.0281	-1.662	Mixed	{"AA":0.0393	EA:0.2212	EU:0.336
2:217369186:A:G	G	-0.0465	2	11743	0.09748	Obesity	217369186	A	0.0281	-1.657	Mixed	{"AA":0.0166	EA:0.2202	EU:0.336
2:217318752:G:A	A	0.1621	2	11743	0.09818	Obesity	217318752	G	0.098	1.654	Mixed	{"AA":0.0015	EU:0.0437	HS:0.0331
2:217252413:C:T	T	-0.0451	2	11743	0.1	Obesity	217252413	C	0.0274	-1.645	Mixed	{"AA":0.7231	EA:0.4306	EU:0.4732
2:217181872:C:T	T	0.1312	2	11743	0.1019	Obesity	217181872	C	0.0802	1.636	Mixed	{"EU":0.0179	HS:0.0029}	intron_variant
2:217443320:A:G	G	-0.4253	2	11743	0.1022	Obesity	217443320	A	0.2602	-1.634	Mixed	{"EU":0.001}	intron_variant	rs191267355
2:217226858:G:T	T	-0.3881	2	11743	0.1026	Obesity	217226858	G	0.2377	-1.632	Mixed	{"AA":0.0008	EU:0.0209	HS:0.0058
2:217258369:T:A	A	0.2251	2	11743	0.1043	Obesity	217258369	T	0.1386	1.624	Mixed	{"AA":0.0787	EA:0.1617	EU:0.006
2:217266449:C:T	T	0.2249	2	11743	0.1045	Obesity	217266449	C	0.1385	1.623	Mixed	{"AA":0.0855	EA:0.1657	EU:0.006
2:217194971:T:C	C	1.2292	2	11743	0.1048	Obesity	217194971	T	0.7578	1.622	Mixed	{}	intron_variant	rs1017123977
2:217422660:G:T	T	0.089	2	11743	0.107	Obesity	217422660	G	0.0552	1.612	Mixed	{"AA":0.0008	EU:0.0378	HS:0.0231
2:217179790:G:T	T	0.7277	2	11743	0.1072	Obesity	217179790	G	0.4518	1.611	Mixed	{"EU":0.001}	intron_variant	rs187328202
2:217292574:CAT:C	C	-0.299	2	11743	0.1078	Obesity	217292574	CAT	0.1859	-1.608	Mixed	{"EU":0.002	SA:0.0031}	intron_variant
2:217253045:C:CAG	CAG	-0.0441	2	11743	0.1079	Obesity	217253045	C	0.0274	-1.608	Mixed	{"AA":0.7224	EA:0.4306	EU:0.4722
2:217362873:C:G	G	0.228	2	11743	0.108	Obesity	217362873	C	0.1419	1.607	Mixed	{"EA":0.002	EU:0.002	HS:0.0115}
2:217251574:A:G	G	-0.044	2	11743	0.1085	Obesity	217251574	A	0.0274	-1.605	Mixed	{"AA":0.7186	EA:0.4306	EU:0.4732
2:217376553:G:C	C	-0.4781	2	11743	0.1085	Obesity	217376553	G	0.2979	-1.605	Mixed	{}	intron_variant	rs963109728
2:217276553:C:T	T	-0.9687	2	11743	0.1086	Obesity	217276553	C	0.6037	-1.605	Mixed	{}	intron_variant	rs761214240
2:217291990:T:G	G	0.2248	2	11743	0.1091	Obesity	217291990	T	0.1403	1.602	Mixed	{"AA":0.0877	EA:0.1696	EU:0.007
2:217358259:T:A	A	0.3582	2	11743	0.1091	Obesity	217358259	T	0.2236	1.602	Mixed	{"EU":0.001}	intron_variant	rs534568626
2:217381764:G:A	A	-0.0448	2	11743	0.1104	Obesity	217381764	G	0.0281	-1.596	Mixed	{"AA":0.0189	EA:0.2212	EU:0.336
2:217292107:C:T	T	0.2235	2	11743	0.111	Obesity	217292107	C	0.1402	1.594	Mixed	{"AA":0.09	EA:0.1696	EU:0.007
2:217437640:C:T	T	-0.4467	2	11743	0.1114	Obesity	217437640	C	0.2806	-1.592	Mixed	{"EU":0.002}	intron_variant	rs191445176
2:217256027:T:C	C	-0.0436	2	11743	0.1116	Obesity	217256027	T	0.0274	-1.591	Mixed	{"AA":0.7247	EA:0.4306	EU:0.4732
2:217348714:T:C	C	0.2556	2	11743	0.1129	Obesity	217348714	T	0.1612	1.585	Mixed	{"AA":0.1498	EA:0.1706	EU:0.001
2:217346694:T:C	C	0.2555	2	11743	0.113	Obesity	217346694	T	0.1612	1.585	Mixed	{"AA":0.1498	EA:0.1706	EU:0.001
2:217350872:C:T	T	0.2555	2	11743	0.113	Obesity	217350872	C	0.1612	1.585	Mixed	{"AA":0.1498	EA:0.1706	EU:0.001
2:217350936:C:A	A	0.2555	2	11743	0.113	Obesity	217350936	C	0.1612	1.585	Mixed	{"AA":0.0166	EA:0.1706	SA:0.0061}
2:217351554:A:G	G	0.2555	2	11743	0.113	Obesity	217351554	A	0.1612	1.585	Mixed	{"AA":0.1498	EA:0.1706	EU:0.001
2:217351833:G:A	A	0.2555	2	11743	0.113	Obesity	217351833	G	0.1612	1.585	Mixed	{"AA":0.1498	EA:0.1706	EU:0.001
2:217256933:A:G	G	-0.0434	2	11743	0.1134	Obesity	217256933	A	0.0274	-1.583	Mixed	{"AA":0.6861	EA:0.4315	EU:0.4722
2:217292073:G:C	C	0.2551	2	11743	0.1136	Obesity	217292073	G	0.1612	1.582	Mixed	{"EA":0.1667	EU:0.001	SA:0.0061}
2:217179091:G:A	A	0.2689	2	11743	0.114	Obesity	217179091	G	0.1701	1.58	Mixed	{}	intron_variant	rs894402479
2:217376330:A:G	G	0.2546	2	11743	0.1142	Obesity	217376330	A	0.1612	1.58	Mixed	{"EA":0.1617	SA:0.0061}	intron_variant
2:217377781:T:A	A	-0.0442	2	11743	0.1157	Obesity	217377781	T	0.0281	-1.573	Mixed	{"AA":0.0166	EA:0.2202	EU:0.336
2:217375851:C:T	T	-0.0442	2	11743	0.1158	Obesity	217375851	C	0.0281	-1.573	Mixed	{"AA":0.0166	EA:0.2202	EU:0.337
2:217331045:C:T	T	-2.4372	2	11743	0.1164	Obesity	217331045	C	1.5524	-1.57	Mixed	{}	intron_variant	rs1264240794
2:217350608:C:T	T	0.2525	2	11743	0.1169	Obesity	217350608	C	0.161	1.568	Mixed	{"AA":0.1498	EA:0.1706	EU:0.001
2:217408812:G:A	A	-0.1706	2	11743	0.1169	Obesity	217408812	G	0.1088	-1.568	Mixed	{"AA":0.5333	EA:0.0129	EU:0.0249
2:217409385:C:T	T	-0.1705	2	11743	0.1171	Obesity	217409385	C	0.1088	-1.567	Mixed	{"AA":0.5424	EA:0.0129	EU:0.0249
2:217409475:G:A	A	-0.1703	2	11743	0.1176	Obesity	217409475	G	0.1088	-1.565	Mixed	{"AA":0.5424	EA:0.0129	EU:0.0249
2:217439304:G:C	C	-0.542	2	11743	0.1206	Obesity	217439304	G	0.3492	-1.552	Mixed	{}	intron_variant	rs778024326
2:217257803:G:A	A	-0.0456	2	11743	0.1209	Obesity	217257803	G	0.0294	-1.551	Mixed	{"AA":0.1611	EA:0.2381	EU:0.336
2:217276927:T:C	C	0.2151	2	11743	0.121	Obesity	217276927	T	0.1387	1.551	Mixed	{"AA":0.1581	EA:0.1667	EU:0.008
2:217407227:G:A	A	0.2493	2	11743	0.1222	Obesity	217407227	G	0.1613	1.546	Mixed	{"AA":0.0008	EA:0.004}	intron_variant
2:217252621:C:G	G	-0.0423	2	11743	0.1228	Obesity	217252621	C	0.0274	-1.543	Mixed	{"AA":0.7247	EA:0.4306	EU:0.4732
2:217200102:G:A	A	0.7512	2	11743	0.124	Obesity	217200102	G	0.4883	1.538	Mixed	{"EU":0.001}	intron_variant	rs189302243
2:217226249:TCTACATAGTTCCTGCCAAGCAGA:T	T	0.2915	2	11743	0.1241	Obesity	217226249	TCTACATAGTTCCTGCCAAGCAGA	0.1895	1.538	Mixed	{"EU":0.003}	intron_variant	rs562331945
2:217347193:G:A	A	0.1468	2	11743	0.1254	Obesity	217347193	G	0.0958	1.532	Mixed	{"AA":0.0008	EU:0.0268	HS:0.0216
2:217280491:G:C	C	0.5265	2	11743	0.1263	Obesity	217280491	G	0.3444	1.529	Mixed	{}	intron_variant	rs1179069810
2:217391720:C:G	G	1.1201	2	11743	0.1276	Obesity	217391720	C	0.7352	1.524	Mixed	{}	intron_variant	rs1467793402
2:217245398:T:C	C	-0.045	2	11743	0.1307	Obesity	217245398	T	0.0298	-1.511	Mixed	{"AA":0.5408	EA:0.7688	EU:0.6372
2:217245391:G:A	A	-0.045	2	11743	0.1308	Obesity	217245391	G	0.0298	-1.511	Mixed	{"AA":0.5393	EA:0.7659	EU:0.6382
2:217304219:CA:C	C	-1.2222	2	11743	0.1308	Obesity	217304219	CA	0.8088	-1.511	Mixed	{}	intron_variant	rs552532392
2:217236088:G:C	C	-0.9934	2	11743	0.1313	Obesity	217236088	G	0.6583	-1.509	Mixed	{}	5_prime_UTR_variant	rs759974540
2:217287577:T:C	C	0.3638	2	11743	0.1313	Obesity	217287577	T	0.2411	1.509	Mixed	{"AA":0.0008}	intron_variant	rs192006670
2:217416862:T:G	G	-0.1422	2	11743	0.1316	Obesity	217416862	T	0.0943	-1.508	Mixed	{"AA":0.0802	EA:0.1508	EU:0.0249
2:217266816:C:T	T	-0.1553	2	11743	0.1331	Obesity	217266816	C	0.1034	-1.502	Mixed	{"AA":0.0023	EA:0.001	EU:0.005
2:217410559:G:A	A	-0.1633	2	11743	0.1334	Obesity	217410559	G	0.1088	-1.501	Mixed	{"AA":0.4856	EA:0.0129	EU:0.0249
2:217380771:G:A	A	0.1031	2	11743	0.1343	Obesity	217380771	G	0.0688	1.497	Mixed	{"AA":0.2534	EA:0.1855	EU:0.0487
2:217364764:G:T	T	0.103	2	11743	0.1347	Obesity	217364764	G	0.0688	1.496	Mixed	{"AA":0.257	EA:0.1645	EU:0.04858
2:217428133:A:G	G	0.4042	2	11743	0.1348	Obesity	217428133	A	0.2703	1.495	Mixed	{}	intron_variant	rs1007876803
2:217209599:G:C	C	0.0877	2	11743	0.1384	Obesity	217209599	G	0.0592	1.482	Mixed	{"AA":0.0106	EA:0.1448	EU:0.0676
2:217212158:A:G	G	0.0877	2	11743	0.1385	Obesity	217212158	A	0.0592	1.481	Mixed	{"AA":0.0439	EA:0.1508	EU:0.0656
2:217393014:AAT:A	A	0.6885	2	11743	0.1386	Obesity	217393014	AAT	0.4649	1.481	Mixed	{}	intron_variant	rs769370051
2:217332057:T:G	G	-0.0401	2	11743	0.1399	Obesity	217332057	T	0.0272	-1.476	Mixed	{"AA":0.6528	EA:0.627	EU:0.5577
2:217353280:A:G	G	0.398	2	11743	0.1402	Obesity	217353280	A	0.2698	1.475	Mixed	{}	intron_variant	rs944281999
2:217419976:TC:T	T	1.0982	2	11743	0.1407	Obesity	217419976	TC	0.7455	1.473	Mixed	{}	intron_variant	rs1321928613
2:217299856:C:T	T	-0.626	2	11743	0.1408	Obesity	217299856	C	0.425	-1.473	Mixed	{"HS":0.0014}	intron_variant	rs559497216
2:217217092:A:C	C	-0.2123	2	11743	0.141	Obesity	217217092	A	0.1442	-1.472	Mixed	{"EU":0.005	HS:0.0029}	intron_variant
2:217337668:C:T	T	-0.2732	2	11743	0.1416	Obesity	217337668	C	0.1858	-1.47	Mixed	{"EU":0.001	SA:0.0041}	intron_variant
2:217313741:A:G	G	-0.0404	2	11743	0.1462	Obesity	217313741	A	0.0278	-1.453	Mixed	{"AA":0.0159	EA:0.2341	EU:0.3559
2:217330901:T:C	C	-0.0404	2	11743	0.1465	Obesity	217330901	T	0.0279	-1.452	Mixed	{"AA":0.0159	EA:0.2341	EU:0.3449
2:217431013:T:C	C	1.092	2	11743	0.1472	Obesity	217431013	T	0.7534	1.449	Mixed	{}	intron_variant	rs972422588
2:217318803:A:G	G	-0.0403	2	11743	0.1473	Obesity	217318803	A	0.0278	-1.449	Mixed	{"AA":0.0159	EA:0.2351	EU:0.3559
2:217323058:G:A	A	-0.0403	2	11743	0.1474	Obesity	217323058	G	0.0278	-1.449	Mixed	{"AA":0.0159	EA:0.2341	EU:0.3559
2:217325611:C:A	A	-0.0402	2	11743	0.1477	Obesity	217325611	C	0.0278	-1.448	Mixed	{"AA":0.0159	EA:0.2341	EU:0.3549
2:217317212:A:AT	AT	-0.0402	2	11743	0.148	Obesity	217317212	A	0.0278	-1.447	Mixed	{"AA":0.0159	EA:0.2341	EU:0.3559
2:217245058:G:T	T	-0.0501	2	11743	0.1483	Obesity	217245058	G	0.0347	-1.446	Mixed	{"AA":0.5121	EA:0.2222	EU:0.2406
2:217434921:T:C	C	2.0853	2	11743	0.1486	Obesity	217434921	T	1.4438	1.444	Mixed	{"HS":0.0014	SA:0.001}	intron_variant
2:217296623:C:T	T	-0.1617	2	11743	0.1498	Obesity	217296623	C	0.1123	-1.44	Mixed	{"AA":0.0015	EU:0.0189	HS:0.0029
2:217238775:A:T	T	-0.1347	2	11743	0.1519	Obesity	217238775	A	0.094	-1.433	Mixed	{"AA":0.0015	EA:0.001	EU:0.0378
2:217218935:G:A	A	-0.4874	2	11743	0.1552	Obesity	217218935	G	0.3429	-1.421	Mixed	{"EU":0.001	SA:0.002}	intron_variant
2:217225617:C:G	G	-0.4872	2	11743	0.1554	Obesity	217225617	C	0.3429	-1.421	Mixed	{"AA":0.1097	EU:0.001	HS:0.0101
2:217361157:T:A	A	0.0383	2	11743	0.1554	Obesity	217361157	T	0.0269	1.421	Mixed	{"AA":0.534	EA:0.3899	EU:0.4831
2:217305480:T:A	A	-0.0394	2	11743	0.1555	Obesity	217305480	T	0.0278	-1.42	Mixed	{"AA":0.0159	EA:0.2351	EU:0.3608
2:217302164:A:G	G	-0.0394	2	11743	0.1558	Obesity	217302164	A	0.0278	-1.419	Mixed	{"AA":0.0159	EA:0.2351	EU:0.3608
2:217302233:A:G	G	-0.0394	2	11743	0.1558	Obesity	217302233	A	0.0278	-1.419	Mixed	{"AA":0.0159	EA:0.2351	EU:0.3608
2:217235361:C:A	A	-0.4865	2	11743	0.156	Obesity	217235361	C	0.343	-1.419	Mixed	{"EU":0.001	SA:0.002}	5_prime_UTR_variant
2:217363470:G:GA	GA	-0.2876	2	11743	0.1561	Obesity	217363470	G	0.2028	-1.418	Mixed	{"EU":0.0159	HS:0.0159	SA:0.002}
2:217307583:A:G	G	-0.8647	2	11743	0.1567	Obesity	217307583	A	0.6106	-1.416	Mixed	{"EU":0.001}	intron_variant	rs574332449
2:217216372:G:C	C	0.0829	2	11743	0.1574	Obesity	217216372	G	0.0586	1.414	Mixed	{"AA":0.0113	EA:0.1577	EU:0.0666
2:217409456:GT:G	G	1.3824	2	11743	0.1595	Obesity	217409456	GT	0.9826	1.407	Mixed	{}	intron_variant	rs1271123204
2:217311609:G:A	A	-0.039	2	11743	0.16	Obesity	217311609	G	0.0278	-1.405	Mixed	{"AA":0.0144	EA:0.2351	EU:0.3608
2:217353459:T:C	C	-0.2205	2	11743	0.1613	Obesity	217353459	T	0.1574	-1.401	Mixed	{"EU":0.0119	HS:0.0029	SA:0.001}
2:217390389:G:A	A	0.0377	2	11743	0.1624	Obesity	217390389	G	0.027	1.397	Mixed	{"AA":0.5567	EA:0.4196	EU:0.4851
2:217345853:T:C	C	-0.585	2	11743	0.1625	Obesity	217345853	T	0.4189	-1.397	Mixed	{}	intron_variant	rs1386553644
2:217367922:C:A	A	0.3269	2	11743	0.1634	Obesity	217367922	C	0.2345	1.394	Mixed	{"EU":0.006	SA:0.0031}	3_prime_UTR_variant
2:217310192:A:T	T	-0.2354	2	11743	0.1636	Obesity	217310192	A	0.169	-1.393	Mixed	{"AA":0.0008	EU:0.005	HS:0.0043}
2:217350946:A:C	C	0.3139	2	11743	0.1636	Obesity	217350946	A	0.2253	1.393	Mixed	{"EU":0.006	HS:0.0072}	intron_variant
2:217363061:A:G	G	0.0375	2	11743	0.1642	Obesity	217363061	A	0.0269	1.391	Mixed	{"AA":0.5348	EA:0.4177	EU:0.4831
2:217225314:C:T	T	-0.5111	2	11743	0.1646	Obesity	217225314	C	0.3678	-1.39	Mixed	{"EU":0.001}	intron_variant	rs182533574
2:217372828:ACT:A	A	-0.0407	2	11743	0.1646	Obesity	217372828	ACT	0.0293	-1.39	Mixed	{"AA":0.0106	EA:0.0397	EU:0.2485
2:217281150:AC:A	A	-0.0394	2	11743	0.165	Obesity	217281150	AC	0.0284	-1.388	Mixed	{"AA":0.9138	EA:0.7808	EU:0.6481
2:217437927:T:C	C	1.0519	2	11743	0.165	Obesity	217437927	T	0.7576	1.388	Mixed	{"EU":0.003	HS:0.0058	SA:0.001}
2:217280734:C:G	G	-0.2345	2	11743	0.1652	Obesity	217280734	C	0.169	-1.388	Mixed	{"EU":0.006	HS:0.0058}	5_prime_UTR_variant
2:217384303:C:T	T	0.0405	2	11743	0.1655	Obesity	217384303	C	0.0292	1.387	Mixed	{"AA":0.3888	EA:0.3829	EU:0.3787
2:217270129:T:C	C	-0.263	2	11743	0.1683	Obesity	217270129	T	0.1909	-1.378	Mixed	{"EU":0.001}	intron_variant	rs555764760
2:217369705:A:G	G	-0.2551	2	11743	0.1694	Obesity	217369705	A	0.1856	-1.374	Mixed	{"EU":0.002	HS:0.0014	SA:0.0031}
2:217334052:T:G	G	-0.0382	2	11743	0.1707	Obesity	217334052	T	0.0279	-1.37	Mixed	{"AA":0.0303	EA:0.2331	EU:0.34
2:217406389:A:G	G	0.3214	2	11743	0.1707	Obesity	217406389	A	0.2346	1.37	Mixed	{"EU":0.006	SA:0.0031}	intron_variant
2:217335002:T:C	C	-0.0382	2	11743	0.1709	Obesity	217335002	T	0.0279	-1.369	Mixed	{"AA":0.1104	EA:0.2331	EU:0.341
2:217336645:A:C	C	-0.0381	2	11743	0.1713	Obesity	217336645	A	0.0279	-1.368	Mixed	{"AA":0.0159	EA:0.2331	EU:0.34
2:217336584:T:C	C	-0.0381	2	11743	0.1714	Obesity	217336584	T	0.0279	-1.368	Mixed	{"AA":0.0303	EA:0.2331	EU:0.34
2:217299335:G:A	A	-0.038	2	11743	0.1725	Obesity	217299335	G	0.0279	-1.364	Mixed	{"AA":0.0144	EA:0.2361	EU:0.3588
2:217264103:C:T	T	-0.4473	2	11743	0.1726	Obesity	217264103	C	0.3279	-1.364	Mixed	{}	intron_variant	rs556849104
2:217386313:T:C	C	0.0398	2	11743	0.173	Obesity	217386313	T	0.0292	1.363	Mixed	{"AA":0.3888	EA:0.3839	EU:0.3787
2:217343952:C:T	T	-0.038	2	11743	0.1732	Obesity	217343952	C	0.0279	-1.362	Mixed	{"AA":0.0159	EA:0.2321	EU:0.34
2:217380952:T:A	A	-1.4824	2	11743	0.1734	Obesity	217380952	T	1.0888	-1.361	Mixed	{}	intron_variant	rs1054294868
2:217289515:G:A	A	-0.0377	2	11743	0.1735	Obesity	217289515	G	0.0277	-1.361	Mixed	{"AA":0.0212	EA:0.252	EU:0.3648
2:217349836:C:T	T	-0.0379	2	11743	0.174	Obesity	217349836	C	0.0279	-1.359	Mixed	{"AA":0.031	EA:0.2312	EU:0.34
2:217285712:C:G	G	0.7941	2	11743	0.1745	Obesity	217285712	C	0.5848	1.358	Mixed	{}	intron_variant	rs1240157004
2:217433208:A:G	G	-0.0399	2	11743	0.1766	Obesity	217433208	A	0.0295	-1.351	Mixed	{"AA":0.7216	EA:0.1181	EU:0.2783
2:217352253:G:A	A	-0.0377	2	11743	0.1771	Obesity	217352253	G	0.0279	-1.35	Mixed	{"AA":0.031	EA:0.2312	EU:0.34
2:217342396:G:A	A	-0.0376	2	11743	0.1779	Obesity	217342396	G	0.0279	-1.347	Mixed	{"AA":0.0303	EA:0.2321	EU:0.34
2:217273250:T:TG	TG	-0.0382	2	11743	0.1781	Obesity	217273250	T	0.0284	-1.347	Mixed	{"AA":0.9145	EA:0.7738	EU:0.6491
2:217443067:T:C	C	0.216	2	11743	0.1783	Obesity	217443067	T	0.1604	1.346	Mixed	{"AA":0.0635	EA:0.122	HS:0.0058
2:217191634:C:T	T	-0.6616	2	11743	0.1786	Obesity	217191634	C	0.4919	-1.345	Mixed	{"EU":0.001	HS:0.0014	SA:0.001}
2:217322892:C:A	A	0.1525	2	11743	0.179	Obesity	217322892	C	0.1135	1.344	Mixed	{"AA":0.0053	EU:0.0089	HS:0.0029}
2:217322893:T:G	G	0.1525	2	11743	0.179	Obesity	217322893	T	0.1135	1.344	Mixed	{"EU":0.007}	intron_variant	rs573781786
2:217292362:G:A	A	-0.0374	2	11743	0.1791	Obesity	217292362	G	0.0279	-1.344	Mixed	{"AA":0.0219	EA:0.252	EU:0.3598
2:217434515:A:G	G	-0.0396	2	11743	0.1791	Obesity	217434515	A	0.0295	-1.344	Mixed	{"AA":0.5136	EA:0.123	EU:0.2763
2:217272195:A:C	C	-0.0381	2	11743	0.1793	Obesity	217272195	A	0.0284	-1.343	Mixed	{"AA":0.9183	EA:0.7748	EU:0.6491
2:217431375:C:T	T	-0.2267	2	11743	0.1799	Obesity	217431375	C	0.1691	-1.341	Mixed	{"EU":0.005	HS:0.0043}	intron_variant
2:217304703:T:A	A	-0.8897	2	11743	0.1838	Obesity	217304703	T	0.6693	-1.329	Mixed	{}	intron_variant	rs1277599911
2:217420793:A:C	C	0.1236	2	11743	0.1846	Obesity	217420793	A	0.0931	1.327	Mixed	{"AA":0.0008	EU:0.0199	HS:0.0058}
2:217444354:G:A	A	-0.124	2	11743	0.1851	Obesity	217444354	G	0.0936	-1.325	Mixed	{"EU":0.0089	SA:0.001}	downstream_gene_variant
2:217235117:C:T	T	-0.8149	2	11743	0.187	Obesity	217235117	C	0.6175	-1.32	Mixed	{}	5_prime_UTR_variant	rs1347644169
2:217266469:G:A	A	-0.2142	2	11743	0.1874	Obesity	217266469	G	0.1625	-1.318	Mixed	{"EA":0.0069	EU:0.0109	HS:0.0029
2:217445640:C:A	A	0.5492	2	11743	0.1895	Obesity	217445640	C	0.4185	1.312	Mixed	{"EU":0.003	SA:0.001}	downstream_gene_variant
2:217374132:G:A	A	0.27	2	11743	0.1899	Obesity	217374132	G	0.206	1.311	Mixed	{}	intron_variant	rs577547913
2:217244839:C:T	T	-0.0827	2	11743	0.1933	Obesity	217244839	C	0.0636	-1.301	Mixed	{"AA":0.0023	EA:0.001	EU:0.0616
2:217235799:T:C	C	-0.3881	2	11743	0.1953	Obesity	217235799	T	0.2997	-1.295	Mixed	{}	5_prime_UTR_variant	rs746160508
2:217198050:A:G	G	0.4688	2	11743	0.1959	Obesity	217198050	A	0.3625	1.293	Mixed	{}	intron_variant	rs1194420878
2:217404445:C:T	T	0.0691	2	11743	0.1966	Obesity	217404445	C	0.0535	1.291	Mixed	{"AA":0.0212	EA:0.1825	EU:0.0596
2:217405412:G:A	A	0.069	2	11743	0.1974	Obesity	217405412	G	0.0535	1.289	Mixed	{"AA":0.0189	EA:0.1825	EU:0.0596
2:217408082:T:C	C	0.069	2	11743	0.1974	Obesity	217408082	T	0.0535	1.289	Mixed	{"AA":0.0166	EA:0.1835	EU:0.0596
2:217246135:C:T	T	-0.1962	2	11743	0.1983	Obesity	217246135	C	0.1526	-1.286	Mixed	{"AA":0.0023	EU:0.004	HS:0.0245
2:217224321:C:T	T	-0.3851	2	11743	0.1985	Obesity	217224321	C	0.2995	-1.286	Mixed	{}	intron_variant	rs781341598
2:217430345:C:T	T	-0.1448	2	11743	0.1989	Obesity	217430345	C	0.1127	-1.285	Mixed	{"AA":0.0015	EU:0.004}	intron_variant
2:217437039:A:G	G	1.0684	2	11743	0.2001	Obesity	217437039	A	0.8338	1.281	Mixed	{}	intron_variant	rs768566192
2:217290499:G:A	A	0.3246	2	11743	0.2013	Obesity	217290499	G	0.254	1.278	Mixed	{"EU":0.001}	intron_variant	rs192306296
2:217301356:G:C	C	0.3243	2	11743	0.2016	Obesity	217301356	G	0.254	1.277	Mixed	{"EU":0.002}	intron_variant	rs192234709
2:217197824:A:C	C	-1.1901	2	11743	0.2031	Obesity	217197824	A	0.935	-1.273	Mixed	{}	intron_variant	rs1433085970
2:217285215:C:T	T	0.5436	2	11743	0.2051	Obesity	217285215	C	0.429	1.267	Mixed	{"EU":0.00007032	SA:0.0001633}	synonymous_variant
2:217296063:C:T	T	0.2057	2	11743	0.2087	Obesity	217296063	C	0.1637	1.257	Mixed	{"EU":0.001	HS:0.0014}	intron_variant
2:217302581:A:G	G	-0.8886	2	11743	0.2099	Obesity	217302581	A	0.7087	-1.254	Mixed	{}	intron_variant	rs907251448
2:217390181:C:G	G	0.466	2	11743	0.2122	Obesity	217390181	C	0.3735	1.248	Mixed	{}	intron_variant	rs1277373191
2:217259866:C:G	G	0.465	2	11743	0.2131	Obesity	217259866	C	0.3734	1.245	Mixed	{}	intron_variant	rs1225155181
2:217260789:A:C	C	-0.27	2	11743	0.2141	Obesity	217260789	A	0.2173	-1.242	Mixed	{"EU":0.003}	intron_variant	rs76315113
2:217223491:TC:T	T	0.369	2	11743	0.2147	Obesity	217223491	TC	0.2974	1.241	Mixed	{}	intron_variant	rs529385067
2:217410869:T:G	G	0.0588	2	11743	0.2172	Obesity	217410869	T	0.0477	1.234	Mixed	{"AA":0.0688	EA:0.1925	EU:0.0984
2:217328198:C:T	T	-0.0831	2	11743	0.2186	Obesity	217328198	C	0.0675	-1.23	Mixed	{"AA":0.0023	EU:0.0318	HS:0.0202
2:217362757:G:A	A	-0.4571	2	11743	0.2223	Obesity	217362757	G	0.3745	-1.22	Mixed	{"EU":0.001}	intron_variant	rs114327220
2:217403597:G:A	A	-0.5423	2	11743	0.2226	Obesity	217403597	G	0.4446	-1.22	Mixed	{"EU":0.001}	intron_variant	rs185785431
2:217192071:C:A	A	-1.0118	2	11743	0.2227	Obesity	217192071	C	0.8298	-1.219	Mixed	{}	intron_variant	rs988958474
2:217227348:G:T	T	-0.7479	2	11743	0.2233	Obesity	217227348	G	0.6142	-1.218	Mixed	{"EU":0.002}	intron_variant	rs149196273
2:217438128:C:T	T	-0.1065	2	11743	0.2234	Obesity	217438128	C	0.0875	-1.218	Mixed	{"AA":0.0008	EA:0.001	EU:0.0139
2:217239221:G:A	A	0.1244	2	11743	0.2251	Obesity	217239221	G	0.1026	1.213	Mixed	{"AA":0.0484	EA:0.1161	EU:0.0209
2:217334097:C:T	T	0.1534	2	11743	0.2253	Obesity	217334097	C	0.1265	1.213	Mixed	{"AA":0.0696	EA:0.1726	EU:0.0109
2:217334894:A:AG	AG	0.1532	2	11743	0.226	Obesity	217334894	A	0.1265	1.211	Mixed	{"AA":0.0696	EA:0.1726	EU:0.0109
2:217335758:A:G	G	0.1531	2	11743	0.2261	Obesity	217335758	A	0.1265	1.21	Mixed	{"AA":0.0696	EA:0.1726	EU:0.0109
2:217395048:T:A	A	-0.696	2	11743	0.2261	Obesity	217395048	T	0.575	-1.21	Mixed	{}	intron_variant	rs1485542589
2:217270897:A:G	G	-0.2869	2	11743	0.227	Obesity	217270897	A	0.2375	-1.208	Mixed	{}	intron_variant	rs974730634
2:217341127:T:A	A	0.1528	2	11743	0.2271	Obesity	217341127	T	0.1265	1.208	Mixed	{"AA":0.1422	EA:0.2004	EU:0.0109
2:217342357:G:A	A	0.1527	2	11743	0.2272	Obesity	217342357	G	0.1265	1.208	Mixed	{"AA":0.0696	EA:0.1736	EU:0.0109
2:217344022:T:A	A	0.1526	2	11743	0.2277	Obesity	217344022	T	0.1265	1.206	Mixed	{"AA":0.1467	EA:0.1736	EU:0.0119
2:217345091:T:G	G	0.1525	2	11743	0.2279	Obesity	217345091	T	0.1265	1.206	Mixed	{"AA":0.1513	EA:0.1736	EU:0.0119
2:217446771:T:C	C	-0.2611	2	11743	0.228	Obesity	217446771	T	0.2166	-1.206	Mixed	{"EU":0.003	SA:0.001}	downstream_gene_variant
2:217261397:C:T	T	-0.0342	2	11743	0.2284	Obesity	217261397	C	0.0284	-1.204	Mixed	{"AA":0.907	EA:0.749	EU:0.662
2:217402330:G:A	A	0.0609	2	11743	0.2288	Obesity	217402330	G	0.0506	1.203	Mixed	{"AA":0.0212	EA:0.2341	EU:0.0616
2:217357828:T:C	C	0.1521	2	11743	0.2291	Obesity	217357828	T	0.1265	1.203	Mixed	{"AA":0.0182	EA:0.1746	EU:0.0109
2:217215152:T:C	C	0.0685	2	11743	0.23	Obesity	217215152	T	0.0571	1.2	Mixed	{"AA":0.0121	EA:0.1597	EU:0.0726
2:217238344:T:C	C	0.1233	2	11743	0.2301	Obesity	217238344	T	0.1028	1.2	Mixed	{"AA":0.0477	EA:0.126	EU:0.0209
2:217304298:C:T	T	0.1455	2	11743	0.2322	Obesity	217304298	C	0.1218	1.195	Mixed	{"AA":0.0008	EU:0.0268	HS:0.0101
2:217438578:G:C	C	-0.113	2	11743	0.2334	Obesity	217438578	G	0.0948	-1.192	Mixed	{"EU":0.003}	intron_variant	rs189135694
2:217216508:C:T	T	-0.7001	2	11743	0.235	Obesity	217216508	C	0.5895	-1.188	Mixed	{}	intron_variant	rs1227872058
2:217226387:A:T	T	-0.4705	2	11743	0.238	Obesity	217226387	A	0.3987	-1.18	Mixed	{}	intron_variant	rs755183046
2:217258456:A:C	C	-0.1111	2	11743	0.2385	Obesity	217258456	A	0.0942	-1.179	Mixed	{"AA":0.0454	EU:0.0427	HS:0.0447
2:217430976:A:C	C	-0.2541	2	11743	0.2386	Obesity	217430976	A	0.2156	-1.178	Mixed	{}	intron_variant	rs182481897
2:217228867:G:A	A	-0.4283	2	11743	0.2411	Obesity	217228867	G	0.3653	-1.172	Mixed	{}	intron_variant	rs758280208
2:217203183:CT:C	C	-0.9303	2	11743	0.2419	Obesity	217203183	CT	0.795	-1.17	Mixed	{}	intron_variant	rs1448932938
2:217271423:A:C	C	1.6238	2	11743	0.2421	Obesity	217271423	A	1.3882	1.17	Mixed	{}	intron_variant	rs1465241376
2:217229093:C:T	T	0.4173	2	11743	0.243	Obesity	217229093	C	0.3574	1.168	Mixed	{}	intron_variant	rs1353182056
2:217214621:A:G	G	0.07	2	11743	0.2434	Obesity	217214621	A	0.06	1.167	Mixed	{"AA":0.1573	EA:0.0794	EU:0.0507
2:217225451:A:G	G	0.2021	2	11743	0.2438	Obesity	217225451	A	0.1734	1.166	Mixed	{"AA":0.0098	EA:0.1121	EU:0.005
2:217225856:A:C	C	0.2021	2	11743	0.2438	Obesity	217225856	A	0.1734	1.166	Mixed	{"AA":0.0741	EA:0.1141	EU:0.005
2:217228562:T:C	C	0.202	2	11743	0.244	Obesity	217228562	T	0.1734	1.165	Mixed	{"AA":0.0204	EA:0.1101	EU:0.005
2:217219088:T:A	A	0.5685	2	11743	0.2442	Obesity	217219088	T	0.4882	1.165	Mixed	{}	intron_variant	rs994876294
2:217380019:A:G	G	0.3844	2	11743	0.2457	Obesity	217380019	A	0.3311	1.161	Mixed	{"EA":0.001}	intron_variant	rs139542321
2:217299087:A:G	G	-0.1339	2	11743	0.2462	Obesity	217299087	A	0.1155	-1.16	Mixed	{"AA":0.0008	EU:0.002	SA:0.0031}
2:217215935:C:T	T	0.2393	2	11743	0.2484	Obesity	217215935	C	0.2073	1.154	Mixed	{"EU":0.002}	intron_variant	rs181884075
2:217310220:A:G	G	-0.6563	2	11743	0.2484	Obesity	217310220	A	0.5685	-1.154	Mixed	{}	intron_variant	rs547727290
2:217209075:C:T	T	0.0739	2	11743	0.2495	Obesity	217209075	C	0.0642	1.152	Mixed	{"AA":0.0363	EA:0.1647	EU:0.0457
2:217218588:A:G	G	-0.1643	2	11743	0.2498	Obesity	217218588	A	0.1428	-1.151	Mixed	{"EA":0.0248	EU:0.003	HS:0.1037}
2:217268345:G:A	A	0.0453	2	11743	0.2502	Obesity	217268345	G	0.0394	1.15	Mixed	{"AA":0.0166	EA:0.0347	EU:0.0895
2:217372794:CAT:C	C	0.041	2	11743	0.2502	Obesity	217372794	CAT	0.0357	1.15	Mixed	{"AA":0.121	EA:0.1935	EU:0.1213
2:217334937:C:T	T	-0.4691	2	11743	0.2515	Obesity	217334937	C	0.4091	-1.147	Mixed	{"EU":0.002	HS:0.0014}	intron_variant
2:217411858:A:T	T	-0.317	2	11743	0.2519	Obesity	217411858	A	0.2767	-1.146	Mixed	{}	intron_variant	rs765976423
2:217240860:T:C	C	-1.2904	2	11743	0.2522	Obesity	217240860	T	1.127	-1.145	Mixed	{}	upstream_gene_variant	rs1290181875
2:217405203:A:G	G	0.0313	2	11743	0.2532	Obesity	217405203	A	0.0274	1.143	Mixed	{"AA":0.9024	EA:0.4385	EU:0.4821
2:217283224:C:G	G	-0.031	2	11743	0.2539	Obesity	217283224	C	0.0271	-1.141	Mixed	{"AA":0.5212	EA:0.4504	EU:0.5567
2:217409126:C:T	T	0.0315	2	11743	0.2547	Obesity	217409126	C	0.0277	1.139	Mixed	{"AA":0.8941	EA:0.4246	EU:0.4374
2:217203920:A:G	G	0.0314	2	11743	0.2551	Obesity	217203920	A	0.0275	1.138	Mixed	{"AA":0.764	EA:0.7768	EU:0.4563
2:217233829:C:T	T	0.1963	2	11743	0.2564	Obesity	217233829	C	0.173	1.135	Mixed	{"AA":0.053	EA:0.1111	EU:0.005
2:217211217:G:A	A	0.0678	2	11743	0.2581	Obesity	217211217	G	0.06	1.131	Mixed	{"AA":0.0552	EA:0.0784	EU:0.0507
2:217254670:G:A	A	-0.1068	2	11743	0.2583	Obesity	217254670	G	0.0945	-1.13	Mixed	{"AA":0.0938	EU:0.0447	HS:0.0476
2:217308528:T:A	A	0.1583	2	11743	0.2585	Obesity	217308528	T	0.1401	1.13	Mixed	{"AA":0.0008	EU:0.006	HS:0.0058}
2:217231648:C:T	T	-0.4532	2	11743	0.2593	Obesity	217231648	C	0.4017	-1.128	Mixed	{}	intron_variant	rs899511486
2:217240391:G:T	T	0.1155	2	11743	0.2597	Obesity	217240391	G	0.1025	1.127	Mixed	{"AA":0.0484	EA:0.1161	EU:0.0209
2:217263758:C:T	T	-0.1065	2	11743	0.2597	Obesity	217263758	C	0.0945	-1.127	Mixed	{"AA":0.0998	EU:0.0457	HS:0.049
2:217260231:G:A	A	-0.1064	2	11743	0.2605	Obesity	217260231	G	0.0945	-1.125	Mixed	{"AA":0.0998	EU:0.0447	HS:0.049
2:217253461:C:T	T	-0.1061	2	11743	0.2616	Obesity	217253461	C	0.0945	-1.123	Mixed	{"AA":0.0439	EU:0.0427	HS:0.0447
2:217352008:T:C	C	-1.1549	2	11743	0.263	Obesity	217352008	T	1.0318	-1.119	Mixed	{}	non_coding_transcript_exon_variant	rs1426606992
2:217411718:G:A	A	0.8183	2	11743	0.2631	Obesity	217411718	G	0.7313	1.119	Mixed	{}	intron_variant	rs1203258030
2:217376071:G:GT	GT	-0.3897	2	11743	0.2648	Obesity	217376071	G	0.3495	-1.115	Mixed	{}	intron_variant	rs201129480
2:217433620:G:C	C	0.0736	2	11743	0.2649	Obesity	217433620	G	0.066	1.115	Mixed	{"AA":0.0651	EA:0.0427	EU:0.0696
2:217198476:C:T	T	0.8908	2	11743	0.2678	Obesity	217198476	C	0.8039	1.108	Mixed	{"AA":0.0333	HS:0.0029}	intron_variant
2:217337783:A:G	G	-0.0301	2	11743	0.2696	Obesity	217337783	A	0.0273	-1.104	Mixed	{"AA":0.82	EA:0.7966	EU:0.5636
2:217296830:TG:T	T	0.0737	2	11743	0.2706	Obesity	217296830	TG	0.0669	1.102	Mixed	{"AA":0.0015	EU:0.0298	HS:0.0216
2:217435735:G:T	T	0.0725	2	11743	0.2725	Obesity	217435735	G	0.0661	1.097	Mixed	{"AA":0.0469	EA:0.0427	EU:0.0696
2:217184367:GA:G	G	0.0462	2	11743	0.2761	Obesity	217184367	GA	0.0425	1.089	Mixed	{"AA":0.4433	EA:0.13	EU:0.1183
2:217178614:T:A	A	2.0763	2	11743	0.2762	Obesity	217178614	T	1.9067	1.089	Mixed	{}	intron_variant	rs1189635786
2:217281800:C:T	T	-0.6955	2	11743	0.2763	Obesity	217281800	C	0.6388	-1.089	Mixed	{}	intron_variant	rs111514305
2:217224972:C:G	G	-0.2067	2	11743	0.2765	Obesity	217224972	C	0.19	-1.088	Mixed	{"EU":0.005	HS:0.0101	SA:0.001}
2:217182294:G:A	A	0.0461	2	11743	0.277	Obesity	217182294	G	0.0424	1.087	Mixed	{"AA":0.1664	EA:0.1677	EU:0.1193
2:217394211:T:TA	TA	0.0504	2	11743	0.2772	Obesity	217394211	T	0.0463	1.087	Mixed	{"AA":0.0446	EA:0.0089	EU:0.0577
2:217424415:G:A	A	0.0678	2	11743	0.2781	Obesity	217424415	G	0.0625	1.085	Mixed	{"AA":0.0257	EA:0.0357	EU:0.0845
2:217423470:A:G	G	0.0677	2	11743	0.2784	Obesity	217423470	A	0.0625	1.084	Mixed	{"AA":0.0287	EA:0.0357	EU:0.0845
2:217211611:G:A	A	0.8117	2	11743	0.2786	Obesity	217211611	G	0.7491	1.083	Mixed	{}	intron_variant	rs1054351584
2:217184715:T:C	C	0.0459	2	11743	0.2797	Obesity	217184715	T	0.0424	1.081	Mixed	{"AA":0.4433	EA:0.13	EU:0.1183
2:217324430:T:C	C	0.4071	2	11743	0.2813	Obesity	217324430	T	0.3779	1.077	Mixed	{}	intron_variant	rs1225091512
2:217293994:A:G	G	-0.0295	2	11743	0.2862	Obesity	217293994	A	0.0276	-1.066	Mixed	{"AA":0.1112	EA:0.4087	EU:0.3708
2:217324118:G:T	T	0.03	2	11743	0.2889	Obesity	217324118	G	0.0283	1.061	Mixed	{"AA":0.7057	EA:0.5476	EU:0.2803
2:217422328:C:T	T	-0.1744	2	11743	0.2907	Obesity	217422328	C	0.165	-1.057	Mixed	{"EU":0.001	HS:0.0014}	intron_variant
2:217400448:C:T	T	0.0304	2	11743	0.291	Obesity	217400448	C	0.0288	1.056	Mixed	{"AA":0.3222	EA:0.2143	EU:0.3976
2:217418730:C:T	T	0.1452	2	11743	0.292	Obesity	217418730	C	0.1378	1.054	Mixed	{"AA":0.0008	EU:0.008	HS:0.0058}
2:217269744:C:G	G	0.0283	2	11743	0.294	Obesity	217269744	C	0.0269	1.049	Mixed	{"AA":0.2753	EA:0.5446	EU:0.4583
2:217353826:G:A	A	-0.2577	2	11743	0.2943	Obesity	217353826	G	0.2457	-1.049	Mixed	{"EU":0.003	HS:0.0014}	intron_variant
2:217431224:T:A	A	0.0659	2	11743	0.2949	Obesity	217431224	T	0.0629	1.047	Mixed	{"AA":0.0265	EA:0.0367	EU:0.0855
2:217275407:G:T	T	-0.3696	2	11743	0.2954	Obesity	217275407	G	0.3532	-1.046	Mixed	{"EU":0.001}	intron_variant	rs547049194
2:217286526:G:C	C	-0.2572	2	11743	0.2958	Obesity	217286526	G	0.246	-1.045	Mixed	{"EU":0.003	HS:0.0014}	intron_variant
2:217309535:C:T	T	-0.3947	2	11743	0.2967	Obesity	217309535	C	0.3783	-1.044	Mixed	{}	intron_variant	rs1482468512
2:217247182:T:G	G	-0.0296	2	11743	0.2971	Obesity	217247182	T	0.0284	-1.043	Mixed	{"AA":0.649	EA:0.7619	EU:0.6282
2:217215718:A:G	G	-0.9925	2	11743	0.2974	Obesity	217215718	A	0.9526	-1.042	Mixed	{"AA":0.0015	EU:0.001	HS:0.0014}
2:217349851:G:A	A	-0.5519	2	11743	0.298	Obesity	217349851	G	0.5303	-1.041	Mixed	{}	intron_variant	rs1221996912
2:217197232:C:T	T	-0.6541	2	11743	0.2988	Obesity	217197232	C	0.6296	-1.039	Mixed	{}	intron_variant	rs749645853
2:217414502:T:C	C	0.0399	2	11743	0.2991	Obesity	217414502	T	0.0384	1.038	Mixed	{"AA":0.1884	EA:0.0605	EU:0.1978
2:217425709:G:C	C	0.0651	2	11743	0.3001	Obesity	217425709	G	0.0628	1.036	Mixed	{"AA":0.0257	EA:0.0367	EU:0.0855
2:217425795:A:G	G	0.065	2	11743	0.3002	Obesity	217425795	A	0.0628	1.036	Mixed	{"AA":0.0257	EA:0.0367	EU:0.0855
2:217426768:G:A	A	0.065	2	11743	0.3004	Obesity	217426768	G	0.0628	1.036	Mixed	{"AA":0.0257	EA:0.0367	EU:0.0855
2:217414544:T:G	G	0.0398	2	11743	0.3007	Obesity	217414544	T	0.0384	1.035	Mixed	{"AA":0.1634	EA:0.0347	EU:0.1978
2:217427394:C:T	T	0.0649	2	11743	0.301	Obesity	217427394	C	0.0628	1.034	Mixed	{"AA":0.0257	EA:0.0357	EU:0.0855
2:217275353:G:A	A	-0.0979	2	11743	0.3014	Obesity	217275353	G	0.0947	-1.033	Mixed	{"AA":0.1884	EU:0.0408	HS:0.0533
2:217269330:T:C	C	-0.0277	2	11743	0.3035	Obesity	217269330	T	0.0269	-1.029	Mixed	{"AA":0.7247	EA:0.4593	EU:0.5427
2:217281440:T:C	C	-0.0972	2	11743	0.3045	Obesity	217281440	T	0.0947	-1.027	Mixed	{"AA":0.0832	EU:0.0358	HS:0.0432
2:217292714:T:C	C	0.0377	2	11743	0.3055	Obesity	217292714	T	0.0368	1.025	Mixed	{"AA":0.1732	EA:0.1776	EU:0.1074
2:217231860:G:A	A	0.2983	2	11743	0.3063	Obesity	217231860	G	0.2916	1.023	Mixed	{"AA":0.0015	EU:0.0139	HS:0.0072
2:217267936:T:C	C	-0.0274	2	11743	0.3087	Obesity	217267936	T	0.0269	-1.018	Mixed	{"AA":0.7239	EA:0.4335	EU:0.5427
2:217283618:C:T	T	-0.0963	2	11743	0.3087	Obesity	217283618	C	0.0946	-1.018	Mixed	{"AA":0.1974	EU:0.0358	HS:0.0533
2:217220258:T:C	C	-0.0291	2	11743	0.3092	Obesity	217220258	T	0.0286	-1.017	Mixed	{"AA":0.9569	EA:0.9573	EU:0.6491
2:217222613:A:G	G	-0.56	2	11743	0.3111	Obesity	217222613	A	0.5528	-1.013	Mixed	{}	intron_variant	rs1366482669
2:217179926:A:G	G	0.3694	2	11743	0.3133	Obesity	217179926	A	0.3664	1.008	Mixed	{}	intron_variant	rs1185715240
2:217401157:A:G	G	0.142	2	11743	0.3135	Obesity	217401157	A	0.1409	1.008	Mixed	{"AA":0.0008	EU:0.007	HS:0.0058}
2:217245937:C:A	A	-0.0285	2	11743	0.3142	Obesity	217245937	C	0.0283	-1.006	Mixed	{"AA":0.6475	EA:0.7619	EU:0.6233
2:217439654:A:C	C	-0.9691	2	11743	0.3165	Obesity	217439654	A	0.9675	-1.002	Mixed	{"EA":0.005}	intron_variant	rs139401594
2:217266278:A:AAAGGG	AAAGGG	-0.027	2	11743	0.3167	Obesity	217266278	A	0.0269	-1.001	Mixed	{"AA":0.7239	EA:0.4335	EU:0.5427
2:217290142:G:A	A	-0.0941	2	11743	0.3195	Obesity	217290142	G	0.0946	-0.995	Mixed	{"EU":0.002}	intron_variant	rs185610700
2:217206489:T:G	G	0.0275	2	11743	0.3207	Obesity	217206489	T	0.0277	0.993	Mixed	{"AA":0.7685	EA:0.7817	EU:0.4264
2:217416412:G:A	A	-0.1641	2	11743	0.3211	Obesity	217416412	G	0.1654	-0.992	Mixed	{"AA":0.0212	EA:0.0109	EU:0.0109
2:217265357:G:A	A	-0.0267	2	11743	0.3212	Obesity	217265357	G	0.0269	-0.992	Mixed	{"AA":0.7587	EA:0.4335	EU:0.5467
2:217228148:G:A	A	0.0398	2	11743	0.3219	Obesity	217228148	G	0.0402	0.991	Mixed	{"AA":0.0469	EA:0.1379	EU:0.1193
2:217199624:A:G	G	0.0274	2	11743	0.3224	Obesity	217199624	A	0.0277	0.99	Mixed	{"AA":0.7655	EA:0.7788	EU:0.4225
2:217228003:A:G	G	0.0398	2	11743	0.3226	Obesity	217228003	A	0.0402	0.989	Mixed	{"AA":0.0726	EA:0.1379	EU:0.1193
2:217197645:G:C	C	0.0605	2	11743	0.323	Obesity	217197645	G	0.0612	0.988	Mixed	{"AA":0.1384	EA:0.0833	EU:0.0477
2:217225947:G:GGTGTCACC	GGTGTCACC	0.0397	2	11743	0.3232	Obesity	217225947	G	0.0402	0.988	Mixed	{}	intron_variant	rs879653821
2:217225949:TAAAGATATA:T	T	0.0397	2	11743	0.3232	Obesity	217225949	TAAAGATATA	0.0402	0.988	Mixed	{}	intron_variant	rs879384147
2:217225959:T:TC	TC	0.0397	2	11743	0.3232	Obesity	217225959	T	0.0402	0.988	Mixed	{}	intron_variant	rs756516642
2:217292065:A:G	G	-0.0935	2	11743	0.3233	Obesity	217292065	A	0.0947	-0.988	Mixed	{"AA":0.1551	EU:0.0338	HS:0.0476
2:217292067:A:T	T	-0.0935	2	11743	0.3233	Obesity	217292067	A	0.0947	-0.988	Mixed	{"AA":0.3601	EA:0.0258	EU:0.0348
2:217329912:T:C	C	0.0363	2	11743	0.3246	Obesity	217329912	T	0.0368	0.985	Mixed	{"AA":0.3177	EA:0.1806	EU:0.1123
2:217343413:T:C	C	-1.0837	2	11743	0.3247	Obesity	217343413	T	1.1004	-0.985	Mixed	{}	intron_variant	rs1286036669
2:217228194:T:C	C	0.0396	2	11743	0.3251	Obesity	217228194	T	0.0402	0.984	Mixed	{"AA":0.0098	EA:0.1379	EU:0.1193
2:217418780:G:A	A	-0.1628	2	11743	0.3252	Obesity	217418780	G	0.1654	-0.984	Mixed	{"AA":0.0219	EA:0.0119	EU:0.0109
2:217274649:CT:C	C	-0.1092	2	11743	0.3257	Obesity	217274649	CT	0.1111	-0.983	Mixed	{"AA":0.1944	EU:0.0378	HS:0.0418
2:217220709:T:C	C	0.0395	2	11743	0.3258	Obesity	217220709	T	0.0402	0.983	Mixed	{"AA":0.0461	EA:0.1379	EU:0.1203
2:217427950:T:A	A	-0.9564	2	11743	0.3258	Obesity	217427950	T	0.9733	-0.983	Mixed	{"EA":0.005}	intron_variant	rs138851970
2:217198025:C:G	G	0.0601	2	11743	0.326	Obesity	217198025	C	0.0612	0.982	Mixed	{"AA":0.1384	EA:0.0823	EU:0.0477
2:217205831:C:T	T	0.0601	2	11743	0.326	Obesity	217205831	C	0.0612	0.982	Mixed	{"AA":0.028	EA:0.0804	EU:0.0477
2:217205856:C:T	T	0.06	2	11743	0.3264	Obesity	217205856	C	0.0612	0.981	Mixed	{"AA":0.208	EA:0.0823	EU:0.0477
2:217220872:G:A	A	0.0394	2	11743	0.327	Obesity	217220872	G	0.0402	0.98	Mixed	{"AA":0.0461	EA:0.1379	EU:0.1203
2:217378850:C:A	A	0.0292	2	11743	0.3274	Obesity	217378850	C	0.0298	0.979	Mixed	{"AA":0.388	EA:0.3839	EU:0.3598
2:217230478:T:C	C	0.0394	2	11743	0.3278	Obesity	217230478	T	0.0402	0.979	Mixed	{"AA":0.0454	EA:0.1389	EU:0.1193
2:217374150:A:T	T	-0.0293	2	11743	0.3285	Obesity	217374150	A	0.03	-0.977	Mixed	{"AA":0.0083	EA:0.001	EU:0.2227
2:217420700:G:A	A	-0.1616	2	11743	0.3286	Obesity	217420700	G	0.1654	-0.977	Mixed	{"AA":0.0219	EA:0.0109	EU:0.0109
2:217375247:G:A	A	0.1177	2	11743	0.3296	Obesity	217375247	G	0.1207	0.975	Mixed	{"AA":0.0008	EU:0.0278	HS:0.0101
2:217350262:T:C	C	-1.0116	2	11743	0.3297	Obesity	217350262	T	1.0378	-0.975	Mixed	{}	intron_variant	rs1419009181
2:217247014:C:T	T	0.912	2	11743	0.3298	Obesity	217247014	C	0.9358	0.975	Mixed	{"EU":0.004	HS:0.0029}	downstream_gene_variant
2:217437729:G:C	C	0.0267	2	11743	0.3299	Obesity	217437729	G	0.0274	0.974	Mixed	{"AA":0.0651	EA:0.2609	EU:0.4861
2:217247045:C:G	G	-0.0275	2	11743	0.3322	Obesity	217247045	C	0.0284	-0.97	Mixed	{"AA":0.6483	EA:0.7609	EU:0.6282
2:217387359:G:A	A	0.117	2	11743	0.3325	Obesity	217387359	G	0.1208	0.969	Mixed	{"AA":0.0008	EU:0.0278	HS:0.0101
2:217381219:C:G	G	0.1167	2	11743	0.3336	Obesity	217381219	C	0.1207	0.967	Mixed	{"AA":0.0008	EU:0.0278	HS:0.0101
2:217285104:C:G	G	-0.1069	2	11743	0.3348	Obesity	217285104	C	0.1109	-0.964	Mixed	{"AA":0.08419	EA:0.0001088	EU:0.02807
2:217287194:G:T	T	-0.1061	2	11743	0.3385	Obesity	217287194	G	0.1109	-0.957	Mixed	{"AA":0.1006	EU:0.0328	HS:0.0346
2:217248494:C:A	A	-0.0271	2	11743	0.3386	Obesity	217248494	C	0.0283	-0.957	Mixed	{"AA":0.649	EA:0.753	EU:0.6282
2:217206145:A:G	G	0.0263	2	11743	0.3392	Obesity	217206145	A	0.0275	0.956	Mixed	{"AA":0.6626	EA:0.7817	EU:0.4483
2:217246279:A:T	T	-0.0258	2	11743	0.34	Obesity	217246279	A	0.027	-0.954	Mixed	{"AA":0.2216	EA:0.5883	EU:0.4722
2:217182568:A:C	C	-0.0418	2	11743	0.3405	Obesity	217182568	A	0.0438	-0.953	Mixed	{"AA":0.0068	EA:0.0794	EU:0.0905
2:217189954:T:C	C	0.1788	2	11743	0.3408	Obesity	217189954	T	0.1877	0.953	Mixed	{}	intron_variant	rs753491591
2:217294495:G:A	A	0.0594	2	11743	0.3413	Obesity	217294495	G	0.0624	0.952	Mixed	{"AA":0.5469	EA:0.2113	EU:0.0616
2:217418352:C:T	T	0.056	2	11743	0.3421	Obesity	217418352	C	0.0589	0.95	Mixed	{"AA":0.0053	EA:0.0377	EU:0.0825
2:217429677:A:T	T	-0.5438	2	11743	0.3424	Obesity	217429677	A	0.5728	-0.949	Mixed	{"EU":0.007	HS:0.0014	SA:0.001}
2:217290286:A:G	G	-0.1053	2	11743	0.3427	Obesity	217290286	A	0.1109	-0.949	Mixed	{"AA":0.3979	EA:0.0258	EU:0.0328
2:217208343:T:C	C	0.0261	2	11743	0.3431	Obesity	217208343	T	0.0276	0.948	Mixed	{"AA":0.6596	EA:0.7808	EU:0.4493
2:217254659:G:C	C	-0.7991	2	11743	0.3431	Obesity	217254659	G	0.8429	-0.948	Mixed	{}	intron_variant	rs1229622383
2:217237539:GGAGATAAAGTTTTGT:G	G	-0.3307	2	11743	0.3442	Obesity	217237539	GGAGATAAAGTTTTGT	0.3496	-0.946	Mixed	{}	upstream_gene_variant	rs1245924637
2:217382409:G:T	T	-0.16	2	11743	0.3446	Obesity	217382409	G	0.1693	-0.945	Mixed	{"EU":0.003	SA:0.001}	intron_variant
2:217367946:A:G	G	0.2034	2	11743	0.3448	Obesity	217367946	A	0.2153	0.945	Mixed	{"EU":0.0119	HS:0.0115	SA:0.0051}
2:217197585:G:A	A	0.0576	2	11743	0.345	Obesity	217197585	G	0.061	0.944	Mixed	{"AA":0.1384	EA:0.0823	EU:0.0477
2:217208571:C:T	T	0.026	2	11743	0.3451	Obesity	217208571	C	0.0276	0.944	Mixed	{"AA":0.6619	EA:0.7798	EU:0.4493
2:217250702:A:G	G	-0.0255	2	11743	0.347	Obesity	217250702	A	0.0271	-0.94	Mixed	{"AA":0.2042	EA:0.5794	EU:0.495
2:217339550:G:A	A	-0.1708	2	11743	0.347	Obesity	217339550	G	0.1817	-0.94	Mixed	{"AA":0.0008	EU:0.002	HS:0.0014}
2:217327642:C:T	T	0.1135	2	11743	0.3472	Obesity	217327642	C	0.1208	0.94	Mixed	{"AA":0.0008	EA:0.001	EU:0.0268
2:217251859:A:G	G	0.03	2	11743	0.3478	Obesity	217251859	A	0.0319	0.939	Mixed	{"AA":0.0484	EA:0.3194	EU:0.161
2:217233219:A:G	G	0.061	2	11743	0.348	Obesity	217233219	A	0.065	0.938	Mixed	{"AA":0.0008	EU:0.0249	HS:0.0115
2:217334178:T:G	G	-0.1704	2	11743	0.3483	Obesity	217334178	T	0.1817	-0.938	Mixed	{"EU":0.002	HS:0.0014}	intron_variant
2:217422750:A:C	C	-0.7634	2	11743	0.3495	Obesity	217422750	A	0.816	-0.936	Mixed	{}	intron_variant	rs1020197537
2:217307327:C:T	T	0.113	2	11743	0.3496	Obesity	217307327	C	0.1208	0.935	Mixed	{"AA":0.0008	EU:0.0268	HS:0.0101
2:217306247:A:G	G	-0.1032	2	11743	0.3522	Obesity	217306247	A	0.111	-0.93	Mixed	{"AA":0.1611	EU:0.0318	HS:0.0375
2:217179514:A:C	C	-0.4117	2	11743	0.3535	Obesity	217179514	A	0.4437	-0.928	Mixed	{"EU":0.003	HS:0.0014}	intron_variant
2:217416664:C:T	T	-1.0818	2	11743	0.3542	Obesity	217416664	C	1.1677	-0.926	Mixed	{}	intron_variant	rs867490217
2:217285809:G:A	A	-0.025	2	11743	0.356	Obesity	217285809	G	0.027	-0.923	Mixed	{"AA":0.5189	EA:0.4395	EU:0.492
2:217428982:A:G	G	-0.336	2	11743	0.356	Obesity	217428982	A	0.364	-0.923	Mixed	{}	intron_variant	rs530457441
2:217251407:T:C	C	-1.1663	2	11743	0.3566	Obesity	217251407	T	1.2652	-0.922	Mixed	{"HS":0.0029}	intron_variant	rs534296749
2:217358464:A:G	G	0.6585	2	11743	0.3567	Obesity	217358464	A	0.7145	0.922	Mixed	{}	intron_variant	rs1035964762
2:217183980:G:T	T	-0.6129	2	11743	0.3573	Obesity	217183980	G	0.6658	-0.921	Mixed	{"EU":0.005	HS:0.0029	SA:0.001}
2:217431995:A:T	T	0.3969	2	11743	0.3579	Obesity	217431995	A	0.4317	0.919	Mixed	{"EA":0.002}	intron_variant	rs147913284
2:217233661:A:T	T	-0.5332	2	11743	0.3593	Obesity	217233661	A	0.5816	-0.917	Mixed	{}	intron_variant	rs1280933090
2:217257583:C:T	T	0.3354	2	11743	0.3594	Obesity	217257583	C	0.3659	0.917	Mixed	{}	intron_variant	rs751913420
2:217283894:A:G	G	-0.5264	2	11743	0.3595	Obesity	217283894	A	0.5744	-0.916	Mixed	{"EU":0.001}	intron_variant	rs537400368
2:217301907:C:A	A	0.5098	2	11743	0.3597	Obesity	217301907	C	0.5567	0.916	Mixed	{"EU":0.007	HS:0.0014	SA:0.002}
2:217411129:A:G	G	-0.4455	2	11743	0.3599	Obesity	217411129	A	0.4867	-0.916	Mixed	{"AA":0.0008	EA:0.005	EU:0.007
2:217287388:G:A	A	-1.096	2	11743	0.3603	Obesity	217287388	G	1.1981	-0.915	Mixed	{"EU":0.001}	intron_variant	rs551982350
2:217248865:G:A	A	-0.0259	2	11743	0.3604	Obesity	217248865	G	0.0283	-0.915	Mixed	{"AA":0.649	EA:0.7609	EU:0.6282
2:217383253:C:G	G	0.5315	2	11743	0.3605	Obesity	217383253	C	0.5813	0.914	Mixed	{}	intron_variant	rs186918578
2:217236313:C:G	G	0.1631	2	11743	0.3606	Obesity	217236313	C	0.1784	0.914	Mixed	{"AA":0.0015	EU:0.0278	HS:0.0144
2:217413215:C:T	T	0.1563	2	11743	0.3613	Obesity	217413215	C	0.1712	0.913	Mixed	{"AA":0.0008	EU:0.0119	HS:0.0101}
2:217447600:A:G	G	-0.2231	2	11743	0.3613	Obesity	217447600	A	0.2444	-0.913	Mixed	{"EU":0.003	HS:0.0014}	downstream_gene_variant
2:217200449:TG:T	T	0.0558	2	11743	0.3616	Obesity	217200449	TG	0.0611	0.912	Mixed	{"AA":0.1399	EA:0.0823	EU:0.0477
2:217408239:G:A	A	0.0267	2	11743	0.3633	Obesity	217408239	G	0.0293	0.909	Mixed	{"AA":0.1672	EA:0.2034	EU:0.3529
2:217408298:G:C	C	0.0266	2	11743	0.3637	Obesity	217408298	G	0.0293	0.908	Mixed	{"AA":0.1672	EA:0.2034	EU:0.3529
2:217443363:A:T	T	-0.3297	2	11743	0.3654	Obesity	217443363	A	0.3642	-0.905	Mixed	{"EU":0.001	SA:0.0061}	intron_variant
2:217361393:C:G	G	-0.5041	2	11743	0.3662	Obesity	217361393	C	0.5579	-0.904	Mixed	{"EU":0.002}	intron_variant	rs569249255
2:217369544:A:G	G	0.6454	2	11743	0.3683	Obesity	217369544	A	0.7174	0.9	Mixed	{"EU":0.001}	intron_variant	rs577246602
2:217249781:C:T	T	-0.4616	2	11743	0.3697	Obesity	217249781	C	0.5146	-0.897	Mixed	{}	downstream_gene_variant	rs1211932403
2:217414643:G:C	C	0.0524	2	11743	0.37	Obesity	217414643	G	0.0585	0.896	Mixed	{"AA":0.0045	EA:0.0109	EU:0.0875
2:217297311:G:A	A	0.3846	2	11743	0.3704	Obesity	217297311	G	0.4294	0.896	Mixed	{}	intron_variant	rs924142656
2:217369907:G:A	A	0.0275	2	11743	0.3705	Obesity	217369907	G	0.0307	0.896	Mixed	{"AA":0.1135	EA:0.1974	EU:0.33
2:217407297:G:C	C	0.0262	2	11743	0.3708	Obesity	217407297	G	0.0293	0.895	Mixed	{"AA":0.1029	EA:0.2034	EU:0.3529
2:217368615:C:T	T	0.0275	2	11743	0.3709	Obesity	217368615	C	0.0307	0.895	Mixed	{"AA":0.1135	EA:0.1974	EU:0.33
2:217284417:C:T	T	0.8547	2	11743	0.3711	Obesity	217284417	C	0.9557	0.894	Mixed	{}	intron_variant	rs10202472
2:217370239:T:C	C	0.0274	2	11743	0.3716	Obesity	217370239	T	0.0307	0.893	Mixed	{"AA":0.1785	EA:0.1974	EU:0.33
2:217237537:G:A	A	-0.2212	2	11743	0.3722	Obesity	217237537	G	0.2479	-0.892	Mixed	{"HS":0.0014}	upstream_gene_variant	rs184374217
2:217409746:C:T	T	0.4044	2	11743	0.3723	Obesity	217409746	C	0.4533	0.892	Mixed	{"AA":0.0015	EU:0.0119	HS:0.0086}
2:217194687:G:A	A	-0.8428	2	11743	0.373	Obesity	217194687	G	0.946	-0.891	Mixed	{"AA":0.0008	EU:0.002	HS:0.0014}
2:217265696:G:A	A	0.3818	2	11743	0.3736	Obesity	217265696	G	0.4291	0.89	Mixed	{"EA":0.006}	intron_variant	rs79073433
2:217193473:A:G	G	0.1412	2	11743	0.3741	Obesity	217193473	A	0.1589	0.889	Mixed	{"AA":0.0008	EU:0.0109	HS:0.0029
2:217242017:G:C	C	0.1587	2	11743	0.3746	Obesity	217242017	G	0.1788	0.888	Mixed	{"AA":0.0015	EU:0.0298	HS:0.0187
2:217431572:G:A	A	0.024	2	11743	0.375	Obesity	217431572	G	0.0271	0.887	Mixed	{"AA":0.2587	EA:0.369	EU:0.5249
2:217386588:T:G	G	-0.5552	2	11743	0.3765	Obesity	217386588	T	0.6277	-0.884	Mixed	{"EU":0.003	HS:0.0029}	intron_variant
2:217205597:A:G	G	-0.4056	2	11743	0.383	Obesity	217205597	A	0.465	-0.872	Mixed	{"HS":0.0014	SA:0.0102}	intron_variant
2:217207288:T:A	A	0.6234	2	11743	0.383	Obesity	217207288	T	0.7145	0.872	Mixed	{}	intron_variant	rs959305035
2:217207644:A:C	C	0.0239	2	11743	0.3843	Obesity	217207644	A	0.0275	0.87	Mixed	{"AA":0.7678	EA:0.7808	EU:0.4533
2:217408591:G:A	A	-1.1277	2	11743	0.3845	Obesity	217408591	G	1.2966	-0.87	Mixed	{}	intron_variant	rs1353581529
2:217333566:T:C	C	0.0317	2	11743	0.3868	Obesity	217333566	T	0.0366	0.865	Mixed	{"AA":0.2345	EA:0.1806	EU:0.1153
2:217386976:C:T	T	-0.4258	2	11743	0.3871	Obesity	217386976	C	0.4924	-0.865	Mixed	{"EU":0.007}	intron_variant	rs116050503
2:217184275:A:T	T	-0.0288	2	11743	0.3872	Obesity	217184275	A	0.0333	-0.865	Mixed	{"AA":0.0053	EU:0.1064	HS:0.0432
2:217395333:G:A	A	-0.4255	2	11743	0.3876	Obesity	217395333	G	0.4925	-0.864	Mixed	{"EU":0.007}	intron_variant	rs116289915
2:217338221:A:G	G	-0.4253	2	11743	0.3878	Obesity	217338221	A	0.4925	-0.864	Mixed	{"EU":0.007}	intron_variant	rs78081971
2:217250571:G:A	A	-0.0248	2	11743	0.3882	Obesity	217250571	G	0.0287	-0.863	Mixed	{"AA":0.9077	EA:0.754	EU:0.6412
2:217421671:C:T	T	0.1072	2	11743	0.3884	Obesity	217421671	C	0.1243	0.863	Mixed	{"AA":0.0008	EU:0.0288	HS:0.0086
2:217198611:G:A	A	0.5488	2	11743	0.3885	Obesity	217198611	G	0.6363	0.862	Mixed	{}	intron_variant	rs1024344210
2:217246373:G:A	A	0.7988	2	11743	0.3887	Obesity	217246373	G	0.9266	0.862	Mixed	{}	downstream_gene_variant	rs566939397
2:217353963:C:G	G	-0.8972	2	11743	0.3888	Obesity	217353963	C	1.041	-0.862	Mixed	{}	intron_variant	rs1256023637
2:217246123:A:T	T	-0.4891	2	11743	0.3915	Obesity	217246123	A	0.5709	-0.857	Mixed	{}	downstream_gene_variant	rs184034555
2:217337818:A:G	G	-0.3145	2	11743	0.3924	Obesity	217337818	A	0.3677	-0.855	Mixed	{"SA":0.002}	intron_variant	rs573626672
2:217257618:G:A	A	-0.8423	2	11743	0.3938	Obesity	217257618	G	0.9876	-0.853	Mixed	{"EA":0.001}	intron_variant	rs573647274
2:217224252:A:G	G	-0.5999	2	11743	0.3944	Obesity	217224252	A	0.7044	-0.852	Mixed	{"EU":0.002	HS:0.0029}	intron_variant
2:217237715:T:A	A	0.0923	2	11743	0.3945	Obesity	217237715	T	0.1084	0.851	Mixed	{"EU":0.0089}	upstream_gene_variant	rs111394304
2:217325284:C:T	T	0.0237	2	11743	0.3965	Obesity	217325284	C	0.028	0.848	Mixed	{"AA":0.8548	EA:0.5476	EU:0.3151
2:217259173:C:T	T	-1.0045	2	11743	0.3988	Obesity	217259173	C	1.1904	-0.844	Mixed	{}	intron_variant	["SMARCAL1"]
2:217290025:C:T	T	-0.31	2	11743	0.3996	Obesity	217290025	C	0.368	-0.842	Mixed	{"SA":0.0031}	intron_variant	rs544071276
2:217327475:A:G	G	0.0236	2	11743	0.4003	Obesity	217327475	A	0.028	0.841	Mixed	{"AA":0.8555	EA:0.5476	EU:0.3151
2:217328025:C:T	T	0.0235	2	11743	0.4007	Obesity	217328025	C	0.028	0.84	Mixed	{"AA":0.8555	EA:0.5476	EU:0.3151
2:217213283:G:C	C	-0.1365	2	11743	0.4015	Obesity	217213283	G	0.1626	-0.839	Mixed	{}	intron_variant	rs759553456
2:217393361:T:G	G	-0.7095	2	11743	0.4018	Obesity	217393361	T	0.8462	-0.838	Mixed	{}	intron_variant	rs1307041036
2:217253962:C:T	T	0.1017	2	11743	0.4019	Obesity	217253962	C	0.1213	0.838	Mixed	{"AA":0.0008	EU:0.0278	HS:0.0115
2:217239768:C:T	T	0.1393	2	11743	0.4025	Obesity	217239768	C	0.1664	0.837	Mixed	{"AA":0.0045	EU:0.005	SA:0.0041}
2:217293442:A:T	T	-0.3281	2	11743	0.4029	Obesity	217293442	A	0.3922	-0.836	Mixed	{"AA":0.0006152	EU:0.003507	HS:0.001185
2:217326879:T:C	C	0.0234	2	11743	0.4035	Obesity	217326879	T	0.028	0.835	Mixed	{"AA":0.8555	EA:0.5476	EU:0.3161
2:217357084:T:C	C	-1.5929	2	11743	0.4041	Obesity	217357084	T	1.9092	-0.834	Mixed	{}	intron_variant	rs1192355468
2:217204949:T:G	G	0.0228	2	11743	0.406	Obesity	217204949	T	0.0274	0.831	Mixed	{"AA":0.6952	EA:0.7827	EU:0.4563
2:217411246:T:C	C	0.0227	2	11743	0.4061	Obesity	217411246	T	0.0274	0.831	Mixed	{"AA":0.3971	EA:0.2609	EU:0.494
2:217286178:A:G	G	0.3946	2	11743	0.4072	Obesity	217286178	A	0.4762	0.829	Mixed	{"EU":0.001	HS:0.0029}	intron_variant
2:217187282:C:T	T	-0.5633	2	11743	0.4073	Obesity	217187282	C	0.6798	-0.829	Mixed	{"AA":0.0431	HS:0.0014}	intron_variant
2:217441882:G:A	A	0.0811	2	11743	0.4075	Obesity	217441882	G	0.0979	0.828	Mixed	{"EU":0.003	SA:0.0031}	intron_variant
2:217368839:C:T	T	0.0254	2	11743	0.408	Obesity	217368839	C	0.0307	0.827	Mixed	{"AA":0.1263	EA:0.1974	EU:0.33
2:217337013:G:C	C	0.3933	2	11743	0.4082	Obesity	217337013	G	0.4756	0.827	Mixed	{}	intron_variant	rs534051503
2:217189252:C:G	G	-0.5592	2	11743	0.4107	Obesity	217189252	C	0.6798	-0.823	Mixed	{}	intron_variant	rs973915820
2:217273422:A:G	G	0.3924	2	11743	0.4107	Obesity	217273422	A	0.477	0.823	Mixed	{"EU":0.001	HS:0.0029}	intron_variant
2:217258563:G:A	A	0.0262	2	11743	0.4111	Obesity	217258563	G	0.0319	0.822	Mixed	{"AA":0.0492	EA:0.3204	EU:0.161
2:217389933:G:A	A	1.3143	2	11743	0.4111	Obesity	217389933	G	1.5988	0.822	Mixed	{}	intron_variant	rs768891647
2:217277052:C:T	T	0.0316	2	11743	0.4117	Obesity	217277052	C	0.0385	0.821	Mixed	{"AA":0.0688	EA:0.0327	EU:0.0885
2:217336530:T:G	G	-0.025	2	11743	0.4133	Obesity	217336530	T	0.0305	-0.818	Mixed	{"AA":0.8631	EA:0.7788	EU:0.669
2:217417406:C:T	T	-0.1026	2	11743	0.4135	Obesity	217417406	C	0.1254	-0.818	Mixed	{"EU":0.004	SA:0.001}	intron_variant
2:217335295:A:C	C	-0.025	2	11743	0.4136	Obesity	217335295	A	0.0305	-0.818	Mixed	{"AA":0.8638	EA:0.7788	EU:0.668
2:217437395:A:G	G	-0.6749	2	11743	0.4136	Obesity	217437395	A	0.8256	-0.818	Mixed	{}	intron_variant	rs570764895
2:217226210:C:T	T	-0.5675	2	11743	0.4158	Obesity	217226210	C	0.6973	-0.814	Mixed	{"EU":0.002	HS:0.0014}	intron_variant
2:217340995:T:A	A	-0.0248	2	11743	0.4159	Obesity	217340995	T	0.0305	-0.814	Mixed	{"AA":0.8858	EA:0.8056	EU:0.668
2:217309401:T:C	C	0.0228	2	11743	0.416	Obesity	217309401	T	0.028	0.813	Mixed	{"AA":0.8555	EA:0.5188	EU:0.3121
2:217310334:TC:T	T	0.0228	2	11743	0.4162	Obesity	217310334	TC	0.028	0.813	Mixed	{"AA":0.8555	EA:0.5188	EU:0.3121
2:217341288:A:G	G	-0.0248	2	11743	0.4164	Obesity	217341288	A	0.0305	-0.813	Mixed	{"AA":0.9123	EA:0.8056	EU:0.668
2:217346208:T:C	C	-0.0248	2	11743	0.4166	Obesity	217346208	T	0.0305	-0.812	Mixed	{"AA":0.8593	EA:0.8046	EU:0.668
2:217333174:C:G	G	-0.0248	2	11743	0.4167	Obesity	217333174	C	0.0305	-0.812	Mixed	{"AA":0.8714	EA:0.8046	EU:0.668
2:217343776:T:G	G	-0.0247	2	11743	0.4177	Obesity	217343776	T	0.0305	-0.81	Mixed	{"AA":0.8858	EA:0.8056	EU:0.668
2:217351768:G:A	A	-0.0247	2	11743	0.4182	Obesity	217351768	G	0.0305	-0.81	Mixed	{"AA":0.8865	EA:0.8056	EU:0.669
2:217280876:T:C	C	0.0309	2	11743	0.421	Obesity	217280876	T	0.0385	0.805	Mixed	{"AA":0.0144	EA:0.0327	EU:0.0885
2:217291384:T:A	A	-0.1204	2	11743	0.4213	Obesity	217291384	T	0.1497	-0.804	Mixed	{"EU":0.003	HS:0.0014	SA:0.001}
2:217321829:T:C	C	-0.109	2	11743	0.4216	Obesity	217321829	T	0.1356	-0.804	Mixed	{"EU":0.0179	HS:0.0029	SA:0.002}
2:217323237:A:G	G	-0.3474	2	11743	0.4217	Obesity	217323237	A	0.4324	-0.803	Mixed	{"AA":0.0144}	intron_variant	rs546592835
2:217394973:CAG:C	C	0.0243	2	11743	0.4231	Obesity	217394973	CAG	0.0303	0.801	Mixed	{"AA":0.115	EA:0.2034	EU:0.332
2:217273652:C:T	T	-0.3166	2	11743	0.4235	Obesity	217273652	C	0.3955	-0.8	Mixed	{"AA":0.0008	EU:0.005	SA:0.001}
2:217252700:T:C	C	-0.0223	2	11743	0.4251	Obesity	217252700	T	0.028	-0.798	Mixed	{"AA":0.9054	EA:0.75	EU:0.6352
2:217347730:T:G	G	-0.3136	2	11743	0.4263	Obesity	217347730	T	0.3942	-0.796	Mixed	{"AA":0.0005409	EU:0.003592	HS:0.001218
2:217415575:G:A	A	0.2771	2	11743	0.4271	Obesity	217415575	G	0.3489	0.794	Mixed	{"EU":0.002	HS:0.0029}	intron_variant
2:217418190:C:T	T	0.0448	2	11743	0.4277	Obesity	217418190	C	0.0565	0.793	Mixed	{"AA":0.0008	EA:0.0089	EU:0.0626
2:217414659:G:A	A	-0.3474	2	11743	0.4287	Obesity	217414659	G	0.439	-0.791	Mixed	{"SA":0.001}	intron_variant	rs527619172
2:217295349:G:A	A	-0.0864	2	11743	0.4295	Obesity	217295349	G	0.1094	-0.79	Mixed	{"AA":0.0008	EU:0.0179	HS:0.0058}
2:217238435:G:A	A	0.1095	2	11743	0.4306	Obesity	217238435	G	0.139	0.788	Mixed	{"EU":0.006	HS:0.0043}	upstream_gene_variant
2:217415482:C:A	A	0.0445	2	11743	0.4308	Obesity	217415482	C	0.0565	0.788	Mixed	{"AA":0.0144	EA:0.0079	EU:0.0626
2:217340518:G:A	A	-0.086	2	11743	0.4316	Obesity	217340518	G	0.1094	-0.786	Mixed	{"AA":0.0015	EU:0.0189	HS:0.0058}
2:217384714:CATT:C	C	0.0239	2	11743	0.432	Obesity	217384714	CATT	0.0304	0.786	Mixed	{"AA":0.1286	EA:0.1974	EU:0.33
2:217421665:T:A	A	0.0213	2	11743	0.4323	Obesity	217421665	T	0.0272	0.785	Mixed	{"AA":0.7602	EA:0.4563	EU:0.5795
2:217415631:T:C	C	0.0443	2	11743	0.4331	Obesity	217415631	T	0.0565	0.784	Mixed	{"AA":0.0257	EA:0.0089	EU:0.0626
2:217243191:T:C	C	-0.2005	2	11743	0.4333	Obesity	217243191	T	0.2559	-0.784	Mixed	{"AA":0.0333	EU:0.003	HS:0.0014}
2:217246445:C:A	A	-0.3774	2	11743	0.4333	Obesity	217246445	C	0.4816	-0.784	Mixed	{"EU":0.001}	downstream_gene_variant	rs116464236
2:217362684:C:A	A	1.2503	2	11743	0.4336	Obesity	217362684	C	1.5968	0.783	Mixed	{}	intron_variant	rs151319298
2:217244297:T:C	C	0.2154	2	11743	0.4347	Obesity	217244297	T	0.2757	0.781	Mixed	{"AA":0.0008	EU:0.0129	HS:0.0072
2:217440440:G:T	T	-0.1292	2	11743	0.4348	Obesity	217440440	G	0.1655	-0.781	Mixed	{"AA":0.0787	EU:0.008	HS:0.0187
2:217440618:A:AAG	AAG	-0.1292	2	11743	0.435	Obesity	217440618	A	0.1655	-0.781	Mixed	{"AA":0.0802	EU:0.008	HS:0.0187
2:217429969:G:A	A	0.0211	2	11743	0.4355	Obesity	217429969	G	0.0271	0.78	Mixed	{"AA":0.2587	EA:0.3661	EU:0.5239
2:217441656:A:G	G	-0.1288	2	11743	0.4363	Obesity	217441656	A	0.1655	-0.778	Mixed	{"AA":0.2625	EA:0.002	EU:0.008
2:217417817:G:A	A	0.4688	2	11743	0.4364	Obesity	217417817	G	0.6023	0.778	Mixed	{}	intron_variant	rs1425842729
2:217200556:C:T	T	0.4338	2	11743	0.4371	Obesity	217200556	C	0.5582	0.777	Mixed	{}	intron_variant	rs376916918
2:217442340:C:A	A	-0.1286	2	11743	0.4371	Obesity	217442340	C	0.1655	-0.777	Mixed	{"AA":0.0802	EU:0.008	HS:0.0187
2:217442347:G:A	A	-0.1286	2	11743	0.4371	Obesity	217442347	G	0.1655	-0.777	Mixed	{"AA":0.0802	EU:0.008	HS:0.0187
2:217298279:T:C	C	0.0216	2	11743	0.4394	Obesity	217298279	T	0.0279	0.773	Mixed	{"AA":0.8684	EA:0.5427	EU:0.3171
2:217299101:C:T	T	-0.1049	2	11743	0.4399	Obesity	217299101	C	0.1358	-0.772	Mixed	{"EU":0.0139	HS:0.0029}	intron_variant
2:217249859:A:G	G	-0.142	2	11743	0.4413	Obesity	217249859	A	0.1844	-0.77	Mixed	{"AA":0.0008	EU:0.001	HS:0.0014}
2:217228670:A:G	G	-0.7851	2	11743	0.442	Obesity	217228670	A	1.0212	-0.769	Mixed	{}	intron_variant	rs1230110125
2:217421983:C:A	A	0.4856	2	11743	0.4428	Obesity	217421983	C	0.6328	0.767	Mixed	{}	intron_variant	rs535483113
2:217191930:A:ACAGTT	ACAGTT	0.0602	2	11743	0.4435	Obesity	217191930	A	0.0785	0.766	Mixed	{"AA":0.0008	EU:0.0189	HS:0.013
2:217383481:C:T	T	-0.1143	2	11743	0.4451	Obesity	217383481	C	0.1496	-0.764	Mixed	{"EU":0.001	HS:0.0014}	intron_variant
2:217383010:T:C	C	0.0232	2	11743	0.4469	Obesity	217383010	T	0.0304	0.761	Mixed	{"AA":0.1286	EA:0.1974	EU:0.33
2:217386364:G:A	A	0.0231	2	11743	0.4475	Obesity	217386364	G	0.0304	0.76	Mixed	{"AA":0.1362	EA:0.1974	EU:0.33
2:217389171:C:T	T	0.0231	2	11743	0.4476	Obesity	217389171	C	0.0304	0.759	Mixed	{"AA":0.1293	EA:0.1974	EU:0.33
2:217387674:C:G	G	0.0231	2	11743	0.4479	Obesity	217387674	C	0.0304	0.759	Mixed	{"AA":0.1165	EA:0.1974	EU:0.33
2:217387690:G:C	C	0.0231	2	11743	0.4479	Obesity	217387690	G	0.0304	0.759	Mixed	{"AA":0.0749	EA:0.1974	EU:0.33
2:217364452:C:G	G	0.0231	2	11743	0.4484	Obesity	217364452	C	0.0304	0.758	Mixed	{"AA":0.121	EA:0.1974	EU:0.33
2:217319628:C:T	T	-0.2323	2	11743	0.4494	Obesity	217319628	C	0.3071	-0.756	Mixed	{"EU":0.004	SA:0.001}	intron_variant
2:217295918:A:C	C	-0.2312	2	11743	0.4515	Obesity	217295918	A	0.3071	-0.753	Mixed	{"EU":0.004}	intron_variant	rs373358791
2:217311635:C:T	T	-0.0343	2	11743	0.4549	Obesity	217311635	C	0.046	-0.747	Mixed	{"AA":0.0008	EU:0.0318	HS:0.0043
2:217326659:C:T	T	-0.1794	2	11743	0.4558	Obesity	217326659	C	0.2406	-0.746	Mixed	{"EU":0.003	SA:0.001}	intron_variant
2:217323897:G:A	A	-0.1794	2	11743	0.4559	Obesity	217323897	G	0.2406	-0.746	Mixed	{}	intron_variant	rs996218150
2:217344292:C:CTAAAGA	CTAAAGA	0.0217	2	11743	0.4562	Obesity	217344292	C	0.0291	0.745	Mixed	{}	intron_variant	rs140870497
2:217369336:G:A	A	-0.5873	2	11743	0.4564	Obesity	217369336	G	0.7885	-0.745	Mixed	{}	intron_variant	rs535530877
2:217438090:T:C	C	-0.8014	2	11743	0.4575	Obesity	217438090	T	1.0786	-0.743	Mixed	{}	intron_variant	rs1035645333
2:217261557:A:G	G	0.0212	2	11743	0.4579	Obesity	217261557	A	0.0286	0.742	Mixed	{"AA":0.8154	EA:0.5446	EU:0.2992
2:217310790:G:C	C	0.0209	2	11743	0.4581	Obesity	217310790	G	0.0281	0.742	Mixed	{"AA":0.8555	EA:0.5188	EU:0.3131
2:217357803:C:G	G	0.0378	2	11743	0.4583	Obesity	217357803	C	0.051	0.742	Mixed	{"AA":0.1263	EU:0.0726	HS:0.0605
2:217285743:G:A	A	0.0606	2	11743	0.4584	Obesity	217285743	G	0.0817	0.741	Mixed	{"AA":0.0023	EU:0.008	HS:0.0058
2:217402930:A:G	G	-0.5324	2	11743	0.4589	Obesity	217402930	A	0.7188	-0.741	Mixed	{}	intron_variant	rs1428038114
2:217351227:G:A	A	-0.1778	2	11743	0.459	Obesity	217351227	G	0.2401	-0.74	Mixed	{"EU":0.003	SA:0.001}	intron_variant
2:217320313:G:C	C	-0.0778	2	11743	0.4592	Obesity	217320313	G	0.1051	-0.74	Mixed	{"AA":0.1558	EU:0.0348	HS:0.0389
2:217321501:T:A	A	-0.0778	2	11743	0.4593	Obesity	217321501	T	0.1051	-0.74	Mixed	{"AA":0.1082	EU:0.0348	HS:0.0346
2:217327190:C:T	T	-0.0778	2	11743	0.4594	Obesity	217327190	C	0.1051	-0.74	Mixed	{"AA":0.112	EU:0.0328	HS:0.036
2:217204936:T:C	C	0.0202	2	11743	0.4611	Obesity	217204936	T	0.0274	0.737	Mixed	{"AA":0.6793	EA:0.7837	EU:0.4563
2:217333885:G:A	A	-0.0775	2	11743	0.4613	Obesity	217333885	G	0.1052	-0.737	Mixed	{"AA":0.2042	EU:0.0348	HS:0.049
2:217335256:A:G	G	-0.0775	2	11743	0.4613	Obesity	217335256	A	0.1052	-0.737	Mixed	{"AA":0.0348	EU:0.0348	HS:0.0331
2:217195796:C:T	T	-0.2773	2	11743	0.4615	Obesity	217195796	C	0.3766	-0.736	Mixed	{"AA":0.0008}	intron_variant	rs557281138
2:217319603:C:T	T	-0.0774	2	11743	0.4616	Obesity	217319603	C	0.1052	-0.736	Mixed	{"AA":0.1089	EU:0.0348	HS:0.036
2:217323761:AACAG:A	A	-0.0774	2	11743	0.4616	Obesity	217323761	AACAG	0.1052	-0.736	Mixed	{"AA":0.1082	EU:0.0348	HS:0.0346
2:217324762:A:G	G	-0.0774	2	11743	0.4616	Obesity	217324762	A	0.1052	-0.736	Mixed	{"AA":0.1505	EU:0.0348	HS:0.0375
2:217336180:A:G	G	-0.0774	2	11743	0.4619	Obesity	217336180	A	0.1052	-0.736	Mixed	{"AA":0.1437	EU:0.0348	HS:0.0375
2:217330561:G:T	T	-0.0773	2	11743	0.4623	Obesity	217330561	G	0.1052	-0.735	Mixed	{"AA":0.0998	EU:0.0348	HS:0.0346
2:217206815:G:C	C	0.1124	2	11743	0.4636	Obesity	217206815	G	0.1534	0.733	Mixed	{"EU":0.002}	intron_variant	rs180780563
2:217428196:G:A	A	-0.4286	2	11743	0.4639	Obesity	217428196	G	0.5852	-0.732	Mixed	{}	intron_variant	rs561599928
2:217346675:G:T	T	-0.0769	2	11743	0.4643	Obesity	217346675	G	0.1051	-0.732	Mixed	{"AA":0.1044	EU:0.0348	HS:0.036
2:217346692:A:G	G	-0.0769	2	11743	0.4643	Obesity	217346692	A	0.1051	-0.732	Mixed	{"AA":0.1044	EU:0.0348	HS:0.036
2:217346041:C:G	G	-0.0769	2	11743	0.4644	Obesity	217346041	C	0.1051	-0.732	Mixed	{"AA":0.1036	EA:0.001	EU:0.0348
2:217341737:G:A	A	-0.0767	2	11743	0.4656	Obesity	217341737	G	0.1052	-0.73	Mixed	{"AA":0.1036	EA:0.001	EU:0.0348
2:217342130:C:T	T	-0.0767	2	11743	0.4657	Obesity	217342130	C	0.1052	-0.729	Mixed	{"AA":0.1036	EA:0.001	EU:0.0348
2:217345357:C:T	T	-0.0767	2	11743	0.466	Obesity	217345357	C	0.1051	-0.729	Mixed	{"AA":0.0348	EU:0.0348	HS:0.0331
2:217348105:C:T	T	-0.0766	2	11743	0.4664	Obesity	217348105	C	0.1051	-0.728	Mixed	{"AA":0.1036	EU:0.0348	HS:0.0346
2:217343919:C:G	G	-0.0766	2	11743	0.4665	Obesity	217343919	C	0.1052	-0.728	Mixed	{"AA":0.1566	EA:0.001	EU:0.0348
2:217349155:C:T	T	-0.0765	2	11743	0.4665	Obesity	217349155	C	0.1051	-0.728	Mixed	{"AA":0.1006	EU:0.0348	HS:0.0346
2:217349718:G:T	T	-0.0765	2	11743	0.4666	Obesity	217349718	G	0.1051	-0.728	Mixed	{"AA":0.1036	EU:0.0348	HS:0.0346
2:217349780:T:G	G	-0.0765	2	11743	0.4666	Obesity	217349780	T	0.1051	-0.728	Mixed	{"AA":0.1558	EA:0.001	EU:0.0348
2:217380001:G:A	A	0.0222	2	11743	0.4666	Obesity	217380001	G	0.0304	0.728	Mixed	{"AA":0.1278	EA:0.1974	EU:0.33
2:217352159:CT:C	C	-0.0765	2	11743	0.4668	Obesity	217352159	CT	0.1051	-0.728	Mixed	{"AA":0.1006	EU:0.0348	HS:0.0346
2:217355484:C:T	T	-0.0765	2	11743	0.467	Obesity	217355484	C	0.1051	-0.727	Mixed	{"AA":0.1694	EU:0.0348	HS:0.0461
2:217354648:G:C	C	-0.0764	2	11743	0.4673	Obesity	217354648	G	0.1051	-0.727	Mixed	{"AA":0.1006	EU:0.0348	HS:0.0346
2:217356809:G:A	A	-0.0763	2	11743	0.4678	Obesity	217356809	G	0.1051	-0.726	Mixed	{"AA":0.1679	EU:0.0348	HS:0.0461
2:217193954:A:G	G	-0.179	2	11743	0.4689	Obesity	217193954	A	0.2471	-0.724	Mixed	{"AA":0.0711	EU:0.004	HS:0.0072}
2:217398581:G:A	A	0.0355	2	11743	0.4689	Obesity	217398581	G	0.0491	0.724	Mixed	{"AA":0.0711	EA:0.1865	EU:0.0616
2:217263330:C:T	T	-0.5143	2	11743	0.4692	Obesity	217263330	C	0.7106	-0.724	Mixed	{"EU":0.001}	intron_variant	rs546305164
2:217258397:G:A	A	-0.0406	2	11743	0.4701	Obesity	217258397	G	0.0562	-0.722	Mixed	{"AA":0.0008	EA:0.001	EU:0.0229
2:217391637:T:A	A	0.0218	2	11743	0.4709	Obesity	217391637	T	0.0303	0.721	Mixed	{"AA":0.1263	EA:0.2044	EU:0.333
2:217182826:C:A	A	-0.2786	2	11743	0.4713	Obesity	217182826	C	0.3868	-0.72	Mixed	{"EU":0.001}	non_coding_transcript_exon_variant	rs114938552
2:217187151:G:A	A	-0.1783	2	11743	0.4716	Obesity	217187151	G	0.2477	-0.72	Mixed	{"AA":0.0734	EU:0.004	HS:0.0072}
2:217202803:A:G	G	0.0442	2	11743	0.4723	Obesity	217202803	A	0.0615	0.719	Mixed	{"AA":0.0144	EU:0.0636	HS:0.0432
2:217196558:G:A	A	0.4241	2	11743	0.4731	Obesity	217196558	G	0.591	0.717	Mixed	{}	intron_variant	rs1173885471
2:217372602:C:T	T	-0.6541	2	11743	0.4732	Obesity	217372602	C	0.9119	-0.717	Mixed	{"EU":0.001	SA:0.0153}	intron_variant
2:217342367:G:A	A	-0.2902	2	11743	0.4737	Obesity	217342367	G	0.4051	-0.716	Mixed	{"AA":0.0008	EU:0.002}	intron_variant
2:217411982:G:A	A	0.0421	2	11743	0.4754	Obesity	217411982	G	0.059	0.714	Mixed	{"AA":0.0061	EA:0.0109	EU:0.0875
2:217205384:A:T	T	-0.1758	2	11743	0.4765	Obesity	217205384	A	0.2469	-0.712	Mixed	{"AA":0.0817	EU:0.004	HS:0.0086}
2:217427592:C:T	T	-1.1961	2	11743	0.4771	Obesity	217427592	C	1.6823	-0.711	Mixed	{}	intron_variant	rs780583996
2:217309497:C:T	T	0.0773	2	11743	0.4777	Obesity	217309497	C	0.1088	0.71	Mixed	{"EU":0.0179	HS:0.0014	SA:0.0276}
2:217255269:C:T	T	-1.2173	2	11743	0.4778	Obesity	217255269	C	1.7149	-0.71	Mixed	{"EU":0.001}	intron_variant	rs374180377
2:217351174:TAG:T	T	-0.0743	2	11743	0.4795	Obesity	217351174	TAG	0.1051	-0.707	Mixed	{"AA":0.1036	EA:0.001	EU:0.0348
2:217374673:G:A	A	-0.6449	2	11743	0.4795	Obesity	217374673	G	0.9119	-0.707	Mixed	{}	intron_variant	rs779953112
2:217434679:C:T	T	-0.257	2	11743	0.4804	Obesity	217434679	C	0.3642	-0.706	Mixed	{"AA":0.0015	EA:0.001	EU:0.003
2:217211880:C:A	A	-0.1112	2	11743	0.4805	Obesity	217211880	C	0.1576	-0.705	Mixed	{"EU":0.002}	intron_variant	rs183066538
2:217313064:A:G	G	-0.2858	2	11743	0.4806	Obesity	217313064	A	0.4053	-0.705	Mixed	{"EU":0.001}	intron_variant	rs185623036
2:217294206:A:T	T	-0.6419	2	11743	0.4817	Obesity	217294206	A	0.9124	-0.704	Mixed	{}	intron_variant	rs751823738
2:217374119:C:A	A	-1.1745	2	11743	0.4838	Obesity	217374119	C	1.6772	-0.7	Mixed	{}	intron_variant	rs913132872
2:217211726:T:G	G	-0.0211	2	11743	0.4843	Obesity	217211726	T	0.0302	-0.699	Mixed	{"AA":0.0484	EA:0.5615	EU:0.3241
2:217200402:T:A	A	-0.1721	2	11743	0.488	Obesity	217200402	T	0.2482	-0.693	Mixed	{"EU":0.003}	intron_variant	rs530910375
2:217245035:C:T	T	0.112	2	11743	0.4887	Obesity	217245035	C	0.1618	0.692	Mixed	{"EU":0.005}	downstream_gene_variant	rs78988916
2:217241907:C:T	T	0.0384	2	11743	0.4892	Obesity	217241907	C	0.0555	0.692	Mixed	{"EU":0.0119	HS:0.0072}	intergenic_variant
2:217204479:G:A	A	-0.1716	2	11743	0.4893	Obesity	217204479	G	0.2483	-0.691	Mixed	{"EU":0.003}	intron_variant	rs560367543
2:217187146:C:T	T	0.1407	2	11743	0.4898	Obesity	217187146	C	0.2038	0.691	Mixed	{"AA":0.0008	EU:0.0189	HS:0.0159}
2:217303044:C:T	T	0.5219	2	11743	0.4905	Obesity	217303044	C	0.7569	0.69	Mixed	{"AA":0.0008	EU:0.001}	intron_variant
2:217380840:T:C	C	0.0209	2	11743	0.4913	Obesity	217380840	T	0.0304	0.688	Mixed	{"AA":0.115	EA:0.1974	EU:0.33
2:217372307:C:A	A	-0.2765	2	11743	0.4919	Obesity	217372307	C	0.4023	-0.687	Mixed	{"EU":0.007	HS:0.0014	SA:0.002}
2:217232690:C:T	T	-0.8173	2	11743	0.4929	Obesity	217232690	C	1.1918	-0.686	Mixed	{}	intron_variant	rs1361156297
2:217184903:C:T	T	-0.4877	2	11743	0.4932	Obesity	217184903	C	0.7118	-0.685	Mixed	{}	intron_variant	rs567729308
2:217216651:G:A	A	-0.0207	2	11743	0.4937	Obesity	217216651	G	0.0302	-0.684	Mixed	{"AA":0.0598	EA:0.5585	EU:0.326
2:217308810:A:G	G	-1.1531	2	11743	0.4937	Obesity	217308810	A	1.6846	-0.684	Mixed	{}	intron_variant	rs1465223776
2:217197856:T:C	C	-0.1057	2	11743	0.4947	Obesity	217197856	T	0.1548	-0.683	Mixed	{}	intron_variant	rs182557850
2:217424670:G:GCT	GCT	-0.0765	2	11743	0.4947	Obesity	217424670	G	0.112	-0.683	Mixed	{"AA":0.0008	EU:0.007	HS:0.0043
2:217183216:T:A	A	-0.0444	2	11743	0.4951	Obesity	217183216	T	0.0651	-0.682	Mixed	{"AA":0.0038	EA:0.001	EU:0.0497
2:217305037:C:T	T	-0.0209	2	11743	0.4955	Obesity	217305037	C	0.0307	-0.682	Mixed	{"AA":0.8578	EA:0.747	EU:0.675
2:217405107:A:G	G	-0.168	2	11743	0.4965	Obesity	217405107	A	0.2471	-0.68	Mixed	{"EU":0.002	HS:0.0014	SA:0.001}
2:217216763:C:A	A	-0.0206	2	11743	0.4969	Obesity	217216763	C	0.0303	-0.679	Mixed	{"AA":0.059	EA:0.5595	EU:0.3171
2:217426541:C:T	T	-0.076	2	11743	0.4973	Obesity	217426541	C	0.112	-0.679	Mixed	{"EU":0.0089	HS:0.0058	SA:0.001}
2:217410096:G:A	A	-0.0918	2	11743	0.4986	Obesity	217410096	G	0.1357	-0.677	Mixed	{"EU":0.0159	HS:0.0029}	intron_variant
2:217183790:C:T	T	0.1077	2	11743	0.4995	Obesity	217183790	C	0.1595	0.675	Mixed	{"EU":0.0089	HS:0.0058	SA:0.0102}
2:217431051:C:G	G	0.0182	2	11743	0.4998	Obesity	217431051	C	0.027	0.675	Mixed	{"AA":0.6785	EA:0.505	EU:0.5437
2:217306034:C:T	T	0.0239	2	11743	0.5007	Obesity	217306034	C	0.0355	0.673	Mixed	{"AA":0.4788	EA:0.1885	EU:0.1441
2:217215519:C:T	T	-0.0203	2	11743	0.5017	Obesity	217215519	C	0.0302	-0.672	Mixed	{"AA":0.0514	EA:0.5605	EU:0.3231
2:217263865:C:A	A	-0.1495	2	11743	0.5018	Obesity	217263865	C	0.2226	-0.672	Mixed	{"AA":0.0015	EU:0.0149	HS:0.0072
2:217251114:A:C	C	-0.3375	2	11743	0.5025	Obesity	217251114	A	0.5033	-0.671	Mixed	{}	intron_variant	rs995689680
2:217282739:G:A	A	-0.2106	2	11743	0.5037	Obesity	217282739	G	0.315	-0.669	Mixed	{"EU":0.007	HS:0.0014}	intron_variant
2:217319524:C:T	T	-0.0205	2	11743	0.5039	Obesity	217319524	C	0.0306	-0.668	Mixed	{"AA":0.9123	EA:0.8075	EU:0.671
2:217330572:G:A	A	-0.2462	2	11743	0.5039	Obesity	217330572	G	0.3683	-0.668	Mixed	{}	intron_variant	rs908334999
2:217322186:G:A	A	-0.0205	2	11743	0.5043	Obesity	217322186	G	0.0306	-0.668	Mixed	{"AA":0.879	EA:0.8075	EU:0.671
2:217326395:C:A	A	-0.0204	2	11743	0.5044	Obesity	217326395	C	0.0306	-0.668	Mixed	{"AA":0.879	EA:0.8075	EU:0.671
2:217277673:G:A	A	-0.512	2	11743	0.5048	Obesity	217277673	G	0.7677	-0.667	Mixed	{"EU":0.003}	intron_variant	rs565000874
2:217310040:CT:C	C	-0.0204	2	11743	0.505	Obesity	217310040	CT	0.0306	-0.667	Mixed	{"AA":0.879	EA:0.7798	EU:0.673
2:217310834:A:T	T	-0.0204	2	11743	0.505	Obesity	217310834	A	0.0306	-0.667	Mixed	{"AA":0.879	EA:0.7798	EU:0.673
2:217312174:T:G	G	-0.0203	2	11743	0.5067	Obesity	217312174	T	0.0306	-0.664	Mixed	{"AA":0.8661	EA:0.754	EU:0.672
2:217372890:C:T	T	-0.4558	2	11743	0.5076	Obesity	217372890	C	0.688	-0.663	Mixed	{}	intron_variant	rs987444645
2:217374309:G:C	C	0.0201	2	11743	0.5095	Obesity	217374309	G	0.0304	0.66	Mixed	{"AA":0.1263	EA:0.1974	EU:0.33
2:217298595:A:G	G	-0.0202	2	11743	0.5096	Obesity	217298595	A	0.0307	-0.659	Mixed	{"AA":0.8896	EA:0.7798	EU:0.6759
2:217187407:C:T	T	0.1807	2	11743	0.5107	Obesity	217187407	C	0.2747	0.658	Mixed	{"EU":0.003	HS:0.0014	SA:0.002}
2:217330007:C:A	A	0.3999	2	11743	0.5109	Obesity	217330007	C	0.6083	0.657	Mixed	{}	intron_variant	rs1404338709
2:217208789:G:A	A	-0.162	2	11743	0.5116	Obesity	217208789	G	0.2468	-0.656	Mixed	{"AA":0.0983	EU:0.004	HS:0.0115}
2:217351068:G:A	A	-0.3253	2	11743	0.5141	Obesity	217351068	G	0.4985	-0.652	Mixed	{}	intron_variant	rs1013248250
2:217181895:C:A	A	-0.3342	2	11743	0.5144	Obesity	217181895	C	0.5126	-0.652	Mixed	{}	intron_variant	rs929670001
2:217326648:A:G	G	-0.2814	2	11743	0.5145	Obesity	217326648	A	0.4316	-0.652	Mixed	{"EU":0.004	HS:0.0014	SA:0.001}
2:217421824:C:CAT	CAT	-0.2001	2	11743	0.5145	Obesity	217421824	C	0.307	-0.652	Mixed	{}	intron_variant	rs1177542070
2:217406823:C:A	A	0.6226	2	11743	0.5151	Obesity	217406823	C	0.9565	0.651	Mixed	{}	intron_variant	rs771434901
2:217187332:A:G	G	0.0177	2	11743	0.5157	Obesity	217187332	A	0.0273	0.65	Mixed	{"AA":0.7678	EA:0.7778	EU:0.4791
2:217294000:G:C	C	0.1971	2	11743	0.5177	Obesity	217294000	G	0.3047	0.647	Mixed	{"EU":0.002}	intron_variant	rs186175496
2:217321273:T:TA	TA	-0.0197	2	11743	0.5194	Obesity	217321273	T	0.0306	-0.644	Mixed	{"AA":0.8661	EA:0.7788	EU:0.671
2:217427350:G:A	A	-0.0181	2	11743	0.5204	Obesity	217427350	G	0.0281	-0.643	Mixed	{"AA":0.0159	EA:0.1151	EU:0.2714
2:217248951:G:A	A	0.0373	2	11743	0.5205	Obesity	217248951	G	0.058	0.643	Mixed	{"AA":0.2542	EA:0.1528	EU:0.0507
2:217259530:G:A	A	0.3905	2	11743	0.5209	Obesity	217259530	G	0.6082	0.642	Mixed	{}	intron_variant	rs773593487
2:217241739:G:C	C	-0.2596	2	11743	0.5213	Obesity	217241739	G	0.4047	-0.641	Mixed	{"SA":0.001}	upstream_gene_variant	rs377090522
2:217339582:C:A	A	0.3931	2	11743	0.5222	Obesity	217339582	C	0.6143	0.64	Mixed	{"SA":0.001}	intron_variant	rs549990624
2:217249824:C:T	T	0.3127	2	11743	0.5228	Obesity	217249824	C	0.4893	0.639	Mixed	{}	downstream_gene_variant	rs1191960002
2:217214064:G:A	A	0.0177	2	11743	0.5231	Obesity	217214064	G	0.0277	0.639	Mixed	{"AA":0.5098	EA:0.7927	EU:0.4423
2:217342462:CA:C	C	0.1394	2	11743	0.5236	Obesity	217342462	CA	0.2185	0.638	Mixed	{}	intron_variant	rs527265765
2:217342468:G:C	C	0.1394	2	11743	0.5236	Obesity	217342468	G	0.2185	0.638	Mixed	{}	intron_variant	rs764183575
2:217396320:G:A	A	-0.5814	2	11743	0.5236	Obesity	217396320	G	0.9116	-0.638	Mixed	{"EU":0.001	SA:0.0143}	intron_variant
2:217261649:C:T	T	0.0371	2	11743	0.5239	Obesity	217261649	C	0.0582	0.637	Mixed	{"AA":0.171	EA:0.1706	EU:0.0497
2:217315139:A:G	G	0.1392	2	11743	0.5239	Obesity	217315139	A	0.2185	0.637	Mixed	{}	intron_variant	rs549201962
2:217308414:A:G	G	0.0239	2	11743	0.5254	Obesity	217308414	A	0.0377	0.635	Mixed	{"AA":0.0424	EA:0.0079	EU:0.1044
2:217435659:G:T	T	-0.5011	2	11743	0.5255	Obesity	217435659	G	0.7892	-0.635	Mixed	{"AA":0.2534	EU:0.001	HS:0.0159
2:217436655:A:G	G	-0.5011	2	11743	0.5255	Obesity	217436655	A	0.7893	-0.635	Mixed	{"AA":0.1543	EU:0.001	HS:0.0115
2:217178760:T:G	G	0.4408	2	11743	0.5275	Obesity	217178760	T	0.6978	0.632	Mixed	{}	intron_variant	rs887425410
2:217213764:C:G	G	0.0174	2	11743	0.5292	Obesity	217213764	C	0.0277	0.629	Mixed	{"AA":0.2163	EA:0.7966	EU:0.4423
2:217416703:C:T	T	0.0173	2	11743	0.5298	Obesity	217416703	C	0.0276	0.628	Mixed	{"AA":0.1248	EA:0.2292	EU:0.4453
2:217342782:TG:T	T	0.1367	2	11743	0.5302	Obesity	217342782	TG	0.2178	0.628	Mixed	{"EU":0.003	HS:0.0029}	intron_variant
2:217375883:T:C	C	-0.294	2	11743	0.5302	Obesity	217375883	T	0.4683	-0.628	Mixed	{}	intron_variant	rs1037525186
2:217270132:C:T	T	-0.3746	2	11743	0.5307	Obesity	217270132	C	0.5976	-0.627	Mixed	{}	intron_variant	["SMARCAL1"]
2:217295342:C:T	T	0.1309	2	11743	0.5318	Obesity	217295342	C	0.2093	0.625	Mixed	{"EU":0.0119	HS:0.0115	SA:0.0041}
2:217440582:A:G	G	-0.4932	2	11743	0.5321	Obesity	217440582	A	0.7894	-0.625	Mixed	{"AA":0.1392	HS:0.0086	SA:0.0143}
2:217193049:T:A	A	-1.0003	2	11743	0.5325	Obesity	217193049	T	1.6027	-0.624	Mixed	{}	intron_variant	rs910326993
2:217389325:AGGAAC:A	A	0.2674	2	11743	0.5328	Obesity	217389325	AGGAAC	0.4288	0.624	Mixed	{}	intron_variant	rs759100180
2:217365270:T:A	A	0.2668	2	11743	0.5336	Obesity	217365270	T	0.4285	0.623	Mixed	{}	non_coding_transcript_exon_variant	rs754570153
2:217343586:G:GC	GC	0.0174	2	11743	0.5338	Obesity	217343586	G	0.0279	0.622	Mixed	{"AA":0.8328	EA:0.5456	EU:0.328
2:217287780:A:G	G	0.0178	2	11743	0.5344	Obesity	217287780	A	0.0286	0.621	Mixed	{"AA":0.7678	EA:0.37	EU:0.2952
2:217312281:G:GTGCC	GTGCC	-0.1454	2	11743	0.5345	Obesity	217312281	G	0.2342	-0.621	Mixed	{"AA":0.0008	EU:0.004	HS:0.0029}
2:217312283:T:C	C	-0.1454	2	11743	0.5345	Obesity	217312283	T	0.2342	-0.621	Mixed	{"AA":0.0008	EU:0.004	HS:0.0029}
2:217211918:G:A	A	-0.1531	2	11743	0.535	Obesity	217211918	G	0.2468	-0.62	Mixed	{"AA":0.1067	EU:0.004	HS:0.0101}
2:217259515:T:G	G	-0.436	2	11743	0.5354	Obesity	217259515	T	0.7034	-0.62	Mixed	{}	intron_variant	rs771402072
2:217290549:C:T	T	0.0233	2	11743	0.5364	Obesity	217290549	C	0.0377	0.618	Mixed	{"AA":0.0166	EA:0.0079	EU:0.1004
2:217265755:A:G	G	-0.0577	2	11743	0.5365	Obesity	217265755	A	0.0933	-0.618	Mixed	{"EU":0.005	HS:0.0072	SA:0.001}
2:217314234:G:T	T	0.6848	2	11743	0.5375	Obesity	217314234	G	1.1107	0.617	Mixed	{}	intron_variant	rs572530552
2:217383851:C:T	T	-0.3671	2	11743	0.5379	Obesity	217383851	C	0.596	-0.616	Mixed	{}	intron_variant	rs1476529460
2:217192303:T:C	C	-0.0936	2	11743	0.5389	Obesity	217192303	T	0.1523	-0.614	Mixed	{"EU":0.003	SA:0.001}	intron_variant
2:217418320:G:T	T	-0.017	2	11743	0.5402	Obesity	217418320	G	0.0277	-0.613	Mixed	{"AA":0.1452	EA:0.2192	EU:0.2992
2:217285388:A:G	G	0.1752	2	11743	0.5423	Obesity	217285388	A	0.2875	0.609	Mixed	{}	intron_variant	rs181924968
2:217330578:G:A	A	-0.4983	2	11743	0.5437	Obesity	217330578	G	0.8206	-0.607	Mixed	{}	intron_variant	rs939760270
2:217419600:A:C	C	-0.0168	2	11743	0.5438	Obesity	217419600	A	0.0277	-0.607	Mixed	{"AA":0.2322	EA:0.2173	EU:0.3022
2:217291987:G:A	A	0.0229	2	11743	0.5439	Obesity	217291987	G	0.0377	0.607	Mixed	{"AA":0.0711	EA:0.0079	EU:0.1004
2:217303489:T:C	C	-0.8682	2	11743	0.5441	Obesity	217303489	T	1.431	-0.607	Mixed	{}	intron_variant	rs766185990
2:217193537:T:G	G	-0.0183	2	11743	0.5451	Obesity	217193537	T	0.0302	-0.605	Mixed	{"AA":0.4864	EA:0.5635	EU:0.3012
2:217324802:GAA:G	G	-0.3641	2	11743	0.5462	Obesity	217324802	GAA	0.6034	-0.603	Mixed	{}	intron_variant	rs761105105
2:217250235:A:C	C	-0.0384	2	11743	0.5469	Obesity	217250235	A	0.0637	-0.602	Mixed	{"AA":0.0598	EA:0.0218	EU:0.0845
2:217254879:G:A	A	0.0954	2	11743	0.5474	Obesity	217254879	G	0.1585	0.602	Mixed	{"AA":0.0023	EU:0.0308	HS:0.0202
2:217248274:A:G	G	-0.0384	2	11743	0.5476	Obesity	217248274	A	0.0638	-0.601	Mixed	{"AA":0.0635	EA:0.0218	EU:0.0845
2:217192005:A:G	G	-0.018	2	11743	0.549	Obesity	217192005	A	0.03	-0.599	Mixed	{"AA":0.444	EA:0.5645	EU:0.3111
2:217344296:G:A	A	0.0172	2	11743	0.5493	Obesity	217344296	G	0.0287	0.599	Mixed	{"AA":0.4607	EA:0.372	EU:0.2803
2:217358723:TCAGTTTC:T	T	-0.0623	2	11743	0.5498	Obesity	217358723	TCAGTTTC	0.1042	-0.598	Mixed	{"AA":0.1581	EU:0.0328	HS:0.0461
2:217275976:G:C	C	-0.3604	2	11743	0.5501	Obesity	217275976	G	0.6032	-0.598	Mixed	{"AA":0.0008	EU:0.001}	intron_variant
2:217292333:C:T	T	0.0225	2	11743	0.5504	Obesity	217292333	C	0.0377	0.597	Mixed	{"AA":0.0711	EA:0.0079	EU:0.1004
2:217220985:G:A	A	0.4774	2	11743	0.5508	Obesity	217220985	G	0.8003	0.597	Mixed	{}	intron_variant	rs773051016
2:217249262:C:T	T	-0.4917	2	11743	0.5512	Obesity	217249262	C	0.825	-0.596	Mixed	{}	downstream_gene_variant	rs926021914
2:217292999:C:T	T	0.0224	2	11743	0.552	Obesity	217292999	C	0.0377	0.595	Mixed	{"AA":0.0711	EA:0.0079	EU:0.1004
2:217439701:C:T	T	-0.9743	2	11743	0.552	Obesity	217439701	C	1.6381	-0.595	Mixed	{"EU":0.001}	intron_variant	rs531025049
2:217245698:C:T	T	-0.0486	2	11743	0.5522	Obesity	217245698	C	0.0817	-0.594	Mixed	{"AA":0.0008	EU:0.0159	HS:0.0144
2:217332788:T:C	C	0.1376	2	11743	0.553	Obesity	217332788	T	0.2319	0.593	Mixed	{"EU":0.000008823}	intron_variant	rs752967601
2:217336499:G:A	A	-0.3188	2	11743	0.5536	Obesity	217336499	G	0.5381	-0.592	Mixed	{"EU":0.001}	intron_variant	rs181373945
2:217226771:G:A	A	-0.0185	2	11743	0.5539	Obesity	217226771	G	0.0313	-0.592	Mixed	{"AA":0.3215	EA:0.5397	EU:0.3052
2:217314533:T:C	C	-1.0439	2	11743	0.5551	Obesity	217314533	T	1.769	-0.59	Mixed	{"EU":0.001}	intron_variant	rs558267010
2:217263383:A:G	G	0.0288	2	11743	0.5554	Obesity	217263383	A	0.0489	0.59	Mixed	{"AA":0.3714	EA:0.1925	EU:0.0924
2:217258341:A:G	G	-0.0379	2	11743	0.557	Obesity	217258341	A	0.0645	-0.587	Mixed	{"AA":0.0023	EU:0.0368	HS:0.0245
2:217284389:T:C	C	-0.0573	2	11743	0.5581	Obesity	217284389	T	0.0978	-0.586	Mixed	{"EU":0.0169	HS:0.0014}	intron_variant
2:217405312:T:C	C	-1.4327	2	11743	0.5593	Obesity	217405312	T	2.4539	-0.584	Mixed	{}	intron_variant	rs1277750160
2:217213042:A:G	G	0.0161	2	11743	0.5615	Obesity	217213042	A	0.0277	0.581	Mixed	{"AA":0.5106	EA:0.7986	EU:0.4423
2:217183869:A:G	G	0.1075	2	11743	0.5626	Obesity	217183869	A	0.1857	0.579	Mixed	{"AA":0.0015	EU:0.0378	HS:0.0144
2:217239185:T:C	C	-0.1044	2	11743	0.5627	Obesity	217239185	T	0.1803	-0.579	Mixed	{"AA":0.0045	EU:0.002	HS:0.0029}
2:217365648:C:G	G	-0.791	2	11743	0.5628	Obesity	217365648	C	1.3667	-0.579	Mixed	{"EA":0.0099	EU:0.003	HS:0.0014
2:217382924:C:A	A	-0.7902	2	11743	0.5632	Obesity	217382924	C	1.3668	-0.578	Mixed	{"AA":0.0008	EA:0.0149	EU:0.003
2:217352474:G:A	A	0.0205	2	11743	0.5634	Obesity	217352474	G	0.0355	0.578	Mixed	{"AA":0.5129	EA:0.1796	EU:0.1402
2:217304152:T:G	G	-0.0177	2	11743	0.5639	Obesity	217304152	T	0.0307	-0.577	Mixed	{"AA":0.7201	EA:0.7798	EU:0.674
2:217305914:C:T	T	0.0217	2	11743	0.5642	Obesity	217305914	C	0.0377	0.577	Mixed	{"AA":0.0424	EA:0.0079	EU:0.1044
2:217358023:G:A	A	0.021	2	11743	0.5644	Obesity	217358023	G	0.0365	0.576	Mixed	{"AA":0.2655	EA:0.1825	EU:0.1153
2:217358425:G:A	A	0.021	2	11743	0.5647	Obesity	217358425	G	0.0365	0.576	Mixed	{"AA":0.2655	EA:0.1825	EU:0.1153
2:217305417:G:A	A	0.0217	2	11743	0.5649	Obesity	217305417	G	0.0377	0.576	Mixed	{"AA":0.0424	EA:0.0079	EU:0.1044
2:217306923:C:T	T	0.0217	2	11743	0.5651	Obesity	217306923	C	0.0377	0.575	Mixed	{"AA":0.0424	EA:0.0079	EU:0.1044
2:217307288:A:G	G	0.0217	2	11743	0.5652	Obesity	217307288	A	0.0377	0.575	Mixed	{"AA":0.0424	EA:0.0079	EU:0.1044
2:217307900:C:G	G	0.0217	2	11743	0.5654	Obesity	217307900	C	0.0377	0.575	Mixed	{"AA":0.0424	EA:0.0079	EU:0.1044
2:217308601:G:A	A	0.0217	2	11743	0.5657	Obesity	217308601	G	0.0377	0.574	Mixed	{"AA":0.0424	EA:0.0079	EU:0.1044
2:217252986:C:A	A	-0.7857	2	11743	0.5658	Obesity	217252986	C	1.3681	-0.574	Mixed	{"AA":0.0008	EA:0.0139	EU:0.002
2:217309075:C:T	T	0.0217	2	11743	0.5659	Obesity	217309075	C	0.0377	0.574	Mixed	{"AA":0.0424	EA:0.0079	EU:0.1044
2:217309519:C:T	T	0.0216	2	11743	0.5661	Obesity	217309519	C	0.0377	0.574	Mixed	{"AA":0.0424	EA:0.0079	EU:0.1044
2:217317765:A:G	G	0.0216	2	11743	0.5662	Obesity	217317765	A	0.0377	0.574	Mixed	{"AA":0.0575	EA:0.0079	EU:0.1054
2:217317898:A:G	G	0.0216	2	11743	0.5664	Obesity	217317898	A	0.0377	0.573	Mixed	{"AA":0.0431	EA:0.0079	EU:0.1044
2:217316354:T:G	G	0.0216	2	11743	0.5666	Obesity	217316354	T	0.0377	0.573	Mixed	{"AA":0.0431	EA:0.0079	EU:0.1044
2:217316357:GCCCAGGGT:G	G	0.0216	2	11743	0.5666	Obesity	217316357	GCCCAGGGT	0.0377	0.573	Mixed	{"AA":0.0431	EA:0.0079	EU:0.1044
2:217312535:G:A	A	0.0216	2	11743	0.5667	Obesity	217312535	G	0.0377	0.573	Mixed	{"AA":0.0431	EA:0.0079	EU:0.1044
2:217312838:C:G	G	0.0216	2	11743	0.5667	Obesity	217312838	C	0.0377	0.573	Mixed	{"AA":0.0582	EA:0.0079	EU:0.1044
2:217320616:G:A	A	0.0216	2	11743	0.5667	Obesity	217320616	G	0.0377	0.573	Mixed	{"AA":0.0575	EA:0.0079	EU:0.1044
2:217320687:C:T	T	0.0216	2	11743	0.5667	Obesity	217320687	C	0.0377	0.573	Mixed	{"AA":0.0431	EA:0.0079	EU:0.1044
2:217320797:T:C	C	0.0216	2	11743	0.5667	Obesity	217320797	T	0.0377	0.573	Mixed	{"AA":0.0431	EA:0.0079	EU:0.1044
2:217320877:AG:A	A	0.0216	2	11743	0.5667	Obesity	217320877	AG	0.0377	0.573	Mixed	{"AA":0.0439	EA:0.0079	EU:0.1044
2:217320200:G:A	A	0.0216	2	11743	0.5668	Obesity	217320200	G	0.0377	0.573	Mixed	{"AA":0.0431	EA:0.0079	EU:0.1044
2:217320259:C:G	G	0.0216	2	11743	0.5668	Obesity	217320259	C	0.0377	0.573	Mixed	{"AA":0.0575	EA:0.0079	EU:0.1044
2:217318681:G:A	A	0.0216	2	11743	0.567	Obesity	217318681	G	0.0377	0.572	Mixed	{"AA":0.0431	EA:0.0079	EU:0.1044
2:217322409:C:G	G	0.0216	2	11743	0.567	Obesity	217322409	C	0.0377	0.572	Mixed	{"AA":0.0431	EA:0.0079	EU:0.1044
2:217323849:G:T	T	0.0216	2	11743	0.567	Obesity	217323849	G	0.0377	0.572	Mixed	{"AA":0.0431	EA:0.0079	EU:0.1044
2:217323915:G:A	A	0.0216	2	11743	0.567	Obesity	217323915	G	0.0377	0.572	Mixed	{"AA":0.0575	EA:0.0079	EU:0.1044
2:217323951:G:A	A	0.0216	2	11743	0.567	Obesity	217323951	G	0.0377	0.572	Mixed	{"AA":0.0575	EA:0.0079	EU:0.1044
2:217324285:C:A	A	0.0216	2	11743	0.5673	Obesity	217324285	C	0.0377	0.572	Mixed	{"AA":0.0431	EA:0.0079	EU:0.1044
2:217187134:A:C	C	0.1634	2	11743	0.5676	Obesity	217187134	A	0.2859	0.572	Mixed	{"EU":0.004	HS:0.0029	SA:0.002}
2:217298894:C:T	T	-0.4598	2	11743	0.5681	Obesity	217298894	C	0.8055	-0.571	Mixed	{"SA":0.002}	intron_variant	rs549908360
2:217439188:G:A	A	0.4197	2	11743	0.5681	Obesity	217439188	G	0.7352	0.571	Mixed	{}	intron_variant	rs777542799
2:217190760:G:A	A	0.0156	2	11743	0.5686	Obesity	217190760	G	0.0273	0.57	Mixed	{}	intron_variant	rs10192299
2:217311081:G:C	C	-0.0451	2	11743	0.5693	Obesity	217311081	G	0.0792	-0.569	Mixed	{"AA":0.0008	EA:0.001	EU:0.0189
2:217308495:C:G	G	0.0214	2	11743	0.5706	Obesity	217308495	C	0.0377	0.567	Mixed	{"AA":0.0424	EA:0.0079	EU:0.1044
2:217309463:C:T	T	0.0214	2	11743	0.571	Obesity	217309463	C	0.0377	0.567	Mixed	{"AA":0.0431	EA:0.0079	EU:0.1044
2:217309938:T:C	C	0.0213	2	11743	0.5712	Obesity	217309938	T	0.0377	0.566	Mixed	{"AA":0.0424	EA:0.0079	EU:0.1044
2:217313430:A:T	T	0.0213	2	11743	0.5715	Obesity	217313430	A	0.0377	0.566	Mixed	{"AA":0.0431	EA:0.0079	EU:0.1044
2:217314878:T:C	C	0.0213	2	11743	0.5715	Obesity	217314878	T	0.0377	0.566	Mixed	{"AA":0.0575	EA:0.0079	EU:0.1044
2:217315102:A:G	G	0.0213	2	11743	0.5715	Obesity	217315102	A	0.0377	0.566	Mixed	{"AA":0.0575	EA:0.0079	EU:0.1044
2:217385939:C:A	A	-0.2598	2	11743	0.5715	Obesity	217385939	C	0.4592	-0.566	Mixed	{"EU":0.001	HS:0.0029}	intron_variant
2:217311315:A:G	G	0.0213	2	11743	0.5716	Obesity	217311315	A	0.0377	0.566	Mixed	{"AA":0.0424	EA:0.0079	EU:0.1044
2:217315416:A:G	G	0.0213	2	11743	0.5716	Obesity	217315416	A	0.0377	0.566	Mixed	{"AA":0.0431	EA:0.0079	EU:0.1044
2:217314741:G:A	A	0.0213	2	11743	0.5717	Obesity	217314741	G	0.0377	0.566	Mixed	{"AA":0.0439	EA:0.0079	EU:0.1044
2:217315787:T:C	C	0.0212	2	11743	0.5733	Obesity	217315787	T	0.0377	0.563	Mixed	{"AA":0.04581	EA:0.006478	EU:0.1253
2:217321603:A:G	G	-0.7696	2	11743	0.5733	Obesity	217321603	A	1.3664	-0.563	Mixed	{"AA":0.0008	EA:0.0119	EU:0.003
2:217343917:G:A	A	0.0676	2	11743	0.5735	Obesity	217343917	G	0.1202	0.563	Mixed	{"EU":0.0099	HS:0.0144}	non_coding_transcript_exon_variant
2:217248092:G:C	C	0.0327	2	11743	0.574	Obesity	217248092	G	0.0581	0.562	Mixed	{"AA":0.2549	EA:0.1528	EU:0.0507
2:217405584:C:T	T	0.2448	2	11743	0.5744	Obesity	217405584	C	0.4359	0.562	Mixed	{"SA":0.001}	intron_variant	rs188819177
2:217265352:A:G	G	0.3379	2	11743	0.5745	Obesity	217265352	A	0.6019	0.561	Mixed	{"AA":0.0008	EU:0.003	HS:0.0086}
2:217241528:G:C	C	-0.0156	2	11743	0.5747	Obesity	217241528	G	0.0279	-0.561	Mixed	{"AA":0.3411	EA:0.2083	EU:0.4105
2:217419960:G:GC	GC	0.0155	2	11743	0.5748	Obesity	217419960	G	0.0276	0.561	Mixed	{"AA":0.1014	EA:0.2361	EU:0.4443
2:217343992:C:T	T	0.0159	2	11743	0.5751	Obesity	217343992	C	0.0284	0.561	Mixed	{"AA":0.4607	EA:0.372	EU:0.2813
2:217227307:C:T	T	-0.0176	2	11743	0.5753	Obesity	217227307	C	0.0313	-0.56	Mixed	{"AA":0.3207	EA:0.5397	EU:0.3032
2:217247305:C:T	T	0.3363	2	11743	0.5764	Obesity	217247305	C	0.602	0.559	Mixed	{"EU":0.004	HS:0.0072}	downstream_gene_variant
2:217345754:G:A	A	0.0159	2	11743	0.5765	Obesity	217345754	G	0.0284	0.559	Mixed	{"AA":0.4622	EA:0.372	EU:0.2823
2:217344527:C:T	T	-0.2504	2	11743	0.579	Obesity	217344527	C	0.4512	-0.555	Mixed	{}	intron_variant	rs564031442
2:217217028:C:G	G	-0.2369	2	11743	0.5794	Obesity	217217028	C	0.4274	-0.554	Mixed	{}	intron_variant	rs777709319
2:217426393:C:T	T	-0.1748	2	11743	0.58	Obesity	217426393	C	0.3158	-0.553	Mixed	{"EU":0.006	HS:0.0014}	intron_variant
2:217349605:TAATAA:T	T	0.0157	2	11743	0.5805	Obesity	217349605	TAATAA	0.0283	0.553	Mixed	{"AA":0.4561	EA:0.377	EU:0.2922
2:217330914:T:C	C	0.0208	2	11743	0.5816	Obesity	217330914	T	0.0378	0.551	Mixed	{"AA":0.0431	EA:0.0079	EU:0.1044
2:217368682:C:T	T	-0.2483	2	11743	0.5822	Obesity	217368682	C	0.4514	-0.55	Mixed	{}	intron_variant	rs527307817
2:217327109:C:T	T	0.0207	2	11743	0.5824	Obesity	217327109	C	0.0377	0.55	Mixed	{"AA":0.0575	EA:0.0079	EU:0.1044
2:217186909:G:A	A	0.0972	2	11743	0.5839	Obesity	217186909	G	0.1774	0.548	Mixed	{"EU":0.003}	intron_variant	rs191457880
2:217422286:C:T	T	-0.0399	2	11743	0.5842	Obesity	217422286	C	0.073	-0.547	Mixed	{"AA":0.3525	EA:0.126	EU:0.0189
2:217342063:A:G	G	0.0155	2	11743	0.5855	Obesity	217342063	A	0.0284	0.545	Mixed	{"AA":0.5439	EA:0.372	EU:0.2823
2:217342000:T:C	C	0.0155	2	11743	0.5856	Obesity	217342000	T	0.0284	0.545	Mixed	{"AA":0.5439	EA:0.372	EU:0.2823
2:217367299:AG:A	A	0.1174	2	11743	0.5861	Obesity	217367299	AG	0.2155	0.544	Mixed	{}	3_prime_UTR_variant	rs776440183
2:217225251:T:TAC	TAC	-0.017	2	11743	0.5864	Obesity	217225251	T	0.0313	-0.544	Mixed	{"AA":0.3132	EA:0.5417	EU:0.3042
2:217418601:A:G	G	-0.0151	2	11743	0.5866	Obesity	217418601	A	0.0277	-0.544	Mixed	{"AA":0.1452	EA:0.2183	EU:0.3042
2:217186741:T:C	C	0.0148	2	11743	0.5869	Obesity	217186741	T	0.0272	0.543	Mixed	{"AA":0.7693	EA:0.7857	EU:0.5199
2:217430380:A:G	G	-0.04	2	11743	0.5872	Obesity	217430380	A	0.0737	-0.543	Mixed	{"AA":0.1543	EA:0.1369	EU:0.0159
2:217352912:G:A	A	-0.4674	2	11743	0.5875	Obesity	217352912	G	0.8617	-0.542	Mixed	{"EU":0.002	HS:0.0014	SA:0.0031}
2:217429226:C:G	G	-0.0399	2	11743	0.5881	Obesity	217429226	C	0.0737	-0.542	Mixed	{"AA":0.1536	EA:0.1349	EU:0.0159
2:217426181:G:A	A	-0.0398	2	11743	0.5894	Obesity	217426181	G	0.0737	-0.54	Mixed	{"AA":0.4501	EA:0.1369	EU:0.0199
2:217422329:G:A	A	-0.0397	2	11743	0.5897	Obesity	217422329	G	0.0737	-0.539	Mixed	{"AA":0.3525	EA:0.129	EU:0.0199
2:217422440:A:T	T	-0.0397	2	11743	0.5897	Obesity	217422440	A	0.0737	-0.539	Mixed	{"AA":0.1157	EA:0.1339	EU:0.0149
2:217214490:A:G	G	0.0149	2	11743	0.5898	Obesity	217214490	A	0.0276	0.539	Mixed	{"AA":0.7723	EA:0.8036	EU:0.4463
2:217191619:A:G	G	0.0147	2	11743	0.5904	Obesity	217191619	A	0.0273	0.538	Mixed	{"AA":0.7648	EA:0.7788	EU:0.4742
2:217220276:C:T	T	-0.0168	2	11743	0.5905	Obesity	217220276	C	0.0313	-0.538	Mixed	{"AA":0.326	EA:0.5407	EU:0.3012
2:217244529:T:C	C	-0.2081	2	11743	0.5906	Obesity	217244529	T	0.3868	-0.538	Mixed	{"EU":0.001}	intergenic_variant	rs557836560
2:217333449:G:GT	GT	0.0203	2	11743	0.5912	Obesity	217333449	G	0.0378	0.537	Mixed	{"AA":0.0439	EA:0.0079	EU:0.1044
2:217435319:A:G	G	-0.1606	2	11743	0.592	Obesity	217435319	A	0.2997	-0.536	Mixed	{}	intron_variant	rs540139027
2:217233990:G:A	A	0.0224	2	11743	0.5936	Obesity	217233990	G	0.042	0.534	Mixed	{"AA":0.0666	EA:0.1379	EU:0.1143
2:217233979:T:C	C	0.0224	2	11743	0.5937	Obesity	217233979	T	0.042	0.533	Mixed	{"AA":0.0719	EA:0.1379	EU:0.1143
2:217337919:G:T	T	0.018	2	11743	0.5938	Obesity	217337919	G	0.0338	0.533	Mixed	{"AA":0.5953	EA:0.5635	EU:0.1889
2:217333128:C:T	T	0.3753	2	11743	0.5942	Obesity	217333128	C	0.7045	0.533	Mixed	{}	intron_variant	rs749350864
2:217226347:AG:A	A	0.217	2	11743	0.5943	Obesity	217226347	AG	0.4074	0.533	Mixed	{}	intron_variant	rs1382500009
2:217398537:G:A	A	0.1574	2	11743	0.5945	Obesity	217398537	G	0.2957	0.532	Mixed	{}	intron_variant	rs1163391369
2:217243312:A:G	G	-0.0146	2	11743	0.5948	Obesity	217243312	A	0.0275	-0.532	Mixed	{"AA":0.2564	EA:0.5407	EU:0.3648
2:217446333:A:T	T	0.0145	2	11743	0.5951	Obesity	217446333	A	0.0273	0.531	Mixed	{"AA":0.118	EA:0.2569	EU:0.6054
2:217347428:C:T	T	-0.0317	2	11743	0.5958	Obesity	217347428	C	0.0597	-0.53	Mixed	{"AA":0.006815	EA:0.0001631	EU:0.05053
2:217391116:T:C	C	-0.0524	2	11743	0.596	Obesity	217391116	T	0.0988	-0.53	Mixed	{"AA":0.1604	EA:0.0079	EU:0.0358
2:217333952:G:A	A	0.0199	2	11743	0.5972	Obesity	217333952	G	0.0377	0.528	Mixed	{"AA":0.0439	EA:0.0079	EU:0.1044
2:217364639:T:C	C	-0.2518	2	11743	0.5972	Obesity	217364639	T	0.4764	-0.528	Mixed	{"AA":0.0005543	EU:0.003299	HS:0.0003471}
2:217191127:C:G	G	0.0151	2	11743	0.5984	Obesity	217191127	C	0.0286	0.527	Mixed	{}	intron_variant	rs9711676
2:217335029:A:T	T	0.0199	2	11743	0.5984	Obesity	217335029	A	0.0377	0.527	Mixed	{"AA":0.0507	EA:0.0079	EU:0.1044
2:217181948:G:A	A	0.3134	2	11743	0.5992	Obesity	217181948	G	0.5962	0.526	Mixed	{"EA":0.001	EU:0.001	SA:0.001}
2:217218820:G:A	A	0.3746	2	11743	0.5993	Obesity	217218820	G	0.713	0.525	Mixed	{}	intron_variant	rs1263389899
2:217339306:C:T	T	0.0197	2	11743	0.6025	Obesity	217339306	C	0.0377	0.521	Mixed	{"AA":0.053	EA:0.0079	EU:0.1044
2:217391702:A:G	G	0.3466	2	11743	0.6029	Obesity	217391702	A	0.6662	0.52	Mixed	{}	intron_variant	rs975441064
2:217328495:G:A	A	-0.0651	2	11743	0.6039	Obesity	217328495	G	0.1255	-0.519	Mixed	{"EU":0.002}	intron_variant	rs570060271
2:217220670:C:T	T	-0.0162	2	11743	0.6043	Obesity	217220670	C	0.0313	-0.518	Mixed	{"AA":0.326	EA:0.5407	EU:0.3022
2:217414692:A:G	G	-0.2196	2	11743	0.6044	Obesity	217414692	A	0.4239	-0.518	Mixed	{}	intron_variant	rs111830773
2:217194791:G:A	A	-0.0157	2	11743	0.6048	Obesity	217194791	G	0.0303	-0.518	Mixed	{"AA":0.3797	EA:0.5665	EU:0.3002
2:217194352:T:TA	TA	-0.0156	2	11743	0.6054	Obesity	217194352	T	0.0303	-0.517	Mixed	{"AA":0.4546	EA:0.5655	EU:0.3002
2:217221472:G:A	A	-0.547	2	11743	0.6054	Obesity	217221472	G	1.0586	-0.517	Mixed	{"AA":0.0234	EU:0.001	HS:0.0014
2:217442886:T:C	C	0.0141	2	11743	0.6054	Obesity	217442886	T	0.0273	0.517	Mixed	{"AA":0.0961	EA:0.2569	EU:0.6074
2:217186742:G:A	A	0.0804	2	11743	0.6055	Obesity	217186742	G	0.1556	0.517	Mixed	{"AA":0.0008	EU:0.0189	HS:0.0101
2:217283032:G:A	A	-0.1762	2	11743	0.6055	Obesity	217283032	G	0.3411	-0.517	Mixed	{}	intron_variant	rs111735996
2:217195655:G:A	A	-0.0156	2	11743	0.6065	Obesity	217195655	G	0.0303	-0.515	Mixed	{"AA":0.4463	EA:0.5665	EU:0.3002
2:217343777:G:C	C	0.0194	2	11743	0.607	Obesity	217343777	G	0.0377	0.514	Mixed	{"AA":0.0083	EA:0.0079	EU:0.1044
2:217274746:G:A	A	0.1754	2	11743	0.6077	Obesity	217274746	G	0.3417	0.513	Mixed	{"AA":0.0038}	intron_variant	rs149262934
2:217350300:T:C	C	-0.4235	2	11743	0.608	Obesity	217350300	T	0.8258	-0.513	Mixed	{}	intron_variant	rs558447499
2:217205588:A:G	G	0.0145	2	11743	0.6081	Obesity	217205588	A	0.0283	0.513	Mixed	{"AA":0.1195	EA:0.6994	EU:0.4006
2:217279697:C:T	T	0.1281	2	11743	0.6082	Obesity	217279697	C	0.2499	0.513	Mixed	{"EU":0.000008792}	synonymous_variant	rs150591090
2:217289859:C:T	T	-0.1745	2	11743	0.6086	Obesity	217289859	C	0.3408	-0.512	Mixed	{"EU":0.001}	intron_variant	rs113416526
2:217301635:G:A	A	-0.174	2	11743	0.6096	Obesity	217301635	G	0.3408	-0.511	Mixed	{"EU":0.001}	intron_variant	rs113667026
2:217272480:G:A	A	0.0461	2	11743	0.6097	Obesity	217272480	G	0.0903	0.511	Mixed	{"AA":0.0008	EU:0.0338	HS:0.0231
2:217398646:T:C	C	-0.4273	2	11743	0.6106	Obesity	217398646	T	0.8393	-0.509	Mixed	{}	intron_variant	rs1275224714
2:217347917:T:C	C	0.0192	2	11743	0.6112	Obesity	217347917	T	0.0377	0.508	Mixed	{"AA":0.0431	EA:0.0079	EU:0.1044
2:217295107:A:C	C	0.4522	2	11743	0.6116	Obesity	217295107	A	0.8905	0.508	Mixed	{}	intron_variant	["SMARCAL1"]
2:217343719:G:T	T	-0.1727	2	11743	0.6126	Obesity	217343719	G	0.3409	-0.506	Mixed	{"EU":0.001}	intron_variant	rs111933025
2:217306445:A:G	G	-0.0158	2	11743	0.6127	Obesity	217306445	A	0.0312	-0.506	Mixed	{"AA":0.8873	EA:0.7817	EU:0.6799
2:217256601:AAATT:A	A	0.1197	2	11743	0.6136	Obesity	217256601	AAATT	0.2371	0.505	Mixed	{"AA":0.0015	EU:0.003	HS:0.0014
2:217314826:G:A	A	0.0166	2	11743	0.614	Obesity	217314826	G	0.0329	0.504	Mixed	{"AA":0.798	EA:0.5397	EU:0.2107
2:217348091:A:G	G	-0.1719	2	11743	0.6141	Obesity	217348091	A	0.341	-0.504	Mixed	{"EU":0.001}	non_coding_transcript_exon_variant	rs112285157
2:217410060:C:T	T	-0.2418	2	11743	0.6147	Obesity	217410060	C	0.4803	-0.503	Mixed	{"EU":0.002	HS:0.0043}	intron_variant
2:217396439:G:A	A	-0.1072	2	11743	0.615	Obesity	217396439	G	0.2132	-0.503	Mixed	{"EU":0.001}	intron_variant	rs111806893
2:217212608:A:G	G	-0.1803	2	11743	0.6168	Obesity	217212608	A	0.3603	-0.5	Mixed	{}	intron_variant	rs1333553586
2:217262140:T:C	C	-0.2126	2	11743	0.6175	Obesity	217262140	T	0.4258	-0.499	Mixed	{"EU":0.003}	intron_variant	rs138127634
2:217268287:T:C	C	-0.1938	2	11743	0.6175	Obesity	217268287	T	0.388	-0.499	Mixed	{"SA":0.0041}	intron_variant	rs377260535
2:217418421:C:G	G	-0.0576	2	11743	0.6188	Obesity	217418421	C	0.1158	-0.498	Mixed	{"EU":0.006}	intron_variant	rs547890245
2:217356785:T:G	G	0.0187	2	11743	0.6193	Obesity	217356785	T	0.0377	0.497	Mixed	{"AA":0.1952	EA:0.0089	EU:0.1044
2:217423222:C:T	T	-0.0201	2	11743	0.6193	Obesity	217423222	C	0.0404	-0.497	Mixed	{"AA":0.0045	EA:0.3036	EU:0.1034
2:217181207:G:A	A	0.085	2	11743	0.6199	Obesity	217181207	G	0.1714	0.496	Mixed	{"AA":0.0008	EU:0.008	HS:0.0115
2:217394601:G:A	A	-0.972	2	11743	0.6199	Obesity	217394601	G	1.9595	-0.496	Mixed	{}	intron_variant	rs528500445
2:217241039:A:G	G	0.0744	2	11743	0.6207	Obesity	217241039	A	0.1503	0.495	Mixed	{"EU":0.0119	HS:0.0058	SA:0.001}
2:217340692:C:T	T	-0.1247	2	11743	0.6213	Obesity	217340692	C	0.2523	-0.494	Mixed	{}	intron_variant	rs570796287
2:217413961:C:T	T	0.0531	2	11743	0.6213	Obesity	217413961	C	0.1075	0.494	Mixed	{"EU":0.001}	intron_variant	rs192902296
2:217419879:G:A	A	0.0434	2	11743	0.6213	Obesity	217419879	G	0.0878	0.494	Mixed	{"AA":0.0008	EU:0.0348	HS:0.0231
2:217388015:C:G	G	-0.2074	2	11743	0.6217	Obesity	217388015	C	0.4203	-0.493	Mixed	{}	intron_variant	rs1047835835
2:217386641:T:C	C	0.4111	2	11743	0.6218	Obesity	217386641	T	0.8332	0.493	Mixed	{"EU":0.001	HS:0.0014}	intron_variant
2:217290087:G:A	A	0.1254	2	11743	0.6221	Obesity	217290087	G	0.2544	0.493	Mixed	{}	intron_variant	rs568978166
2:217339641:G:T	T	-0.216	2	11743	0.6223	Obesity	217339641	G	0.4385	-0.493	Mixed	{}	intron_variant	rs1425299005
2:217421543:T:C	C	-0.0135	2	11743	0.6228	Obesity	217421543	T	0.0275	-0.492	Mixed	{"AA":0.1626	EA:0.2183	EU:0.3181
2:217209797:C:T	T	-0.0583	2	11743	0.6242	Obesity	217209797	C	0.1191	-0.49	Mixed	{"AA":0.0023	EU:0.0338	HS:0.0303
2:217447241:T:C	C	-0.0135	2	11743	0.625	Obesity	217447241	T	0.0276	-0.489	Mixed	{"AA":0.6104	EA:0.7063	EU:0.3598
2:217213844:A:G	G	0.3454	2	11743	0.6256	Obesity	217213844	A	0.7079	0.488	Mixed	{"EU":0.001}	intron_variant	rs531480230
2:217364174:C:A	A	0.1301	2	11743	0.6283	Obesity	217364174	C	0.2688	0.484	Mixed	{"HS":0.0014}	non_coding_transcript_exon_variant	rs546637160
2:217341947:G:A	A	0.1299	2	11743	0.6288	Obesity	217341947	G	0.2688	0.483	Mixed	{"EU":0.0008916	HS:0.0007108	SA:0.0005373}
2:217345124:C:T	T	0.13	2	11743	0.6288	Obesity	217345124	C	0.2688	0.483	Mixed	{}	intron_variant	rs948890677
2:217309547:A:G	G	0.1298	2	11743	0.6292	Obesity	217309547	A	0.2688	0.483	Mixed	{"HS":0.0014}	intron_variant	rs563793814
2:217209046:T:A	A	-0.2256	2	11743	0.6293	Obesity	217209046	T	0.4673	-0.483	Mixed	{}	intron_variant	rs114174350
2:217189495:T:G	G	0.3873	2	11743	0.63	Obesity	217189495	T	0.8038	0.482	Mixed	{}	intron_variant	rs1268506578
2:217436959:C:A	A	-0.4113	2	11743	0.6301	Obesity	217436959	C	0.854	-0.482	Mixed	{}	intron_variant	rs954681395
2:217374523:G:A	A	0.0243	2	11743	0.6305	Obesity	217374523	G	0.0504	0.481	Mixed	{"AA":0.0242	EA:0.1855	EU:0.0616
2:217446590:A:G	G	-0.0147	2	11743	0.6308	Obesity	217446590	A	0.0306	-0.481	Mixed	{"AA":0.2776	EA:0.1429	EU:0.2465
2:217267241:A:G	G	0.5781	2	11743	0.6316	Obesity	217267241	A	1.2057	0.479	Mixed	{}	intron_variant	rs761552650
2:217278023:A:G	G	0.0184	2	11743	0.6317	Obesity	217278023	A	0.0383	0.479	Mixed	{"AA":0.1868	EA:0.3175	EU:0.1213
2:217366777:C:T	T	-0.158	2	11743	0.6327	Obesity	217366777	C	0.3306	-0.478	Mixed	{"AA":0.0522	EA:0.001	EU:0.002
2:217196884:C:T	T	0.3285	2	11743	0.6375	Obesity	217196884	C	0.697	0.471	Mixed	{"EU":0.003}	intron_variant	rs190319310
2:217216386:T:C	C	-0.1996	2	11743	0.6375	Obesity	217216386	T	0.4235	-0.471	Mixed	{}	intron_variant	rs562340399
2:217191887:G:C	C	-0.0141	2	11743	0.6409	Obesity	217191887	G	0.0301	-0.466	Mixed	{"AA":0.0484	EA:0.5585	EU:0.3052
2:217413714:G:T	T	-0.115	2	11743	0.6409	Obesity	217413714	G	0.2466	-0.466	Mixed	{"EU":0.008	HS:0.0043}	intron_variant
2:217350717:C:T	T	0.0132	2	11743	0.641	Obesity	217350717	C	0.0283	0.466	Mixed	{"AA":0.4561	EA:0.376	EU:0.2922
2:217426934:G:C	C	-0.0182	2	11743	0.641	Obesity	217426934	G	0.039	-0.466	Mixed	{"AA":0.0076	EA:0.381	EU:0.1382
2:217290241:G:A	A	0.1334	2	11743	0.642	Obesity	217290241	G	0.287	0.465	Mixed	{"AA":0.0008	EA:0.003	EU:0.006
2:217194911:C:A	A	-0.0141	2	11743	0.6425	Obesity	217194911	C	0.0304	-0.464	Mixed	{"AA":0.0166	EA:0.5615	EU:0.2942
2:217311630:G:T	T	0.0153	2	11743	0.6433	Obesity	217311630	G	0.0331	0.463	Mixed	{"AA":0.798	EA:0.5109	EU:0.2078
2:217327920:G:A	A	-0.0276	2	11743	0.6444	Obesity	217327920	G	0.0597	-0.462	Mixed	{"AA":0.0008	EU:0.0457	HS:0.0101
2:217405875:A:C	C	-0.0787	2	11743	0.6445	Obesity	217405875	A	0.1705	-0.461	Mixed	{}	intron_variant	rs904032254
2:217344762:C:T	T	0.0289	2	11743	0.6455	Obesity	217344762	C	0.0628	0.46	Mixed	{"AA":0.997	EA:1	EU:0.9344
2:217220689:C:G	G	0.1565	2	11743	0.6459	Obesity	217220689	C	0.3406	0.459	Mixed	{}	intron_variant	rs1182526464
2:217441212:C:T	T	-0.1281	2	11743	0.6466	Obesity	217441212	C	0.2795	-0.458	Mixed	{"EU":0.004	HS:0.0029	SA:0.001}
2:217420650:C:A	A	0.1338	2	11743	0.6503	Obesity	217420650	C	0.2951	0.453	Mixed	{"EU":0.007}	intron_variant	rs74893547
2:217211909:G:A	A	-0.4066	2	11743	0.6504	Obesity	217211909	G	0.897	-0.453	Mixed	{}	intron_variant	rs945987096
2:217358482:TAGC:T	T	0.9837	2	11743	0.6506	Obesity	217358482	TAGC	2.1721	0.453	Mixed	{}	intron_variant	rs913976439
2:217195489:G:A	A	0.1212	2	11743	0.6513	Obesity	217195489	G	0.2681	0.452	Mixed	{}	intron_variant	rs894658062
2:217248937:A:G	G	-0.1711	2	11743	0.652	Obesity	217248937	A	0.3794	-0.451	Mixed	{"EU":0.0089	HS:0.0014}	downstream_gene_variant
2:217209097:C:T	T	0.1201	2	11743	0.6542	Obesity	217209097	C	0.268	0.448	Mixed	{}	intron_variant	rs748463317
2:217347135:T:C	C	0.0924	2	11743	0.6543	Obesity	217347135	T	0.2064	0.448	Mixed	{"AA":0.0061	EU:0.006	HS:0.0086}
2:217424155:G:A	A	-0.0181	2	11743	0.6543	Obesity	217424155	G	0.0404	-0.448	Mixed	{"AA":0.0045	EA:0.3026	EU:0.1034
2:217220054:C:T	T	-0.0815	2	11743	0.6544	Obesity	217220054	C	0.1821	-0.448	Mixed	{"EU":0.002	HS:0.0014}	intron_variant
2:217424064:C:A	A	-0.0181	2	11743	0.6544	Obesity	217424064	C	0.0404	-0.448	Mixed	{"AA":0.0045	EA:0.3829	EU:0.1034
2:217423589:T:G	G	-0.0181	2	11743	0.6548	Obesity	217423589	T	0.0404	-0.447	Mixed	{"AA":0.0045	EA:0.3026	EU:0.1034
2:217367286:T:C	C	-0.045	2	11743	0.6562	Obesity	217367286	T	0.101	-0.445	Mixed	{"AA":0.1581	EU:0.0358	HS:0.0476
2:217431561:A:T	T	0.0122	2	11743	0.6573	Obesity	217431561	A	0.0275	0.444	Mixed	{"AA":0.1815	EA:0.3065	EU:0.4404
2:217364445:T:C	C	-0.0447	2	11743	0.6582	Obesity	217364445	T	0.1011	-0.442	Mixed	{"AA":0.1581	EU:0.0358	HS:0.0461
2:217368146:G:C	C	-0.0447	2	11743	0.6583	Obesity	217368146	G	0.1011	-0.442	Mixed	{"AA":0.1581	EU:0.0358	HS:0.0476
2:217396383:TAC:T	T	0.1915	2	11743	0.6588	Obesity	217396383	TAC	0.4336	0.442	Mixed	{"AA":0.0008	EU:0.002}	intron_variant
2:217244108:A:G	G	-0.0803	2	11743	0.6592	Obesity	217244108	A	0.1821	-0.441	Mixed	{"AA":0.0045	EU:0.002	HS:0.0029}
2:217370177:T:C	C	-0.0446	2	11743	0.6592	Obesity	217370177	T	0.1011	-0.441	Mixed	{"AA":0.1581	EU:0.0358	HS:0.0476
2:217376988:C:T	T	-0.0445	2	11743	0.66	Obesity	217376988	C	0.1011	-0.44	Mixed	{"AA":0.1581	EU:0.0358	HS:0.0476
2:217377958:C:T	T	-0.0445	2	11743	0.66	Obesity	217377958	C	0.1011	-0.44	Mixed	{"AA":0.1581	EU:0.0358	HS:0.0476
2:217379314:AAGTT:A	A	-0.0445	2	11743	0.66	Obesity	217379314	AAGTT	0.1011	-0.44	Mixed	{"AA":0.1581	EU:0.0358	HS:0.0476
2:217381313:G:A	A	-0.0444	2	11743	0.6602	Obesity	217381313	G	0.1011	-0.44	Mixed	{"AA":0.034	EU:0.0358	HS:0.0331
2:217350649:AC:A	A	0.0473	2	11743	0.6608	Obesity	217350649	AC	0.1077	0.439	Mixed	{"EU":0.003}	intron_variant	rs553651104
2:217225702:C:T	T	-0.0145	2	11743	0.6612	Obesity	217225702	C	0.0331	-0.438	Mixed	{"AA":0.0197	EA:0.0982	EU:0.2952
2:217389747:C:T	T	-0.0443	2	11743	0.6612	Obesity	217389747	C	0.1011	-0.438	Mixed	{"AA":0.0333	EU:0.0368	HS:0.0331
2:217390145:C:T	T	-0.0443	2	11743	0.6612	Obesity	217390145	C	0.1011	-0.438	Mixed	{"AA":0.1573	EU:0.0358	HS:0.0461
2:217344292:C:CTA	CTA	-0.0883	2	11743	0.6623	Obesity	217344292	C	0.2023	-0.437	Mixed	{"AA":0.4599	EA:0.372	EU:0.2823
2:217428391:T:C	C	-0.0615	2	11743	0.6626	Obesity	217428391	T	0.141	-0.436	Mixed	{"AA":0.0015	EU:0.0159	HS:0.0072
2:217226983:T:C	C	0.0121	2	11743	0.6629	Obesity	217226983	T	0.0277	0.436	Mixed	{"AA":0.7685	EA:0.7917	EU:0.4294
2:217194636:C:A	A	-0.0131	2	11743	0.6669	Obesity	217194636	C	0.0304	-0.43	Mixed	{"AA":0.0469	EA:0.5615	EU:0.2942
2:217291526:C:T	T	0.2917	2	11743	0.6669	Obesity	217291526	C	0.6779	0.43	Mixed	{}	intron_variant	rs1208608890
2:217320233:A:G	G	0.2999	2	11743	0.6669	Obesity	217320233	A	0.6968	0.43	Mixed	{"AA":0.0023	HS:0.0014}	intron_variant
2:217229816:C:A	A	-0.0142	2	11743	0.667	Obesity	217229816	C	0.0331	-0.43	Mixed	{"AA":0.0121	EA:0.0992	EU:0.2942
2:217183550:A:G	G	-0.0116	2	11743	0.6672	Obesity	217183550	A	0.0271	-0.43	Mixed	{"AA":0.0537	EA:0.2123	EU:0.3569
2:217209739:A:C	C	0.0119	2	11743	0.6674	Obesity	217209739	A	0.0276	0.43	Mixed	{"AA":0.2738	EA:0.7917	EU:0.4503
2:217372802:A:C	C	-0.1285	2	11743	0.6681	Obesity	217372802	A	0.2996	-0.429	Mixed	{"EU":0.004}	intron_variant	rs560600152
2:217429303:G:A	A	-0.0167	2	11743	0.6681	Obesity	217429303	G	0.039	-0.429	Mixed	{"AA":0.0076	EA:0.381	EU:0.1372
2:217257288:C:G	G	-0.1425	2	11743	0.6691	Obesity	217257288	C	0.3333	-0.427	Mixed	{}	intron_variant	rs962333969
2:217202147:C:CA	CA	-0.0545	2	11743	0.6715	Obesity	217202147	C	0.1284	-0.424	Mixed	{"AA":0.0378	EU:0.0239	HS:0.0317
2:217246055:G:A	A	0.0362	2	11743	0.6724	Obesity	217246055	G	0.0856	0.423	Mixed	{"AA":0.0159	EA:0.0218	EU:0.0388
2:217340952:A:G	G	0.0605	2	11743	0.6728	Obesity	217340952	A	0.1433	0.422	Mixed	{"EU":0.007	HS:0.0086}	intron_variant
2:217335030:C:T	T	-0.2023	2	11743	0.6742	Obesity	217335030	C	0.4812	-0.42	Mixed	{}	intron_variant	rs769398106
2:217289038:G:A	A	-0.2016	2	11743	0.675	Obesity	217289038	G	0.4808	-0.419	Mixed	{}	intron_variant	rs1277642672
2:217414930:C:T	T	0.0218	2	11743	0.676	Obesity	217414930	C	0.0522	0.418	Mixed	{"AA":0.0393	EA:0.0109	EU:0.1093
2:217332326:C:A	A	0.0606	2	11743	0.6781	Obesity	217332326	C	0.146	0.415	Mixed	{"EU":0.006	HS:0.0043	SA:0.0133}
2:217209143:G:A	A	-0.0757	2	11743	0.6786	Obesity	217209143	G	0.1828	-0.414	Mixed	{"EU":0.001}	intron_variant	rs191687072
2:217233808:T:C	C	0.0114	2	11743	0.6793	Obesity	217233808	T	0.0276	0.413	Mixed	{"AA":0.7655	EA:0.7907	EU:0.4364
2:217441951:G:A	A	0.0157	2	11743	0.6797	Obesity	217441951	G	0.038	0.413	Mixed	{"AA":0.7292	EA:0.5218	EU:0.8529
2:217196758:G:A	A	-0.038	2	11743	0.6799	Obesity	217196758	G	0.092	-0.413	Mixed	{"EU":0.004}	intron_variant	rs145055598
2:217401807:G:A	A	-0.1993	2	11743	0.6801	Obesity	217401807	G	0.4833	-0.412	Mixed	{"AA":0.053	EA:0.001	HS:0.0029}
2:217237803:A:T	T	-0.0111	2	11743	0.6817	Obesity	217237803	A	0.0271	-0.41	Mixed	{"AA":0.6513	EA:0.7917	EU:0.4911
2:217412219:GCATT:G	G	0.0117	2	11743	0.6817	Obesity	217412219	GCATT	0.0285	0.41	Mixed	{"AA":0.4743	EA:0.2411	EU:0.3926
2:217240630:T:C	C	-0.0111	2	11743	0.6833	Obesity	217240630	T	0.0271	-0.408	Mixed	{"AA":0.6513	EA:0.7927	EU:0.4911
2:217234279:A:T	T	0.3428	2	11743	0.684	Obesity	217234279	A	0.8423	0.407	Mixed	{}	intron_variant	rs1460940379
2:217427625:C:G	G	0.0112	2	11743	0.684	Obesity	217427625	C	0.0274	0.407	Mixed	{"AA":0.1762	EA:0.3036	EU:0.4404
2:217233740:C:T	T	0.0112	2	11743	0.6852	Obesity	217233740	C	0.0276	0.405	Mixed	{"AA":0.7655	EA:0.7897	EU:0.4364
2:217412652:T:G	G	0.0116	2	11743	0.6852	Obesity	217412652	T	0.0286	0.405	Mixed	{"AA":0.4486	EA:0.2133	EU:0.3926
2:217417820:C:G	G	-0.2067	2	11743	0.6853	Obesity	217417820	C	0.5102	-0.405	Mixed	{}	intron_variant	rs1002605004
2:217423976:G:A	A	-0.2056	2	11743	0.6865	Obesity	217423976	G	0.5093	-0.404	Mixed	{}	intron_variant	rs1021729718
2:217294342:C:T	T	-0.1348	2	11743	0.6873	Obesity	217294342	C	0.335	-0.403	Mixed	{}	intron_variant	rs911422172
2:217412087:C:T	T	0.0114	2	11743	0.6884	Obesity	217412087	C	0.0285	0.401	Mixed	{"AA":0.4486	EA:0.2133	EU:0.3926
2:217250404:C:T	T	-0.2244	2	11743	0.6895	Obesity	217250404	C	0.5618	-0.4	Mixed	{}	intron_variant	rs1409205667
2:217403054:TC:T	T	0.0551	2	11743	0.6916	Obesity	217403054	TC	0.1389	0.397	Mixed	{"AA":0.0008	EU:0.0169	HS:0.0072
2:217411400:C:T	T	0.0342	2	11743	0.6919	Obesity	217411400	C	0.0863	0.396	Mixed	{"AA":0.0008	EA:0.0109	EU:0.0417
2:217304006:C:T	T	0.5228	2	11743	0.696	Obesity	217304006	C	1.3382	0.391	Mixed	{}	intron_variant	rs1333602503
2:217327687:G:A	A	0.0637	2	11743	0.6973	Obesity	217327687	G	0.1637	0.389	Mixed	{"AA":0.0008	EU:0.0119	HS:0.0144
2:217381030:C:T	T	-0.1213	2	11743	0.6974	Obesity	217381030	C	0.3118	-0.389	Mixed	{}	intron_variant	rs984800422
2:217263833:G:C	C	-0.0691	2	11743	0.6984	Obesity	217263833	G	0.1782	-0.387	Mixed	{"AA":0.0015	EU:0.004	HS:0.0101}
2:217276938:C:G	G	-0.1902	2	11743	0.6999	Obesity	217276938	C	0.4933	-0.385	Mixed	{}	intron_variant	rs1218213294
2:217257791:T:G	G	0.0262	2	11743	0.7028	Obesity	217257791	T	0.0688	0.382	Mixed	{"AA":0.0522	EU:0.0805	HS:0.0735
2:217183501:T:C	C	0.2283	2	11743	0.7032	Obesity	217183501	T	0.5993	0.381	Mixed	{}	intron_variant	rs1242958950
2:217432929:A:AT	AT	0.012	2	11743	0.7037	Obesity	217432929	A	0.0317	0.38	Mixed	{"AA":0.3321	EA:0.3611	EU:0.7435
2:217227896:T:C	C	-0.0214	2	11743	0.707	Obesity	217227896	T	0.0571	-0.376	Mixed	{"AA":0.0008	EU:0.0139}	intron_variant
2:217383285:C:T	T	0.0213	2	11743	0.7075	Obesity	217383285	C	0.0568	0.375	Mixed	{"AA":0.0008	EA:0.004	EU:0.0358
2:217230458:A:G	G	-0.3174	2	11743	0.7105	Obesity	217230458	A	0.8551	-0.371	Mixed	{}	intron_variant	rs1216392953
2:217442661:G:C	C	-0.0114	2	11743	0.7117	Obesity	217442661	G	0.0309	-0.37	Mixed	{"AA":0.1838	EA:0.1389	EU:0.2366
2:217329713:GA:G	G	0.0409	2	11743	0.7118	Obesity	217329713	GA	0.1108	0.369	Mixed	{}	intron_variant	rs540339669
2:217287150:C:T	T	-0.426	2	11743	0.7126	Obesity	217287150	C	1.1566	-0.368	Mixed	{}	intron_variant	rs574355340
2:217423113:G:A	A	0.066	2	11743	0.7127	Obesity	217423113	G	0.1792	0.368	Mixed	{"AA":0.0008	HS:0.0043}	intron_variant
2:217414209:A:C	C	-0.1027	2	11743	0.7135	Obesity	217414209	A	0.2798	-0.367	Mixed	{"EU":0.0099	HS:0.0058	SA:0.001}
2:217434419:A:G	G	0.0728	2	11743	0.7137	Obesity	217434419	A	0.1983	0.367	Mixed	{}	intron_variant	rs901107294
2:217438635:T:C	C	0.014	2	11743	0.7141	Obesity	217438635	T	0.0381	0.366	Mixed	{"AA":0.8684	EA:0.5228	EU:0.8529
2:217293367:C:T	T	0.2061	2	11743	0.7142	Obesity	217293367	C	0.5628	0.366	Mixed	{"AA":0.0003076	EA:0.00005437	EU:0.001899
2:217438766:T:A	A	0.0139	2	11743	0.7144	Obesity	217438766	T	0.0381	0.366	Mixed	{"AA":0.8684	EA:0.5228	EU:0.8529
2:217291332:C:CT	CT	0.0138	2	11743	0.7149	Obesity	217291332	C	0.0378	0.365	Mixed	{"AA":0.2852	EA:0.3056	EU:0.1243
2:217424109:T:G	G	0.01	2	11743	0.7155	Obesity	217424109	T	0.0275	0.364	Mixed	{"AA":0.6906	EA:0.8849	EU:0.6471
2:217394566:T:C	C	0.0457	2	11743	0.7159	Obesity	217394566	T	0.1254	0.364	Mixed	{"EU":0.0169	HS:0.0014}	intron_variant
2:217328721:C:T	T	0.0125	2	11743	0.719	Obesity	217328721	C	0.0346	0.36	Mixed	{"AA":0.3669	EA:0.3671	EU:0.168
2:217297350:G:A	A	0.0124	2	11743	0.7196	Obesity	217297350	G	0.0345	0.359	Mixed	{"AA":0.3222	EA:0.3363	EU:0.17
2:217290643:G:C	C	0.0124	2	11743	0.7197	Obesity	217290643	G	0.0346	0.359	Mixed	{"AA":0.2927	EA:0.3234	EU:0.17
2:217343136:G:GC	GC	0.0101	2	11743	0.7198	Obesity	217343136	G	0.0281	0.359	Mixed	{"AA":0.6172	EA:0.373	EU:0.3161
2:217343710:T:C	C	0.0101	2	11743	0.7205	Obesity	217343710	T	0.0281	0.358	Mixed	{"AA":0.6172	EA:0.373	EU:0.3161
2:217230186:T:C	C	0.0099	2	11743	0.7208	Obesity	217230186	T	0.0277	0.357	Mixed	{"AA":0.77	EA:0.7917	EU:0.4314
2:217413668:A:G	G	0.0102	2	11743	0.7211	Obesity	217413668	A	0.0285	0.357	Mixed	{"AA":0.5166	EA:0.2401	EU:0.3926
2:217346466:G:A	A	0.2003	2	11743	0.722	Obesity	217346466	G	0.5631	0.356	Mixed	{"EU":0.002}	intron_variant	rs192748371
2:217268802:G:A	A	0.1991	2	11743	0.7234	Obesity	217268802	G	0.5626	0.354	Mixed	{"EU":0.001}	intron_variant	rs183930555
2:217306698:T:G	G	0.0122	2	11743	0.7236	Obesity	217306698	T	0.0346	0.354	Mixed	{"AA":0.3623	EA:0.3403	EU:0.169
2:217313455:T:A	A	0.0122	2	11743	0.7236	Obesity	217313455	T	0.0346	0.354	Mixed	{"AA":0.3192	EA:0.3671	EU:0.168
2:217320074:A:G	G	0.0122	2	11743	0.7236	Obesity	217320074	A	0.0346	0.354	Mixed	{"AA":0.3192	EA:0.3661	EU:0.169
2:217306616:T:C	C	0.0133	2	11743	0.7239	Obesity	217306616	T	0.0377	0.353	Mixed	{"AA":0.0439	EA:0.3214	EU:0.1223
2:217370143:G:C	C	-0.1204	2	11743	0.7239	Obesity	217370143	G	0.3409	-0.353	Mixed	{}	intron_variant	rs541057638
2:217323662:G:A	A	0.0122	2	11743	0.7243	Obesity	217323662	G	0.0346	0.353	Mixed	{"AA":0.32	EA:0.3671	EU:0.168
2:217323174:G:A	A	0.0122	2	11743	0.7244	Obesity	217323174	G	0.0346	0.353	Mixed	{"AA":0.3192	EA:0.3671	EU:0.168
2:217348619:C:G	G	0.0099	2	11743	0.7244	Obesity	217348619	C	0.0281	0.353	Mixed	{"AA":0.612	EA:0.377	EU:0.327
2:217442931:T:C	C	0.0096	2	11743	0.7253	Obesity	217442931	T	0.0274	0.351	Mixed	{"AA":0.2564	EA:0.2599	EU:0.6143
2:217178801:A:G	G	-0.184	2	11743	0.7264	Obesity	217178801	A	0.526	-0.35	Mixed	{}	intron_variant	rs1237300229
2:217227088:A:G	G	0.0097	2	11743	0.7266	Obesity	217227088	A	0.0277	0.35	Mixed	{"AA":0.77	EA:0.7917	EU:0.4304
2:217288955:T:A	A	0.0132	2	11743	0.7266	Obesity	217288955	T	0.0378	0.35	Mixed	{"AA":0.2844	EA:0.3085	EU:0.1252
2:217190542:T:C	C	-0.0106	2	11743	0.7275	Obesity	217190542	T	0.0304	-0.348	Mixed	{}	intron_variant	rs10932652
2:217209874:G:A	A	-0.5489	2	11743	0.7275	Obesity	217209874	G	1.5754	-0.348	Mixed	{}	intron_variant	rs1490816426
2:217410851:G:A	A	0.1798	2	11743	0.7283	Obesity	217410851	G	0.5177	0.347	Mixed	{}	intron_variant	rs367731135
2:217322058:G:A	A	0.0402	2	11743	0.7284	Obesity	217322058	G	0.1157	0.347	Mixed	{"HS":0.0043}	intron_variant	rs567277592
2:217243113:G:A	A	0.1238	2	11743	0.7288	Obesity	217243113	G	0.357	0.347	Mixed	{"AA":0.0015	EU:0.007	HS:0.0072}
2:217348765:G:C	C	0.0097	2	11743	0.7288	Obesity	217348765	G	0.0281	0.347	Mixed	{"AA":0.528	EA:0.377	EU:0.327
2:217350091:C:T	T	0.0097	2	11743	0.7288	Obesity	217350091	C	0.028	0.347	Mixed	{"AA":0.6104	EA:0.377	EU:0.327
2:217218506:A:T	T	0.3697	2	11743	0.7294	Obesity	217218506	A	1.0688	0.346	Mixed	{"EU":0.007	HS:0.0014}	intron_variant
2:217197876:A:G	G	-0.0103	2	11743	0.7312	Obesity	217197876	A	0.0301	-0.344	Mixed	{"AA":0.4894	EA:0.5675	EU:0.3032
2:217340816:C:T	T	0.0096	2	11743	0.7315	Obesity	217340816	C	0.0281	0.343	Mixed	{"AA":0.6475	EA:0.373	EU:0.3171
2:217177458:T:TG	TG	0.0092	2	11743	0.7337	Obesity	217177458	T	0.027	0.34	Mixed	{"AA":0.4002	EA:0.381	EU:0.4751
2:217177744:A:G	G	0.0092	2	11743	0.7346	Obesity	217177744	A	0.027	0.339	Mixed	{"AA":0.4917	EA:0.3819	EU:0.4751
2:217432748:A:G	G	0.216	2	11743	0.7346	Obesity	217432748	A	0.6372	0.339	Mixed	{"EU":0.001}	intron_variant	rs569419010
2:217178158:C:T	T	0.0091	2	11743	0.7352	Obesity	217178158	C	0.027	0.338	Mixed	{"AA":0.2216	EA:0.38	EU:0.4751
2:217178751:A:G	G	0.0091	2	11743	0.7356	Obesity	217178751	A	0.027	0.338	Mixed	{"AA":0.2216	EA:0.38	EU:0.4751
2:217340248:C:A	A	0.0666	2	11743	0.7357	Obesity	217340248	C	0.1974	0.338	Mixed	{"EU":0.001	SA:0.001}	intron_variant
2:217298205:A:G	G	0.0116	2	11743	0.7362	Obesity	217298205	A	0.0345	0.337	Mixed	{"AA":0.323	EA:0.3363	EU:0.17
2:217199408:G:A	A	-0.0966	2	11743	0.7371	Obesity	217199408	G	0.2876	-0.336	Mixed	{"EA":0.001}	intron_variant	rs536032729
2:217352275:A:G	G	0.0092	2	11743	0.7423	Obesity	217352275	A	0.0281	0.329	Mixed	{"AA":0.5598	EA:0.377	EU:0.327
2:217299644:C:T	T	0.2661	2	11743	0.7427	Obesity	217299644	C	0.8104	0.328	Mixed	{"AA":0.0015}	intron_variant	rs190655995
2:217224537:T:C	C	-0.0102	2	11743	0.7428	Obesity	217224537	T	0.031	-0.328	Mixed	{"AA":0.6921	EA:0.6587	EU:0.3101
2:217213477:G:A	A	-0.0947	2	11743	0.7435	Obesity	217213477	G	0.2893	-0.327	Mixed	{"EA":0.006}	intron_variant	rs145299158
2:217225499:C:T	T	-0.0226	2	11743	0.7443	Obesity	217225499	C	0.0694	-0.326	Mixed	{"AA":0.0855	EA:0.4425	EU:0.0129
2:217407414:G:A	A	0.0362	2	11743	0.7446	Obesity	217407414	G	0.111	0.326	Mixed	{"EU":0.006	SA:0.002}	intron_variant
2:217425937:T:G	G	0.009	2	11743	0.7446	Obesity	217425937	T	0.0277	0.326	Mixed	{"AA":0.6929	EA:0.8839	EU:0.6839
2:217306865:G:A	A	0.0283	2	11743	0.7456	Obesity	217306865	G	0.0871	0.324	Mixed	{"AA":0.4365	EA:0.1726	EU:0.0398
2:217184510:G:A	A	-0.2992	2	11743	0.7463	Obesity	217184510	G	0.9248	-0.324	Mixed	{"EU":0.001	SA:0.001}	intron_variant
2:217241065:GAC:G	G	-0.0664	2	11743	0.7484	Obesity	217241065	GAC	0.2071	-0.321	Mixed	{}	upstream_gene_variant	rs376789671
2:217270867:G:A	A	0.0488	2	11743	0.7525	Obesity	217270867	G	0.1549	0.315	Mixed	{"EU":0.002}	intron_variant	rs188429273
2:217291633:A:C	C	0.2359	2	11743	0.7533	Obesity	217291633	A	0.7505	0.314	Mixed	{"EU":0.001}	intron_variant	rs555709801
2:217373544:TCTCA:T	T	0.2653	2	11743	0.7538	Obesity	217373544	TCTCA	0.8458	0.314	Mixed	{"EU":0.007}	intron_variant	rs531522343
2:217428055:A:G	G	0.0087	2	11743	0.7539	Obesity	217428055	A	0.0277	0.314	Mixed	{"AA":0.6899	EA:0.8839	EU:0.6839
2:217346168:C:T	T	0.0671	2	11743	0.7563	Obesity	217346168	C	0.2161	0.31	Mixed	{}	intron_variant	rs1244933713
2:217423295:A:G	G	0.0085	2	11743	0.7566	Obesity	217423295	A	0.0276	0.31	Mixed	{"AA":0.6891	EA:0.8859	EU:0.6491
2:217188296:C:T	T	-0.0093	2	11743	0.7598	Obesity	217188296	C	0.0305	-0.306	Mixed	{"AA":0.0499	EA:0.5635	EU:0.2922
2:217294061:G:A	A	0.1572	2	11743	0.7605	Obesity	217294061	G	0.5156	0.305	Mixed	{"EU":0.003}	intron_variant	rs148301107
2:217266695:C:T	T	0.28	2	11743	0.7625	Obesity	217266695	C	0.9264	0.302	Mixed	{"EU":0.001}	intron_variant	rs566249743
2:217413020:A:G	G	0.0267	2	11743	0.7628	Obesity	217413020	A	0.0885	0.302	Mixed	{"EU":0.008}	intron_variant	rs114839585
2:217386013:C:T	T	0.0651	2	11743	0.7632	Obesity	217386013	C	0.216	0.301	Mixed	{}	intron_variant	rs1463505880
2:217384744:C:G	G	0.065	2	11743	0.7633	Obesity	217384744	C	0.216	0.301	Mixed	{}	intron_variant	rs1384224659
2:217204136:T:TG	TG	0.1285	2	11743	0.7634	Obesity	217204136	T	0.4268	0.301	Mixed	{}	intron_variant	rs530076948
2:217383841:C:T	T	0.065	2	11743	0.7635	Obesity	217383841	C	0.216	0.301	Mixed	{}	intron_variant	rs1183379903
2:217260066:C:G	G	0.0646	2	11743	0.7647	Obesity	217260066	C	0.2157	0.299	Mixed	{"EU":0.001}	intron_variant	rs149957701
2:217298947:G:A	A	-0.022	2	11743	0.765	Obesity	217298947	G	0.0737	-0.299	Mixed	{"EU":0.007}	intron_variant	rs150274828
2:217336968:G:A	A	0.0371	2	11743	0.7659	Obesity	217336968	G	0.1245	0.298	Mixed	{}	intron_variant	rs568252969
2:217422782:G:A	A	0.0672	2	11743	0.7683	Obesity	217422782	G	0.2282	0.295	Mixed	{"EU":0.003	SA:0.0031}	intron_variant
2:217193014:T:C	C	-0.0922	2	11743	0.7688	Obesity	217193014	T	0.3137	-0.294	Mixed	{"AA":0.0008	EU:0.008	HS:0.0029}
2:217217913:G:C	C	-0.0088	2	11743	0.7689	Obesity	217217913	G	0.03	-0.294	Mixed	{"AA":0.4274	EA:0.5546	EU:0.337
2:217279850:T:C	C	-0.0584	2	11743	0.7699	Obesity	217279850	T	0.1997	-0.293	Mixed	{"AA":0.002031	EU:0.01355	HS:0.007732
2:217286647:T:A	A	-0.1629	2	11743	0.7712	Obesity	217286647	T	0.5602	-0.291	Mixed	{}	intron_variant	rs746740504
2:217203623:T:C	C	-0.1671	2	11743	0.7715	Obesity	217203623	T	0.5757	-0.29	Mixed	{}	intron_variant	rs770692641
2:217358806:C:G	G	0.0096	2	11743	0.7719	Obesity	217358806	C	0.0331	0.29	Mixed	{"AA":0.2716	EA:0.1825	EU:0.1809
2:217377725:C:G	G	0.0216	2	11743	0.7728	Obesity	217377725	C	0.0749	0.289	Mixed	{"EU":0.008}	intron_variant	rs148977181
2:217185176:G:A	A	0.0264	2	11743	0.7733	Obesity	217185176	G	0.0916	0.288	Mixed	{"EA":0.006	EU:0.002	HS:0.0014}
2:217406817:G:C	C	0.0358	2	11743	0.7736	Obesity	217406817	G	0.1245	0.288	Mixed	{"EU":0.005}	intron_variant	rs190060538
2:217188854:A:C	C	-0.1973	2	11743	0.7744	Obesity	217188854	A	0.6884	-0.287	Mixed	{}	intron_variant	rs1241850723
2:217198188:C:T	T	-0.0662	2	11743	0.775	Obesity	217198188	C	0.2317	-0.286	Mixed	{"EU":0.004}	intron_variant	rs113731615
2:217228999:T:A	A	0.12	2	11743	0.7757	Obesity	217228999	T	0.4212	0.285	Mixed	{"EU":0.001	SA:0.001}	intron_variant
2:217194897:A:G	G	-0.0657	2	11743	0.7767	Obesity	217194897	A	0.2317	-0.284	Mixed	{"EU":0.004}	intron_variant	rs112121347
2:217205684:G:T	T	-0.0656	2	11743	0.777	Obesity	217205684	G	0.2318	-0.283	Mixed	{"EU":0.004}	intron_variant	rs113315604
2:217192933:G:A	A	-0.0655	2	11743	0.7775	Obesity	217192933	G	0.2318	-0.283	Mixed	{"EU":0.004}	intron_variant	rs113766260
2:217187287:G:A	A	-0.1322	2	11743	0.7779	Obesity	217187287	G	0.4686	-0.282	Mixed	{}	intron_variant	rs189783841
2:217232358:A:T	T	0.2649	2	11743	0.7782	Obesity	217232358	A	0.9404	0.282	Mixed	{}	intron_variant	rs1186445308
2:217184849:G:C	C	-0.0417	2	11743	0.7796	Obesity	217184849	G	0.1489	-0.28	Mixed	{"EU":0.002}	intron_variant	rs189912613
2:217289413:C:T	T	0.0099	2	11743	0.7803	Obesity	217289413	C	0.0356	0.279	Mixed	{"AA":0.292	EA:0.3254	EU:0.166
2:217199584:A:G	G	-0.0084	2	11743	0.7807	Obesity	217199584	A	0.0301	-0.278	Mixed	{"AA":0.4894	EA:0.5685	EU:0.3022
2:217309654:C:G	G	0.0495	2	11743	0.7817	Obesity	217309654	C	0.1785	0.277	Mixed	{"AA":0.0008	EU:0.0159	HS:0.0159
2:217289275:C:G	G	0.0097	2	11743	0.7852	Obesity	217289275	C	0.0355	0.273	Mixed	{"AA":0.292	EA:0.3373	EU:0.167
2:217379412:AAAAG:A	A	0.0103	2	11743	0.7859	Obesity	217379412	AAAAG	0.0379	0.272	Mixed	{}	intron_variant	rs147286444
2:217209138:G:A	A	0.0077	2	11743	0.7862	Obesity	217209138	G	0.0285	0.271	Mixed	{"AA":0.2821	EA:0.6508	EU:0.3767
2:217243007:G:A	A	0.1319	2	11743	0.7862	Obesity	217243007	G	0.4864	0.271	Mixed	{}	intergenic_variant	rs1365765707
2:217373677:T:G	G	-0.0672	2	11743	0.79	Obesity	217373677	T	0.2525	-0.266	Mixed	{}	intron_variant	rs1324221003
2:217311880:G:T	T	-0.0493	2	11743	0.7912	Obesity	217311880	G	0.186	-0.265	Mixed	{"EU":0.0000616	SA:0.00003266}	missense_variant
2:217404184:G:A	A	-0.0293	2	11743	0.7918	Obesity	217404184	G	0.1112	-0.264	Mixed	{"EU":0.006}	intron_variant	rs190610809
2:217362578:T:A	A	-0.0663	2	11743	0.7927	Obesity	217362578	T	0.2525	-0.263	Mixed	{}	intron_variant	rs1252121391
2:217246428:G:A	A	-0.0291	2	11743	0.794	Obesity	217246428	G	0.1115	-0.261	Mixed	{"EU":0.004	HS:0.0043}	downstream_gene_variant
2:217227494:G:A	A	-0.0192	2	11743	0.7942	Obesity	217227494	G	0.0737	-0.261	Mixed	{"AA":0.1135	EA:0.4395	EU:0.008
2:217197291:A:G	G	-0.0078	2	11743	0.7951	Obesity	217197291	A	0.0302	-0.26	Mixed	{"AA":0.056	EA:0.5675	EU:0.2992
2:217443802:C:T	T	0.0251	2	11743	0.7967	Obesity	217443802	C	0.0972	0.258	Mixed	{"AA":0.0764	EA:0.0387	EU:0.0358
2:217441210:G:C	C	-0.126	2	11743	0.7968	Obesity	217441210	G	0.4893	-0.257	Mixed	{}	intron_variant	rs1336150681
2:217220590:A:G	G	-0.0185	2	11743	0.7977	Obesity	217220590	A	0.0722	-0.256	Mixed	{"AA":0.1172	EA:0.4425	EU:0.0099
2:217289646:AT:A	A	-0.0381	2	11743	0.7983	Obesity	217289646	AT	0.1492	-0.256	Mixed	{}	intron_variant	rs933855716
2:217351321:C:A	A	0.3166	2	11743	0.7983	Obesity	217351321	C	1.239	0.256	Mixed	{}	intron_variant	rs1316101147
2:217417423:G:A	A	0.1153	2	11743	0.7984	Obesity	217417423	G	0.4515	0.255	Mixed	{"EU":0.002}	intron_variant	rs185483502
2:217287613:T:C	C	-0.1477	2	11743	0.7994	Obesity	217287613	T	0.5812	-0.254	Mixed	{}	intron_variant	rs1175388275
2:217225957:T:C	C	-0.0791	2	11743	0.8018	Obesity	217225957	T	0.3153	-0.251	Mixed	{}	intron_variant	rs184184360
2:217406642:C:G	G	0.2985	2	11743	0.8027	Obesity	217406642	C	1.1947	0.25	Mixed	{}	intron_variant	rs1284643712
2:217432844:G:C	C	0.1208	2	11743	0.8035	Obesity	217432844	G	0.4855	0.249	Mixed	{"EU":0.001}	intron_variant	rs554634516
2:217416882:G:A	A	0.0221	2	11743	0.8049	Obesity	217416882	G	0.0895	0.247	Mixed	{"AA":0.0151	EU:0.0517	HS:0.0331
2:217365238:A:G	G	0.0092	2	11743	0.808	Obesity	217365238	A	0.0378	0.243	Mixed	{"AA":0.146	EA:0.0069	EU:0.1074
2:217375647:G:A	A	-0.0091	2	11743	0.8086	Obesity	217375647	G	0.0375	-0.242	Mixed	{"AA":0.5749	EA:0.6558	EU:0.8658
2:217389739:T:C	C	-0.0083	2	11743	0.8087	Obesity	217389739	T	0.0345	-0.242	Mixed	{"AA":0.5741	EA:0.6399	EU:0.8231
2:217283745:C:A	A	0.0492	2	11743	0.809	Obesity	217283745	C	0.2036	0.242	Mixed	{"EU":0.0199	HS:0.0144	SA:0.0112}
2:217385936:A:G	G	-0.0084	2	11743	0.8096	Obesity	217385936	A	0.0347	-0.241	Mixed	{"AA":0.5734	EA:0.6389	EU:0.8221
2:217370675:T:C	C	0.009	2	11743	0.81	Obesity	217370675	T	0.0375	0.24	Mixed	{"AA":0.3472	EA:0.3442	EU:0.1332
2:217254878:C:T	T	-0.0816	2	11743	0.8102	Obesity	217254878	C	0.3398	-0.24	Mixed	{}	intron_variant	rs370357591
2:217317577:A:T	T	-0.2476	2	11743	0.8112	Obesity	217317577	A	1.0367	-0.239	Mixed	{}	intron_variant	rs764315231
2:217286615:G:A	A	0.031	2	11743	0.8124	Obesity	217286615	G	0.1307	0.237	Mixed	{"EU":0.005}	intron_variant	rs184506619
2:217367270:G:A	A	0.0089	2	11743	0.8136	Obesity	217367270	G	0.0378	0.236	Mixed	{"AA":0.0454	EA:0.0069	EU:0.1074
2:217374386:G:A	A	0.0088	2	11743	0.8163	Obesity	217374386	G	0.0378	0.232	Mixed	{"AA":0.1415	EA:0.0079	EU:0.1074
2:217180662:C:T	T	0.0063	2	11743	0.8164	Obesity	217180662	C	0.027	0.232	Mixed	{"AA":0.2163	EA:0.375	EU:0.4742
2:217378361:T:G	G	0.0088	2	11743	0.8165	Obesity	217378361	T	0.0378	0.232	Mixed	{"AA":0.0439	EA:0.0069	EU:0.1074
2:217376969:G:A	A	0.0088	2	11743	0.8168	Obesity	217376969	G	0.0378	0.232	Mixed	{"AA":0.1445	EA:0.0069	EU:0.1074
2:217388536:A:G	G	0.0087	2	11743	0.817	Obesity	217388536	A	0.0378	0.231	Mixed	{"AA":0.0439	EA:0.0079	EU:0.1074
2:217423152:T:C	C	-0.0187	2	11743	0.8175	Obesity	217423152	T	0.0812	-0.231	Mixed	{"AA":0.0023	EU:0.0099	HS:0.0058
2:217379457:CG:C	C	0.0087	2	11743	0.8176	Obesity	217379457	CG	0.0378	0.231	Mixed	{"AA":0.0439	EA:0.0069	EU:0.1074
2:217347257:G:C	C	-0.0254	2	11743	0.8191	Obesity	217347257	G	0.1112	-0.229	Mixed	{"EU":0.008}	intron_variant	rs184857634
2:217379773:G:A	A	0.0086	2	11743	0.8191	Obesity	217379773	G	0.0378	0.229	Mixed	{"AA":0.0083	EU:0.1074	HS:0.0461
2:217396685:G:A	A	0.2464	2	11743	0.8202	Obesity	217396685	G	1.0844	0.227	Mixed	{}	intron_variant	rs1421223702
2:217323781:A:G	G	-0.0941	2	11743	0.8226	Obesity	217323781	A	0.4198	-0.224	Mixed	{}	intron_variant	rs1171939481
2:217323785:T:A	A	-0.0941	2	11743	0.8226	Obesity	217323785	T	0.4198	-0.224	Mixed	{}	intron_variant	rs1375233258
2:217242490:C:T	T	-0.2042	2	11743	0.8232	Obesity	217242490	C	0.9139	-0.223	Mixed	{"EU":0.003	SA:0.001}	regulatory_region_variant
2:217244944:C:T	T	-0.0062	2	11743	0.8233	Obesity	217244944	C	0.0276	-0.223	Mixed	{"AA":0.587	EA:0.4325	EU:0.4523
2:217373700:G:A	A	-0.0076	2	11743	0.8252	Obesity	217373700	G	0.0345	-0.221	Mixed	{"AA":0.5726	EA:0.6379	EU:0.8221
2:217389725:T:C	C	-0.0076	2	11743	0.8258	Obesity	217389725	T	0.0345	-0.22	Mixed	{"AA":0.5734	EA:0.6399	EU:0.8231
2:217232666:AG:AGG	AGG	-0.0126	2	11743	0.8276	Obesity	217232666	AG	0.058	-0.218	Mixed	{}	intron_variant	["MARCH4"]
2:217323164:C:T	T	0.2639	2	11743	0.829	Obesity	217323164	C	1.2218	0.216	Mixed	{}	intron_variant	rs1433907734
2:217380113:T:TA	TA	-0.1016	2	11743	0.829	Obesity	217380113	T	0.4705	-0.216	Mixed	{}	intron_variant	rs1280751588
2:217420305:T:TG	TG	0.0192	2	11743	0.8298	Obesity	217420305	T	0.0895	0.215	Mixed	{"AA":0.0061	EU:0.0517	HS:0.0317
2:217182333:C:T	T	0.078	2	11743	0.8306	Obesity	217182333	C	0.3646	0.214	Mixed	{"EU":0.001}	intron_variant	rs562210098
2:217300815:C:G	G	0.0365	2	11743	0.8314	Obesity	217300815	C	0.1716	0.213	Mixed	{"EU":0.001	HS:0.0029	SA:0.001}
2:217386196:A:G	G	0.0074	2	11743	0.8318	Obesity	217386196	A	0.0348	0.212	Mixed	{"AA":0.0461	EA:0.0258	EU:0.1511
2:217386198:C:T	T	0.0074	2	11743	0.8318	Obesity	217386198	C	0.0348	0.212	Mixed	{"AA":0.0461	EA:0.0258	EU:0.1511
2:217400187:C:G	G	-0.0107	2	11743	0.8322	Obesity	217400187	C	0.0505	-0.212	Mixed	{"AA":0.0023	EA:0.003	EU:0.0427
2:217342803:A:G	G	0.0517	2	11743	0.8333	Obesity	217342803	A	0.2456	0.21	Mixed	{}	intron_variant	rs893796315
2:217444917:G:C	C	-0.0739	2	11743	0.8337	Obesity	217444917	G	0.352	-0.21	Mixed	{"EU":0.002	SA:0.0102}	downstream_gene_variant
2:217345090:C:A	A	0.0072	2	11743	0.834	Obesity	217345090	C	0.0345	0.21	Mixed	{"AA":0.3124	EA:0.3641	EU:0.1769
2:217342773:T:G	G	0.0072	2	11743	0.8341	Obesity	217342773	T	0.0345	0.209	Mixed	{"AA":0.3956	EA:0.3651	EU:0.1779
2:217443383:A:T	T	-0.2396	2	11743	0.8343	Obesity	217443383	A	1.1451	-0.209	Mixed	{"EU":0.001}	intron_variant	rs576247010
2:217220543:C:T	T	0.1471	2	11743	0.8374	Obesity	217220543	C	0.7167	0.205	Mixed	{}	intron_variant	rs907736705
2:217347211:T:C	C	-0.0431	2	11743	0.8376	Obesity	217347211	T	0.2104	-0.205	Mixed	{"EU":0.001}	intron_variant	rs565938905
2:217181160:G:A	A	0.0218	2	11743	0.8382	Obesity	217181160	G	0.1066	0.204	Mixed	{"AA":0.0008	EU:0.0129	HS:0.0043}
2:217183814:T:G	G	0.0217	2	11743	0.8385	Obesity	217183814	T	0.1066	0.204	Mixed	{"AA":0.0008	EU:0.0129	HS:0.0043}
2:217267685:C:G	G	0.0137	2	11743	0.839	Obesity	217267685	C	0.0674	0.203	Mixed	{"AA":0.0008	EU:0.0388	HS:0.0115
2:217259722:C:A	A	0.0469	2	11743	0.8396	Obesity	217259722	C	0.2317	0.202	Mixed	{"EU":0.005	HS:0.0029}	intron_variant
2:217204718:C:T	T	0.0219	2	11743	0.8405	Obesity	217204718	C	0.1087	0.201	Mixed	{"EA":0.001	EU:0.0219	HS:0.0187
2:217430113:G:A	A	-0.0797	2	11743	0.8406	Obesity	217430113	G	0.3962	-0.201	Mixed	{"EU":0.002}	intron_variant	rs561585184
2:217295988:G:A	A	0.2293	2	11743	0.8417	Obesity	217295988	G	1.1481	0.2	Mixed	{}	intron_variant	rs536854875
2:217349677:T:C	C	0.0068	2	11743	0.8418	Obesity	217349677	T	0.0342	0.2	Mixed	{"AA":0.3147	EA:0.3681	EU:0.1879
2:217348126:C:T	T	0.0068	2	11743	0.8426	Obesity	217348126	C	0.0342	0.199	Mixed	{"AA":0.3132	EA:0.3681	EU:0.1879
2:217333539:G:A	A	0.0068	2	11743	0.8429	Obesity	217333539	G	0.0345	0.198	Mixed	{"AA":0.3941	EA:0.3651	EU:0.1779
2:217437917:C:T	T	-0.0059	2	11743	0.8431	Obesity	217437917	C	0.03	-0.198	Mixed	{"AA":0.8253	EA:0.2907	EU:0.2724
2:217284320:G:C	C	0.0874	2	11743	0.8433	Obesity	217284320	G	0.4421	0.198	Mixed	{}	intron_variant	rs1361508974
2:217236523:G:T	T	-0.0903	2	11743	0.8441	Obesity	217236523	G	0.4591	-0.197	Mixed	{}	5_prime_UTR_variant	rs1371972205
2:217399095:C:T	T	0.1325	2	11743	0.846	Obesity	217399095	C	0.6823	0.194	Mixed	{}	intron_variant	rs559447461
2:217270008:C:G	G	0.0163	2	11743	0.8472	Obesity	217270008	C	0.0844	0.193	Mixed	{"AA":0.0189	EA:0.0228	EU:0.0408
2:217270910:G:A	A	0.0162	2	11743	0.8474	Obesity	217270910	G	0.0844	0.192	Mixed	{"AA":0.1611	EA:0.0228	EU:0.0408
2:217266627:T:TA	TA	0.0162	2	11743	0.848	Obesity	217266627	T	0.0844	0.192	Mixed	{"AA":0.1891	EA:0.0228	EU:0.0417
2:217263844:T:A	A	0.0162	2	11743	0.8481	Obesity	217263844	T	0.0844	0.192	Mixed	{"AA":0.0182	EA:0.0218	EU:0.0417
2:217258982:G:T	T	0.0162	2	11743	0.8482	Obesity	217258982	G	0.0844	0.191	Mixed	{"AA":0.1959	EA:0.0218	EU:0.0417
2:217259366:C:T	T	0.0161	2	11743	0.8485	Obesity	217259366	C	0.0844	0.191	Mixed	{"AA":0.0197	EA:0.0218	EU:0.0417
2:217410724:C:A	A	-0.0534	2	11743	0.8491	Obesity	217410724	C	0.2809	-0.19	Mixed	{"EU":0.002}	intron_variant	rs190571754
2:217254095:A:T	T	0.0159	2	11743	0.8504	Obesity	217254095	A	0.0844	0.189	Mixed	{"AA":0.174	EA:0.0218	EU:0.0427
2:217252393:T:A	A	0.0159	2	11743	0.8505	Obesity	217252393	T	0.0844	0.188	Mixed	{"AA":0.1793	EA:0.0218	EU:0.0427
2:217382014:GATAAT:G	G	0.0072	2	11743	0.8512	Obesity	217382014	GATAAT	0.0382	0.188	Mixed	{"AA":0.0061	EA:0.3433	EU:0.1233
2:217208073:C:T	T	-0.0861	2	11743	0.8515	Obesity	217208073	C	0.46	-0.187	Mixed	{}	intron_variant	rs770270941
2:217351530:G:A	A	0.0216	2	11743	0.8519	Obesity	217351530	G	0.1158	0.187	Mixed	{"EU":0.001}	non_coding_transcript_exon_variant	rs567505623
2:217180532:C:T	T	0.005	2	11743	0.8521	Obesity	217180532	C	0.027	0.186	Mixed	{"AA":0.2163	EA:0.375	EU:0.4742
2:217317753:G:T	T	0.043	2	11743	0.8522	Obesity	217317753	G	0.231	0.186	Mixed	{"EU":0.004	HS:0.0029	SA:0.001}
2:217188472:T:C	C	0.0088	2	11743	0.8528	Obesity	217188472	T	0.0475	0.186	Mixed	{"AA":0.149	EA:0.0843	EU:0.1044
2:217327147:G:T	T	0.0427	2	11743	0.8533	Obesity	217327147	G	0.231	0.185	Mixed	{"EU":0.005	HS:0.0029}	intron_variant
2:217366995:G:A	A	-0.0064	2	11743	0.8533	Obesity	217366995	G	0.0345	-0.185	Mixed	{"AA":0.5726	EA:0.6379	EU:0.8221
2:217189113:G:A	A	0.0088	2	11743	0.8537	Obesity	217189113	G	0.0475	0.184	Mixed	{}	intron_variant	rs199759656
2:217398826:T:C	C	-0.0384	2	11743	0.8542	Obesity	217398826	T	0.2092	-0.184	Mixed	{}	intron_variant	rs1449257803
2:217187279:T:G	G	0.0087	2	11743	0.8544	Obesity	217187279	T	0.0475	0.184	Mixed	{"AA":0.149	EA:0.0853	EU:0.1054
2:217408608:G:A	A	-0.024	2	11743	0.8563	Obesity	217408608	G	0.1326	-0.181	Mixed	{"AA":0.0008	EU:0.004	HS:0.0014
2:217384410:A:G	G	-0.0509	2	11743	0.8564	Obesity	217384410	A	0.2813	-0.181	Mixed	{}	intron_variant	rs181991174
2:217364539:C:T	T	-0.0062	2	11743	0.8578	Obesity	217364539	C	0.0345	-0.179	Mixed	{"AA":0.6084	EA:0.6171	EU:0.8265
2:217294627:A:T	T	-0.0286	2	11743	0.86	Obesity	217294627	A	0.1619	-0.176	Mixed	{"EU":0.0119	HS:0.0014	SA:0.002}
2:217353187:A:C	C	-0.103	2	11743	0.8609	Obesity	217353187	A	0.5878	-0.175	Mixed	{}	intron_variant	rs1449135315
2:217410929:A:G	G	-0.013	2	11743	0.861	Obesity	217410929	A	0.0742	-0.175	Mixed	{"AA":0.5794	EA:0.0248	EU:0.0596
2:217253611:A:G	G	0.0363	2	11743	0.8624	Obesity	217253611	A	0.2092	0.173	Mixed	{"EU":0.0169	HS:0.0159	SA:0.0102}
2:217398770:G:A	A	0.0318	2	11743	0.8635	Obesity	217398770	G	0.185	0.172	Mixed	{"AA":0.0008	EU:0.003	HS:0.0014}
2:217252981:A:G	G	-0.0385	2	11743	0.8641	Obesity	217252981	A	0.2251	-0.171	Mixed	{"EU":0.002}	intron_variant	rs114869675
2:217319911:A:C	C	0.1056	2	11743	0.8653	Obesity	217319911	A	0.6226	0.17	Mixed	{}	intron_variant	rs1303996367
2:217272928:G:A	A	0.1154	2	11743	0.866	Obesity	217272928	G	0.6835	0.169	Mixed	{}	intron_variant	rs1352001655
2:217218648:G:A	A	0.0046	2	11743	0.8668	Obesity	217218648	G	0.0277	0.168	Mixed	{"AA":0.7708	EA:0.7867	EU:0.4344
2:217372211:CTG:C	C	0.1038	2	11743	0.8675	Obesity	217372211	CTG	0.6218	0.167	Mixed	{}	intron_variant	rs1375925319
2:217202324:A:C	C	-0.0983	2	11743	0.8682	Obesity	217202324	A	0.5924	-0.166	Mixed	{"EU":0.001}	intron_variant	rs112218646
2:217394385:T:C	C	-0.022	2	11743	0.8683	Obesity	217394385	T	0.1325	-0.166	Mixed	{"AA":0.0008	EU:0.005	HS:0.0014
2:217224364:C:A	A	-0.0381	2	11743	0.8696	Obesity	217224364	C	0.2322	-0.164	Mixed	{"EU":0.004}	intron_variant	rs111443215
2:217426578:G:A	A	0.0125	2	11743	0.8697	Obesity	217426578	G	0.0765	0.164	Mixed	{"AA":0.0015	EU:0.007	HS:0.0231
2:217209289:T:G	G	0.0046	2	11743	0.8703	Obesity	217209289	T	0.0285	0.163	Mixed	{"AA":0.6286	EA:0.6438	EU:0.3777
2:217278734:ACT:A	A	-0.0963	2	11743	0.8714	Obesity	217278734	ACT	0.5945	-0.162	Mixed	{}	non_coding_transcript_exon_variant	["SMARCAL1"]
2:217271265:A:G	G	-0.0117	2	11743	0.874	Obesity	217271265	A	0.074	-0.159	Mixed	{"EU":0.006}	intron_variant	rs115712332
2:217276840:A:G	G	0.0409	2	11743	0.8744	Obesity	217276840	A	0.2585	0.158	Mixed	{"EA":0.001}	intron_variant	rs143194684
2:217177165:CATA:C	C	0.0112	2	11743	0.8769	Obesity	217177165	CATA	0.0725	0.155	Mixed	{"EU":0.0089	HS:0.0231	SA:0.0072}
2:217445510:AT:A	A	-0.0354	2	11743	0.8772	Obesity	217445510	AT	0.2291	-0.155	Mixed	{}	downstream_gene_variant	rs549441054
2:217431501:G:A	A	0.0636	2	11743	0.8805	Obesity	217431501	G	0.4227	0.15	Mixed	{}	intron_variant	rs550114961
2:217286343:T:A	A	0.0052	2	11743	0.8808	Obesity	217286343	T	0.0346	0.15	Mixed	{"AA":0.6952	EA:0.3373	EU:0.1998
2:217255800:AG:A	A	-0.0168	2	11743	0.8827	Obesity	217255800	AG	0.1141	-0.148	Mixed	{"EU":0.0099	HS:0.0058	SA:0.0031}
2:217249366:G:A	A	0.0098	2	11743	0.8847	Obesity	217249366	G	0.0673	0.145	Mixed	{"AA":0.0023	EU:0.0427	HS:0.0144
2:217233543:T:C	C	-0.0163	2	11743	0.8855	Obesity	217233543	T	0.1131	-0.144	Mixed	{"EU":0.0169	HS:0.013}	intron_variant
2:217243200:T:C	C	0.084	2	11743	0.8864	Obesity	217243200	T	0.5885	0.143	Mixed	{}	intergenic_variant	rs979359434
2:217204634:G:A	A	0.0041	2	11743	0.8873	Obesity	217204634	G	0.0286	0.142	Mixed	{"AA":0.2693	EA:0.6558	EU:0.3678
2:217367422:G:A	A	-0.0202	2	11743	0.8895	Obesity	217367422	G	0.1456	-0.139	Mixed	{"HS":0.0014}	3_prime_UTR_variant	rs184650290
2:217438160:A:G	G	-0.2695	2	11743	0.8905	Obesity	217438160	A	1.9579	-0.138	Mixed	{"EU":0.004	SA:0.002}	intron_variant
2:217276699:C:A	A	-0.0247	2	11743	0.8933	Obesity	217276699	C	0.1844	-0.134	Mixed	{"AA":0.0015	EU:0.002	HS:0.0101}
2:217343212:CAT:C	C	0.0343	2	11743	0.8944	Obesity	217343212	CAT	0.2583	0.133	Mixed	{}	intron_variant	rs1433073848
2:217225306:C:T	T	0.1421	2	11743	0.8953	Obesity	217225306	C	1.0804	0.132	Mixed	{}	intron_variant	rs943267390
2:217432769:C:T	T	0.0973	2	11743	0.8987	Obesity	217432769	C	0.7642	0.127	Mixed	{}	intron_variant	rs1412382427
2:217253226:C:T	T	-0.0136	2	11743	0.8999	Obesity	217253226	C	0.1078	-0.126	Mixed	{"EU":0.0189	HS:0.013	SA:0.0031}
2:217361713:G:A	A	-0.0867	2	11743	0.9001	Obesity	217361713	G	0.6901	-0.126	Mixed	{}	intron_variant	rs751405464
2:217417315:G:A	A	-0.0733	2	11743	0.9014	Obesity	217417315	G	0.5914	-0.124	Mixed	{}	intron_variant	rs553868500
2:217187325:A:G	G	-0.0037	2	11743	0.902	Obesity	217187325	A	0.03	-0.123	Mixed	{"AA":0.4607	EA:0.5635	EU:0.3012
2:217263176:G:GT	GT	-0.0077	2	11743	0.9031	Obesity	217263176	G	0.0634	-0.122	Mixed	{"AA":0.0091	EA:0.0079	EU:0.0437
2:217261240:T:G	G	-0.0077	2	11743	0.9038	Obesity	217261240	T	0.0634	-0.121	Mixed	{"AA":0.0023	EU:0.0437	HS:0.0159
2:217236028:G:T	T	0.0597	2	11743	0.9056	Obesity	217236028	G	0.5035	0.119	Mixed	{"AA":0.0008	EU:0.008	HS:0.0029
2:217257640:C:T	T	-0.0075	2	11743	0.9056	Obesity	217257640	C	0.0635	-0.119	Mixed	{"AA":0.093	EA:0.0079	EU:0.0437
2:217264636:C:T	T	-0.0075	2	11743	0.9056	Obesity	217264636	C	0.0634	-0.119	Mixed	{"AA":0.0076	EA:0.0089	EU:0.0437
2:217253168:G:A	A	-0.0075	2	11743	0.9059	Obesity	217253168	G	0.0635	-0.118	Mixed	{"AA":0.093	EA:0.0079	EU:0.0437
2:217355460:C:T	T	-0.0214	2	11743	0.9078	Obesity	217355460	C	0.1845	-0.116	Mixed	{"AA":0.0008	HS:0.0086}	intron_variant
2:217361126:A:C	C	0.0108	2	11743	0.9078	Obesity	217361126	A	0.0933	0.116	Mixed	{"EU":0.0149	HS:0.0101	SA:0.002}
2:217290060:C:T	T	0.0105	2	11743	0.9094	Obesity	217290060	C	0.092	0.114	Mixed	{"AA":0.0023	EA:0.001	EU:0.0567
2:217388644:GA:G	G	0.0874	2	11743	0.91	Obesity	217388644	GA	0.773	0.113	Mixed	{}	intron_variant	rs1399064034
2:217426798:A:G	G	-0.026	2	11743	0.91	Obesity	217426798	A	0.2296	-0.113	Mixed	{"AA":0.0008	EU:0.005}	intron_variant
2:217328446:G:C	C	0.0038	2	11743	0.9107	Obesity	217328446	G	0.0335	0.112	Mixed	{"AA":0.5204	EA:0.3671	EU:0.2028
2:217441778:A:T	T	-0.0153	2	11743	0.9107	Obesity	217441778	A	0.1364	-0.112	Mixed	{"AA":0.0023	EU:0.007	HS:0.0058
2:217424243:C:T	T	-0.003	2	11743	0.9113	Obesity	217424243	C	0.027	-0.111	Mixed	{"AA":0.6142	EA:0.8492	EU:0.5616
2:217424617:C:T	T	-0.003	2	11743	0.9114	Obesity	217424617	C	0.027	-0.111	Mixed	{"AA":0.6165	EA:0.8492	EU:0.5626
2:217420816:G:A	A	-0.0638	2	11743	0.9118	Obesity	217420816	G	0.5761	-0.111	Mixed	{"AA":0.2474	EA:0.1478	EU:0.004
2:217410961:C:T	T	-0.0083	2	11743	0.912	Obesity	217410961	C	0.075	-0.111	Mixed	{"AA":0.4546	EA:0.0248	EU:0.0586
2:217329184:T:C	C	0.0037	2	11743	0.9125	Obesity	217329184	T	0.0335	0.11	Mixed	{"AA":0.5234	EA:0.3671	EU:0.2028
2:217338367:A:G	G	-0.0642	2	11743	0.9138	Obesity	217338367	A	0.5927	-0.108	Mixed	{"EA":0.001	EU:0.001	HS:0.0014}
2:217434533:C:T	T	-0.0396	2	11743	0.914	Obesity	217434533	C	0.367	-0.108	Mixed	{}	intron_variant	rs1160057099
2:217321849:CAAG:C	C	0.0035	2	11743	0.9156	Obesity	217321849	CAAG	0.0335	0.106	Mixed	{"AA":0.4894	EA:0.255	EU:0.1431
2:217266937:A:G	G	0.0061	2	11743	0.9162	Obesity	217266937	A	0.0583	0.105	Mixed	{"AA":0.1959	EA:0.1885	EU:0.0885
[truncated: 99 more rows]

## Sheet: T1D
varId	alt	beta	chromosome	n	pValue	phenotype	position	reference	stdErr	zScore	ancestry	af	consequence	dbSNP
[truncated: 5,961 more rows]

[truncated: 4 more sheets: T2D adj BMI, All DKD vs. Control, HIPC, VAT to VSAT]
