# Supplementary material for: Chromatin regulator SMARCAL1 modulates cellular lipid metabolism
Source: Commun Biol. 2023 Dec 21;6:1298. doi: 10.1038/s42003-023-05665-6 (PMC10739977; doi:10.1038/s42003-023-05665-6)
Supplement: Supplementary file 8 — Supplementary Data 6 [file 42003_2023_5665_MOESM8_ESM.xlsx]

## Sheet: TC
varId	alt	beta	chromosome	n	pValue	phenotype	position	reference	stdErr	zScore	ancestry	af	consequence	dbSNP
2:217280207:A:G	G	-1.93764	2	88346	2.48993e-06	CHOL	217280207	A	0.411481	-4.70895	Mixed	{}	synonymous_variant	rs1288231534
2:217246614:G:A	A	-1.7737	2	554566	1.571e-05	CHOL	217246614	G	0.410704	-4.31868	Mixed	{"HS":0.0014}	downstream_gene_variant	rs538716421
2:217361476:G:A	A	-1.14601	2	464576	3.592e-05	CHOL	217361476	G	0.27739	-4.13141	Mixed	{}	intron_variant	rs373834380
2:217442108:T:C	C	0.3393	2	38738	7.694e-05	CHOL	217442108	T	0.0612	3.954	Mixed	{}	intron_variant	["IGFBP2"]
2:217364638:T:G	G	-2.40118	2	84727	0.000188802	CHOL	217364638	T	0.643139	-3.73354	Mixed	{}	non_coding_transcript_exon_variant	["RPL37A"]
2:217348537:G:T	T	-0.528395	2	772451	0.0002043	CHOL	217348537	G	0.14234	-3.7122	Mixed	{"EU":0.002}	non_coding_transcript_exon_variant	rs540911363
2:217357429:A:T	T	-0.2531	2	60791	0.000285	CHOL	217357429	A	0.0697	-3.629	Mixed	{"EA":0.001}	intron_variant	rs542131991
2:217221470:G:T	T	0.4441	2	398277	0.00031	CHOL	217221470	G	0.1231	3.607	Mixed	{"EA":0.001}	intron_variant	rs187113773
2:217180605:G:A	A	1.40257	2	441147	0.0005341	CHOL	217180605	G	0.405149	3.46187	Mixed	{"SA":0.0031}	intron_variant	rs549973012
2:217280056:G:T	T	1.44013	2	84791	0.000578148	CHOL	217280056	G	0.41844	3.44166	Mixed	{"SA":0.00003266}	missense_variant	rs760336986
2:217261828:G:A	A	1.66747	2	447065	0.0006353	CHOL	217261828	G	0.488123	3.41607	Mixed	{"EA":0.001	SA:0.001}	intron_variant
2:217179049:C:CT	CT	0.0088	2	438205	0.0006465	CHOL	217179049	C	0.0026	3.411	Mixed	{}	intron_variant	rs1323464728
2:217363550:G:A	A	-146.3	2	1767	0.0007988	CHOL	217363550	G	43.63	-3.353	Mixed	{"SA":0.00003266}	5_prime_UTR_variant	rs372856364
2:217338335:A:G	G	-0.2643	2	398277	0.000859	CHOL	217338335	A	0.0793	-3.333	Mixed	{"EU":0.001}	intron_variant	rs540233180
2:217364575:A:G	G	-2.15187	2	1096	0.0009025	CHOL	217364575	A	0.648297	-3.31927	Mixed	{}	synonymous_variant	rs757880954
2:217246867:A:C	C	-0.304122	2	497149	0.001011	CHOL	217246867	A	0.0923477	-3.29323	Mixed	{"EA":0.003	EU:0.001	HS:0.0029}
2:217292271:T:A	A	1.85494	2	34144	0.001244	CHOL	217292271	T	0.574569	3.2284	Mixed	{"SA":0.002}	intron_variant	rs572556950
2:217285098:C:A	A	-1.85007	2	76687	0.001585	CHOL	217285098	C	0.585714	-3.15866	Mixed	{"SA":0.0001307}	synonymous_variant	rs560174733
2:217229857:C:T	T	0.819325	2	335053	0.001886	CHOL	217229857	C	0.263503	3.10935	Mixed	{"HS":0.0043}	intron_variant	rs191989121
2:217339194:T:C	C	-0.0158	2	446197	0.002048	CHOL	217339194	T	0.0052	-3.083	Mixed	{}	intron_variant	rs183398485
2:217275682:C:A	A	0.258643	2	1081560	0.002194	CHOL	217275682	C	0.0843627	3.06584	Mixed	{"AA":0.0061	EU:0.002	HS:0.0029}
2:217405018:C:G	G	-0.1376	2	402735	0.00224	CHOL	217405018	C	0.045	-3.056	Mixed	{"HS":0.0014}	intron_variant	rs192387674
2:217351174:T:TAG	TAG	0.0147	2	438205	0.002416	CHOL	217351174	T	0.0049	3.034	Mixed	{}	intron_variant	["RPL37A"]
2:217352159:C:CT	CT	0.0147	2	438205	0.002485	CHOL	217352159	C	0.0049	3.025	Mixed	{}	intron_variant	["RPL37A"]
2:217316047:A:G	G	0.1844	2	38738	0.002491	CHOL	217316047	A	0.0935	3.024	Mixed	{"HS":0.0014}	non_coding_transcript_exon_variant	rs190183593
2:217223676:G:A	A	0.725589	2	525632	0.00253	CHOL	217223676	G	0.240243	3.02023	Mixed	{}	intron_variant	rs756392465
2:217179744:T:C	C	-0.1816	2	418473	0.002652	CHOL	217179744	T	0.08	-3.005	Mixed	{"SA":0.0041}	intron_variant	rs532437728
2:217323761:A:AACAG	AACAG	0.0146	2	438205	0.002867	CHOL	217323761	A	0.0049	2.982	Mixed	{}	intron_variant	["SMARCAL1"]
2:217363964:T:C	C	-1.09532	2	113238	0.00296098	CHOL	217363964	T	0.368576	-2.97177	Mixed	{"SA":0.0001689}	5_prime_UTR_variant	rs757193111
2:217362436:T:C	C	-1.24808	2	32451	0.003015	CHOL	217362436	T	0.420772	-2.96617	Mixed	{"SA":0.0041}	intron_variant	rs553327499
2:217313985:T:A	A	0.701287	2	623905	0.003274	CHOL	217313985	T	0.238507	2.94032	Mixed	{}	intron_variant	rs781729597
2:217372828:A:ACT	ACT	-0.0066	2	438205	0.003279	CHOL	217372828	A	0.0022	-2.94	Mixed	{}	intron_variant	["RPL37A"]
2:217237586:G:A	A	-0.696773	2	492327	0.003438	CHOL	217237586	G	0.23816	-2.92566	Mixed	{"EA":0.004}	upstream_gene_variant	rs117481807
2:217179049:CT:C	C	-0.0054	2	1640720	0.003461	CHOL	217179049	CT	0.0018	-2.924	Mixed	{"AA":0.4758	EA:0.2113	EU:0.1849
2:217443632:T:C	C	-0.990477	2	1767	0.003474	CHOL	217443632	T	0.338933	-2.92234	Mixed	{"SA":0.0001334}	intron_variant	rs1477396596
2:217251224:G:A	A	0.311413	2	915539	0.00391	CHOL	217251224	G	0.10797	2.88424	Mixed	{"AA":0.0053	HS:0.0029}	intron_variant
2:217439654:A:C	C	-0.49958	2	529280	0.004115	CHOL	217439654	A	0.17428	-2.86653	Mixed	{"EA":0.005}	intron_variant	rs139401594
2:217442391:T:C	C	0.5163	2	6702	0.00425	CHOL	217442391	T	0.1806	2.859	Mixed	{}	intron_variant	["IGFBP2"]
2:217315664:C:A	A	-3.6479	2	31705	0.004296	CHOL	217315664	C	1.4304	-2.856	Mixed	{"AA":0.0001231}	missense_variant	rs2066526
2:217444279:C:A	A	-0.1277	2	402735	0.00435	CHOL	217444279	C	0.0448	-2.852	Mixed	{"HS":0.0014}	downstream_gene_variant	rs182630443
2:217180950:C:T	T	0.1677	2	407715	0.00439	CHOL	217180950	C	0.0589	2.849	Mixed	{"EA":0.001}	intron_variant	rs534552745
2:217274649:C:CT	CT	0.0149	2	438205	0.004686	CHOL	217274649	C	0.0053	2.828	Mixed	{}	intron_variant	["SMARCAL1"]
2:217259654:G:A	A	0.2501	2	31516	0.00478	CHOL	217259654	G	0.0886	2.821	Mixed	{"SA":0.0031}	intron_variant	rs185445958
2:217238781:T:G	G	-0.2827	2	405344	0.00479	CHOL	217238781	T	0.1002	-2.821	Mixed	{"EU":0.001}	upstream_gene_variant	rs533444188
2:217363637:T:C	C	-0.879824	2	125529	0.00490453	CHOL	217363637	T	0.312743	-2.81325	Mixed	{"EU":0.00002647}	non_coding_transcript_exon_variant	rs1379473257
2:217234552:G:A	A	1.33829	2	44141	0.00501911	CHOL	217234552	G	0.476973	2.8058	Mixed	{"EU":0.000008815}	synonymous_variant	rs374936017
2:217347703:G:C	C	-1.99949	2	114840	0.00515911	CHOL	217347703	G	0.714887	-2.79693	Mixed	{"EU":0.00003595}	3_prime_UTR_variant	rs767333534
2:217408723:C:CT	CT	0.0047	2	575079	0.006075	CHOL	217408723	C	0.0018	2.744	Mixed	{}	intron_variant	rs1482763484
2:217200866:G:C	C	1.06373	2	471155	0.006092	CHOL	217200866	G	0.387791	2.74306	Mixed	{}	intron_variant	rs752087196
2:217443493:C:T	T	0.766555	2	728770	0.006297	CHOL	217443493	C	0.280515	2.73267	Mixed	{"HS":0.0043}	intron_variant	rs185984359
2:217363608:TG:T	T	0.0322	2	743407	0.006395	CHOL	217363608	TG	0.028	2.727	Mixed	{"AA":0.007752	HS:0.0002891}	splice_region_variant
2:217247643:GTA:G	G	-0.1203	2	14126	0.006409	CHOL	217247643	GTA	0.0779	-2.726	Mixed	{}	downstream_gene_variant	["MARCH4"]
2:217281058:A:C	C	1.66679	2	120828	0.00641384	CHOL	217281058	A	0.611477	2.72584	Mixed	{"AA":0.00006152}	intron_variant	rs542178225
2:217234686:C:G	G	49.7271	2	2877	0.006434	CHOL	217234686	C	18.2499	2.725	Mixed	{"SA":0.0001542}	missense_variant	rs773155317
2:217278762:T:C	C	0.224	2	479411	0.00667	CHOL	217278762	T	0.0826	2.713	Mixed	{}	non_coding_transcript_exon_variant	rs534541966
2:217286361:T:C	C	0.170808	2	1368340	0.006675	CHOL	217286361	T	0.0631852	2.7033	Mixed	{"EU":0.003	HS:0.0029}	intron_variant
2:217210502:C:T	T	0.3277	2	398277	0.00693	CHOL	217210502	C	0.1214	2.7	Mixed	{"EU":0.001}	intron_variant	rs116432571
2:217384714:C:CATT	CATT	0.0053	2	438205	0.007	CHOL	217384714	C	0.002	2.697	Mixed	{}	intron_variant	rs746910803
2:217285146:A:C	C	-1.28919	2	88346	0.00703612	CHOL	217285146	A	0.478339	-2.69514	Mixed	{"AA":0.000123}	synonymous_variant	rs765018454
2:217214080:G:A	A	-0.4296	2	406554	0.00704	CHOL	217214080	G	0.1594	-2.695	Mixed	{}	intron_variant	rs567902859
2:217352068:C:T	T	-0.4147	2	83540	0.00709	CHOL	217352068	C	0.154	-2.693	Mixed	{"AA":0.0015}	non_coding_transcript_exon_variant	rs555263990
2:217349465:C:G	G	0.398206	2	511973	0.007293	CHOL	217349465	C	0.148242	2.68618	Mixed	{"HS":0.0072}	intron_variant	rs183051898
2:217290716:CT:C	C	-0.4324	2	14126	0.007396	CHOL	217290716	CT	0.1582	-2.678	Mixed	{}	intron_variant	rs1252336643
2:217291903:T:A	A	-0.4975	2	401674	0.00741	CHOL	217291903	T	0.1858	-2.678	Mixed	{}	non_coding_transcript_exon_variant	rs572224949
2:217187535:G:A	A	0.330855	2	978118	0.00747	CHOL	217187535	G	0.123593	2.67697	Mixed	{"HS":0.0029	SA:0.001}	intron_variant
2:217177785:TGA:T	T	0.699898	2	511696	0.007478	CHOL	217177785	TGA	0.261767	2.67374	Mixed	{"AA":0.0008	HS:0.0043}	intron_variant
2:217374638:G:A	A	-0.4012	2	83540	0.00748	CHOL	217374638	G	0.15	-2.675	Mixed	{"AA":0.0015}	intron_variant	rs552943648
2:217256554:C:T	T	0.5377	2	390685	0.00754	CHOL	217256554	C	0.2012	2.672	Mixed	{"HS":0.0014}	intron_variant	rs188719553
2:217293290:A:G	G	1.38119	2	88346	0.00777106	CHOL	217293290	A	0.518883	2.66186	Mixed	{}	intron_variant	rs201432968
2:217380383:TTGCACCAC:T	T	0.0052	2	438205	0.007967	CHOL	217380383	TTGCACCAC	0.002	2.653	Mixed	{}	intron_variant	["RPL37A"]
2:217297406:G:A	A	0.430917	2	172103	0.00811252	CHOL	217297406	G	0.162773	2.64735	Mixed	{"AA":0.0004311}	intron_variant	rs370338158
2:217348657:C:T	T	2.7108	2	7159	0.008156	CHOL	217348657	C	1.0247	2.646	Mixed	{"SA":0.0061}	splice_region_variant	rs112107609
2:217257583:C:T	T	-0.615188	2	531136	0.00817	CHOL	217257583	C	0.232605	-2.64478	Mixed	{}	intron_variant	rs751913420
2:217363596:A:G	G	-0.0253	2	1555030	0.008279	CHOL	217363596	A	0.0084	-2.64	Mixed	{"AA":0.0454	EA:0.000598	EU:0.001873
2:217339177:GA:G	G	0.0039	2	1349260	0.00844	CHOL	217339177	GA	0.0015	2.634	Mixed	{"AA":0.1278	EA:0.2966	EU:0.4155
2:217280026:C:T	T	1.20876	2	161414	0.00858519	CHOL	217280026	C	0.45993	2.62814	Mixed	{"AA":0.0001845	EU:0.00002637	HS:0.00005782
2:217379806:G:A	A	0.381542	2	511973	0.008883	CHOL	217379806	G	0.145812	2.61667	Mixed	{"HS":0.0072}	intron_variant	rs190431297
2:217186079:G:A	A	0.1593	2	136153	0.00889	CHOL	217186079	G	0.0609	2.616	Mixed	{}	intron_variant	rs1322092144
2:217422974:AG:A	A	-0.059	2	438205	0.008987	CHOL	217422974	AG	0.0226	-2.613	Mixed	{}	intron_variant	["RPL37A"]
2:217284149:C:T	T	-0.803702	2	521814	0.009042	CHOL	217284149	C	0.307941	-2.60992	Mixed	{"SA":0.001}	intron_variant	rs538876133
2:217256601:A:AAATT	AAATT	0.0493	2	438205	0.00905	CHOL	217256601	A	0.0189	2.61	Mixed	{}	intron_variant	rs1292676207
2:217437977:T:C	C	-0.17428	2	1392720	0.009086	CHOL	217437977	T	0.066657	-2.61458	Mixed	{"EU":0.005}	intron_variant	rs183646286
2:217339946:C:T	T	1.1307	2	161414	0.00908759	CHOL	217339946	C	0.433427	2.60875	Mixed	{"AA":0.0001263}	intron_variant	rs375165197
2:217363557:G:C	C	-1.08076	2	44141	0.0092034	CHOL	217363557	G	0.414973	-2.60441	Mixed	{}	5_prime_UTR_variant	rs749019133
2:217217157:G:A	A	-0.2008	2	87467	0.00922	CHOL	217217157	G	0.0771	-2.604	Mixed	{"AA":0.0015}	intron_variant	rs182794944
2:217234703:CG:TG	TG	-93.43	2	803	0.009372	CHOL	217234703	CG	35.96	-2.598	Mixed	{"EU":0.00007861	SA:0.0001656}	missense_variant
2:217185378:C:T	T	0.0841	2	38738	0.00945	CHOL	217185378	C	0.033	2.595	Mixed	{}	intron_variant	rs868150236
2:217234964:C:T	T	0.975343	2	128932	0.00947752	CHOL	217234964	C	0.375952	2.59433	Mixed	{"EU":0.000009116}	missense_variant	rs1401037082
2:217259722:C:A	A	0.105887	2	1437400	0.009556	CHOL	217259722	C	0.0409663	2.58475	Mixed	{"EU":0.005	HS:0.0029}	intron_variant
2:217317753:G:T	T	0.106582	2	1429090	0.009601	CHOL	217317753	G	0.0413134	2.57983	Mixed	{"EU":0.004	HS:0.0029	SA:0.001}
2:217294399:A:G	G	-0.232	2	525393	0.0097	CHOL	217294399	A	0.0897	-2.586	Mixed	{}	intron_variant	rs898818382
2:217300094:G:T	T	107.4	2	918	0.009866	CHOL	217300094	G	41.62	2.58	Mixed	{"EA":0.00005438}	missense_variant	rs1216333550
2:217210992:C:T	T	0.3114	2	463779	0.00991	CHOL	217210992	C	0.1207	2.579	Mixed	{"AA":0.0008	EU:0.001}	intron_variant
2:217278967:G:A	A	0.548184	2	436490	0.009917	CHOL	217278967	G	0.212469	2.58007	Mixed	{"HS":0.0043}	non_coding_transcript_exon_variant	rs188186162
2:217289137:A:G	G	-0.133314	2	1379460	0.009954	CHOL	217289137	A	0.0517286	-2.57718	Mixed	{"AA":0.0015	EU:0.006	HS:0.0014}
2:217363591:C:G	G	-1.09425	2	73068	0.010213	CHOL	217363591	C	0.426021	-2.56853	Mixed	{"EU":0.00002639}	5_prime_UTR_variant	rs776132986
2:217239983:G:A	A	-0.1748	2	407660	0.0103	CHOL	217239983	G	0.0681	-2.566	Mixed	{"EU":0.001}	upstream_gene_variant	rs527763144
2:217419427:C:T	T	-0.397512	2	341230	0.01049	CHOL	217419427	C	0.155186	-2.56152	Mixed	{"AA":0.0091}	intron_variant	rs183595441
2:217236403:G:A	A	1.84661	2	66117	0.01056	CHOL	217236403	G	0.722117	2.55721	Mixed	{"EA":0.002}	5_prime_UTR_variant	rs550618581
2:217246761:C:A	A	0.2202	2	488562	0.0106	CHOL	217246761	C	0.0862	2.556	Mixed	{}	downstream_gene_variant	rs758382356
2:217363831:G:T	T	0.2327	2	407657	0.0106	CHOL	217363831	G	0.0911	2.556	Mixed	{"AA":0.0008}	5_prime_UTR_variant	rs188818789
2:217378850:C:A	A	-0.0031	2	2668940	0.01072	CHOL	217378850	C	0.0009	-2.552	Mixed	{"AA":0.388	EA:0.3839	EU:0.3598
2:217422708:A:T	T	0.4678	2	14126	0.01089	CHOL	217422708	A	0.1797	2.546	Mixed	{}	intron_variant	["RPL37A"]
2:217291711:T:C	C	1.56679	2	11028	0.01117	CHOL	217291711	T	0.617618	2.53682	Mixed	{"EA":0.001}	intron_variant	rs527854390
2:217306559:CTT:C	C	0.37564	2	745942	0.01126	CHOL	217306559	CTT	0.148242	2.53396	Mixed	{"AA":0.0068}	intron_variant	rs547548469
2:217255075:A:C	C	0.242	2	38738	0.01127	CHOL	217255075	A	0.067	2.534	Mixed	{"HS":0.0014}	intron_variant	rs192913041
2:217442820:T:C	C	0.542629	2	781231	0.01143	CHOL	217442820	T	0.214552	2.52913	Mixed	{"SA":0.0041}	intron_variant	rs551405815
2:217179373:A:C	C	-0.2631	2	581881	0.0115	CHOL	217179373	A	0.1041	-2.527	Mixed	{}	intron_variant	rs527920899
2:217340242:G:A	A	-0.236	2	408462	0.0115	CHOL	217340242	G	0.0934	-2.527	Mixed	{"EU":0.001}	intron_variant	rs531219854
2:217299395:G:GA	GA	-0.0055	2	726332	0.01169	CHOL	217299395	G	0.0022	-2.521	Mixed	{}	intron_variant	rs1366058377
2:217363611:G:T	T	-38.9499	2	8313	0.01172	CHOL	217363611	G	27.4894	-2.521	Mixed	{"HS":0.00005782}	non_coding_transcript_exon_variant	rs374373546
2:217394973:C:CAG	CAG	0.005	2	438205	0.01194	CHOL	217394973	C	0.002	2.514	Mixed	{}	intron_variant	["RPL37A"]
2:217255301:G:A	A	0.822102	2	496303	0.01194	CHOL	217255301	G	0.327036	2.5138	Mixed	{"EU":0.001}	intron_variant	rs545956716
2:217208627:A:G	G	0.2028	2	402054	0.012	CHOL	217208627	A	0.0807	2.512	Mixed	{"EU":0.001}	intron_variant	rs540576584
2:217427950:T:A	A	-0.472153	2	518728	0.01216	CHOL	217427950	T	0.188167	-2.50923	Mixed	{"EA":0.005}	intron_variant	rs138851970
2:217387099:C:T	T	0.3194	2	6702	0.0122	CHOL	217387099	C	0.1275	2.506	Mixed	{}	intron_variant	["RPL37A"]
2:217404607:C:T	T	1.865	2	19259	0.0123	CHOL	217404607	C	0.743	2.503	Mixed	{"SA":0.001}	intron_variant	rs545751619
2:217357444:G:C	C	0.2902	2	33193	0.0126	CHOL	217357444	G	0.1164	2.495	Mixed	{"SA":0.002}	intron_variant	rs549864510
2:217422053:C:G	G	0.2187	2	587237	0.0127	CHOL	217422053	C	0.0877	2.492	Mixed	{"HS":0.0014}	intron_variant	rs183189236
2:217251224:G:T	T	-4.6382	2	3414	0.013	CHOL	217251224	G	1.8674	-2.484	Mixed	{}	intron_variant	rs192584932
2:217293292:C:T	T	-0.898697	2	128932	0.0134168	CHOL	217293292	C	0.363476	-2.47251	Mixed	{"SA":0.00003267}	intron_variant	rs753964687
2:217244855:C:G	G	1.60463	2	454207	0.01386	CHOL	217244855	C	0.651988	2.46113	Mixed	{}	regulatory_region_variant	rs918193846
2:217362650:G:A	A	-0.2996	2	443121	0.014	CHOL	217362650	G	0.1219	-2.457	Mixed	{"EU":0.001}	intron_variant	rs560486760
2:217184275:A:T	T	0.0055	2	1952910	0.01418	CHOL	217184275	A	0.002	2.453	Mixed	{"AA":0.0053	EU:0.1064	HS:0.0432
2:217321750:G:A	A	0.678373	2	498368	0.01458	CHOL	217321750	G	0.277737	2.4425	Mixed	{"EA":0.001}	intron_variant	rs539324231
2:217427740:A:G	G	-0.0532	2	438205	0.0147	CHOL	217427740	A	0.0218	-2.44	Mixed	{"EU":0.001}	intron_variant	rs528471941
2:217337385:GAA:G	G	-0.0034	2	1869380	0.01471	CHOL	217337385	GAA	0.0011	-2.439	Mixed	{}	intron_variant	["RPL37A"]
2:217385001:G:C	C	-1.66642	2	11203	0.01477	CHOL	217385001	G	0.683581	-2.43779	Mixed	{"EA":0.001}	intron_variant	rs185915975
2:217225475:G:A	A	-0.2495	2	393803	0.015	CHOL	217225475	G	0.1026	-2.432	Mixed	{"EU":0.001}	intron_variant	rs538944792
2:217287657:A:G	G	-0.5641	2	393803	0.0153	CHOL	217287657	A	0.2327	-2.425	Mixed	{"AA":0.0008}	intron_variant	rs145804249
2:217234703:CG:C	C	-1.57039	2	84727	0.0153363	CHOL	217234703	CG	0.64776	-2.42433	Mixed	{"EU":0.00001572}	frameshift_variant	rs958612603
2:217379314:A:AAGTT	AAGTT	0.0113	2	438205	0.01591	CHOL	217379314	A	0.0047	2.411	Mixed	{}	intron_variant	["RPL37A"]
2:217422766:A:T	T	0.579777	2	59856	0.01624	CHOL	217422766	A	0.241284	2.40288	Mixed	{"EA":0.0089}	intron_variant	rs187896373
2:217358723:T:TCAGTTTC	TCAGTTTC	0.0114	2	438205	0.01631	CHOL	217358723	T	0.0047	2.402	Mixed	{}	intron_variant	["RPL37A"]
2:217206804:C:T	T	0.699204	2	559353	0.01633	CHOL	217206804	C	0.291277	2.40048	Mixed	{}	intron_variant	rs552620851
2:217422765:G:T	T	0.579082	2	59856	0.01638	CHOL	217422765	G	0.241284	2.4	Mixed	{"EA":0.0089}	intron_variant	rs183550918
2:217288287:T:C	C	-0.16699	2	1239120	0.01646	CHOL	217288287	T	0.0697815	-2.39303	Mixed	{"EU":0.005}	intron_variant	rs185749327
2:217348455:G:A	A	0.1524	2	402736	0.0165	CHOL	217348455	G	0.0636	2.398	Mixed	{"HS":0.0014}	non_coding_transcript_exon_variant	rs185674533
2:217212752:A:G	G	-0.559988	2	448131	0.01652	CHOL	217212752	A	0.233647	-2.39673	Mixed	{"EA":0.003	SA:0.001}	intron_variant
2:217421683:C:T	T	0.961318	2	422537	0.01654	CHOL	217421683	C	0.400983	2.3974	Mixed	{"SA":0.002}	intron_variant	rs567263591
2:217178019:A:AT	AT	0.632894	2	793410	0.01709	CHOL	217178019	A	0.265239	2.38613	Mixed	{"HS":0.0043}	intron_variant	rs559504696
2:217207704:G:A	A	-0.3378	2	398846	0.0171	CHOL	217207704	G	0.1417	-2.385	Mixed	{"SA":0.001}	intron_variant	rs537650996
2:217197064:G:A	A	-0.3642	2	456355	0.0173	CHOL	217197064	G	0.1529	-2.38	Mixed	{}	intron_variant	rs964947670
2:217281198:C:G	G	-0.1702	2	635596	0.0174	CHOL	217281198	C	0.0716	-2.378	Mixed	{"EU":0.001}	intron_variant	rs531738283
2:217204120:T:G	G	-0.360711	2	361816	0.01746	CHOL	217204120	T	0.151714	-2.37757	Mixed	{"AA":0.0008	EA:0.001}	intron_variant
2:217192658:AT:A	A	0.0201	2	997426	0.01747	CHOL	217192658	AT	0.0106	2.377	Mixed	{"AA":0.0356	EA:0.0129	EU:0.001
2:217200274:T:C	C	0.0501	2	438205	0.01747	CHOL	217200274	T	0.0211	2.377	Mixed	{"HS":0.0014}	intron_variant	rs554282669
2:217300217:A:G	G	-1.22547	2	84791	0.0176488	CHOL	217300217	A	0.516443	-2.3729	Mixed	{"EU":0.00001759}	missense_variant	rs781453232
2:217285639:G:A	A	-0.339	2	414333	0.0178	CHOL	217285639	G	0.1431	-2.37	Mixed	{}	intron_variant	rs748070964
2:217327147:G:T	T	0.0965137	2	1439070	0.01817	CHOL	217327147	G	0.0409663	2.35593	Mixed	{"EU":0.005	HS:0.0029}	intron_variant
2:217294484:G:A	A	0.354	2	393691	0.0182	CHOL	217294484	G	0.15	2.362	Mixed	{}	intron_variant	rs573437251
2:217424737:C:T	T	0.349602	2	805423	0.01827	CHOL	217424737	C	0.148242	2.35831	Mixed	{"EA":0.001	SA:0.0092}	intron_variant
2:217322222:A:C	C	-0.579429	2	478010	0.01828	CHOL	217322222	A	0.24545	-2.36068	Mixed	{"EA":0.002}	intron_variant	rs550815324
2:217278187:A:G	G	-0.255518	2	804556	0.01838	CHOL	217278187	A	0.108318	-2.35897	Mixed	{"EU":0.001	HS:0.0014}	intron_variant
2:217209871:A:G	G	0.02	2	411430	0.01842	CHOL	217209871	A	0.0145	2.357	Mixed	{"AA":0.0174}	intron_variant	rs115805491
2:217365122:A:G	G	-0.0148	2	953923	0.01851	CHOL	217365122	A	0.0077	-2.355	Mixed	{"AA":0.1006	HS:0.0086	SA:0.0041}
2:217392205:A:C	C	0.27739	2	890102	0.01883	CHOL	217392205	A	0.118038	2.35	Mixed	{"AA":0.0038}	intron_variant	rs551106745
2:217191734:G:A	A	-0.704758	2	69845	0.01886	CHOL	217191734	G	0.300303	-2.34682	Mixed	{"EA":0.001}	intron_variant	rs571229473
2:217286903:G:A	A	0.58915	2	558315	0.01896	CHOL	217286903	G	0.251005	2.34716	Mixed	{}	intron_variant	rs769323548
2:217202678:A:G	G	-1.01131	2	314880	0.01902	CHOL	217202678	A	0.431187	-2.34541	Mixed	{"AA":0.0015}	intron_variant	rs149110532
2:217440713:T:C	C	0.003	2	2513530	0.01902	CHOL	217440713	T	0.0011	2.345	Mixed	{"AA":0.6339	EA:0.2639	EU:0.2495
2:217380277:T:C	C	0.218371	2	917934	0.01923	CHOL	217380277	T	0.0933892	2.33829	Mixed	{"AA":0.0053	EU:0.001	HS:0.0029}
2:217386313:T:C	C	-0.0028	2	2584640	0.01928	CHOL	217386313	T	0.0009	-2.34	Mixed	{"AA":0.3888	EA:0.3839	EU:0.3787
2:217246067:A:G	G	0.534991	2	491138	0.01938	CHOL	217246067	A	0.228786	2.33839	Mixed	{"HS":0.0043}	downstream_gene_variant	rs191690992
2:217435715:G:A	A	-0.645392	2	598835	0.01956	CHOL	217435715	G	0.276349	-2.33543	Mixed	{}	intron_variant	rs776688233
2:217346080:G:C	C	1.44493	2	456635	0.01962	CHOL	217346080	G	0.619354	2.33296	Mixed	{"EA":0.002}	intron_variant	rs533626610
2:217187366:G:A	A	-0.4752	2	9740	0.0198	CHOL	217187366	G	0.2039	-2.33	Mixed	{"AA":0.0008}	intron_variant	rs564057146
2:217212608:A:G	G	-0.1734	2	443405	0.0201	CHOL	217212608	A	0.0746	-2.324	Mixed	{}	intron_variant	rs1333553586
2:217270233:G:A	A	0.902993	2	36057	0.02028	CHOL	217270233	G	0.388832	2.32232	Mixed	{"SA":0.002}	intron_variant	rs572105822
2:217358934:C:T	T	-0.293013	2	512414	0.02032	CHOL	217358934	C	0.12637	-2.31868	Mixed	{"SA":0.0184}	intron_variant	rs535178890
2:217446418:A:C	C	-0.203443	2	746141	0.02037	CHOL	217446418	A	0.0874872	-2.3254	Mixed	{"AA":0.0113	HS:0.0029}	downstream_gene_variant
2:217371913:C:T	T	-0.2959	2	392634	0.0204	CHOL	217371913	C	0.1276	-2.319	Mixed	{"EU":0.001}	intron_variant	rs563019627
2:217412694:G:C	C	0.0574	2	438205	0.02052	CHOL	217412694	G	0.0248	2.317	Mixed	{}	intron_variant	["RPL37A"]
2:217283395:A:G	G	-0.70823	2	533939	0.02057	CHOL	217283395	A	0.305858	-2.31555	Mixed	{}	intron_variant	rs762897854
2:217247780:T:TAC	TAC	0.0113	2	438205	0.02063	CHOL	217247780	T	0.0049	2.315	Mixed	{}	downstream_gene_variant	["MARCH4"]
2:217241641:T:TA	TA	-0.474931	2	440457	0.02069	CHOL	217241641	T	0.205178	-2.31472	Mixed	{"SA":0.0092}	upstream_gene_variant	rs534644832
2:217347600:T:C	C	0.1248	2	391269	0.02097	CHOL	217347600	T	0.0545	2.309	Mixed	{"AA":0.00006152	EA:0.001033	EU:0.000176}
2:217243113:G:A	A	-0.0548531	2	1418230	0.02104	CHOL	217243113	G	0.0239548	-2.28986	Mixed	{"AA":0.0015	EU:0.007	HS:0.0072}
2:217238775:A:T	T	-0.0089	2	1529250	0.02124	CHOL	217238775	A	0.0039	-2.304	Mixed	{"AA":0.0015	EA:0.001	EU:0.0378
2:217253168:G:A	A	0.0065	2	2168450	0.02124	CHOL	217253168	G	0.0022	2.304	Mixed	{"AA":0.093	EA:0.0079	EU:0.0437
2:217280089:G:T	T	-0.793733	2	76623	0.0212552	CHOL	217280089	G	0.344589	-2.30342	Mixed	{"EA":0.0001631	SA:0.00006533}	missense_variant
2:217437917:C:T	T	0.0029	2	2502570	0.02129	CHOL	217437917	C	0.0011	2.303	Mixed	{"AA":0.8253	EA:0.2907	EU:0.2724
2:217364527:T:G	G	0.2182	2	397550	0.0213	CHOL	217364527	T	0.0948	2.303	Mixed	{"EU":0.00006533}	non_coding_transcript_exon_variant	rs181997733
2:217234247:A:G	G	-0.285722	2	346334	0.02143	CHOL	217234247	A	0.124287	-2.29888	Mixed	{"AA":0.0061}	intron_variant	rs116048213
2:217257640:C:T	T	0.0064	2	2168450	0.02147	CHOL	217257640	C	0.0022	2.3	Mixed	{"AA":0.093	EA:0.0079	EU:0.0437
2:217311819:G:A	A	-1.58493	2	1471	0.02159	CHOL	217311819	G	0.68983	-2.29757	Mixed	{}	missense_variant	["SMARCAL1"]
2:217442661:G:C	C	0.0028	2	2478490	0.0219	CHOL	217442661	G	0.0011	2.292	Mixed	{"AA":0.1838	EA:0.1389	EU:0.2366
2:217378824:C:T	T	-0.4296	2	391293	0.022	CHOL	217378824	C	0.1875	-2.29	Mixed	{"EU":0.001}	intron_variant	rs544397937
2:217373079:A:T	T	0.193722	2	1064930	0.02207	CHOL	217373079	A	0.0847099	2.28689	Mixed	{"AA":0.0053	EU:0.002	HS:0.0029}
2:217218135:A:G	G	0.4357	2	431505	0.02212	CHOL	217218135	A	0.19025	2.29015	Mixed	{"SA":0.0123}	intron_variant	rs539002421
2:217240645:A:T	T	0.31176	2	742285	0.0223	CHOL	217240645	A	0.136438	2.28499	Mixed	{"AA":0.0076	EU:0.001	HS:0.0014}
2:217372802:A:C	C	-0.121857	2	1097050	0.02233	CHOL	217372802	A	0.0531173	-2.29412	Mixed	{"EU":0.004}	intron_variant	rs560600152
2:217219708:T:G	G	-0.1388	2	774384	0.02277	CHOL	217219708	T	0.0483	-2.277	Mixed	{"AA":0.0061	EU:0.001}	intron_variant
2:217262624:T:C	C	0.6784	2	393803	0.0229	CHOL	217262624	T	0.2982	2.275	Mixed	{"EU":0.001}	intron_variant	rs540125542
2:217384822:A:AGCACTCAGCCTCCCTCTG	AGCACTCAGCCTCCCTCTG	0.0093	2	726332	0.02294	CHOL	217384822	A	0.0046	2.274	Mixed	{}	intron_variant	rs761719718
2:217300410:C:T	T	0.2785	2	68898	0.0231	CHOL	217300410	C	0.1225	2.272	Mixed	{"AA":0.0015}	intron_variant	rs371313755
2:217408239:G:A	A	-0.0029	2	2612340	0.02322	CHOL	217408239	G	0.001	-2.27	Mixed	{"AA":0.1672	EA:0.2034	EU:0.3529
2:217379483:TAC:T	T	0.1512	2	14126	0.02347	CHOL	217379483	TAC	0.0637	2.266	Mixed	{}	intron_variant	rs201473181
2:217445351:T:C	C	-0.559293	2	727783	0.02357	CHOL	217445351	T	0.246839	-2.26582	Mixed	{"AA":0.003}	downstream_gene_variant	rs547587097
2:217310518:C:T	T	0.612758	2	98985	0.02359	CHOL	217310518	C	0.270794	2.26282	Mixed	{"EA":0.001	SA:0.001}	intron_variant
2:217272314:ATGT:A	A	0.0093	2	865122	0.02376	CHOL	217272314	ATGT	0.0082	2.261	Mixed	{"AA":0.0635	EU:0.001	HS:0.013}
2:217204686:G:A	A	-0.38536	2	671494	0.02393	CHOL	217204686	G	0.170461	-2.26069	Mixed	{"SA":0.0051}	intron_variant	rs550500792
2:217279408:A:G	G	1.50137	2	84727	0.0239421	CHOL	217279408	A	0.664895	2.25805	Mixed	{"SA":0.00003266}	5_prime_UTR_variant	rs779819662
2:217434515:A:G	G	0.0026	2	2528880	0.02395	CHOL	217434515	A	0.0011	2.258	Mixed	{"AA":0.5136	EA:0.123	EU:0.2763
2:217248415:C:CTTG	CTTG	0.0656	2	438205	0.02401	CHOL	217248415	C	0.0291	2.257	Mixed	{}	downstream_gene_variant	["MARCH4"]
2:217388644:GA:G	G	-1.24114	2	29487	0.02445	CHOL	217388644	GA	0.551656	-2.24984	Mixed	{}	intron_variant	rs1399064034
2:217183737:A:G	G	-0.754751	2	74868	0.02448	CHOL	217183737	A	0.335368	-2.25052	Mixed	{"EA":0.001}	intron_variant	rs141766924
2:217305460:G:A	A	-0.398	2	424900	0.0248	CHOL	217305460	G	0.1772	-2.245	Mixed	{}	intron_variant	rs779157447
2:217364092:G:A	A	1.01655	2	99035	0.0248081	CHOL	217364092	G	0.452933	2.24438	Mixed	{"EU":0.000008794}	missense_variant	rs767414436
2:217417442:C:T	T	-0.2933	2	391293	0.0249	CHOL	217417442	C	0.1308	-2.243	Mixed	{"EU":0.001}	intron_variant	rs565445590
2:217217585:G:T	T	0.0795	2	698393	0.0251	CHOL	217217585	G	0.0355	2.24	Mixed	{"EU":0.001}	intron_variant	rs542403194
2:217311895:C:CT	CT	-0.19956	2	40586	0.0254436	CHOL	217311895	C	0.0893045	-2.2346	Mixed	{}	intron_variant	["SMARCAL1"]
2:217399944:C:T	T	-1.81883	2	429388	0.02587	CHOL	217399944	C	0.8162	-2.22841	Mixed	{"SA":0.002}	intron_variant	rs575698986
2:217364147:G:A	A	0.942701	2	88346	0.0258923	CHOL	217364147	G	0.42315	2.22782	Mixed	{"EU":0.00001783}	non_coding_transcript_exon_variant	rs1451887750
2:217345061:T:G	G	0.725242	2	511121	0.02593	CHOL	217345061	T	0.325647	2.22708	Mixed	{"EA":0.005}	intron_variant	rs575252568
2:217422902:C:A	A	-0.2843	2	406513	0.0262	CHOL	217422902	C	0.1279	-2.223	Mixed	{"SA":0.001}	intron_variant	rs527885017
2:217234952:C:T	T	-0.1048	2	119812	0.0266	CHOL	217234952	C	0.0473	-2.217	Mixed	{"EU":0.00009053}	stop_gained	rs781155535
2:217234945:C:G	G	-0.385708	2	857771	0.027	CHOL	217234945	C	0.17428	-2.21315	Mixed	{"AA":0.0003933	EU:0.00002743	HS:0.0001176
2:217445913:G:A	A	0.0367	2	784426	0.02722	CHOL	217445913	G	0.0409	2.208	Mixed	{"AA":0.0076	HS:0.0014}	downstream_gene_variant
2:217297401:G:C	C	-0.647309	2	120828	0.02752	CHOL	217297401	G	0.293688	-2.20407	Mixed	{"AA":0.0002465	EA:0.0003265}	intron_variant
2:217297399:A:C	C	-0.647266	2	120828	0.0275299	CHOL	217297399	A	0.293688	-2.20392	Mixed	{"AA":0.0002464	EA:0.0003265}	intron_variant
2:217180508:C:CTT	CTT	0.045	2	438205	0.02778	CHOL	217180508	C	0.0205	2.2	Mixed	{}	intron_variant	["MARCH4"]
2:217208377:G:GTA	GTA	0.206567	2	526186	0.02793	CHOL	217208377	G	0.0940835	2.19557	Mixed	{"EA":0.0089	SA:0.001}	intron_variant
2:217433208:A:G	G	0.0025	2	2526580	0.02793	CHOL	217433208	A	0.0011	2.198	Mixed	{"AA":0.7216	EA:0.1181	EU:0.2783
2:217447198:G:T	T	-0.0152	2	928362	0.02811	CHOL	217447198	G	0.0124	-2.196	Mixed	{"AA":0.0439	HS:0.0014}	downstream_gene_variant
2:217383350:G:A	A	0.1455	2	656324	0.0283	CHOL	217383350	G	0.0663	2.193	Mixed	{}	intron_variant	rs747319544
2:217363583:C:G	G	1.17171	2	106736	0.0283626	CHOL	217363583	C	0.534482	2.19223	Mixed	{"EA":0.00005437	HS:0.00002891	SA:0.00006533}
2:217362604:AAAG:A	A	0.3253	2	734948	0.02841	CHOL	217362604	AAAG	0.148589	2.18925	Mixed	{"AA":0.0068}	intron_variant	rs539212293
2:217319492:G:A	A	-0.243367	2	748821	0.02853	CHOL	217319492	G	0.111095	-2.19062	Mixed	{"AA":0.0076}	intron_variant	rs185696626
2:217279261:G:A	A	-0.182612	2	873548	0.02872	CHOL	217279261	G	0.0833212	-2.19167	Mixed	{"EU":0.001}	intron_variant	rs546423253
2:217224620:T:A	A	0.75614	2	27601	0.02892	CHOL	217224620	T	0.34613	2.18455	Mixed	{"EA":0.003}	intron_variant	rs544956939
2:217429918:C:T	T	-0.4742	2	15641	0.02902	CHOL	217429918	C	0.2172	-2.183	Mixed	{}	intron_variant	rs370170862
2:217214642:A:C	C	-0.807868	2	311647	0.02911	CHOL	217214642	A	0.370085	-2.18293	Mixed	{"AA":0.0015}	intron_variant	rs542357328
2:217300128:G:A	A	-82.9	2	1096	0.02931	CHOL	217300128	G	38.04	-2.179	Mixed	{"AA":0.00006152	EU:0.00001758	HS:0.00002891
2:217211326:G:T	T	-0.237118	2	544524	0.02935	CHOL	217211326	G	0.109012	-2.17516	Mixed	{"EA":0.005}	intron_variant	rs78784691
2:217426393:C:T	T	0.0892231	2	1455210	0.02944	CHOL	217426393	C	0.0409663	2.17797	Mixed	{"EU":0.006	HS:0.0014}	intron_variant
2:217364641:G:A	A	-1.53605	2	963	0.02959	CHOL	217364641	G	0.706067	-2.1755	Mixed	{"EA":0.00005438}	non_coding_transcript_exon_variant	rs1355463493
2:217384303:C:T	T	-0.0027	2	2679680	0.02974	CHOL	217384303	C	0.0009	-2.174	Mixed	{"AA":0.3888	EA:0.3829	EU:0.3787
2:217253616:T:A	A	0.826268	2	38178	0.02983	CHOL	217253616	T	0.380153	2.17352	Mixed	{"SA":0.002}	intron_variant	rs556270481
2:217353459:T:C	C	0.0558946	2	1478090	0.02986	CHOL	217353459	T	0.0256907	2.17568	Mixed	{"EU":0.0119	HS:0.0029	SA:0.001}
2:217228731:C:A	A	0.4045	2	9740	0.0299	CHOL	217228731	C	0.1863	2.171	Mixed	{"HS":0.0014}	intron_variant	rs181032108
2:217379495:C:T	T	-0.0047	2	2058100	0.03032	CHOL	217379495	C	0.0023	-2.166	Mixed	{"AA":0.0749	EA:0.1825	EU:0.0129
2:217376406:T:TTATAA	TTATAA	0.0088	2	726332	0.03037	CHOL	217376406	T	0.0046	2.165	Mixed	{}	intron_variant	["RPL37A"]
2:217236611:G:T	T	0.273224	2	793018	0.03039	CHOL	217236611	G	0.126023	2.16804	Mixed	{"AA":0.0045	HS:0.0014}	5_prime_UTR_variant
2:217396383:TAC:T	T	0.260726	2	798153	0.03043	CHOL	217396383	TAC	0.120469	2.16427	Mixed	{"AA":0.0008	EU:0.002}	intron_variant
2:217367036:A:ACT	ACT	0.0088	2	726332	0.03061	CHOL	217367036	A	0.0046	2.162	Mixed	{}	3_prime_UTR_variant	["RPL37A"]
2:217287150:C:G	G	1.00958	2	447494	0.03073	CHOL	217287150	C	0.467293	2.16048	Mixed	{"EA":0.001}	intron_variant	rs574355340
2:217185374:C:T	T	0.182	2	38738	0.03077	CHOL	217185374	C	0.0586	2.16	Mixed	{}	intron_variant	rs1435422398
2:217318926:T:G	G	0.3516	2	38738	0.03084	CHOL	217318926	T	0.1149	2.159	Mixed	{"AA":0.0008}	intron_variant	rs575821085
2:217328272:G:A	A	-0.53152	2	432774	0.03087	CHOL	217328272	G	0.246145	-2.15938	Mixed	{"EA":0.003}	intron_variant	rs575111794
2:217388200:T:TA	TA	-0.0074	2	1272160	0.03094	CHOL	217388200	T	0.0034	-2.158	Mixed	{"AA":0.062	EA:0.1865	EU:0.0129
2:217334249:C:T	T	-0.488818	2	523177	0.03104	CHOL	217334249	C	0.226703	-2.1562	Mixed	{"AA":0.0015	EU:0.001}	intron_variant
2:217189954:T:C	C	-0.27253	2	98832	0.03129	CHOL	217189954	T	0.126718	-2.15068	Mixed	{}	intron_variant	rs753491591
2:217266469:G:A	A	0.0576305	2	1570110	0.03147	CHOL	217266469	G	0.0267322	2.15584	Mixed	{"EA":0.0069	EU:0.0109	HS:0.0029
2:217329084:A:G	G	-0.785302	2	326494	0.03148	CHOL	217329084	A	0.365225	-2.15019	Mixed	{"AA":0.0015	EA:0.001}	intron_variant
2:217236523:G:T	T	0.325	2	20912	0.0316	CHOL	217236523	G	0.1512	2.149	Mixed	{}	5_prime_UTR_variant	rs1371972205
2:217285220:T:C	C	-1.06488	2	161414	0.0317415	CHOL	217285220	T	0.495833	-2.14765	Mixed	{"AA":0.00006152	HS:0.00008673}	missense_variant
2:217381207:T:TG	TG	0.0088	2	726332	0.03202	CHOL	217381207	T	0.0046	2.144	Mixed	{}	intron_variant	["RPL37A"]
2:217360962:T:G	G	-0.251352	2	349438	0.03207	CHOL	217360962	T	0.117344	-2.14201	Mixed	{"AA":0.0076}	intron_variant	rs189664213
2:217444484:G:A	A	-0.1411	2	398277	0.0321	CHOL	217444484	G	0.0659	-2.143	Mixed	{"EU":0.001}	downstream_gene_variant	rs184400327
2:217258345:A:T	T	0.116302	2	1388140	0.03214	CHOL	217258345	A	0.0541588	2.14744	Mixed	{"EU":0.003	HS:0.0029}	intron_variant
2:217211170:T:C	C	-0.328077	2	441780	0.03216	CHOL	217211170	T	0.153103	-2.14286	Mixed	{"SA":0.0092}	intron_variant	rs374171821
2:217189530:T:A	A	-0.0027	2	2200710	0.03217	CHOL	217189530	T	0.0011	-2.142	Mixed	{"AA":0.7489	EA:0.7758	EU:0.4712
2:217250404:C:T	T	0.305	2	29487	0.0322	CHOL	217250404	C	0.1424	2.142	Mixed	{}	intron_variant	rs1409205667
2:217338527:T:C	C	-0.0119	2	930589	0.03247	CHOL	217338527	T	0.0074	-2.139	Mixed	{"AA":0.1044	HS:0.0086}	intron_variant
2:217209021:A:G	G	-0.0018	2	1501020	0.0325	CHOL	217209021	A	0.0034	-2.138	Mixed	{"EA":0.0685	HS:0.0259	SA:0.0317}
2:217388472:T:C	C	-1.06373	2	490057	0.03258	CHOL	217388472	T	0.497844	-2.13668	Mixed	{}	intron_variant	rs779800975
2:217374150:A:T	T	0.0039	2	2082840	0.03266	CHOL	217374150	A	0.0014	2.136	Mixed	{"AA":0.0083	EA:0.001	EU:0.2227
2:217367288:C:T	T	0.32	2	431754	0.0329	CHOL	217367288	C	0.15	2.133	Mixed	{}	3_prime_UTR_variant	rs751617902
2:217412087:C:T	T	-0.0025	2	2625380	0.03309	CHOL	217412087	C	0.001	-2.131	Mixed	{"AA":0.4486	EA:0.2133	EU:0.3926
2:217408298:G:C	C	-0.0027	2	2679060	0.03335	CHOL	217408298	G	0.001	-2.128	Mixed	{"AA":0.1672	EA:0.2034	EU:0.3529
2:217275132:C:T	T	0.389179	2	453369	0.03336	CHOL	217275132	C	0.182959	2.12713	Mixed	{"EA":0.001}	intron_variant	rs543921896
2:217370728:A:G	G	-0.254824	2	449598	0.03341	CHOL	217370728	A	0.119774	-2.12754	Mixed	{"SA":0.0286}	intron_variant	rs559352013
2:217443662:A:G	G	-0.4405	2	420426	0.03344	CHOL	217443662	A	0.1957	-2.127	Mixed	{"EU":0.00005596	HS:0.00004087	SA:0.00004446}
2:217234840:G:C	C	1.1582	2	40586	0.03365	CHOL	217234840	G	0.5452	2.124	Mixed	{"EU":0.0000199}	missense_variant	rs932719973
2:217391804:C:T	T	0.164212	2	1048790	0.03367	CHOL	217391804	C	0.0774193	2.12108	Mixed	{"EU":0.001	HS:0.0029}	intron_variant
2:217228050:T:G	G	-0.33259	2	452786	0.03368	CHOL	217228050	T	0.156574	-2.12417	Mixed	{"SA":0.0102}	intron_variant	rs372964787
2:217342953:T:C	C	1.35639	2	51275	0.0336943	CHOL	217342953	T	0.638687	2.12371	Mixed	{}	synonymous_variant	["RPL37A"]
2:217291332:CT:C	C	-0.0052	2	726332	0.03383	CHOL	217291332	CT	0.0024	-2.122	Mixed	{}	intron_variant	["SMARCAL1"]
2:217311622:C:T	T	0.0015	2	942931	0.03394	CHOL	217311622	C	0.0088	-2.121	Mixed	{"AA":0.059	HS:0.0029}	intron_variant
2:217431995:A:T	T	-0.436048	2	483033	0.03408	CHOL	217431995	A	0.205873	-2.11804	Mixed	{"EA":0.002}	intron_variant	rs147913284
2:217410339:C:T	T	-0.0049	2	859930	0.03437	CHOL	217410339	C	0.0139	-2.116	Mixed	{"AA":0.0257	EA:0.002}	intron_variant
2:217260153:T:C	C	-0.3652	2	393803	0.0344	CHOL	217260153	T	0.1726	-2.115	Mixed	{"SA":0.001}	intron_variant	rs550111246
2:217364701:C:G	G	1.65681	2	44205	0.0344212	CHOL	217364701	C	0.783324	2.1151	Mixed	{"EU":0.00000879	SA:0.00003266}	missense_variant
2:217315693:G:A	A	0.705521	2	161414	0.0345626	CHOL	217315693	G	0.333826	2.11344	Mixed	{"AA":0.00006154	EU:0.00003521	SA:0.00003266}
2:217208988:A:AAAC	AAAC	-0.0044	2	774298	0.03465	CHOL	217208988	A	0.0154	-2.112	Mixed	{"AA":0.0166	HS:0.0029}	intron_variant
2:217364522:C:G	G	-1.47452	2	1842	0.03474	CHOL	217364522	C	0.698376	-2.11136	Mixed	{"EA":0.0000872}	non_coding_transcript_exon_variant	rs1296344810
2:217337397:G:A	A	0.0988	2	38738	0.03476	CHOL	217337397	G	0.0322	2.111	Mixed	{}	intron_variant	rs200906694
2:217303044:C:T	T	-0.165254	2	1169990	0.03489	CHOL	217303044	C	0.0784608	-2.10619	Mixed	{"AA":0.0008	EU:0.001}	intron_variant
2:217311906:G:A	A	0.355063	2	117209	0.0350412	CHOL	217311906	G	0.168445	2.10788	Mixed	{"EA":0.001253	SA:0.00003267}	intron_variant
2:217380016:G:C	C	-0.0037	2	821521	0.03534	CHOL	217380016	G	0.0113	-2.104	Mixed	{"AA":0.0439	HS:0.0029}	intron_variant
2:217234711:C:T	T	-0.015	2	969060	0.03536	CHOL	217234711	C	0.01	-2.104	Mixed	{"AA":0.04405	EU:0.000265	HS:0.003092}
2:217241907:C:T	T	0.0454795	2	1478160	0.03592	CHOL	217241907	C	0.0215246	2.1129	Mixed	{"EU":0.0119	HS:0.0072}	intergenic_variant
2:217360502:T:TGCA	TGCA	0.0085	2	726332	0.03613	CHOL	217360502	T	0.0046	2.095	Mixed	{}	intron_variant	rs757275478
2:217405941:G:A	A	-0.275307	2	725767	0.03614	CHOL	217405941	G	0.131578	-2.09235	Mixed	{"EU":0.001}	intron_variant	rs561562735
2:217279527:C:T	T	1.10575	2	40586	0.036154	CHOL	217279527	C	0.527758	2.09519	Mixed	{}	stop_gained	rs119473035
2:217224313:G:T	T	0.44438	2	739231	0.03618	CHOL	217224313	G	0.212122	2.09493	Mixed	{"AA":0.0038	EU:0.002	HS:0.0014}
2:217364604:A:G	G	1.12226	2	1767	0.03628	CHOL	217364604	A	0.536003	2.09375	Mixed	{"SA":0.0000681}	non_coding_transcript_exon_variant	rs1362743314
2:217382014:G:GATAAT	GATAAT	-0.005	2	726332	0.0366	CHOL	217382014	G	0.0024	-2.09	Mixed	{}	intron_variant	rs768060478
2:217198023:G:C	C	0.644003	2	727699	0.03669	CHOL	217198023	G	0.308288	2.08896	Mixed	{"AA":0.0023}	intron_variant	rs141805025
2:217271878:T:TA	TA	0.243714	2	734963	0.03687	CHOL	217271878	T	0.11665	2.08929	Mixed	{"AA":0.0061}	intron_variant	rs143719986
2:217234949:C:T	T	-1.10502	2	149447	0.0369464	CHOL	217234949	C	0.529642	-2.08636	Mixed	{"EU":0.00001809}	stop_gained	rs370088367
2:217395191:G:A	A	0.204831	2	893753	0.03698	CHOL	217395191	G	0.0982496	2.08481	Mixed	{"EA":0.001	HS:0.0014}	intron_variant
2:217265229:C:T	T	-0.58186	2	747048	0.03704	CHOL	217265229	C	0.279126	-2.08458	Mixed	{"AA":0.0008	EA:0.002}	intron_variant
2:217336517:A:G	G	-0.257254	2	364405	0.03714	CHOL	217336517	A	0.123246	-2.08732	Mixed	{"AA":0.0053}	intron_variant	rs184692261
2:217256465:C:T	T	0.1979	2	422751	0.0372	CHOL	217256465	C	0.095	2.084	Mixed	{}	intron_variant	rs538455639
2:217315591:C:G	G	-2.11085	2	1574	0.03741	CHOL	217315591	C	1.01423	-2.08123	Mixed	{"AA":0.00006161}	stop_gained	rs150715355
2:217377914:A:G	G	-0.0034	2	821520	0.0375	CHOL	217377914	A	0.0112	-2.08	Mixed	{"AA":0.0439	HS:0.0029}	intron_variant
2:217364720:A:G	G	1.01936	2	128932	0.0376266	CHOL	217364720	A	0.490338	2.0789	Mixed	{"SA":0.00006533}	missense_variant	rs767492787
2:217234673:A:T	T	0.328898	2	84727	0.0379187	CHOL	217234673	A	0.158449	2.07573	Mixed	{"EA":0.002891}	missense_variant	rs747888921
2:217419600:A:C	C	0.0025	2	2629070	0.03798	CHOL	217419600	A	0.001	2.075	Mixed	{"AA":0.2322	EA:0.2173	EU:0.3022
2:217266040:G:A	A	0.2584	2	469899	0.0381	CHOL	217266040	G	0.1246	2.074	Mixed	{}	intron_variant	rs757292664
2:217399365:T:C	C	0.0368002	2	1480330	0.03814	CHOL	217399365	T	0.0177058	2.07843	Mixed	{"EU":0.0199	HS:0.0029	SA:0.0041}
2:217267606:A:G	G	-0.3599	2	408585	0.0384	CHOL	217267606	A	0.1738	-2.071	Mixed	{}	intron_variant	rs541212726
2:217369227:T:G	G	-0.263156	2	519881	0.03845	CHOL	217369227	T	0.127065	-2.07104	Mixed	{"SA":0.0184}	intron_variant	rs570491011
2:217203710:C:A	A	0.213511	2	982648	0.03881	CHOL	217203710	C	0.103457	2.06376	Mixed	{"HS":0.0029}	intron_variant	rs193111427
2:217263176:GT:G	G	-0.0088	2	438205	0.0389	CHOL	217263176	GT	0.0042	-2.065	Mixed	{}	intron_variant	rs938155730
2:217232172:GA:G	G	-0.010068	2	1362490	0.03893	CHOL	217232172	GA	0.0048604	-2.07143	Mixed	{"AA":0.3495	EA:0.5337	EU:0.3111
2:217411141:A:C	C	-0.466251	2	593751	0.03903	CHOL	217411141	A	0.226009	-2.06298	Mixed	{}	intron_variant	rs771101770
2:217395048:T:A	A	0.2262	2	29487	0.0394	CHOL	217395048	T	0.1098	2.06	Mixed	{}	intron_variant	rs1485542589
2:217388951:C:T	T	-0.0057	2	819570	0.03948	CHOL	217388951	C	0.0113	-2.059	Mixed	{"AA":0.0431	HS:0.0029}	intron_variant
2:217305438:T:C	C	-0.0649	2	438205	0.0395	CHOL	217305438	T	0.0315	-2.059	Mixed	{}	intron_variant	rs755398784
2:217315719:C:A	A	0.1188	2	76976	0.03951	CHOL	217315719	C	0.0657	2.059	Mixed	{"EA":0.001}	synonymous_variant	rs189863563
2:217187332:A:G	G	-0.0023	2	2581860	0.0396	CHOL	217187332	A	0.001	-2.058	Mixed	{"AA":0.7678	EA:0.7778	EU:0.4791
2:217225251:T:C	C	-0.4211	2	38738	0.03966	CHOL	217225251	T	0.1442	-2.057	Mixed	{}	intron_variant	["MARCH4"]
2:217407297:G:C	C	-0.0027	2	2679060	0.03977	CHOL	217407297	G	0.001	-2.056	Mixed	{"AA":0.1029	EA:0.2034	EU:0.3529
2:217236719:A:AG	AG	-0.23573	2	796812	0.03998	CHOL	217236719	A	0.114914	-2.05136	Mixed	{"EU":0.003	SA:0.001}	5_prime_UTR_variant
2:217408918:A:C	C	-0.12	2	402736	0.0402	CHOL	217408918	A	0.0585	-2.052	Mixed	{"EU":0.001}	intron_variant	rs527811897
2:217389361:A:T	T	-0.0057	2	819571	0.04051	CHOL	217389361	A	0.0113	-2.048	Mixed	{"AA":0.0431	HS:0.0029}	intron_variant
2:217389362:G:A	A	-0.0056	2	819571	0.04054	CHOL	217389362	G	0.0113	-2.048	Mixed	{"AA":0.0431	HS:0.0029}	intron_variant
2:217206489:T:G	G	-0.0022	2	2476950	0.04072	CHOL	217206489	T	0.001	-2.046	Mixed	{"AA":0.7685	EA:0.7817	EU:0.4264
2:217369742:C:CCA	CCA	0.0181	2	438205	0.04184	CHOL	217369742	C	0.0089	2.035	Mixed	{}	intron_variant	["RPL37A"]
2:217230312:C:T	T	-0.301345	2	751759	0.04201	CHOL	217230312	C	0.148242	-2.03279	Mixed	{"EU":0.002}	intron_variant	rs527622345
2:217271489:G:A	A	-0.1002	2	407456	0.0421	CHOL	217271489	G	0.0493	-2.033	Mixed	{"EU":0.001}	intron_variant	rs527695122
2:217368241:C:T	T	-0.0044	2	2109240	0.0421	CHOL	217368241	C	0.0022	-2.033	Mixed	{"AA":0.0764	EA:0.1915	EU:0.0129
2:217177457:T:TG	TG	-0.015407	2	33185	0.0421031	CHOL	217177457	T	0.00758034	-2.0325	Mixed	{}	intron_variant	["MARCH4"]
2:217214984:C:T	T	-0.2967	2	396046	0.0422	CHOL	217214984	C	0.146	-2.032	Mixed	{}	intron_variant	rs898478263
2:217393984:A:G	G	0.275254	2	44141	0.0423909	CHOL	217393984	A	0.135616	2.02967	Mixed	{}	intron_variant	rs1054344739
2:217245358:A:G	G	0.5089	2	402313	0.0424	CHOL	217245358	A	0.2508	2.03	Mixed	{}	downstream_gene_variant	rs1182431855
2:217320559:C:T	T	0.0285	2	1238500	0.04258	CHOL	217320559	C	0.0131	2.028	Mixed	{"AA":0.0015	EU:0.003	HS:0.0029
2:217418284:C:A	A	-0.3068	2	38738	0.04293	CHOL	217418284	C	0.1067	-2.024	Mixed	{}	intron_variant	rs377676390
2:217366449:TTTTG:T	T	0.490206	2	503090	0.04351	CHOL	217366449	TTTTG	0.242673	2.02003	Mixed	{"EA":0.002	HS:0.0014}	3_prime_UTR_variant
2:217342939:G:T	T	-0.2648	2	334385	0.04359	CHOL	217342939	G	0.131228	-2.01786	Mixed	{"EU":0.0001319}	stop_gained	rs119473033
2:217280203:T:C	C	0.1726	2	437509	0.04382	CHOL	217280203	T	0.0848	2.016	Mixed	{"AA":0.00006152	EA:0.00005437	EU:0.00001794}
2:217242880:C:T	T	-0.0113	2	939007	0.04386	CHOL	217242880	C	0.01	-2.015	Mixed	{"AA":0.056	HS:0.0043}	regulatory_region_variant
2:217413668:A:G	G	-0.0026	2	2689020	0.04387	CHOL	217413668	A	0.0009	-2.015	Mixed	{"AA":0.5166	EA:0.2401	EU:0.3926
2:217368750:A:C	C	-0.2389	2	398277	0.0439	CHOL	217368750	A	0.1185	-2.015	Mixed	{"AA":0.0008}	intron_variant	rs569813236
2:217239114:T:C	C	0.0412	2	438205	0.04408	CHOL	217239114	T	0.0205	2.013	Mixed	{"EU":0.001}	upstream_gene_variant	rs537414416
2:217368966:A:G	G	-0.0036	2	832426	0.04417	CHOL	217368966	A	0.0113	-2.012	Mixed	{"AA":0.0439	HS:0.0029}	intron_variant
2:217431744:G:A	A	-0.067	2	438205	0.04424	CHOL	217431744	G	0.0333	-2.012	Mixed	{"EU":0.001}	intron_variant	rs548665778
2:217293305:GTTC:G	G	0.21181	2	172103	0.0443691	CHOL	217293305	GTTC	0.105347	2.01059	Mixed	{"AA":0.00006153	EU:0.00022}	intron_variant
2:217414058:C:T	T	-1.36057	2	20014	0.04453	CHOL	217414058	C	0.677332	-2.00871	Mixed	{"EA":0.002}	intron_variant	rs546693727
2:217420305:TG:T	T	0.0085	2	438205	0.04515	CHOL	217420305	TG	0.0042	2.003	Mixed	{}	intron_variant	["RPL37A"]
2:217205572:C:T	T	-0.291	2	48012	0.0453	CHOL	217205572	C	0.1453	-2.002	Mixed	{}	intron_variant	rs1179123129
2:217382027:T:TTAAAG	TTAAAG	0.0665662	2	33185	0.0454	CHOL	217382027	T	0.0332676	2.00093	Mixed	{}	intron_variant	["RPL37A"]
2:217424617:C:T	T	-0.0024	2	2574210	0.0455	CHOL	217424617	C	0.001	-2	Mixed	{"AA":0.6165	EA:0.8492	EU:0.5626
2:217184510:G:A	A	-0.157963	2	1021090	0.04558	CHOL	217184510	G	0.0791551	-1.99561	Mixed	{"EU":0.001	SA:0.001}	intron_variant
2:217412652:T:G	G	-0.0024	2	2689000	0.04571	CHOL	217412652	T	0.001	-1.998	Mixed	{"AA":0.4486	EA:0.2133	EU:0.3926
2:217234545:G:A	A	-0.656287	2	84791	0.0458422	CHOL	217234545	G	0.328663	-1.99684	Mixed	{"SA":0.0002287}	missense_variant	rs771061311
2:217284984:T:C	C	-0.723268	2	44141	0.0459132	CHOL	217284984	T	0.362325	-1.99619	Mixed	{"AA":0.0002746}	intron_variant	rs773829204
2:217212547:C:CT	CT	-0.0111095	2	1229490	0.04596	CHOL	217212547	C	0.00555475	-2	Mixed	{"AA":0.5227	EA:0.5992	EU:0.3519
2:217228270:G:A	A	-0.728366	2	418146	0.04625	CHOL	217228270	G	0.365572	-1.9924	Mixed	{"EA":0.002}	intron_variant	rs185809561
2:217300209:T:C	C	-1.85789	2	2406	0.0463	CHOL	217300209	T	0.932365	-1.99267	Mixed	{"AA":0.00006153}	missense_variant	rs1171459497
2:217424243:C:T	T	-0.0023	2	2574650	0.04632	CHOL	217424243	C	0.001	-1.992	Mixed	{"AA":0.6142	EA:0.8492	EU:0.5616
2:217221362:A:AT	AT	-0.1781	2	29487	0.0464	CHOL	217221362	A	0.0894	-1.992	Mixed	{}	intron_variant	rs1485141544
2:217261649:C:T	T	0.0028	2	2594880	0.04646	CHOL	217261649	C	0.0016	1.991	Mixed	{"AA":0.171	EA:0.1706	EU:0.0497
2:217305990:G:T	T	-0.247881	2	345146	0.04646	CHOL	217305990	G	0.124635	-1.98886	Mixed	{"AA":0.0053}	intron_variant	rs548986987
2:217316515:C:T	T	0.147201	2	825273	0.04647	CHOL	217316515	C	0.0739476	1.99061	Mixed	{}	intron_variant	rs770190217
2:217390760:G:A	A	-0.264545	2	343411	0.04653	CHOL	217390760	G	0.132967	-1.98956	Mixed	{"AA":0.0023}	intron_variant	rs557553203
2:217367204:T:C	C	0.113178	2	817436	0.04654	CHOL	217367204	T	0.0569361	1.9878	Mixed	{"EU":0.002	SA:0.001}	3_prime_UTR_variant
2:217280071:C:T	T	-0.778327	2	139621	0.0466235	CHOL	217280071	C	0.391177	-1.98971	Mixed	{"EU":0.0000176	SA:0.00003266}	missense_variant
2:217401049:T:A	A	0.418342	2	43503	0.04666	CHOL	217401049	T	0.210386	1.98845	Mixed	{"SA":0.0031}	intron_variant	rs531431590
2:217292495:A:G	G	0.0331	2	687544	0.04676	CHOL	217292495	A	0.0176	1.988	Mixed	{"EA":0.0099}	intron_variant	rs151144368
2:217278460:T:C	C	0.0084	2	1016360	0.04679	CHOL	217278460	T	0.0072	1.988	Mixed	{"AA":0.0628	EU:0.001	HS:0.013}
2:217304048:G:T	T	-0.0097	2	1287540	0.04681	CHOL	217304048	G	0.0057	-1.988	Mixed	{"AA":0.0651	EA:0.0069	EU:0.0179
2:217363648:G:C	C	0.0417	2	438205	0.0471	CHOL	217363648	G	0.021	1.985	Mixed	{"EU":0.00001766}	non_coding_transcript_exon_variant	rs199542891
2:217250321:C:T	T	-0.545754	2	339503	0.04724	CHOL	217250321	C	0.27496	-1.98485	Mixed	{"AA":0.003}	intron_variant	rs575270337
2:217368651:G:A	A	-0.0023	2	842750	0.04724	CHOL	217368651	G	0.0111	-1.984	Mixed	{"AA":0.0446	HS:0.0029}	intron_variant
2:217377962:A:G	G	-0.3779	2	38738	0.04747	CHOL	217377962	A	0.1341	-1.982	Mixed	{}	intron_variant	rs141429604
2:217384267:A:G	G	0.81377	2	483268	0.04756	CHOL	217384267	A	0.410704	1.9814	Mixed	{}	intron_variant	rs891151489
2:217349605:T:TAATAA	TAATAA	-0.0034	2	726332	0.04764	CHOL	217349605	T	0.0018	-1.981	Mixed	{}	intron_variant	["RPL37A"]
2:217344296:GA:G	G	-0.004	2	438205	0.04768	CHOL	217344296	GA	0.002	-1.98	Mixed	{}	intron_variant	["RPL37A"]
2:217313170:T:C	C	0.3717	2	405149	0.0477	CHOL	217313170	T	0.1877	1.98	Mixed	{"EU":0.001}	intron_variant	rs188393290
2:217225911:T:C	C	0.575958	2	437338	0.0478	CHOL	217225911	T	0.29093	1.97971	Mixed	{"SA":0.002}	intron_variant	rs539357531
2:217247595:G:A	A	0.1278	2	38738	0.04824	CHOL	217247595	G	0.0444	1.975	Mixed	{}	downstream_gene_variant	rs62178596
2:217400448:C:T	T	-0.0024	2	2676580	0.04825	CHOL	217400448	C	0.001	-1.975	Mixed	{"AA":0.3222	EA:0.2143	EU:0.3976
2:217247994:C:T	T	-0.554086	2	339503	0.04829	CHOL	217247994	C	0.280515	-1.97525	Mixed	{"AA":0.003}	downstream_gene_variant	rs537350691
2:217405987:C:T	T	-0.4914	2	15641	0.04845	CHOL	217405987	C	0.249	-1.973	Mixed	{}	intron_variant	rs373901836
2:217193014:T:C	C	0.0736004	2	1454750	0.04852	CHOL	217193014	T	0.0374945	1.96296	Mixed	{"AA":0.0008	EU:0.008	HS:0.0029}
2:217240973:A:G	G	0.3961	2	9740	0.0486	CHOL	217240973	A	0.2009	1.972	Mixed	{"HS":0.0014}	upstream_gene_variant	rs529797712
2:217341036:GT:G	G	-0.004	2	438205	0.0487	CHOL	217341036	GT	0.002	-1.971	Mixed	{}	intron_variant	rs1435190271
2:217315810:A:T	T	-1.25734	2	95480	0.0487323	CHOL	217315810	A	0.637945	-1.97093	Mixed	{"SA":0.00003278}	non_coding_transcript_exon_variant	rs1442941785
2:217181600:C:T	T	0.558252	2	429967	0.0488	CHOL	217181600	C	0.283292	1.97059	Mixed	{"EA":0.003}	intron_variant	rs190597224
2:217361727:A:G	G	-0.235382	2	348626	0.04925	CHOL	217361727	A	0.119774	-1.96522	Mixed	{"AA":0.0068}	intron_variant	rs183715323
2:217429211:G:A	A	-0.0509	2	438205	0.0494	CHOL	217429211	G	0.0259	-1.965	Mixed	{"EU":0.001}	intron_variant	rs555382624
2:217284031:T:G	G	0.294749	2	358526	0.04947	CHOL	217284031	T	0.149978	1.96528	Mixed	{"AA":0.0068}	intron_variant	rs138943172
2:217190297:G:C	C	-1.00263	2	14143	0.04972	CHOL	217190297	G	0.511037	-1.96196	Mixed	{"EA":0.001}	intron_variant	rs533203586
2:217282739:G:A	A	0.0805438	2	1445410	0.04979	CHOL	217282739	G	0.0409663	1.9661	Mixed	{"EU":0.007	HS:0.0014}	intron_variant
2:217369752:A:T	T	-0.186778	2	686700	0.04982	CHOL	217369752	A	0.095125	-1.9635	Mixed	{"EA":0.004	SA:0.0215}	intron_variant
2:217426785:T:C	C	-0.0733	2	69914	0.05	CHOL	217426785	T	0.0374	-1.96	Mixed	{}	intron_variant	rs528194750
2:217367246:A:G	G	0.22948	2	867006	0.05031	CHOL	217367246	A	0.116997	1.96142	Mixed	{}	3_prime_UTR_variant	rs753010847
2:217418320:G:T	T	0.0024	2	2585820	0.05039	CHOL	217418320	G	0.001	1.957	Mixed	{"AA":0.1452	EA:0.2192	EU:0.2992
2:217294627:A:T	T	0.0107	2	1486210	0.05045	CHOL	217294627	A	0.0056	1.956	Mixed	{"EU":0.0119	HS:0.0014	SA:0.002}
2:217391637:T:A	A	-0.0025	2	2679210	0.05048	CHOL	217391637	T	0.001	-1.956	Mixed	{"AA":0.1263	EA:0.2044	EU:0.333
2:217324851:A:G	G	-0.230522	2	343931	0.05056	CHOL	217324851	A	0.117691	-1.9587	Mixed	{"AA":0.0061}	intron_variant	rs549565950
2:217418601:A:G	G	0.0023	2	2534480	0.05059	CHOL	217418601	A	0.001	1.955	Mixed	{"AA":0.1452	EA:0.2183	EU:0.3042
2:217185382:CTTTCTTTCTTTCTTTCT:C	C	-0.0595	2	14126	0.05083	CHOL	217185382	CTTTCTTTCTTTCTTTCT	0.0291	-1.953	Mixed	{}	intron_variant	rs1451592186
2:217379947:A:T	T	-0.0037	2	821521	0.05099	CHOL	217379947	A	0.0112	-1.952	Mixed	{"AA":0.0439	HS:0.0029}	intron_variant
2:217306966:C:T	T	-0.3162	2	432422	0.0511	CHOL	217306966	C	0.1621	-1.951	Mixed	{}	intron_variant	rs766023967
2:217216007:A:G	G	0.0875	2	597090	0.0512	CHOL	217216007	A	0.0448	1.95	Mixed	{"HS":0.0014}	intron_variant	rs190382598
2:217220985:G:A	A	0.1491	2	680408	0.0515	CHOL	217220985	G	0.0766	1.947	Mixed	{}	intron_variant	rs773051016
2:217341279:G:T	T	0.0155	2	749763	0.05164	CHOL	217341279	G	0.0462	1.946	Mixed	{"AA":0.003}	intron_variant	rs192285246
2:217313362:A:T	T	0.147895	2	1192110	0.05167	CHOL	217313362	A	0.0760306	1.94521	Mixed	{"EU":0.001	SA:0.001}	intron_variant
2:217229807:A:G	G	0.853695	2	450518	0.05173	CHOL	217229807	A	0.438825	1.94541	Mixed	{"HS":0.0014}	intron_variant	rs546625511
2:217279976:G:T	T	-0.754771	2	172103	0.0517799	CHOL	217279976	G	0.388066	-1.94496	Mixed	{"EU":0.00001758	HS:0.0001156}	missense_variant
2:217329139:G:A	A	-0.2166	2	471343	0.0519	CHOL	217329139	G	0.1115	-1.944	Mixed	{"SA":0.001}	intron_variant	rs569452020
2:217228851:A:T	T	0.024	2	789165	0.05221	CHOL	217228851	A	0.0162	1.941	Mixed	{"AA":0.0113	HS:0.0029}	intron_variant
2:217367422:G:A	A	0.0403	2	991160	0.0523	CHOL	217367422	G	0.0208	1.941	Mixed	{"HS":0.0014}	3_prime_UTR_variant	rs184650290
2:217254855:A:T	T	-0.1637	2	39261	0.0527	CHOL	217254855	A	0.0845	-1.937	Mixed	{}	intron_variant	["MARCH4"]
2:217446590:A:G	G	0.0024	2	2538500	0.05292	CHOL	217446590	A	0.0011	1.936	Mixed	{"AA":0.2776	EA:0.1429	EU:0.2465
2:217268511:CA:C	C	0.274613	2	1007550	0.05299	CHOL	217268511	CA	0.141993	1.93399	Mixed	{"EU":0.002	HS:0.0043}	intron_variant
2:217234683:G:T	T	0.668378	2	51275	0.0531374	CHOL	217234683	G	0.345629	1.9338	Mixed	{"EU":0.00003791}	missense_variant	rs771938057
2:217247959:G:T	T	0.3818	2	403200	0.0534	CHOL	217247959	G	0.1976	1.932	Mixed	{}	downstream_gene_variant	["MARCH4"]
2:217413714:G:T	T	0.0579777	2	1466420	0.05347	CHOL	217413714	G	0.0298568	1.94186	Mixed	{"EU":0.008	HS:0.0043}	intron_variant
2:217227033:C:T	T	0.265586	2	756926	0.05369	CHOL	217227033	C	0.137827	1.92695	Mixed	{"AA":0.0068	EU:0.002	HS:0.0014}
2:217405203:A:G	G	-0.0022	2	2592900	0.05418	CHOL	217405203	A	0.001	-1.925	Mixed	{"AA":0.9024	EA:0.4385	EU:0.4821
2:217177885:T:C	C	0.0451	2	438205	0.05422	CHOL	217177885	T	0.0234	1.925	Mixed	{"HS":0.0014}	intron_variant	rs370036055
2:217388475:A:G	G	0.0351	2	683767	0.05426	CHOL	217388475	A	0.0196	1.925	Mixed	{"EA":0.0089}	intron_variant	rs141567022
2:217205588:A:G	G	-0.0022	2	2613910	0.05427	CHOL	217205588	A	0.001	-1.925	Mixed	{"AA":0.1195	EA:0.6994	EU:0.4006
2:217309976:A:G	G	-0.240937	2	345146	0.05437	CHOL	217309976	A	0.125329	-1.92244	Mixed	{"AA":0.0053}	intron_variant	rs566628735
2:217223114:C:T	T	-0.343353	2	663511	0.05439	CHOL	217223114	C	0.178446	-1.92412	Mixed	{"EU":0.001	SA:0.0031}	intron_variant
2:217272718:A:G	G	0.1526	2	453636	0.0544	CHOL	217272718	A	0.0794	1.924	Mixed	{}	intron_variant	rs567492956
2:217394977:G:A	A	-0.0387	2	350305	0.05447	CHOL	217394977	G	0.035	-1.923	Mixed	{"AA":0.0106}	intron_variant	rs536505829
2:217368556:G:A	A	-0.386749	2	73802	0.05456	CHOL	217368556	G	0.20136	-1.92069	Mixed	{"EA":0.001}	intron_variant	rs543650553
2:217272527:G:C	C	0.0331	2	789018	0.0546	CHOL	217272527	G	0.023	1.922	Mixed	{"AA":0.0053	HS:0.0014	SA:0.001}
2:217411246:T:C	C	-0.0024	2	2619390	0.05479	CHOL	217411246	T	0.0009	-1.921	Mixed	{"AA":0.3971	EA:0.2609	EU:0.494
2:217299574:A:ATTTTTT	ATTTTTT	-0.0034	2	726332	0.05484	CHOL	217299574	A	0.0018	-1.92	Mixed	{}	intron_variant	["SMARCAL1"]
2:217340153:T:C	C	-1.09405	2	1767	0.05487	CHOL	217340153	T	0.569845	-1.91992	Mixed	{"EU":0.000008791	SA:0.00003266}	synonymous_variant
2:217410120:G:A	A	-0.246145	2	749722	0.05513	CHOL	217410120	G	0.128453	-1.91622	Mixed	{"AA":0.0068	HS:0.0014}	intron_variant
2:217392828:A:G	G	-0.412787	2	730507	0.0552	CHOL	217392828	A	0.215246	-1.91774	Mixed	{"AA":0.0038}	intron_variant	rs184386344
2:217297553:G:T	T	-0.835779	2	76623	0.055309	CHOL	217297553	G	0.436109	-1.91645	Mixed	{"EA":0.0002175}	missense_variant	rs756729918
2:217384353:C:T	T	0.310371	2	457672	0.05546	CHOL	217384353	C	0.162129	1.91435	Mixed	{"HS":0.0043	SA:0.001}	intron_variant
2:217201814:G:A	A	0.522493	2	483955	0.05569	CHOL	217201814	G	0.273224	1.91233	Mixed	{}	intron_variant	rs771837802
2:217309789:T:A	A	0.142	2	63203	0.0558	CHOL	217309789	T	0.0742	1.913	Mixed	{"EU":0.001}	intron_variant	rs568921267
2:217442148:C:T	T	-0.0535	2	438205	0.0558	CHOL	217442148	C	0.028	-1.913	Mixed	{"EU":0.001}	intron_variant	rs556056219
2:217320608:G:A	A	-0.0042	2	829361	0.05622	CHOL	217320608	G	0.0111	-1.909	Mixed	{"AA":0.0416	HS:0.0029}	intron_variant
2:217432748:A:G	G	0.264545	2	740296	0.05631	CHOL	217432748	A	0.138521	1.90977	Mixed	{"EU":0.001}	intron_variant	rs569419010
2:217355078:C:T	T	-0.22948	2	348626	0.05648	CHOL	217355078	C	0.120469	-1.9049	Mixed	{"AA":0.0068}	intron_variant	rs6760525
2:217193751:A:T	T	0.273224	2	768341	0.05656	CHOL	217193751	A	0.143382	1.90557	Mixed	{"AA":0.0068	EU:0.001	HS:0.0014}
2:217366578:T:C	C	0.26142	2	734669	0.05696	CHOL	217366578	T	0.13748	1.90152	Mixed	{"HS":0.0043}	3_prime_UTR_variant	rs560992835
2:217311906:G:T	T	26.2474	2	3876	0.05716	CHOL	217311906	G	13.7993	1.902	Mixed	{"SA":0.00003267}	intron_variant	rs550093209
2:217409126:C:T	T	-0.0022	2	2561990	0.05726	CHOL	217409126	C	0.0009	-1.901	Mixed	{"AA":0.8941	EA:0.4246	EU:0.4374
2:217342876:T:C	C	1.01348	2	172103	0.0572963	CHOL	217342876	T	0.533116	1.90104	Mixed	{"EU":0.000008805}	intron_variant	rs767224266
2:217311721:T:C	C	1.77072	2	2406	0.0574	CHOL	217311721	T	0.931852	1.90022	Mixed	{"AA":0.00006152}	intron_variant	rs1306973493
2:217315815:G:A	A	-1.224	2	84727	0.057704	CHOL	217315815	G	0.644909	-1.89794	Mixed	{"EU":0.00001813}	non_coding_transcript_exon_variant	rs749816756
2:217217987:A:G	G	0.54749	2	423356	0.05779	CHOL	217217987	A	0.2885	1.89771	Mixed	{"EA":0.002}	intron_variant	rs185050509
2:217297669:C:G	G	0.865508	2	40586	0.0579592	CHOL	217297669	C	0.45649	1.89601	Mixed	{}	intron_variant	rs1305160632
2:217428581:C:T	T	-0.281903	2	698279	0.05806	CHOL	217428581	C	0.148937	-1.89277	Mixed	{}	intron_variant	rs560748778
2:217198050:A:G	G	-0.754057	2	29487	0.05833	CHOL	217198050	A	0.398206	-1.89364	Mixed	{}	intron_variant	rs1194420878
2:217311885:T:G	G	-1.5434	2	44205	0.0586856	CHOL	217311885	T	0.816384	-1.89054	Mixed	{"SA":0.00003266}	splice_region_variant	rs750203364
2:217434363:A:G	G	0.0013	2	801313	0.05927	CHOL	217434363	A	0.0141	1.886	Mixed	{"AA":0.0227	HS:0.0014}	intron_variant
2:217310633:A:G	G	0.4616	2	397419	0.0593	CHOL	217310633	A	0.2447	1.886	Mixed	{"SA":0.002}	intron_variant	rs537722561
2:217421543:T:C	C	0.0023	2	2541210	0.05933	CHOL	217421543	T	0.001	1.886	Mixed	{"AA":0.1626	EA:0.2183	EU:0.3181
2:217329432:C:CA	CA	0.0241664	2	44141	0.0593597	CHOL	217329432	C	0.0128168	1.88552	Mixed	{"AA":0.3127	EA:0.3341	EU:0.225
2:217303097:C:T	T	-0.729934	2	76623	0.0596002	CHOL	217303097	C	0.387492	-1.88374	Mixed	{"HS":0.0003203}	intron_variant	rs759289024
2:217430113:G:A	A	0.122552	2	1064670	0.0598	CHOL	217430113	G	0.0652683	1.87766	Mixed	{"EU":0.002}	intron_variant	rs561585184
2:217223491:TC:T	T	-0.611022	2	30315	0.06038	CHOL	217223491	TC	0.3253	-1.87834	Mixed	{}	intron_variant	rs529385067
2:217408308:T:C	C	-0.3145	2	80032	0.0605	CHOL	217408308	T	0.1676	-1.877	Mixed	{"AA":0.0015}	intron_variant	rs562773901
2:217403271:T:C	C	-0.223231	2	349456	0.06055	CHOL	217403271	T	0.11908	-1.87464	Mixed	{"AA":0.0023	HS:0.0014}	intron_variant
2:217329442:A:AC	AC	-0.0611312	2	33185	0.0606107	CHOL	217329442	A	0.0325803	-1.87633	Mixed	{}	intron_variant	["RPL37A"]
2:217420293:G:C	C	-0.462085	2	323398	0.06066	CHOL	217420293	G	0.246145	-1.87729	Mixed	{"HS":0.0043}	intron_variant	rs539998290
2:217329942:G:A	A	0.255518	2	661909	0.06071	CHOL	217329942	G	0.136438	1.87277	Mixed	{}	intron_variant	rs776913666
2:217441364:G:A	A	0.0012	2	993200	0.06072	CHOL	217441364	G	0.0083	-1.876	Mixed	{"AA":0.0817	HS:0.0014}	intron_variant
2:217294105:G:C	C	0.2502	2	398277	0.0609	CHOL	217294105	G	0.1335	1.874	Mixed	{"SA":0.001}	intron_variant	rs559171447
2:217369757:AT:TT	TT	0.008	2	748752	0.06126	CHOL	217369757	AT	0.0041	1.872	Mixed	{"AA":0.1573	EU:0.0358	HS:0.0476
2:217345623:G:C	C	-0.4174	2	10195	0.0613	CHOL	217345623	G	0.2231	-1.871	Mixed	{"SA":0.0041}	intron_variant	rs533642933
2:217410758:A:T	T	0.280167	2	347758	0.06157	CHOL	217410758	A	0.149978	1.86806	Mixed	{"AA":0.003}	intron_variant	rs552702114
2:217412219:GCATT:G	G	-0.0022	2	1488300	0.06161	CHOL	217412219	GCATT	0.0013	-1.869	Mixed	{"AA":0.4743	EA:0.2411	EU:0.3926
2:217198758:C:T	T	-0.295443	2	113705	0.06181	CHOL	217198758	C	0.15831	-1.86623	Mixed	{"AA":0.0015}	intron_variant	rs573742852
2:217309606:G:A	A	-0.229133	2	347549	0.06182	CHOL	217309606	G	0.122552	-1.86969	Mixed	{"AA":0.0053}	intron_variant	rs186038111
2:217397419:C:T	T	-0.0023	2	2622340	0.06183	CHOL	217397419	C	0.0009	-1.868	Mixed	{"AA":0.534	EA:0.4067	EU:0.4881
2:217369936:CACTGCAACTT:C	C	0.176363	2	496452	0.06187	CHOL	217369936	CACTGCAACTT	0.0944307	1.86765	Mixed	{"EU":0.003	HS:0.0014}	intron_variant
2:217224252:A:G	G	0.0972081	2	1377790	0.06189	CHOL	217224252	A	0.0520757	1.86667	Mixed	{"EU":0.002	HS:0.0029}	intron_variant
2:217277838:T:G	G	0.2013	2	14126	0.06214	CHOL	217277838	T	0.1028	1.865	Mixed	{}	intron_variant	["SMARCAL1"]
2:217202095:T:C	C	-0.460697	2	727626	0.06219	CHOL	217202095	T	0.247186	-1.86376	Mixed	{"AA":0.0015}	intron_variant	rs116678156
2:217403406:G:T	T	0.598524	2	403855	0.06256	CHOL	217403406	G	0.321481	1.86177	Mixed	{"EA":0.001}	intron_variant	rs560982428
2:217320658:G:T	T	-0.0402	2	128305	0.06302	CHOL	217320658	G	0.0216	-1.859	Mixed	{"EA":0.001}	intron_variant	rs183069183
2:217402373:T:C	C	0.273918	2	533135	0.06303	CHOL	217402373	T	0.147201	1.86085	Mixed	{"EA":0.004}	intron_variant	rs549103797
2:217262413:G:C	C	-0.0504	2	697374	0.0632	CHOL	217262413	G	0.0271	-1.858	Mixed	{}	intron_variant	rs767575229
2:217186830:G:A	A	-0.0439	2	438205	0.06322	CHOL	217186830	G	0.0236	-1.858	Mixed	{"EU":0.001}	intron_variant	rs552740434
2:217372023:G:A	A	0.596094	2	403855	0.06345	CHOL	217372023	G	0.321134	1.85622	Mixed	{"EA":0.001}	intron_variant	rs533260566
2:217212504:T:G	G	0.0242	2	1133030	0.06348	CHOL	217212504	T	0.0132	1.856	Mixed	{"AA":0.0076	EA:0.001	EU:0.007
2:217243409:C:T	T	-0.163518	2	712819	0.06386	CHOL	217243409	C	0.0881816	-1.85433	Mixed	{"AA":0.0038	EU:0.001	HS:0.0014}
2:217372613:C:T	T	-0.0044	2	2109240	0.06389	CHOL	217372613	C	0.0022	-1.853	Mixed	{"AA":0.0764	EA:0.1875	EU:0.0129
2:217367418:G:A	A	-0.2377	2	82018	0.0639	CHOL	217367418	G	0.1283	-1.853	Mixed	{"AA":0.0023}	3_prime_UTR_variant	rs543744672
2:217281169:C:G	G	0.334673	2	345619	0.06418	CHOL	217281169	C	0.180876	1.85029	Mixed	{"AA":0.0038}	intron_variant	rs145608464
2:217200456:C:T	T	0.252741	2	404315	0.06432	CHOL	217200456	C	0.136438	1.85242	Mixed	{"AA":0.0053	HS:0.0014}	intron_variant
2:217249599:G:GA	GA	0.009	2	288127	0.06446	CHOL	217249599	G	0.0049	1.849	Mixed	{"AA":0.0136	EA:0.0099	EU:0.0368
2:217259832:C:A	A	0.1773	2	38738	0.06449	CHOL	217259832	C	0.0661	1.849	Mixed	{}	intron_variant	rs796677788
2:217293158:T:C	C	-0.1283	2	571551	0.0645	CHOL	217293158	T	0.0694	-1.849	Mixed	{}	intron_variant	rs770924116
2:217185876:T:C	C	-0.0362	2	1180770	0.06472	CHOL	217185876	T	0.0196	-1.847	Mixed	{"EA":0.001	HS:0.0014	SA:0.0256}
2:217442035:C:A	A	-0.2477	2	14585	0.0648	CHOL	217442035	C	0.1342	-1.847	Mixed	{"EA":0.001}	intron_variant	rs563132385
2:217271062:G:T	T	0.0927	2	411437	0.065	CHOL	217271062	G	0.0502	1.845	Mixed	{}	intron_variant	["SMARCAL1"]
2:217364894:G:C	C	-0.455	2	19291	0.06509	CHOL	217364894	G	0.2466	-1.845	Mixed	{}	non_coding_transcript_exon_variant	rs531220365
2:217254351:T:C	C	-0.38536	2	343705	0.0651	CHOL	217254351	T	0.208997	-1.84385	Mixed	{"AA":0.0045}	intron_variant	rs571509344
2:217279655:C:T	T	1.15669	2	88346	0.0652985	CHOL	217279655	C	0.627538	1.84321	Mixed	{"EU":0.00000879}	synonymous_variant	rs1181432156
2:217224373:C:T	T	-0.2157	2	518790	0.0653	CHOL	217224373	C	0.117	-1.843	Mixed	{}	intron_variant	rs200336125
2:217251824:G:A	A	0.0132	2	1010460	0.06547	CHOL	217251824	G	0.0073	1.842	Mixed	{"AA":0.0635	EU:0.002	HS:0.013}
2:217215129:C:T	T	-0.1731	2	398277	0.0655	CHOL	217215129	C	0.094	-1.842	Mixed	{"EU":0.001}	intron_variant	rs142197798
2:217430543:A:G	G	-0.3332	2	38738	0.06603	CHOL	217430543	A	0.2198	-1.838	Mixed	{}	intron_variant	rs561483816
2:217319524:C:T	T	0.0026	2	2463470	0.06621	CHOL	217319524	C	0.001	1.837	Mixed	{"AA":0.9123	EA:0.8075	EU:0.671
2:217308563:G:T	T	-0.1257	2	402736	0.0663	CHOL	217308563	G	0.0684	-1.836	Mixed	{"EU":0.001}	intron_variant	rs559754282
2:217303313:G:A	A	0.403066	2	801617	0.06649	CHOL	217303313	G	0.21976	1.83412	Mixed	{"EU":0.002	SA:0.001}	intron_variant
2:217430976:A:C	C	0.132272	2	1014210	0.06667	CHOL	217430976	A	0.0722117	1.83173	Mixed	{}	intron_variant	rs182481897
2:217300266:T:C	C	0.277043	2	358526	0.06682	CHOL	217300266	T	0.15102	1.83448	Mixed	{"AA":0.004075	EU:0.00002662	HS:0.0001449}
2:217353690:G:T	T	0.368696	2	647940	0.06688	CHOL	217353690	G	0.201012	1.8342	Mixed	{}	intron_variant	rs780635969
2:217311350:G:T	T	-1.8032	2	4454	0.0672	CHOL	217311350	G	0.985179	-1.83033	Mixed	{"HS":0.0001637}	intron_variant	rs1263084574
2:217187548:A:T	T	-0.1995	2	394267	0.0677	CHOL	217187548	A	0.1092	-1.827	Mixed	{"AA":0.0008}	intron_variant	rs561606296
2:217235040:A:C	C	-0.0154	2	955194	0.0677	CHOL	217235040	A	0.0101	-1.827	Mixed	{"AA":0.056	HS:0.0043}	5_prime_UTR_variant
2:217423295:A:G	G	-0.0023	2	2577100	0.06777	CHOL	217423295	A	0.001	-1.827	Mixed	{"AA":0.6891	EA:0.8859	EU:0.6491
2:217440733:A:G	G	-0.405149	2	354147	0.06782	CHOL	217440733	A	0.221843	-1.82629	Mixed	{"AA":0.0038}	intron_variant	rs558029347
2:217363623:C:T	T	1.16132	2	81388	0.0678861	CHOL	217363623	C	0.636077	1.82576	Mixed	{}	non_coding_transcript_exon_variant	["RPL37A"]
2:217365746:A:T	T	-0.0044	2	2093600	0.06791	CHOL	217365746	A	0.0022	-1.826	Mixed	{"AA":0.0756	EA:0.1855	EU:0.0129
2:217358827:T:C	C	-0.1996	2	440373	0.068	CHOL	217358827	T	0.1094	-1.825	Mixed	{}	intron_variant	rs575525748
2:217229885:C:T	T	0.454795	2	729156	0.06817	CHOL	217229885	C	0.249269	1.82451	Mixed	{"AA":0.0038}	intron_variant	rs144567147
2:217441437:T:A	A	-0.404802	2	354147	0.06829	CHOL	217441437	T	0.22219	-1.82187	Mixed	{"AA":0.0038}	intron_variant	rs550342983
2:217432242:C:A	A	-0.289194	2	353728	0.06844	CHOL	217432242	C	0.158657	-1.82276	Mixed	{"AA":0.0076}	intron_variant	rs184566790
2:217208984:A:C	C	-0.708924	2	58401	0.06847	CHOL	217208984	A	0.389179	-1.82159	Mixed	{"SA":0.0041}	intron_variant	rs556879256
2:217424109:T:G	G	-0.0022	2	2669240	0.06851	CHOL	217424109	T	0.001	-1.822	Mixed	{"AA":0.6906	EA:0.8849	EU:0.6471
2:217234914:A:G	G	0.955337	2	84727	0.0690008	CHOL	217234914	A	0.525369	1.81841	Mixed	{"EU":0.000009002}	synonymous_variant	rs897500665
2:217290860:C:T	T	-0.288847	2	739552	0.06968	CHOL	217290860	C	0.159005	-1.81659	Mixed	{"AA":0.0061}	intron_variant	rs374913811
2:217350946:A:C	C	-0.0517286	2	1451820	0.06977	CHOL	217350946	A	0.0284681	-1.81707	Mixed	{"EU":0.006	HS:0.0072}	intron_variant
2:217271265:A:G	G	0.0826268	2	1242290	0.06986	CHOL	217271265	A	0.0458267	1.80303	Mixed	{"EU":0.006}	intron_variant	rs115712332
2:217444444:G:A	A	-0.121	2	420326	0.0699	CHOL	217444444	G	0.1142	-1.813	Mixed	{"SA":0.001}	downstream_gene_variant	rs550177513
2:217363673:A:G	G	-0.0043	2	2103220	0.07012	CHOL	217363673	A	0.0022	-1.811	Mixed	{"AA":0.0756	EA:0.1855	EU:0.0129
2:217244402:C:T	T	0.515897	2	726234	0.07023	CHOL	217244402	C	0.285028	1.80999	Mixed	{"AA":0.003}	intergenic_variant	rs569607952
2:217403174:C:G	G	0.166295	2	1043220	0.07023	CHOL	217403174	C	0.0916533	1.81439	Mixed	{"EU":0.002	HS:0.0029}	intron_variant
2:217340193:T:A	A	0.949638	2	84727	0.0703813	CHOL	217340193	T	0.524822	1.80945	Mixed	{"EU":0.0000176}	intron_variant	rs757314284
2:217442056:TCC:T	T	-0.0592	2	14126	0.07044	CHOL	217442056	TCC	0.0308	-1.809	Mixed	{}	intron_variant	["IGFBP2"]
2:217290603:G:A	A	0.701287	2	575825	0.07052	CHOL	217290603	G	0.387791	1.80842	Mixed	{}	intron_variant	rs1008477887
2:217372815:G:A	A	-0.0043	2	2109240	0.07059	CHOL	217372815	G	0.0022	-1.808	Mixed	{"AA":0.0756	EA:0.1865	EU:0.0129
2:217264103:C:T	T	-0.130189	2	1014140	0.07061	CHOL	217264103	C	0.0718645	-1.81159	Mixed	{}	intron_variant	rs556849104
2:217259831:G:C	C	0.1946	2	38738	0.07063	CHOL	217259831	G	0.0742	1.808	Mixed	{}	intron_variant	rs796088196
2:217315713:C:T	T	0.3935	2	172103	0.0708799	CHOL	217315713	C	0.217855	1.80625	Mixed	{"EU":0.00005282}	missense_variant	rs376035215
2:217374791:T:A	A	-0.0043	2	2109240	0.0709	CHOL	217374791	T	0.0022	-1.806	Mixed	{"AA":0.0756	EA:0.1865	EU:0.0129
2:217281070:G:A	A	-0.40933	2	120828	0.071034	CHOL	217281070	G	0.226742	-1.80527	Mixed	{"AA":0.00006152	EA:0.0004893	EU:0.000008791}
2:217234801:G:A	A	-1.00449	2	58495	0.0712716	CHOL	217234801	G	0.55689	-1.80374	Mixed	{"AA":0.0000975}	synonymous_variant	rs775072637
2:217347582:G:C	C	1.36787	2	1767	0.07128	CHOL	217347582	G	0.758369	1.8037	Mixed	{"SA":0.00003266}	missense_variant	rs1287531302
2:217387876:A:G	G	-0.0042	2	2109240	0.0713	CHOL	217387876	A	0.0022	-1.804	Mixed	{"AA":0.0756	EA:0.1865	EU:0.0129
2:217208991:A:C	C	-0.0088	2	1320200	0.07147	CHOL	217208991	A	0.0046	-1.802	Mixed	{"AA":0.0424	EA:0.0387	EU:0.0358
2:217382144:C:T	T	-0.0043	2	2109240	0.0716	CHOL	217382144	C	0.0022	-1.802	Mixed	{"AA":0.0756	EA:0.1855	EU:0.0129
2:217335295:A:C	C	0.0022	2	2588400	0.07175	CHOL	217335295	A	0.001	1.801	Mixed	{"AA":0.8638	EA:0.7788	EU:0.668
2:217194352:T:TA	TA	-0.0025	2	1614650	0.07183	CHOL	217194352	T	0.0014	-1.8	Mixed	{"AA":0.4546	EA:0.5655	EU:0.3002
2:217276553:C:T	T	-0.288847	2	697708	0.07203	CHOL	217276553	C	0.16074	-1.79698	Mixed	{}	intron_variant	rs761214240
2:217409062:C:T	T	0.2975	2	71762	0.0721	CHOL	217409062	C	0.1654	1.798	Mixed	{"AA":0.0015}	intron_variant	rs553819620
2:217251328:CT:C	C	-0.044438	2	859681	0.07221	CHOL	217251328	CT	0.0246492	-1.80282	Mixed	{"AA":0.1475	EA:0.001	EU:0.005
2:217311488:A:G	G	-0.636731	2	1881	0.07229	CHOL	217311488	A	0.354273	-1.79729	Mixed	{"EA":0.0007468}	intron_variant	rs1473583886
2:217363704:C:T	T	-0.0034	2	834770	0.07255	CHOL	217363704	C	0.0112	-1.796	Mixed	{"AA":0.0439	HS:0.0029}	non_coding_transcript_exon_variant
2:217363061:A:G	G	-0.0022	2	2628260	0.07279	CHOL	217363061	A	0.0009	-1.794	Mixed	{"AA":0.5348	EA:0.4177	EU:0.4831
2:217347525:T:C	C	-0.812142	2	128932	0.0728239	CHOL	217347525	T	0.452717	-1.79393	Mixed	{"SA":0.00003266}	missense_variant	rs140370927
2:217362934:G:C	C	-0.0042	2	2109240	0.07303	CHOL	217362934	G	0.0022	-1.793	Mixed	{"AA":0.0756	EA:0.1855	EU:0.0129
2:217308865:CTGAGTA:C	C	-0.1	2	390287	0.0731	CHOL	217308865	CTGAGTA	0.0558	-1.792	Mixed	{}	intron_variant	rs776338660
2:217362294:A:G	G	-0.0043	2	2109240	0.07323	CHOL	217362294	A	0.0022	-1.791	Mixed	{"AA":0.0756	EA:0.1855	EU:0.0129
2:217387674:C:G	G	-0.0024	2	2673220	0.07337	CHOL	217387674	C	0.001	-1.79	Mixed	{"AA":0.1165	EA:0.1974	EU:0.33
2:217202726:T:A	A	0.3012	2	398277	0.0734	CHOL	217202726	T	0.1682	1.79	Mixed	{"HS":0.0014}	intron_variant	rs541428973
2:217297519:C:T	T	0.1229	2	612469	0.07355	CHOL	217297519	C	0.0718	1.789	Mixed	{"AA":0.00006153	EU:0.0001495	HS:0.00002891
2:217388769:G:A	A	2.5339	2	7159	0.07374	CHOL	217388769	G	1.417	1.788	Mixed	{}	intron_variant	rs894170449
2:217242269:G:A	A	-0.0167	2	825685	0.07419	CHOL	217242269	G	0.01	-1.785	Mixed	{"AA":0.0582	HS:0.0043}	intergenic_variant
2:217442046:TTTCC:T	T	-0.0582	2	14126	0.07423	CHOL	217442046	TTTCC	0.0306	-1.785	Mixed	{}	intron_variant	rs1368598584
2:217363465:C:A	A	-0.0035	2	834771	0.07425	CHOL	217363465	C	0.0112	-1.785	Mixed	{"AA":0.0439	HS:0.0029}	5_prime_UTR_variant
2:217368839:C:T	T	-0.0024	2	2619360	0.07438	CHOL	217368839	C	0.001	-1.784	Mixed	{"AA":0.1263	EA:0.1974	EU:0.33
2:217381353:A:G	G	-0.0043	2	2109240	0.07441	CHOL	217381353	A	0.0022	-1.784	Mixed	{"AA":0.0756	EA:0.1855	EU:0.0129
2:217386364:G:A	A	-0.0024	2	2578620	0.07463	CHOL	217386364	G	0.001	-1.783	Mixed	{"AA":0.1362	EA:0.1974	EU:0.33
2:217242016:C:A	A	-0.714826	2	424992	0.07467	CHOL	217242016	C	0.400983	-1.78268	Mixed	{"EA":0.003}	intergenic_variant	rs530606058
2:217402196:A:C	C	-0.0753362	2	920635	0.07472	CHOL	217402196	A	0.0423549	-1.77869	Mixed	{"AA":0.0023	EA:0.001	EU:0.005
2:217197515:G:C	C	-0.2186	2	396046	0.0749	CHOL	217197515	G	0.1227	-1.781	Mixed	{}	intron_variant	rs1385435509
2:217359638:T:C	C	-0.471806	2	429952	0.07491	CHOL	217359638	T	0.264892	-1.78113	Mixed	{"SA":0.0041}	intron_variant	rs536010194
2:217357534:T:C	C	-0.0049	2	834770	0.07496	CHOL	217357534	T	0.0111	-1.781	Mixed	{"AA":0.0454	EA:0.001	HS:0.0029}
2:217218315:G:T	T	-0.463821	2	826537	0.075	CHOL	217218315	G	0.260379	-1.78133	Mixed	{"EU":0.001	HS:0.0014}	intron_variant
2:217391411:C:T	T	-0.658932	2	67495	0.07538	CHOL	217391411	C	0.370432	-1.77882	Mixed	{"EA":0.001}	intron_variant	rs557416709
2:217329411:G:A	A	0.450506	2	172103	0.0753879	CHOL	217329411	G	0.253364	1.77809	Mixed	{"AA":0.00006159	EU:0.00002648	HS:0.0001735
2:217264636:C:T	T	0.0065	2	2152820	0.07548	CHOL	217264636	C	0.0023	1.778	Mixed	{"AA":0.0076	EA:0.0089	EU:0.0437
2:217361562:T:A	A	-0.0043	2	2109240	0.07556	CHOL	217361562	T	0.0022	-1.777	Mixed	{"AA":0.0756	EA:0.1855	EU:0.0129
2:217381406:C:A	A	-0.0042	2	2109240	0.07564	CHOL	217381406	C	0.0022	-1.777	Mixed	{"AA":0.0756	EA:0.1855	EU:0.0129
2:217344292:C:CTAAAGA	CTAAAGA	0.0036	2	438205	0.07591	CHOL	217344292	C	0.002	1.775	Mixed	{}	intron_variant	rs140870497
2:217363840:A:G	G	-0.0042	2	2109240	0.07592	CHOL	217363840	A	0.0022	-1.775	Mixed	{"AA":0.0756	EA:0.1855	EU:0.0129
2:217214434:A:G	G	0.785997	2	488663	0.07607	CHOL	217214434	A	0.442991	1.77429	Mixed	{"EA":0.001	SA:0.001}	intron_variant
2:217308644:G:A	A	0.3217	2	9683	0.0761	CHOL	217308644	G	0.1814	1.774	Mixed	{"EA":0.001}	intron_variant	rs563733108
2:217247583:A:C	C	0.2348	2	828	0.0764	CHOL	217247583	A	0.1325	1.772	Mixed	{}	downstream_gene_variant	rs368002358
2:217182525:G:A	A	0.256213	2	820587	0.07642	CHOL	217182525	G	0.144423	1.77404	Mixed	{"HS":0.0014	SA:0.001}	intron_variant
2:217370006:G:A	A	-0.0043	2	2109240	0.07648	CHOL	217370006	G	0.0022	-1.771	Mixed	{"AA":0.0756	EA:0.1865	EU:0.0129
2:217224258:C:A	A	0.2166	2	29487	0.0765	CHOL	217224258	C	0.1223	1.771	Mixed	{}	intron_variant	rs894325100
2:217258759:C:T	T	0.3593	2	38738	0.07658	CHOL	217258759	C	0.1421	1.771	Mixed	{"AA":0.0008}	intron_variant	rs141874358
2:217415575:G:A	A	-0.101721	2	1230840	0.0766	CHOL	217415575	G	0.0576305	-1.76506	Mixed	{"EU":0.002	HS:0.0029}	intron_variant
2:217384574:C:T	T	-0.0041	2	2109250	0.07672	CHOL	217384574	C	0.0022	-1.77	Mixed	{"AA":0.0756	EA:0.1855	EU:0.0129
2:217292965:T:C	C	1.20781	2	416256	0.07686	CHOL	217292965	T	0.682539	1.76958	Mixed	{"EA":0.001	SA:0.001}	intron_variant
2:217443166:T:A	A	1.182	2	2917	0.077	CHOL	217443166	T	0.6684	1.768	Mixed	{}	intron_variant	["IGFBP2"]
2:217288437:A:G	G	73.03	2	963	0.07701	CHOL	217288437	A	41.3	1.768	Mixed	{"EA":0.00005438}	intron_variant	rs1440404915
2:217386145:A:G	G	-0.0042	2	2109240	0.07701	CHOL	217386145	A	0.0022	-1.768	Mixed	{"AA":0.0756	EA:0.1865	EU:0.0129
2:217193685:G:A	A	0.785649	2	492458	0.07705	CHOL	217193685	G	0.44438	1.76797	Mixed	{"EA":0.001	SA:0.001}	intron_variant
2:217311343:T:C	C	-0.1811	2	409609	0.0772	CHOL	217311343	T	0.1025	-1.767	Mixed	{"EU":0.001}	intron_variant	rs549182391
2:217360190:C:A	A	-0.0042	2	2109240	0.0774	CHOL	217360190	C	0.0022	-1.766	Mixed	{"AA":0.0756	EA:0.1855	EU:0.0129
2:217438298:A:G	G	0.544365	2	724005	0.07742	CHOL	217438298	A	0.308288	1.76577	Mixed	{"AA":0.003}	intron_variant	rs537336053
2:217177920:T:C	C	0.0092	2	708441	0.07747	CHOL	217177920	T	0.0075	1.766	Mixed	{"EA":0.0268	SA:0.002}	intron_variant
2:217285302:T:C	C	-1.14772	2	1096	0.07776	CHOL	217285302	T	0.65069	-1.76386	Mixed	{"EA":0.00005467}	intron_variant	rs746066675
2:217317212:AT:A	A	-0.0035	2	438205	0.0778	CHOL	217317212	AT	0.002	-1.764	Mixed	{}	intron_variant	["SMARCAL1"]
2:217383010:T:C	C	-0.0023	2	2657560	0.07786	CHOL	217383010	T	0.001	-1.763	Mixed	{"AA":0.1286	EA:0.1974	EU:0.33
2:217371341:A:G	G	-0.0043	2	2109240	0.07794	CHOL	217371341	A	0.0022	-1.763	Mixed	{"AA":0.0756	EA:0.1865	EU:0.0129
2:217368279:A:G	G	-0.0043	2	2109240	0.07814	CHOL	217368279	A	0.0022	-1.762	Mixed	{"AA":0.0756	EA:0.1865	EU:0.0129
2:217208588:A:G	G	-0.101721	2	1034680	0.07822	CHOL	217208588	A	0.0579777	-1.75449	Mixed	{}	intron_variant	rs540360092
2:217442551:C:A	A	0.456184	2	62452	0.07831	CHOL	217442551	C	0.25899	1.76139	Mixed	{}	intron_variant	["IGFBP2"]
2:217366518:T:G	G	-0.0042	2	2109240	0.07833	CHOL	217366518	T	0.0022	-1.76	Mixed	{"AA":0.0756	EA:0.1865	EU:0.0129
2:217279897:C:T	T	78	2	1767	0.07849	CHOL	217279897	C	44.33	1.76	Mixed	{"SA":0.00003268}	missense_variant	rs1267296633
2:217363049:C:T	T	-0.0042	2	2045590	0.07849	CHOL	217363049	C	0.0023	-1.76	Mixed	{"AA":0.0756	EA:0.1855	EU:0.0129
2:217360943:G:GT	GT	-0.0059	2	1135790	0.07853	CHOL	217360943	G	0.0033	-1.759	Mixed	{"AA":0.0817	EA:0.1815	EU:0.0258
2:217340068:C:A	A	-103	2	1974	0.07855	CHOL	217340068	C	58.55	-1.759	Mixed	{}	stop_gained	["RPL37A"]
2:217366445:G:A	A	-0.0042	2	2109240	0.07856	CHOL	217366445	G	0.0022	-1.759	Mixed	{"AA":0.0756	EA:0.1865	EU:0.0129
2:217208343:T:C	C	-0.0019	2	2594460	0.07862	CHOL	217208343	T	0.001	-1.759	Mixed	{"AA":0.6596	EA:0.7808	EU:0.4493
2:217258693:C:A	A	-0.341964	2	344009	0.07863	CHOL	217258693	C	0.194416	-1.75893	Mixed	{"AA":0.0045}	intron_variant	rs531301629
2:217386917:A:C	C	-0.0042	2	2109240	0.07864	CHOL	217386917	A	0.0022	-1.759	Mixed	{"AA":0.0756	EA:0.1865	EU:0.0129
2:217293334:G:A	A	-1.08209	2	803	0.07873	CHOL	217293334	G	0.61548	-1.75812	Mixed	{"EU":0.000008791}	missense_variant	rs1008306850
2:217241108:A:AT	AT	-0.0819267	2	33185	0.0788105	CHOL	217241108	A	0.046612	-1.75763	Mixed	{}	upstream_gene_variant	["MARCH4"]
2:217321274:A:AT	AT	0.0149376	2	33185	0.0788296	CHOL	217321274	A	0.00849929	1.75752	Mixed	{}	intron_variant	["SMARCAL1"]
2:217267258:C:T	T	0.654071	2	417454	0.07886	CHOL	217267258	C	0.372168	1.75746	Mixed	{"EA":0.003}	intron_variant	rs185652208
2:217428544:C:T	T	0.1428	2	458689	0.0789	CHOL	217428544	C	0.0813	1.757	Mixed	{"EA":0.001}	intron_variant	rs145941696
2:217383887:T:C	C	-0.0041	2	2109240	0.07932	CHOL	217383887	T	0.0022	-1.755	Mixed	{"AA":0.0756	EA:0.1855	EU:0.0129
2:217242675:T:C	C	-0.2701	2	358549	0.07954	CHOL	217242675	T	0.154144	-1.75225	Mixed	{"AA":0.0045}	regulatory_region_variant	rs7597823
2:217382744:G:A	A	-0.0043	2	2109240	0.08006	CHOL	217382744	G	0.0022	-1.75	Mixed	{"AA":0.0749	EA:0.1855	EU:0.0129
2:217242226:G:A	A	-0.0209	2	38738	0.08018	CHOL	217242226	G	0.0878	-1.75	Mixed	{}	intergenic_variant	rs1188948443
2:217360924:G:A	A	-0.1176	2	596396	0.0803	CHOL	217360924	G	0.0673	-1.749	Mixed	{}	intron_variant	rs766650141
2:217394007:C:T	T	1.0904	2	44141	0.0805109	CHOL	217394007	C	0.623894	1.74773	Mixed	{}	3_prime_UTR_variant	rs1474846242
2:217359177:C:T	T	-0.431881	2	647319	0.08055	CHOL	217359177	C	0.247186	-1.74719	Mixed	{}	intron_variant	rs754767150
2:217242873:T:G	G	0.492984	2	655216	0.08065	CHOL	217242873	T	0.282251	1.74662	Mixed	{"EA":0.003}	regulatory_region_variant	rs375915266
2:217321273:TA:T	T	-0.0025	2	1899620	0.08078	CHOL	217321273	TA	0.0011	-1.746	Mixed	{}	intron_variant	["SMARCAL1"]
2:217249948:T:C	C	0.462085	2	337687	0.08083	CHOL	217249948	T	0.264545	1.74672	Mixed	{"AA":0.0038}	downstream_gene_variant	rs540543077
2:217382533:T:C	C	-0.0042	2	2109240	0.08105	CHOL	217382533	T	0.0022	-1.745	Mixed	{"AA":0.0749	EA:0.1855	EU:0.0129
2:217385883:A:G	G	-0.227745	2	1059370	0.08105	CHOL	217385883	A	0.130537	-1.74468	Mixed	{"HS":0.0029}	intron_variant	rs192391065
2:217365060:C:T	T	-0.0042	2	2109240	0.0812	CHOL	217365060	C	0.0022	-1.744	Mixed	{"AA":0.0756	EA:0.1865	EU:0.0129
2:217388028:T:C	C	-0.0041	2	2109240	0.08122	CHOL	217388028	T	0.0022	-1.744	Mixed	{"AA":0.0756	EA:0.1865	EU:0.0129
2:217288580:G:A	A	-0.246839	2	678220	0.08123	CHOL	217288580	G	0.141646	-1.74265	Mixed	{}	intron_variant	rs752965988
2:217388370:CT:C	C	0.0043	2	726332	0.08149	CHOL	217388370	CT	0.0019	1.742	Mixed	{}	intron_variant	rs1395183380
2:217234755:T:G	G	-1.2407	2	918	0.0815	CHOL	217234755	T	0.712221	-1.74202	Mixed	{"EA":0.00008646}	missense_variant	rs1446306073
2:217369907:G:A	A	-0.0024	2	2588420	0.08156	CHOL	217369907	G	0.001	-1.742	Mixed	{"AA":0.1135	EA:0.1974	EU:0.33
2:217328495:G:A	A	-0.113872	2	904740	0.08163	CHOL	217328495	G	0.0652683	-1.74468	Mixed	{"EU":0.002}	intron_variant	rs570060271
2:217380840:T:C	C	-0.0024	2	2578620	0.08175	CHOL	217380840	T	0.001	-1.741	Mixed	{"AA":0.115	EA:0.1974	EU:0.33
2:217393091:A:G	G	0.102068	2	903349	0.08179	CHOL	217393091	A	0.058672	1.73965	Mixed	{"EA":0.002	HS:0.0634}	intron_variant
2:217363640:C:T	T	0.405313	2	117209	0.0818397	CHOL	217363640	C	0.232923	1.74011	Mixed	{"HS":0.0008096}	non_coding_transcript_exon_variant	rs779679301
2:217329713:G:GA	GA	-0.0357	2	438205	0.08191	CHOL	217329713	G	0.0205	-1.74	Mixed	{}	intron_variant	["RPL37A"]
2:217363623:CCTAG:C	C	-0.660102	2	113870	0.0820976	CHOL	217363623	CCTAG	0.379664	-1.73865	Mixed	{}	non_coding_transcript_exon_variant	["RPL37A"]
2:217385837:C:T	T	0.209692	2	798897	0.08218	CHOL	217385837	C	0.120816	1.73563	Mixed	{"AA":0.0061	EA:0.001	HS:0.0014
2:217370378:A:G	G	-0.0042	2	2109240	0.08237	CHOL	217370378	A	0.0022	-1.737	Mixed	{"AA":0.0825	EA:0.1865	EU:0.0129
2:217247896:T:TAC	TAC	-0.0246	2	438205	0.08264	CHOL	217247896	T	0.0142	-1.736	Mixed	{}	downstream_gene_variant	rs1219258932
2:217315738:G:A	A	0.958489	2	76687	0.0827049	CHOL	217315738	G	0.552379	1.7352	Mixed	{"SA":0.00003266}	missense_variant	rs1274712031
2:217267386:C:A	A	0.0061	2	979315	0.08291	CHOL	217267386	C	0.0077	1.734	Mixed	{"AA":0.0567	EU:0.001	HS:0.0115}
2:217402232:G:GCA	GCA	-0.0600607	2	890140	0.08304	CHOL	217402232	G	0.0347172	-1.73	Mixed	{"AA":0.0545	EA:0.001	HS:0.0029}
2:217332705:A:C	C	-0.621469	2	84791	0.0831467	CHOL	217332705	A	0.358667	-1.73272	Mixed	{"EU":0.000008793}	missense_variant	rs751912300
2:217330202:C:CCA	CCA	-0.0146	2	438205	0.08326	CHOL	217330202	C	0.0084	-1.732	Mixed	{}	intron_variant	["RPL37A"]
2:217324456:T:C	C	0.174627	2	630120	0.08333	CHOL	217324456	T	0.101027	1.72852	Mixed	{"HS":0.0014}	intron_variant	rs571904602
2:217384482:G:A	A	0.0022	2	2589400	0.08333	CHOL	217384482	G	0.001	1.732	Mixed	{"AA":0.0393	EA:0.2212	EU:0.336
2:217299812:C:T	T	-0.73774	2	449093	0.08338	CHOL	217299812	C	0.42598	-1.73187	Mixed	{"EA":0.001}	intron_variant	rs536838020
2:217191428:G:A	A	0.265386	2	33185	0.0833862	CHOL	217191428	G	0.153281	1.73137	Mixed	{"HS":0.0029}	intron_variant	rs561068626
2:217345269:CAT:C	C	0.0003	2	779195	0.08387	CHOL	217345269	CAT	0.0116	-1.729	Mixed	{"AA":0.0439	HS:0.0029}	intron_variant
2:217443441:A:G	G	-0.386055	2	354147	0.08391	CHOL	217443441	A	0.223231	-1.72939	Mixed	{"AA":0.0038}	intron_variant	rs539201204
2:217316903:G:A	A	-0.398553	2	487247	0.08392	CHOL	217316903	G	0.230522	-1.72892	Mixed	{"EA":0.002}	intron_variant	rs150976966
2:217384752:G:T	T	-0.293013	2	679197	0.08392	CHOL	217384752	G	0.16942	-1.72951	Mixed	{}	intron_variant	rs753319877
2:217360717:T:C	C	-0.0041	2	2109240	0.08393	CHOL	217360717	T	0.0022	-1.728	Mixed	{"AA":0.0756	EA:0.1845	EU:0.0129
2:217363571:C:T	T	-0.761506	2	147322	0.0840843	CHOL	217363571	C	0.440824	-1.72746	Mixed	{"EU":0.000008798	SA:0.00003266}	5_prime_UTR_variant
2:217358259:T:A	A	-0.323217	2	619410	0.08438	CHOL	217358259	T	0.187473	-1.72407	Mixed	{"EU":0.001}	intron_variant	rs534568626
2:217380290:T:C	C	-0.243714	2	973093	0.08439	CHOL	217380290	T	0.141299	-1.72482	Mixed	{"EU":0.003}	intron_variant	rs372337304
2:217212534:T:C	C	0.1569	2	601422	0.0844	CHOL	217212534	T	0.0909	1.726	Mixed	{"EU":0.001}	intron_variant	rs540705004
2:217392409:A:G	G	-0.2657	2	80797	0.0844	CHOL	217392409	A	0.1539	-1.726	Mixed	{"AA":0.0015}	intron_variant	rs374440230
2:217396214:A:G	G	0.1501	2	411432	0.0844	CHOL	217396214	A	0.087	1.726	Mixed	{"EU":0.001}	intron_variant	rs536560098
2:217324122:A:G	G	-0.0047	2	1933270	0.08473	CHOL	217324122	A	0.0022	-1.724	Mixed	{"AA":0.2943	EA:0.1726	EU:0.008
2:217417566:AAAAG:A	A	-0.0386	2	14126	0.08495	CHOL	217417566	AAAAG	0.0477	-1.723	Mixed	{}	intron_variant	["RPL37A"]
2:217370586:G:A	A	-0.0043	2	2109240	0.08498	CHOL	217370586	G	0.0022	-1.723	Mixed	{"AA":0.0764	EA:0.1855	EU:0.0149
2:217409418:A:G	G	0.43084	2	440123	0.08511	CHOL	217409418	A	0.250311	1.72122	Mixed	{"SA":0.002}	intron_variant	rs542794030
2:217389171:C:T	T	-0.0023	2	2578620	0.08517	CHOL	217389171	C	0.001	-1.721	Mixed	{"AA":0.1293	EA:0.1974	EU:0.33
2:217242244:G:A	A	0.0878	2	38738	0.08542	CHOL	217242244	G	0.0351	1.72	Mixed	{}	intergenic_variant	rs7422539
2:217258505:G:A	A	-0.340923	2	343705	0.0855	CHOL	217258505	G	0.198235	-1.71979	Mixed	{"AA":0.0045}	intron_variant	rs534310738
2:217415527:T:C	C	-0.30933	2	610283	0.08556	CHOL	217415527	T	0.179835	-1.72008	Mixed	{}	intron_variant	rs770622474
2:217268759:G:T	T	0.704411	2	498116	0.08566	CHOL	217268759	G	0.41001	1.71804	Mixed	{"SA":0.001}	intron_variant	rs566804241
2:217399958:G:A	A	-0.3428	2	432351	0.0858	CHOL	217399958	G	0.1996	-1.718	Mixed	{}	intron_variant	["RPL37A"]
2:217351768:G:A	A	0.0023	2	2588400	0.08588	CHOL	217351768	G	0.001	1.718	Mixed	{"AA":0.8865	EA:0.8056	EU:0.669
2:217206145:A:G	G	-0.0019	2	2594420	0.08597	CHOL	217206145	A	0.001	-1.717	Mixed	{"AA":0.6626	EA:0.7817	EU:0.4483
2:217232667:G:A	A	-0.002	2	2510620	0.08615	CHOL	217232667	G	0.001	-1.716	Mixed	{"AA":0.1324	EA:0.5387	EU:0.3082
2:217369742:CCA:C	C	-0.0055	2	1745840	0.08615	CHOL	217369742	CCA	0.0031	-1.716	Mixed	{"AA":0.0265	EA:0.1855	EU:0.0139
2:217283541:A:G	G	-0.1396	2	508109	0.0865	CHOL	217283541	A	0.0814	-1.714	Mixed	{}	intron_variant	rs1441837654
2:217336530:T:G	G	0.0022	2	2682530	0.0865	CHOL	217336530	T	0.001	1.714	Mixed	{"AA":0.8631	EA:0.7788	EU:0.669
2:217419960:GC:G	G	0.0033	2	438205	0.08656	CHOL	217419960	GC	0.0019	1.714	Mixed	{}	intron_variant	rs1488797339
2:217278643:C:A	A	-0.315579	2	770703	0.08664	CHOL	217278643	C	0.184348	-1.71186	Mixed	{"EU":0.003}	non_coding_transcript_exon_variant	rs183140591
2:217327461:C:T	T	0.514508	2	90496	0.08676	CHOL	217327461	C	0.300303	1.71329	Mixed	{"AA":0.0008	EA:0.001}	intron_variant
2:217261325:C:A	A	0.0117	2	809939	0.08684	CHOL	217261325	C	0.0142	1.712	Mixed	{"AA":0.0272	HS:0.0014}	intron_variant
2:217300096:T:C	C	-1.3858	2	76623	0.0870583	CHOL	217300096	T	0.809875	-1.71112	Mixed	{"HS":0.0001735}	synonymous_variant	rs1482127849
2:217266501:G:GT	GT	-0.057	2	438205	0.08712	CHOL	217266501	G	0.0333	-1.711	Mixed	{}	intron_variant	["SMARCAL1"]
2:217355364:A:AT	AT	-0.0147556	2	33185	0.0871286	CHOL	217355364	A	0.00862528	-1.71074	Mixed	{}	intron_variant	["RPL37A"]
2:217272285:G:T	T	0.0452	2	438205	0.08722	CHOL	217272285	G	0.0264	1.71	Mixed	{"SA":0.001}	intron_variant	rs560933259
2:217442048:TCC:T	T	-0.0569	2	14126	0.08731	CHOL	217442048	TCC	0.0312	-1.71	Mixed	{}	intron_variant	["IGFBP2"]
2:217362386:T:C	C	-0.004	2	2109240	0.08732	CHOL	217362386	T	0.0022	-1.71	Mixed	{"AA":0.0756	EA:0.1855	EU:0.0129
2:217363559:G:A	A	-0.545106	2	117209	0.0874228	CHOL	217363559	G	0.318933	-1.70915	Mixed	{"AA":0.00006153	EU:0.00001759}	5_prime_UTR_variant
2:217298317:G:C	C	-0.518327	2	577954	0.08745	CHOL	217298317	G	0.303428	-1.70824	Mixed	{"SA":0.001}	intron_variant	rs375202824
2:217440796:T:G	G	-0.2811	2	53907	0.0875	CHOL	217440796	T	0.1645	-1.709	Mixed	{"EA":0.001}	intron_variant	rs573076152
2:217229222:C:T	T	0.0094	2	1093150	0.08793	CHOL	217229222	C	0.0059	1.706	Mixed	{"AA":0.152	HS:0.0115}	intron_variant
2:217393019:A:C	C	0.665181	2	432641	0.08819	CHOL	217393019	A	0.390221	1.70463	Mixed	{"EA":0.003	SA:0.002}	intron_variant
2:217368615:C:T	T	-0.0023	2	2683020	0.08826	CHOL	217368615	C	0.001	-1.705	Mixed	{"AA":0.1135	EA:0.1974	EU:0.33
2:217179916:A:C	C	0.765166	2	432004	0.08829	CHOL	217179916	A	0.448893	1.70456	Mixed	{"SA":0.0031}	intron_variant	rs539334923
2:217232622:A:T	T	0.2099	2	415789	0.0883	CHOL	217232622	A	0.1232	1.704	Mixed	{"HS":0.0014}	intron_variant	rs549496875
2:217343776:T:G	G	0.0023	2	2588410	0.08833	CHOL	217343776	T	0.001	1.704	Mixed	{"AA":0.8858	EA:0.8056	EU:0.668
2:217326609:G:T	T	-0.165254	2	680370	0.08847	CHOL	217326609	G	0.0968609	-1.70609	Mixed	{"EU":0.002}	intron_variant	rs193014686
2:217320569:C:T	T	-0.463127	2	69724	0.08864	CHOL	217320569	C	0.272183	-1.70153	Mixed	{"EA":0.001}	intron_variant	rs191751721
2:217261897:T:C	C	-0.58429	2	315424	0.08871	CHOL	217261897	T	0.343353	-1.70172	Mixed	{"AA":0.0023}	intron_variant	rs541030181
2:217365048:G:A	A	-0.0031	2	834770	0.08883	CHOL	217365048	G	0.0112	-1.702	Mixed	{"AA":0.0439	HS:0.0029}	non_coding_transcript_exon_variant
2:217425673:T:G	G	0.605467	2	447362	0.089	CHOL	217425673	T	0.355851	1.70146	Mixed	{}	intron_variant	rs780155726
2:217182144:G:T	T	-0.175	2	38738	0.08924	CHOL	217182144	G	0.0707	-1.699	Mixed	{}	intron_variant	["MARCH4"]
2:217352368:C:T	T	0.108665	2	1202430	0.08981	CHOL	217352368	C	0.0638796	1.70109	Mixed	{"EU":0.003}	intron_variant	rs557041035
2:217419951:G:A	A	0.0021	2	2512170	0.08983	CHOL	217419951	G	0.001	1.696	Mixed	{"AA":0.1589	EA:0.2163	EU:0.2763
2:217327358:G:C	C	0.0359	2	438205	0.09007	CHOL	217327358	G	0.0212	1.695	Mixed	{"EU":0.001}	intron_variant	rs189040591
2:217289446:A:G	G	0.1958	2	398277	0.0901	CHOL	217289446	A	0.1155	1.695	Mixed	{"EU":0.001}	intron_variant	rs552598095
2:217224492:G:A	A	-0.16942	2	955035	0.09011	CHOL	217224492	G	0.0999854	-1.69444	Mixed	{"HS":0.0029}	intron_variant	rs557113657
2:217366894:A:G	G	-0.683234	2	456962	0.0909	CHOL	217366894	A	0.404108	-1.69072	Mixed	{"EA":0.001}	3_prime_UTR_variant	rs555735838
2:217280891:G:A	A	-0.0092	2	898727	0.09093	CHOL	217280891	G	0.0082	-1.691	Mixed	{"AA":0.0651	HS:0.0043}	intron_variant
2:217418961:G:A	A	0.485693	2	504147	0.09098	CHOL	217418961	G	0.287111	1.69166	Mixed	{"EU":0.001}	intron_variant	rs553494828
2:217329958:A:G	G	0.269843	2	33185	0.0912241	CHOL	217329958	A	0.159767	1.68898	Mixed	{"HS":0.0043}	intron_variant	rs186537637
2:217363555:C:G	G	-0.364467	2	158011	0.0912704	CHOL	217363555	C	0.215822	-1.68874	Mixed	{"EU":0.0000088	HS:0.00005782	SA:0.0003267}
2:217185338:C:T	T	-0.1065	2	38738	0.09143	CHOL	217185338	C	0.0428	-1.688	Mixed	{}	intron_variant	rs1014463998
2:217190374:C:T	T	-0.0966	2	70173	0.0915	CHOL	217190374	C	0.0572	-1.688	Mixed	{}	intron_variant	rs566064886
2:217269645:C:T	T	0.48604	2	758984	0.09158	CHOL	217269645	C	0.288152	1.68675	Mixed	{"AA":0.0008	EA:0.001	EU:0.001}
2:217273774:T:G	G	0.0345	2	845260	0.09193	CHOL	217273774	T	0.0236	1.685	Mixed	{"AA":0.0076	EA:0.002	EU:0.001
2:217311897:T:TTCCC	TTCCC	0.327081	2	40586	0.0923925	CHOL	217311897	T	0.194355	1.68291	Mixed	{}	intron_variant	["SMARCAL1"]
2:217281010:T:C	C	-1.36582	2	2119	0.09244	CHOL	217281010	T	0.811696	-1.68267	Mixed	{"EU":0.00002637}	start_lost	rs772642936
2:217288503:T:C	C	0.883791	2	40586	0.0925281	CHOL	217288503	T	0.525376	1.68221	Mixed	{}	intron_variant	rs1426417546
2:217315726:A:G	G	0.687796	2	128932	0.0925697	CHOL	217315726	A	0.408917	1.68199	Mixed	{"SA":0.00003266}	missense_variant	rs752621052
2:217317346:G:A	A	0.093042	2	1328940	0.09266	CHOL	217317346	G	0.0552003	1.68553	Mixed	{"EU":0.003}	intron_variant	rs144816353
2:217294461:CA:C	C	-0.243714	2	347115	0.09273	CHOL	217294461	CA	0.145118	-1.67943	Mixed	{"AA":0.0053	HS:0.0014}	intron_variant
2:217226574:G:T	T	-0.0031	2	882751	0.09287	CHOL	217226574	G	0.0096	-1.68	Mixed	{"EA":0.0268	SA:0.002}	intron_variant
2:217401384:G:A	A	0.2158	2	534820	0.093	CHOL	217401384	G	0.1285	1.68	Mixed	{"AA":0.0008}	intron_variant	rs557699046
2:217436107:A:G	G	0.2286	2	419329	0.093	CHOL	217436107	A	0.1361	1.68	Mixed	{"AA":0.0008}	intron_variant	rs144662684
2:217443705:A:G	G	-1.17234	2	1842	0.09322	CHOL	217443705	A	0.698376	-1.67866	Mixed	{"EA":0.0000952}	3_prime_UTR_variant	rs1231158615
2:217395599:G:GAT	GAT	-0.0600607	2	901322	0.09326	CHOL	217395599	G	0.0357587	-1.67961	Mixed	{"AA":0.0522	EA:0.001	HS:0.0029}
2:217438540:G:A	A	-0.0111	2	879868	0.09326	CHOL	217438540	G	0.0206	-1.678	Mixed	{"AA":0.0008	EA:0.0159}	intron_variant
2:217315586:C:G	G	0.415007	2	172103	0.0933669	CHOL	217315586	C	0.247338	1.67789	Mixed	{"EU":0.00005344}	missense_variant	rs144394359
2:217380001:G:A	A	-0.0023	2	2578620	0.09348	CHOL	217380001	G	0.001	-1.677	Mixed	{"AA":0.1278	EA:0.1974	EU:0.33
2:217415605:G:T	T	-0.1311	2	529746	0.0935	CHOL	217415605	G	0.0781	-1.677	Mixed	{}	intron_variant	rs939755865
2:217431051:C:G	G	-0.0019	2	2607010	0.09354	CHOL	217431051	C	0.0009	-1.677	Mixed	{"AA":0.6785	EA:0.505	EU:0.5437
2:217275221:G:A	A	0.438825	2	542217	0.09375	CHOL	217275221	G	0.261767	1.67639	Mixed	{}	intron_variant	rs755189108
2:217208571:C:T	T	-0.0019	2	2625380	0.09379	CHOL	217208571	C	0.001	-1.676	Mixed	{"AA":0.6619	EA:0.7798	EU:0.4493
2:217224598:T:C	C	0.90091	2	453426	0.09394	CHOL	217224598	T	0.537769	1.67527	Mixed	{"EA":0.001}	intron_variant	rs187058610
2:217340995:T:A	A	0.0023	2	2585780	0.09432	CHOL	217340995	T	0.001	1.673	Mixed	{"AA":0.8858	EA:0.8056	EU:0.668
2:217207587:C:T	T	0.1008	2	402736	0.0945	CHOL	217207587	C	0.0603	1.672	Mixed	{"HS":0.0014}	intron_variant	rs547770060
2:217363638:G:A	A	-0.0042	2	2050260	0.09453	CHOL	217363638	G	0.0024	-1.672	Mixed	{"AA":0.0752	EA:0.1633	EU:0.01308
2:217411816:G:A	A	-0.0078	2	745024	0.09473	CHOL	217411816	G	0.0368	-1.671	Mixed	{"AA":0.003}	intron_variant	rs550712944
2:217357332:G:T	T	-0.430146	2	339977	0.09476	CHOL	217357332	G	0.257254	-1.67206	Mixed	{"AA":0.0023}	intron_variant	rs559588311
2:217303445:G:T	T	0.0397	2	438205	0.09494	CHOL	217303445	G	0.0238	1.67	Mixed	{"EU":0.001}	intron_variant	rs549219731
2:217230441:A:G	G	-0.1001	2	402054	0.095	CHOL	217230441	A	0.06	-1.67	Mixed	{"HS":0.0014}	intron_variant	rs573464656
2:217191619:A:G	G	-0.0021	2	2191600	0.09531	CHOL	217191619	A	0.0011	-1.668	Mixed	{"AA":0.7648	EA:0.7788	EU:0.4742
2:217428196:G:A	A	-0.191639	2	901179	0.09532	CHOL	217428196	G	0.114914	-1.66767	Mixed	{}	intron_variant	rs561599928
2:217244944:C:T	T	-0.002	2	2138250	0.09564	CHOL	217244944	C	0.0011	-1.666	Mixed	{"AA":0.587	EA:0.4325	EU:0.4523
2:217187325:A:G	G	-0.0019	2	2562880	0.09593	CHOL	217187325	A	0.001	-1.665	Mixed	{"AA":0.4607	EA:0.5635	EU:0.3012
2:217332057:T:G	G	0.0019	2	2567270	0.09612	CHOL	217332057	T	0.0009	1.664	Mixed	{"AA":0.6528	EA:0.627	EU:0.5577
2:217363590:G:A	A	-0.536821	2	76623	0.0962522	CHOL	217363590	G	0.322744	-1.6633	Mixed	{"AA":0.00006152}	5_prime_UTR_variant	rs1279620295
2:217332672:A:G	G	0.541993	2	172103	0.0963718	CHOL	217332672	A	0.325971	1.6627	Mixed	{"EU":0.00002638}	missense_variant	rs758768369
2:217343011:T:C	C	0.617614	2	117209	0.0965605	CHOL	217343011	T	0.371662	1.66176	Mixed	{"EU":0.000008796}	missense_variant	rs372951765
2:217346168:C:T	T	0.258643	2	574546	0.09682	CHOL	217346168	C	0.15588	1.65924	Mixed	{}	intron_variant	rs1244933713
2:217249679:T:C	C	-0.503399	2	448862	0.09696	CHOL	217249679	T	0.303081	-1.66094	Mixed	{"EA":0.001}	downstream_gene_variant	rs553361143
2:217348284:C:A	A	0.622826	2	418210	0.09712	CHOL	217348284	C	0.37564	1.65804	Mixed	{"EA":0.003}	non_coding_transcript_exon_variant	rs181389720
2:217301162:C:G	G	0.2996	2	38738	0.09716	CHOL	217301162	C	0.2014	1.659	Mixed	{}	intron_variant	rs1040379790
2:217285230:T:G	G	0.684919	2	95480	0.0972595	CHOL	217285230	T	0.413028	1.65828	Mixed	{}	missense_variant	["SMARCAL1"]
2:217272314:A:ATGT	ATGT	-0.0392	2	438205	0.09732	CHOL	217272314	A	0.0236	-1.658	Mixed	{}	intron_variant	["SMARCAL1"]
2:217186742:G:A	A	0.0089	2	1491730	0.09734	CHOL	217186742	G	0.0058	1.658	Mixed	{"AA":0.0008	EU:0.0189	HS:0.0101
2:217213133:A:G	G	-0.664139	2	526563	0.09736	CHOL	217213133	A	0.400636	-1.65771	Mixed	{}	intron_variant	rs771698201
2:217279076:C:T	T	-0.2892	2	79911	0.0974	CHOL	217279076	C	0.1745	-1.658	Mixed	{"AA":0.0008	EA:0.001}	non_coding_transcript_exon_variant
2:217380384:T:TTGCACCAC	TTGCACCAC	-0.0142261	2	33185	0.0974607	CHOL	217380384	T	0.00858394	-1.65729	Mixed	{}	intron_variant	["RPL37A"]
2:217183501:T:C	C	-0.2756	2	22439	0.0978	CHOL	217183501	T	0.1665	-1.656	Mixed	{}	intron_variant	rs1242958950
2:217238027:C:T	T	-0.513467	2	71482	0.0981	CHOL	217238027	C	0.310371	-1.65436	Mixed	{"EA":0.001}	upstream_gene_variant	rs547003560
2:217208995:C:CAAA	CAAA	0.072	2	14126	0.09814	CHOL	217208995	C	0.0412	1.654	Mixed	{}	intron_variant	["MARCH4"]
2:217293449:T:A	A	-0.872961	2	76623	0.098157	CHOL	217293449	T	0.527834	-1.65386	Mixed	{"HS":0.0001445}	synonymous_variant	rs780207194
2:217379773:G:A	A	0.0034	2	2026730	0.09819	CHOL	217379773	G	0.0016	1.654	Mixed	{"AA":0.0083	EU:0.1074	HS:0.0461
2:217428567:C:A	A	-0.0051	2	1989330	0.09825	CHOL	217428567	C	0.0022	-1.653	Mixed	{"AA":0.0038	EU:0.0666	HS:0.0331
2:217192005:A:G	G	-0.0018	2	2630120	0.09855	CHOL	217192005	A	0.0009	-1.652	Mixed	{"AA":0.444	EA:0.5645	EU:0.3111
2:217260664:A:T	T	-0.0073	2	821645	0.09897	CHOL	217260664	A	0.0133	1.65	Mixed	{"AA":0.0265	HS:0.0043}	intron_variant
2:217334052:T:G	G	0.002	2	2594420	0.09898	CHOL	217334052	T	0.001	1.65	Mixed	{"AA":0.0303	EA:0.2331	EU:0.34
2:217374872:C:A	A	-0.0031	2	800905	0.099	CHOL	217374872	C	0.0189	-1.65	Mixed	{"AA":0.0144}	intron_variant	rs142055830
2:217369875:T:C	C	-0.0075	2	1238780	0.09904	CHOL	217369875	T	0.0068	-1.65	Mixed	{"AA":0.0514	EA:0.0704	EU:0.0089
2:217275540:C:T	T	0.218	2	436984	0.0993	CHOL	217275540	C	0.1323	1.648	Mixed	{}	intron_variant	rs771029348
2:217374712:A:G	G	0.1584	2	546072	0.0997	CHOL	217374712	A	0.0962	1.646	Mixed	{}	intron_variant	rs953394084
2:217267540:G:C	C	-0.222	2	410945	0.1	CHOL	217267540	G	0.1351	-1.645	Mixed	{"HS":0.0014}	intron_variant	rs192005383
2:217337516:T:G	G	0.042	2	438205	0.1	CHOL	217337516	T	0.0256	1.645	Mixed	{"SA":0.001}	intron_variant	rs562181679
2:217417595:G:T	T	0.2267	2	419329	0.1	CHOL	217417595	G	0.1379	1.645	Mixed	{}	intron_variant	rs1033709044
2:217442096:T:C	C	-0.021	2	1277320	0.1	CHOL	217442096	T	0.0096	-1.645	Mixed	{"AA":0.0643	EA:0.006	EU:0.004
2:217261240:T:G	G	0.0057	2	1569870	0.1003	CHOL	217261240	T	0.0029	1.644	Mixed	{"AA":0.0023	EU:0.0437	HS:0.0159
2:217305069:T:C	C	-0.238854	2	742736	0.1004	CHOL	217305069	T	0.145465	-1.642	Mixed	{"AA":0.0045	HS:0.0014}	intron_variant
2:217235519:T:C	C	0.419383	2	339812	0.1005	CHOL	217235519	T	0.255518	1.6413	Mixed	{"AA":0.0038}	5_prime_UTR_variant	rs558649074
2:217432730:G:C	C	-0.239201	2	450811	0.1006	CHOL	217432730	G	0.145465	-1.64439	Mixed	{"SA":0.0164}	intron_variant	rs556663621
2:217226269:C:T	T	0.0097	2	1084130	0.101	CHOL	217226269	C	0.0056	1.64	Mixed	{"AA":0.1589	HS:0.0115}	intron_variant
2:217433425:A:G	G	-0.0044	2	845104	0.1011	CHOL	217433425	A	0.0126	-1.639	Mixed	{"AA":0.0318}	intron_variant	rs141566963
2:217179091:G:A	A	0.226009	2	520825	0.1012	CHOL	217179091	G	0.138174	1.63568	Mixed	{}	intron_variant	rs894402479
2:217303605:A:G	G	-0.1469	2	484660	0.102	CHOL	217303605	A	0.0899	-1.635	Mixed	{}	intron_variant	rs754286057
2:217339735:T:C	C	-0.1017	2	413371	0.102	CHOL	217339735	T	0.0622	-1.635	Mixed	{"EU":0.001}	intron_variant	rs553507421
2:217280261:G:T	T	-0.1126	2	38738	0.1021	CHOL	217280261	G	0.0569	-1.635	Mixed	{}	intron_variant	rs1020931384
2:217367912:C:T	T	-0.0041	2	2109240	0.1021	CHOL	217367912	C	0.0022	-1.635	Mixed	{"AA":0.0756	EA:0.1865	EU:0.0129
2:217363597:C:T	T	-0.0039	2	2178570	0.1023	CHOL	217363597	C	0.0021	-1.634	Mixed	{"AA":0.07588	EA:0.164	EU:0.0131
2:217387690:G:C	C	-0.0023	2	2584640	0.1024	CHOL	217387690	G	0.001	-1.633	Mixed	{"AA":0.0749	EA:0.1974	EU:0.33
2:217293298:T:C	C	-0.243875	2	172103	0.102406	CHOL	217293298	T	0.149314	-1.6333	Mixed	{"AA":0.001231	EA:0.00005437	HS:0.00002891
2:217189763:C:T	T	-0.0376	2	776707	0.1025	CHOL	217189763	C	0.0284	-1.633	Mixed	{"AA":0.0061	HS:0.0029}	intron_variant
2:217325778:G:GGT	GGT	-0.003	2	944042	0.1025	CHOL	217325778	G	0.0016	-1.633	Mixed	{}	intron_variant	rs371396873
2:217280458:T:C	C	-0.4006	2	438010	0.103	CHOL	217280458	T	0.2456	-1.63	Mixed	{}	intron_variant	rs1028027456
2:217392823:GAT:G	G	-0.2282	2	14126	0.1031	CHOL	217392823	GAT	0.1879	-1.63	Mixed	{}	intron_variant	rs773312619
2:217214064:G:A	A	-0.0017	2	2686090	0.1032	CHOL	217214064	G	0.001	-1.63	Mixed	{"AA":0.5098	EA:0.7927	EU:0.4423
2:217374140:G:A	A	0.359323	2	581154	0.1033	CHOL	217374140	G	0.220454	1.62992	Mixed	{}	intron_variant	rs1040377846
2:217425937:T:G	G	-0.0022	2	2584040	0.1035	CHOL	217425937	T	0.001	-1.628	Mixed	{"AA":0.6929	EA:0.8839	EU:0.6839
2:217232001:A:T	T	0.271141	2	591763	0.1036	CHOL	217232001	A	0.166642	1.62708	Mixed	{}	intron_variant	rs1177629299
2:217210446:C:A	A	0.901952	2	29487	0.1037	CHOL	217210446	C	0.554433	1.6268	Mixed	{}	intron_variant	rs1237466469
2:217202645:G:C	C	0.144	2	48121	0.1039	CHOL	217202645	G	0.0677	1.626	Mixed	{"SA":0.0102}	intron_variant	rs535218279
2:217230688:A:G	G	-0.0384	2	438205	0.1039	CHOL	217230688	A	0.0236	-1.626	Mixed	{"EU":0.001}	intron_variant	rs560813034
2:217381350:C:T	T	-0.2339	2	83661	0.104	CHOL	217381350	C	0.1439	-1.626	Mixed	{"AA":0.0015}	intron_variant	rs565424488
2:217443052:A:G	G	-0.0971	2	390287	0.104	CHOL	217443052	A	0.0598	-1.626	Mixed	{}	intron_variant	rs760205399
2:217340136:G:A	A	0.366954	2	76623	0.104258	CHOL	217340136	G	0.225881	1.62455	Mixed	{"AA":0.00006152	EA:0.0009242}	missense_variant
2:217361157:T:A	A	-0.002	2	2689020	0.1044	CHOL	217361157	T	0.0009	-1.624	Mixed	{"AA":0.534	EA:0.3899	EU:0.4831
2:217266688:TA:T	T	0.0127	2	790263	0.1047	CHOL	217266688	TA	0.0123	1.622	Mixed	{"AA":0.0393	HS:0.0029}	intron_variant
2:217317989:A:T	T	-0.0041	2	833335	0.1047	CHOL	217317989	A	0.0111	-1.623	Mixed	{"AA":0.0416	HS:0.0014}	intron_variant
2:217224310:A:C	C	0.2848	2	408246	0.105	CHOL	217224310	A	0.1757	1.621	Mixed	{}	intron_variant	["MARCH4"]
2:217310345:A:T	T	0.3179	2	9740	0.105	CHOL	217310345	A	0.1959	1.621	Mixed	{"AA":0.0008}	intron_variant	rs540573164
2:217318538:A:T	T	-0.1687	2	409609	0.105	CHOL	217318538	A	0.1042	-1.621	Mixed	{"EU":0.001}	intron_variant	rs534273727
2:217435358:A:G	G	0.1392	2	391293	0.105	CHOL	217435358	A	0.0858	1.621	Mixed	{"EU":0.001}	intron_variant	rs574048363
2:217354921:G:T	T	-0.0024	2	810332	0.1051	CHOL	217354921	G	0.011	-1.621	Mixed	{"AA":0.0454	HS:0.0029}	intron_variant
2:217219563:T:A	A	-0.0068	2	966163	0.1057	CHOL	217219563	T	0.0088	-1.618	Mixed	{"AA":0.0711	HS:0.0043}	intron_variant
2:217258002:T:C	C	-0.226356	2	737567	0.1057	CHOL	217258002	T	0.13991	-1.61787	Mixed	{"AA":0.0113}	intron_variant	rs13399800
2:217273370:C:A	A	0.2499	2	397580	0.106	CHOL	217273370	C	0.1547	1.616	Mixed	{"SA":0.001}	intron_variant	rs529726422
2:217285575:A:G	G	-0.2962	2	9740	0.106	CHOL	217285575	A	0.1834	-1.616	Mixed	{"AA":0.0008}	intron_variant	rs180894191
2:217428055:A:G	G	-0.0021	2	2620480	0.1063	CHOL	217428055	A	0.001	-1.615	Mixed	{"AA":0.6899	EA:0.8839	EU:0.6839
2:217237787:C:T	T	0.354115	2	432602	0.1064	CHOL	217237787	C	0.219412	1.61392	Mixed	{"SA":0.0133}	upstream_gene_variant	rs368448510
2:217310040:C:CT	CT	-0.0023	2	1900810	0.1064	CHOL	217310040	C	0.0011	-1.615	Mixed	{}	intron_variant	["SMARCAL1"]
2:217400251:T:C	C	-0.162823	2	739466	0.1065	CHOL	217400251	T	0.10068	-1.61724	Mixed	{"AA":0.0038	HS:0.0029}	intron_variant
2:217442628:G:C	C	0.0013	2	977123	0.1066	CHOL	217442628	G	0.0083	-1.613	Mixed	{"AA":0.0817	HS:0.0014}	intron_variant
2:217214868:A:C	C	-0.1488	2	14126	0.1068	CHOL	217214868	A	0.5684	-1.613	Mixed	{}	intron_variant	["MARCH4"]
2:217442050:C:T	T	-0.0353	2	807595	0.1068	CHOL	217442050	C	0.0157	-1.613	Mixed	{"AA":0.0303	HS:0.0014}	intron_variant
2:217215116:T:C	C	-0.0017	2	2594370	0.1069	CHOL	217215116	T	0.001	-1.612	Mixed	{"AA":0.2511	EA:0.8036	EU:0.4483
2:217281878:G:A	A	0.2603	2	403395	0.107	CHOL	217281878	G	0.1615	1.612	Mixed	{"EU":0.001}	intron_variant	rs146929707
2:217253350:A:C	C	-0.366613	2	67275	0.1072	CHOL	217253350	A	0.227397	-1.61221	Mixed	{"SA":0.0092}	intron_variant	rs560566006
2:217289866:C:T	T	-0.490901	2	446061	0.1074	CHOL	217289866	C	0.304817	-1.61048	Mixed	{"SA":0.001}	intron_variant	rs572476804
2:217430073:G:A	A	0.344047	2	507719	0.1074	CHOL	217430073	G	0.213511	1.61138	Mixed	{"EA":0.002	HS:0.0014}	intron_variant
2:217402489:A:G	G	0.0399247	2	1419320	0.1075	CHOL	217402489	A	0.0246492	1.61972	Mixed	{"AA":0.0015	EU:0.0179	HS:0.0058}
2:217317655:G:A	A	-0.0039	2	833335	0.1076	CHOL	217317655	G	0.0111	-1.609	Mixed	{"AA":0.0416	HS:0.0014}	intron_variant
2:217333174:C:G	G	0.002	2	2679880	0.1076	CHOL	217333174	C	0.001	1.609	Mixed	{"AA":0.8714	EA:0.8046	EU:0.668
2:217338617:G:C	C	-0.005	2	1503020	0.1076	CHOL	217338617	G	0.0044	-1.609	Mixed	{"AA":0.2224	EA:0.0258	HS:0.0303
2:217293235:A:AAT	AAT	0.652961	2	40586	0.107763	CHOL	217293235	A	0.405986	1.60833	Mixed	{}	intron_variant	rs1232137492
2:217336584:T:C	C	0.0019	2	2594420	0.1078	CHOL	217336584	T	0.001	1.608	Mixed	{"AA":0.0303	EA:0.2331	EU:0.34
2:217352253:G:A	A	0.002	2	2689360	0.1078	CHOL	217352253	G	0.001	1.608	Mixed	{"AA":0.031	EA:0.2312	EU:0.34
2:217233705:T:A	A	-0.1822	2	394946	0.108	CHOL	217233705	T	0.1133	-1.607	Mixed	{}	intron_variant	rs1287642234
2:217280632:G:A	A	-0.2156	2	444094	0.108	CHOL	217280632	G	0.134	-1.607	Mixed	{}	intron_variant	rs774908505
2:217314809:G:C	C	-0.3486	2	412495	0.108	CHOL	217314809	G	0.2169	-1.607	Mixed	{}	intron_variant	rs1462800104
2:217319651:G:A	A	-0.442991	2	572907	0.1082	CHOL	217319651	G	0.275654	-1.60705	Mixed	{}	intron_variant	rs1039401890
2:217311897:T:TTG	TTG	-0.190393	2	40586	0.108408	CHOL	217311897	T	0.118596	-1.60539	Mixed	{}	intron_variant	["SMARCAL1"]
2:217286933:T:C	C	-0.231216	2	737824	0.1085	CHOL	217286933	T	0.144076	-1.60482	Mixed	{"AA":0.0053	HS:0.0014}	intron_variant
2:217363092:C:A	A	0.63949	2	433882	0.1086	CHOL	217363092	C	0.398553	1.60453	Mixed	{}	5_prime_UTR_variant	["RPL37A"]
2:217248092:G:C	C	0.0027	2	2591520	0.1087	CHOL	217248092	G	0.0016	1.604	Mixed	{"AA":0.2549	EA:0.1528	EU:0.0507
2:217375140:A:G	G	-0.207609	2	1063460	0.1087	CHOL	217375140	A	0.129495	-1.60322	Mixed	{"HS":0.0029}	intron_variant	rs188710726
2:217349836:C:T	T	0.0019	2	2683040	0.1088	CHOL	217349836	C	0.001	1.604	Mixed	{"AA":0.031	EA:0.2312	EU:0.34
2:217203489:A:G	G	-0.0775	2	662866	0.109	CHOL	217203489	A	0.0483	-1.603	Mixed	{}	intron_variant	rs544408180
2:217319136:G:A	A	0.2445	2	412815	0.109	CHOL	217319136	G	0.1527	1.603	Mixed	{}	intron_variant	rs758674996
2:217311898:C:A	A	-0.5694	2	40586	0.1092	CHOL	217311898	C	0.3555	-1.602	Mixed	{}	intron_variant	["SMARCAL1"]
2:217432894:A:G	G	0.34127	2	507479	0.1094	CHOL	217432894	A	0.213163	1.60098	Mixed	{"EA":0.002	HS:0.0014}	intron_variant
2:217369859:C:A	A	-0.526659	2	322690	0.1095	CHOL	217369859	C	0.329119	-1.60021	Mixed	{"EA":0.002}	intron_variant	rs537075480
2:217363683:C:T	T	-0.571	2	40586	0.1098	CHOL	217363683	C	0.357	-1.599	Mixed	{}	non_coding_transcript_exon_variant	rs912872155
2:217428140:A:T	T	-0.1749	2	38738	0.11	CHOL	217428140	A	0.0763	-1.598	Mixed	{"AA":0.0008}	intron_variant	rs111438894
2:217242335:G:A	A	-0.354115	2	575004	0.1101	CHOL	217242335	G	0.221495	-1.59875	Mixed	{}	intergenic_variant	rs1202053761
2:217369755:A:T	T	0.0022	2	2336410	0.1101	CHOL	217369755	A	0.0011	1.598	Mixed	{"AA":0.1551	EA:0.253	EU:0.3419
2:217311806:G:A	A	0.311841	2	172103	0.110106	CHOL	217311806	G	0.195179	1.59772	Mixed	{"AA":0.00006154	EA:0.0001087	EU:0.00004403}
2:217363651:C:G	G	0.481589	2	147322	0.110199	CHOL	217363651	C	0.301502	1.5973	Mixed	{"EU":0.00004418	SA:0.00003268}	non_coding_transcript_exon_variant
2:217180508:CTT:C	C	0.0024	2	865416	0.1103	CHOL	217180508	CTT	0.007	-1.597	Mixed	{"AA":0.1127	HS:0.0072}	intron_variant
2:217297403:C:T	T	1.29574	2	2119	0.1103	CHOL	217297403	C	0.811354	1.59701	Mixed	{"EU":0.000008818}	intron_variant	rs753535790
2:217261661:C:T	T	-0.232605	2	647778	0.1105	CHOL	217261661	C	0.145812	-1.59524	Mixed	{}	non_coding_transcript_exon_variant	rs771613894
2:217346208:T:C	C	0.0021	2	2683000	0.1105	CHOL	217346208	T	0.001	1.596	Mixed	{"AA":0.8593	EA:0.8046	EU:0.668
2:217423786:C:T	T	-0.816895	2	25572	0.1107	CHOL	217423786	C	0.512078	-1.59525	Mixed	{"SA":0.0031}	intron_variant	rs564247148
2:217384744:C:G	G	0.248575	2	560280	0.1109	CHOL	217384744	C	0.15588	1.59465	Mixed	{}	intron_variant	rs1384224659
2:217186302:C:T	T	-0.1138	2	510772	0.111	CHOL	217186302	C	0.0714	-1.594	Mixed	{}	non_coding_transcript_exon_variant	rs879761091
2:217337503:TA:T	T	-0.046	2	390287	0.111	CHOL	217337503	TA	0.0289	-1.594	Mixed	{}	intron_variant	rs112225533
2:217316942:A:G	G	-0.378417	2	501571	0.1111	CHOL	217316942	A	0.237465	-1.59357	Mixed	{"EA":0.004}	intron_variant	rs367780809
2:217339042:TA:T	T	-0.738434	2	419796	0.1111	CHOL	217339042	TA	0.463474	-1.59326	Mixed	{"EA":0.001	SA:0.002}	intron_variant
2:217443320:A:G	G	0.383277	2	48339	0.1112	CHOL	217443320	A	0.24059	1.59307	Mixed	{"EU":0.001}	intron_variant	rs191267355
2:217340226:G:A	A	1.02995	2	44205	0.111302	CHOL	217340226	G	0.646804	1.59237	Mixed	{"SA":0.00006534}	intron_variant	rs1240860065
2:217258514:GA:G	G	0.689483	2	457343	0.1114	CHOL	217258514	GA	0.43327	1.59135	Mixed	{"SA":0.002}	intron_variant	rs547628293
2:217300939:A:C	C	0.481874	2	478410	0.1114	CHOL	217300939	A	0.302734	1.59174	Mixed	{"AA":0.0008	EA:0.002	SA:0.002}
2:217337385:G:A	A	0.125	2	38738	0.1116	CHOL	217337385	G	0.1003	1.591	Mixed	{}	intron_variant	rs200452473
2:217352804:A:G	G	-0.746766	2	310420	0.1117	CHOL	217352804	A	0.469376	-1.59098	Mixed	{"AA":0.0015}	non_coding_transcript_exon_variant	rs533741595
2:217335002:T:C	C	0.0019	2	2594420	0.1118	CHOL	217335002	T	0.001	1.59	Mixed	{"AA":0.1104	EA:0.2331	EU:0.341
2:217233409:C:G	G	0.0059	2	994804	0.1119	CHOL	217233409	C	0.008	-1.59	Mixed	{"AA":0.09	HS:0.0072}	intron_variant
2:217422277:G:A	A	0.2859	2	19008	0.112	CHOL	217422277	G	0.1799	1.589	Mixed	{"SA":0.002}	intron_variant	rs529246078
2:217230327:C:A	A	0.377376	2	798450	0.1121	CHOL	217230327	C	0.237465	1.58918	Mixed	{"SA":0.0031}	intron_variant	rs370083153
2:217341288:A:G	G	0.0022	2	2588410	0.1121	CHOL	217341288	A	0.001	1.589	Mixed	{"AA":0.9123	EA:0.8056	EU:0.668
2:217383841:C:T	T	0.247881	2	560280	0.1121	CHOL	217383841	C	0.15588	1.5902	Mixed	{}	intron_variant	rs1183379903
2:217179325:C:T	T	-0.558599	2	460205	0.1122	CHOL	217179325	C	0.351685	-1.58835	Mixed	{}	intron_variant	rs778943859
2:217185705:CTT:C	C	-0.216635	2	735894	0.1124	CHOL	217185705	CTT	0.136438	-1.58779	Mixed	{"AA":0.003}	intron_variant	rs549399926
2:217329299:TCTTAA:T	T	-0.402644	2	84727	0.112782	CHOL	217329299	TCTTAA	0.253905	-1.58581	Mixed	{"EU":0.000008793}	intron_variant	rs770601201
2:217386013:C:T	T	0.247186	2	560280	0.1129	CHOL	217386013	C	0.15588	1.58575	Mixed	{}	intron_variant	rs1463505880
2:217395933:C:T	T	-0.15345	2	1064600	0.113	CHOL	217395933	C	0.0968609	-1.58423	Mixed	{"EU":0.001	SA:0.0041}	intron_variant
2:217440266:A:C	C	0.1973	2	438626	0.113	CHOL	217440266	A	0.1243	1.585	Mixed	{}	intron_variant	rs187934235
2:217356668:A:G	G	-0.631158	2	312108	0.1131	CHOL	217356668	A	0.398553	-1.58362	Mixed	{"AA":0.0023}	intron_variant	rs531031331
2:217234775:G:A	A	-1.04492	2	84727	0.113171	CHOL	217234775	G	0.659633	-1.5841	Mixed	{"AA":0.0001178}	missense_variant	rs1197584038
2:217242490:C:T	T	0.104151	2	1203820	0.1132	CHOL	217242490	C	0.0656154	1.5873	Mixed	{"EU":0.003	SA:0.001}	regulatory_region_variant
2:217290196:G:A	A	-0.217677	2	355754	0.1132	CHOL	217290196	G	0.13748	-1.58333	Mixed	{"AA":0.0061	HS:0.0014}	intron_variant
2:217234984:GT:G	G	-1.2901	2	1885	0.1134	CHOL	217234984	GT	0.814943	-1.58305	Mixed	{"EU":0.000009459}	5_prime_UTR_variant	rs1352034398
2:217297401:G:A	A	-26.9118	2	9165	0.1136	CHOL	217297401	G	16.6259	-1.582	Mixed	{}	intron_variant	rs375594021
2:217258657:A:G	G	-0.220107	2	348223	0.1137	CHOL	217258657	A	0.139216	-1.58105	Mixed	{"AA":0.0121}	intron_variant	rs10194775
2:217364453:T:G	G	0.2555	2	403395	0.114	CHOL	217364453	T	0.1618	1.58	Mixed	{"EU":0.001}	non_coding_transcript_exon_variant	rs574937541
2:217374309:G:C	C	-0.0021	2	2678710	0.1141	CHOL	217374309	G	0.001	-1.58	Mixed	{"AA":0.1263	EA:0.1974	EU:0.33
2:217216807:A:G	G	-0.489512	2	507929	0.1143	CHOL	217216807	A	0.310024	-1.57895	Mixed	{}	intron_variant	rs922235878
2:217329443:A:AC	AC	-0.0642267	2	795403	0.1143	CHOL	217329443	A	0.0406191	-1.5812	Mixed	{"AA":0.0499	HS:0.0014}	intron_variant
2:217372090:C:T	T	1.24357	2	21119	0.1143	CHOL	217372090	C	0.787385	1.57937	Mixed	{"EA":0.002}	intron_variant	rs551813410
2:217364452:C:G	G	-0.0022	2	2680260	0.1145	CHOL	217364452	C	0.001	-1.578	Mixed	{"AA":0.121	EA:0.1974	EU:0.33
2:217209739:A:C	C	-0.0017	2	2688820	0.1146	CHOL	217209739	A	0.0009	-1.578	Mixed	{"AA":0.2738	EA:0.7917	EU:0.4503
2:217234414:T:C	C	0.824716	2	40586	0.114813	CHOL	217234414	T	0.522992	1.57692	Mixed	{}	intron_variant	["MARCH4"]
2:217262753:A:G	G	-0.217677	2	348223	0.1149	CHOL	217262753	A	0.138174	-1.57538	Mixed	{"AA":0.0121}	intron_variant	rs115817327
2:217354674:G:A	A	-0.291	2	9740	0.115	CHOL	217354674	G	0.1845	-1.576	Mixed	{"AA":0.0008}	intron_variant	rs531402378
2:217280244:G:T	T	-0.652449	2	121244	0.115049	CHOL	217280244	G	0.414018	-1.5759	Mixed	{"EU":0.00001815	HS:0.00002914}	splice_region_variant
2:217218783:C:A	A	-0.0381889	2	1554580	0.1153	CHOL	217218783	C	0.024302	-1.57143	Mixed	{"EU":0.0089	HS:0.0115	SA:0.0031}
2:217219650:C:G	G	-0.21976	2	500320	0.1153	CHOL	217219650	C	0.139563	-1.57463	Mixed	{"EU":0.003	HS:0.0029}	intron_variant
2:217262966:G:A	A	-0.217329	2	348223	0.1153	CHOL	217262966	G	0.138174	-1.57286	Mixed	{"AA":0.0121}	intron_variant	rs575514071
2:217389312:C:T	T	-0.536727	2	495711	0.1154	CHOL	217389312	C	0.340923	-1.57434	Mixed	{"SA":0.001}	intron_variant	rs545544985
2:217279748:C:T	T	-0.651765	2	161414	0.115429	CHOL	217279748	C	0.414018	-1.57425	Mixed	{"EU":0.00001759	HS:0.00002891}	synonymous_variant
2:217425892:C:T	T	0.26385	2	741798	0.1155	CHOL	217425892	C	0.167684	1.5735	Mixed	{"AA":0.0023	HS:0.0014}	intron_variant
2:217253611:A:G	G	-0.011	2	1482730	0.1158	CHOL	217253611	A	0.0065	-1.573	Mixed	{"EU":0.0169	HS:0.0159	SA:0.0102}
2:217368629:A:ATGGGC	ATGGGC	-0.0515	2	438205	0.1158	CHOL	217368629	A	0.0327	-1.573	Mixed	{}	intron_variant	["RPL37A"]
2:217280476:A:T	T	-0.540199	2	94835	0.1159	CHOL	217280476	A	0.343353	-1.57331	Mixed	{"SA":0.002}	intron_variant	rs558976974
2:217443501:G:C	C	-0.758223	2	409607	0.116	CHOL	217443501	G	0.482221	-1.57235	Mixed	{"SA":0.0031}	intron_variant	rs559966263
2:217363651:C:T	T	50.2391	2	3741	0.1162	CHOL	217363651	C	35.3944	1.571	Mixed	{"SA":0.00003268}	non_coding_transcript_exon_variant	rs374988985
2:217415890:G:A	A	0.304122	2	121130	0.1168	CHOL	217415890	G	0.193722	1.56989	Mixed	{"AA":0.0015}	intron_variant	rs189255616
2:217212545:TTC:T	T	-0.2086	2	14126	0.117	CHOL	217212545	TTC	0.1279	-1.567	Mixed	{}	intron_variant	["MARCH4"]
2:217207644:A:C	C	-0.0017	2	2689050	0.1173	CHOL	217207644	A	0.001	-1.566	Mixed	{"AA":0.7678	EA:0.7808	EU:0.4533
2:217300176:A:G	G	-1.16225	2	2810	0.1174	CHOL	217300176	A	0.742302	-1.56574	Mixed	{"HS":0.00002891}	missense_variant	rs766200869
2:217193537:T:G	G	-0.0017	2	2538040	0.1176	CHOL	217193537	T	0.0009	-1.565	Mixed	{"AA":0.4864	EA:0.5635	EU:0.3012
2:217328378:G:A	A	0.2873	2	15641	0.1176	CHOL	217328378	G	0.1836	1.565	Mixed	{"SA":0.001}	intron_variant	rs573522216
2:217273765:T:G	G	0.321	2	18010	0.118	CHOL	217273765	T	0.2051	1.563	Mixed	{"AA":0.0023	EA:0.001	EU:0.001
2:217311535:A:G	G	-0.1367	2	492614	0.118	CHOL	217311535	A	0.0875	-1.563	Mixed	{}	intron_variant	rs533802432
2:217376572:A:G	G	-0.3999	2	422398	0.118	CHOL	217376572	A	0.2556	-1.563	Mixed	{}	intron_variant	rs973474875
2:217308379:T:C	C	0.133314	2	897431	0.1181	CHOL	217308379	T	0.0854042	1.56098	Mixed	{"AA":0.0008	EU:0.001}	intron_variant
2:217408723:CT:C	C	-0.0022	2	1566240	0.1181	CHOL	217408723	CT	0.0013	-1.563	Mixed	{"AA":0.8472	EA:0.4216	EU:0.4304
2:217375851:C:T	T	0.002	2	2683540	0.1185	CHOL	217375851	C	0.001	1.561	Mixed	{"AA":0.0166	EA:0.2202	EU:0.337
2:217191887:G:C	C	-0.0018	2	2616920	0.119	CHOL	217191887	G	0.001	-1.559	Mixed	{"AA":0.0484	EA:0.5585	EU:0.3052
2:217202322:T:G	G	-0.1367	2	458689	0.119	CHOL	217202322	T	0.0876	-1.559	Mixed	{}	intron_variant	rs769511337
2:217285869:G:A	A	0.1984	2	402054	0.119	CHOL	217285869	G	0.1271	1.559	Mixed	{"EU":0.001}	intron_variant	rs190288627
2:217280244:G:C	C	-41.6253	2	4506	0.1193	CHOL	217280244	G	26.9735	-1.558	Mixed	{}	splice_region_variant	["SMARCAL1"]
2:217440949:C:G	G	0.0014	2	965460	0.1193	CHOL	217440949	C	0.0083	-1.558	Mixed	{"AA":0.0817	HS:0.0014}	intron_variant
2:217194791:G:A	A	-0.0017	2	2544800	0.1195	CHOL	217194791	G	0.0009	-1.557	Mixed	{"AA":0.3797	EA:0.5665	EU:0.3002
2:217216298:A:C	C	0.3069	2	484799	0.1195	CHOL	217216298	A	0.197193	1.55634	Mixed	{"EA":0.004}	intron_variant	rs369786274
2:217284751:CA:C	C	-0.0034	2	1305240	0.1195	CHOL	217284751	CA	0.0023	-1.557	Mixed	{"AA":0.3328	EA:0.0992	EU:0.0994
2:217270089:CTTTG:C	C	0.0152	2	791009	0.1196	CHOL	217270089	CTTTG	0.0128	1.556	Mixed	{"AA":0.0356	HS:0.0029}	intron_variant
2:217342396:G:A	A	0.0018	2	2689000	0.1196	CHOL	217342396	G	0.001	1.556	Mixed	{"AA":0.0303	EA:0.2321	EU:0.34
2:217303253:T:A	A	0.567408	2	122542	0.11964	CHOL	217303253	T	0.36459	1.55629	Mixed	{"EA":0.0001676	EU:0.000009238}	intron_variant
2:217260720:T:C	C	0.0503399	2	1400400	0.1197	CHOL	217260720	T	0.032287	1.55914	Mixed	{"EU":0.005}	intron_variant	rs184335216
2:217407070:A:G	G	0.0338	2	458067	0.1198	CHOL	217407070	A	0.0361	1.555	Mixed	{}	intron_variant	rs113814924
2:217255222:T:G	G	-0.06874	2	1009040	0.1199	CHOL	217255222	T	0.044438	-1.54688	Mixed	{"AA":0.0144	EA:0.002	EU:0.007
2:217216763:C:A	A	-0.002	2	2664480	0.12	CHOL	217216763	C	0.0009	-1.555	Mixed	{"AA":0.059	EA:0.5595	EU:0.3171
2:217312392:C:CA	CA	-0.0023	2	1869400	0.1202	CHOL	217312392	C	0.0011	-1.554	Mixed	{}	intron_variant	rs1487452492
2:217370566:A:T	T	0.0034	2	2038760	0.1202	CHOL	217370566	A	0.0016	1.554	Mixed	{"AA":0.0083	EA:0.001	EU:0.1074
2:217412400:G:A	A	0.593316	2	451979	0.1203	CHOL	217412400	G	0.381889	1.55364	Mixed	{}	intron_variant	rs746085282
2:217238240:C:T	T	0.505135	2	726761	0.1204	CHOL	217238240	C	0.3253	1.55283	Mixed	{"AA":0.0015	EU:0.001	HS:0.0014}
2:217225664:A:G	G	0.0128	2	1063830	0.1205	CHOL	217225664	A	0.006	1.552	Mixed	{"AA":0.1354	HS:0.0101}	intron_variant
2:217202310:G:GTT	GTT	0.0379	2	438205	0.1207	CHOL	217202310	G	0.0244	1.552	Mixed	{}	intron_variant	["MARCH4"]
2:217293467:C:T	T	-0.236541	2	172103	0.120909	CHOL	217293467	C	0.152512	-1.55096	Mixed	{"AA":0.0007382	EU:0.00003516	HS:0.0002891}
2:217363594:C:T	T	0.42287	2	117425	0.121282	CHOL	217363594	C	0.272922	1.54942	Mixed	{"AA":0.000123	EU:0.00008797}	5_prime_UTR_variant
2:217304377:G:T	T	0.197193	2	61201	0.1213	CHOL	217304377	G	0.127412	1.54768	Mixed	{}	intron_variant	["SMARCAL1"]
2:217341357:T:C	C	0.249269	2	707285	0.1214	CHOL	217341357	T	0.161088	1.54741	Mixed	{"HS":0.0043}	intron_variant	rs569855801
2:217297376:C:T	T	0.835649	2	40586	0.121496	CHOL	217297376	C	0.539642	1.54852	Mixed	{}	intron_variant	rs941215961
2:217310330:A:T	T	0.237118	2	529952	0.1215	CHOL	217310330	A	0.153103	1.54875	Mixed	{"EA":0.004}	intron_variant	rs573056186
2:217210011:A:G	G	-0.0367	2	438205	0.122	CHOL	217210011	A	0.0237	-1.547	Mixed	{"EU":0.001}	intron_variant	rs533903603
2:217342248:C:A	A	0.218	2	10856	0.122	CHOL	217342248	C	0.141	1.546	Mixed	{"AA":0.0008}	intron_variant	rs569895648
2:217295349:G:A	A	0.038536	2	1445200	0.1223	CHOL	217295349	G	0.0249964	1.54167	Mixed	{"AA":0.0008	EU:0.0179	HS:0.0058}
2:217367036:ACT:A	A	-0.0059	2	1487210	0.1224	CHOL	217367036	ACT	0.0034	-1.545	Mixed	{"AA":0.0764	EA:0.1865	EU:0.0129
2:217437395:A:G	G	-0.182959	2	888717	0.1225	CHOL	217437395	A	0.118386	-1.54545	Mixed	{}	intron_variant	rs570764895
2:217430574:A:G	G	0.51798	2	336457	0.1227	CHOL	217430574	A	0.335715	1.54292	Mixed	{"AA":0.0015}	intron_variant	rs538611512
2:217285215:C:T	T	0.342631	2	117273	0.122741	CHOL	217285215	C	0.222002	1.54337	Mixed	{"EU":0.00007032	SA:0.0001633}	synonymous_variant
2:217234552:G:T	T	0.587302	2	161414	0.122778	CHOL	217234552	G	0.38057	1.54322	Mixed	{"EU":0.00002644	HS:0.00002892}	synonymous_variant
2:217374018:G:C	C	-0.3831	2	412495	0.123	CHOL	217374018	G	0.2487	-1.542	Mixed	{}	intron_variant	rs962014405
2:217396383:T:TAC	TAC	-0.046	2	438205	0.123	CHOL	217396383	T	0.0298	-1.542	Mixed	{}	intron_variant	["RPL37A"]
2:217299885:C:T	T	0.0162	2	751693	0.1231	CHOL	217299885	C	0.028	-1.542	Mixed	{"AA":0.0091}	intron_variant	rs192040891
2:217400000:G:A	A	-0.0092	2	1030650	0.1236	CHOL	217400000	G	0.0084	-1.54	Mixed	{"AA":0.0575	EA:0.001	HS:0.0029}
2:217338709:T:C	C	-0.0053	2	1507060	0.1237	CHOL	217338709	T	0.0043	-1.54	Mixed	{"AA":0.2224	EA:0.0258	HS:0.0303
2:217285025:A:C	C	-0.590628	2	88346	0.123859	CHOL	217285025	A	0.383829	-1.53878	Mixed	{"EU":0.00001768}	missense_variant	rs767482393
2:217282085:AT:A	A	-0.0031	2	438205	0.1239	CHOL	217282085	AT	0.002	-1.539	Mixed	{}	intron_variant	["SMARCAL1"]
2:217391784:C:G	G	-0.2396	2	38738	0.1239	CHOL	217391784	C	0.1084	-1.539	Mixed	{}	intron_variant	rs1342475028
2:217222773:A:G	G	0.1876	2	398277	0.124	CHOL	217222773	A	0.1219	1.538	Mixed	{"EU":0.001}	intron_variant	rs573375264
2:217300953:A:G	G	0.562071	2	430435	0.1244	CHOL	217300953	A	0.365919	1.53605	Mixed	{"EA":0.004}	intron_variant	rs192585010
2:217305293:G:A	A	0.1812	2	38738	0.1245	CHOL	217305293	G	0.2801	1.536	Mixed	{}	intron_variant	rs889471521
2:217381764:G:A	A	0.002	2	2683540	0.1245	CHOL	217381764	G	0.001	1.536	Mixed	{"AA":0.0189	EA:0.2212	EU:0.336
2:217268121:G:T	T	-0.306553	2	566943	0.1247	CHOL	217268121	G	0.199624	-1.53565	Mixed	{}	intron_variant	rs777348049
2:217210409:C:A	A	0.2805	2	408246	0.125	CHOL	217210409	C	0.1826	1.534	Mixed	{}	intron_variant	["MARCH4"]
2:217219614:TTTTCTTTCTTTC:T	T	0.0134	2	390286	0.125	CHOL	217219614	TTTTCTTTCTTTC	0.0087	1.534	Mixed	{}	intron_variant	rs758376926
2:217366085:A:G	G	-1.06004	2	1471	0.125	CHOL	217366085	A	0.691027	-1.53401	Mixed	{"HS":0.00002917}	synonymous_variant	rs1381839862
2:217369531:C:T	T	-0.3943	2	9365	0.125	CHOL	217369531	C	0.2573	-1.534	Mixed	{"SA":0.0031}	intron_variant	rs558661224
2:217269635:TTTTTC:T	T	0.212816	2	424102	0.1253	CHOL	217269635	TTTTTC	0.138869	1.5325	Mixed	{"EA":0.001	EU:0.004}	intron_variant
2:217302116:A:G	G	0.245103	2	659947	0.1255	CHOL	217302116	A	0.160046	1.53145	Mixed	{}	intron_variant	rs750291391
2:217359393:C:T	T	-0.0041	2	2109240	0.1255	CHOL	217359393	C	0.0023	-1.532	Mixed	{"AA":0.0711	EA:0.1845	EU:0.0129
2:217283004:C:T	T	-0.392998	2	564329	0.1256	CHOL	217283004	C	0.25656	-1.5318	Mixed	{"EA":0.002}	intron_variant	rs141937516
2:217366169:T:C	C	0.877882	2	44141	0.125695	CHOL	217366169	T	0.573291	1.5313	Mixed	{}	3_prime_UTR_variant	rs1313701948
2:217282265:C:T	T	-0.342311	2	836737	0.1257	CHOL	217282265	C	0.223579	-1.53106	Mixed	{"SA":0.002}	intron_variant	rs557996917
2:217314629:C:T	T	-0.2332	2	38738	0.1257	CHOL	217314629	C	0.106	-1.531	Mixed	{}	intron_variant	rs952114037
2:217442090:T:C	C	0.0696	2	38738	0.1257	CHOL	217442090	T	0.049	1.531	Mixed	{}	intron_variant	rs902258674
2:217270867:G:A	A	0.148242	2	1053480	0.1258	CHOL	217270867	G	0.0968609	1.53047	Mixed	{"EU":0.002}	intron_variant	rs188429273
2:217377781:T:A	A	0.002	2	2683550	0.1258	CHOL	217377781	T	0.001	1.531	Mixed	{"AA":0.0166	EA:0.2202	EU:0.336
2:217195655:G:A	A	-0.0016	2	2639840	0.1259	CHOL	217195655	G	0.0009	-1.531	Mixed	{"AA":0.4463	EA:0.5665	EU:0.3002
2:217442092:C:T	T	0.0697	2	38738	0.126	CHOL	217442092	C	0.0489	1.53	Mixed	{}	intron_variant	rs997981788
2:217442171:C:T	T	-0.0051	2	1233660	0.1262	CHOL	217442171	C	0.0038	-1.529	Mixed	{"AA":0.0416	EA:0.0069	EU:0.0606
2:217309111:A:G	G	0.0021	2	2603910	0.1263	CHOL	217309111	A	0.001	1.529	Mixed	{"AA":0.9145	EA:0.7808	EU:0.6759
2:217403597:G:A	A	0.163865	2	852815	0.1263	CHOL	217403597	G	0.106929	1.53247	Mixed	{"EU":0.001}	intron_variant	rs185785431
2:217343137:C:CG	CG	0.0116825	2	33185	0.126371	CHOL	217343137	C	0.00764276	1.52857	Mixed	{}	intron_variant	["RPL37A"]
2:217386375:A:G	G	-0.2378	2	38738	0.1264	CHOL	217386375	A	0.1083	-1.528	Mixed	{}	intron_variant	rs1199627183
2:217332811:G:A	A	45.4857	2	7264	0.1265	CHOL	217332811	G	29.7633	1.528	Mixed	{"HS":0.0001742}	intron_variant	rs781453207
2:217436123:C:T	T	0.0115	2	1204650	0.1265	CHOL	217436123	C	0.0076	1.528	Mixed	{"AA":0.0696	EU:0.002	HS:0.0029
2:217260433:A:G	G	-0.0064	2	819696	0.127	CHOL	217260433	A	0.0134	1.526	Mixed	{"AA":0.0265	HS:0.0043}	intron_variant
2:217343868:C:T	T	0.2431	2	54558	0.127	CHOL	217343868	C	0.1592	1.526	Mixed	{"EA":0.001}	non_coding_transcript_exon_variant	rs547286081
2:217352602:G:C	C	0.2431	2	54558	0.127	CHOL	217352602	G	0.1592	1.526	Mixed	{"EA":0.001}	non_coding_transcript_exon_variant	rs551206484
2:217444726:G:C	C	-0.0026	2	956180	0.127	CHOL	217444726	G	0.0106	-1.526	Mixed	{"AA":0.059	HS:0.0014}	downstream_gene_variant
2:217209138:G:A	A	-0.0018	2	2628170	0.1271	CHOL	217209138	G	0.0009	-1.526	Mixed	{"AA":0.2821	EA:0.6508	EU:0.3767
2:217266607:T:C	C	-0.0319398	2	1549830	0.1276	CHOL	217266607	T	0.0208303	-1.53333	Mixed	{"EU":0.0119	HS:0.0187	SA:0.0051}
2:217337508:T:TA	TA	-0.0114307	2	33185	0.12807	CHOL	217337508	T	0.00751149	-1.52176	Mixed	{}	intron_variant	["RPL37A"]
2:217393299:G:A	A	0.171503	2	740751	0.1281	CHOL	217393299	G	0.112831	1.52	Mixed	{"AA":0.003	HS:0.0043}	intron_variant
2:217268443:A:G	G	0.1629	2	38738	0.1283	CHOL	217268443	A	0.073	1.521	Mixed	{}	intron_variant	rs1002178010
2:217366787:C:G	G	-0.004	2	2021110	0.1284	CHOL	217366787	C	0.0024	-1.52	Mixed	{"AA":0.0242	EA:0.1855	EU:0.0129
2:217211665:C:A	A	-0.655807	2	721542	0.1285	CHOL	217211665	C	0.431534	-1.51971	Mixed	{"AA":0.0023}	intron_variant	rs139254472
2:217273455:C:T	T	0.55235	2	478296	0.1285	CHOL	217273455	C	0.363489	1.51958	Mixed	{}	intron_variant	rs756436932
2:217298947:G:A	A	0.0663098	2	1246320	0.1285	CHOL	217298947	G	0.0437436	1.51587	Mixed	{"EU":0.007}	intron_variant	rs150274828
2:217394566:T:C	C	0.0340228	2	1443040	0.1285	CHOL	217394566	T	0.0225662	1.50769	Mixed	{"EU":0.0169	HS:0.0014}	intron_variant
2:217439758:T:C	C	-0.130189	2	820792	0.1285	CHOL	217439758	T	0.0854042	-1.52439	Mixed	{}	intron_variant	rs570526723
2:217386587:C:T	T	-0.50201	2	508088	0.1286	CHOL	217386587	C	0.330507	-1.51891	Mixed	{}	intron_variant	rs868696510
2:217390635:C:A	A	-0.366613	2	499297	0.1287	CHOL	217390635	C	0.241284	-1.51942	Mixed	{"SA":0.0041}	intron_variant	rs556962719
2:217183869:A:G	G	0.007	2	1491930	0.1289	CHOL	217183869	A	0.0045	1.519	Mixed	{"AA":0.0015	EU:0.0378	HS:0.0144
2:217346672:C:T	T	-0.200318	2	911433	0.1289	CHOL	217346672	C	0.131925	-1.51842	Mixed	{"AA":0.0008	SA:0.001}	intron_variant
2:217303180:G:A	A	0.925786	2	84791	0.128973	CHOL	217303180	G	0.609807	1.51816	Mixed	{"EU":0.0000264	HS:0.00002895}	missense_variant
2:217178050:T:C	C	0.314	2	408603	0.129	CHOL	217178050	T	0.2071	1.518	Mixed	{}	intron_variant	rs907729990
2:217185365:TCTTTCTTTCTTTCTTTCTTTCTTTCTTTCTTTC:T	T	0.0419	2	14126	0.1291	CHOL	217185365	TCTTTCTTTCTTTCTTTCTTTCTTTCTTTCTTTC	0.0334	1.518	Mixed	{}	intron_variant	rs1413316947
2:217363616:T:A	A	-1.13762	2	32482	0.129118	CHOL	217363616	T	0.749626	-1.51759	Mixed	{"HS":0.00002891}	non_coding_transcript_exon_variant	rs1233170245
2:217186741:T:C	C	-0.0017	2	2599970	0.1293	CHOL	217186741	T	0.001	-1.517	Mixed	{"AA":0.7693	EA:0.7857	EU:0.5199
2:217390389:G:A	A	-0.0019	2	2678920	0.1293	CHOL	217390389	G	0.0009	-1.517	Mixed	{"AA":0.5567	EA:0.4196	EU:0.4851
2:217384123:CGGAG:C	C	0.410721	2	44141	0.129435	CHOL	217384123	CGGAG	0.270863	1.51634	Mixed	{}	intron_variant	rs769739918
2:217248937:A:G	G	-0.0781136	2	1370370	0.1295	CHOL	217248937	A	0.0513814	-1.52027	Mixed	{"EU":0.0089	HS:0.0014}	downstream_gene_variant
2:217400236:C:T	T	0.386402	2	343611	0.1295	CHOL	217400236	C	0.254824	1.51635	Mixed	{"AA":0.0053}	intron_variant	rs374461539
2:217357441:G:C	C	0.954028	2	10891	0.1296	CHOL	217357441	G	0.629422	1.51572	Mixed	{"EA":0.001}	intron_variant	rs531733056
2:217388370:C:CT	CT	-0.0021	2	1448910	0.1296	CHOL	217388370	C	0.0014	-1.516	Mixed	{"AA":0.1762	EA:0.1984	EU:0.333
2:217282064:T:C	C	-0.0045	2	913008	0.1299	CHOL	217282064	T	0.0103	1.514	Mixed	{"AA":0.0431	HS:0.0043}	intron_variant
2:217271892:A:G	G	0.121	2	411438	0.13	CHOL	217271892	A	0.08	1.514	Mixed	{"HS":0.0014}	intron_variant	rs554603975
2:217378926:A:G	G	-0.1028	2	79384	0.13	CHOL	217378926	A	0.0678	-1.514	Mixed	{}	intron_variant	rs1211035256
2:217252361:G:C	C	-0.0062	2	825668	0.1303	CHOL	217252361	G	0.0135	1.513	Mixed	{"AA":0.0257	HS:0.0043}	intron_variant
2:217197114:A:AT	AT	0.0368478	2	33185	0.130326	CHOL	217197114	A	0.0243571	1.51282	Mixed	{}	intron_variant	["MARCH4"]
2:217380719:G:A	A	-0.0039	2	2109240	0.1305	CHOL	217380719	G	0.0023	-1.512	Mixed	{"AA":0.0234	EA:0.1845	EU:0.0129
2:217429969:G:A	A	-0.0018	2	2493480	0.1307	CHOL	217429969	G	0.001	-1.511	Mixed	{"AA":0.2587	EA:0.3661	EU:0.5239
2:217252801:G:A	A	-0.593663	2	453384	0.1309	CHOL	217252801	G	0.392998	-1.5106	Mixed	{"EA":0.001}	intron_variant	rs189812198
2:217318206:T:G	G	0.1111	2	497996	0.131	CHOL	217318206	T	0.0735	1.51	Mixed	{}	intron_variant	rs1042162638
2:217424916:T:C	C	0.1084	2	38738	0.131	CHOL	217424916	T	0.0489	1.51	Mixed	{}	intron_variant	rs1230045214
2:217303124:T:A	A	-0.469572	2	161414	0.131089	CHOL	217303124	T	0.311012	-1.50982	Mixed	{"EU":0.000008803	SA:0.0001964}	intron_variant
2:217375959:T:TA	TA	0.0917061	2	33185	0.13126	CHOL	217375959	T	0.0607666	1.50915	Mixed	{}	intron_variant	["RPL37A"]
2:217225251:T:TAC	TAC	-0.002	2	1765840	0.1314	CHOL	217225251	T	0.0013	-1.509	Mixed	{"AA":0.3132	EA:0.5417	EU:0.3042
2:217408796:G:A	A	-0.688094	2	420361	0.1314	CHOL	217408796	G	0.456184	-1.50837	Mixed	{"AA":0.003}	intron_variant	rs576167534
2:217363634:A:G	G	-0.473125	2	147322	0.131421	CHOL	217363634	A	0.313636	-1.50852	Mixed	{"EU":0.00009705}	non_coding_transcript_exon_variant	rs375823261
2:217201440:G:A	A	-0.0235	2	1209370	0.1315	CHOL	217201440	G	0.0189	-1.508	Mixed	{"EU":0.001	SA:0.001}	intron_variant
2:217207179:C:T	T	-0.408621	2	335539	0.1315	CHOL	217207179	C	0.271141	-1.50704	Mixed	{"AA":0.0023}	intron_variant	rs559026112
2:217403411:C:A	A	-0.239896	2	907279	0.1315	CHOL	217403411	C	0.159005	-1.50873	Mixed	{"EU":0.002}	intron_variant	rs180841065
2:217305037:C:T	T	0.002	2	2570060	0.1316	CHOL	217305037	C	0.001	1.508	Mixed	{"AA":0.8578	EA:0.747	EU:0.675
2:217315721:G:A	A	1.52733	2	1574	0.1317	CHOL	217315721	G	1.01321	1.50742	Mixed	{"AA":0.00006155}	synonymous_variant	rs369431487
2:217361126:A:C	C	0.0319398	2	1491590	0.1317	CHOL	217361126	A	0.0211775	1.5082	Mixed	{"EU":0.0149	HS:0.0101	SA:0.002}
2:217298595:A:G	G	0.002	2	2585710	0.1318	CHOL	217298595	A	0.001	1.507	Mixed	{"AA":0.8896	EA:0.7798	EU:0.6759
2:217369186:A:G	G	0.002	2	2625390	0.1318	CHOL	217369186	A	0.001	1.507	Mixed	{"AA":0.0166	EA:0.2202	EU:0.336
2:217364763:A:G	G	-0.825088	2	120828	0.131874	CHOL	217364763	A	0.547593	-1.50675	Mixed	{"EU":0.000008796	HS:0.00005784}	non_coding_transcript_exon_variant
2:217384706:A:C	C	0.394734	2	634170	0.1319	CHOL	217384706	A	0.262115	1.50596	Mixed	{"EU":0.001}	intron_variant	rs539088510
2:217445944:C:G	G	-0.2338	2	24032	0.132	CHOL	217445944	C	0.1552	-1.506	Mixed	{"AA":0.0008}	downstream_gene_variant	rs189638965
2:217232038:CCCT:C	C	0.1496	2	14126	0.1322	CHOL	217232038	CCCT	0.0934	1.505	Mixed	{}	intron_variant	rs1313868992
2:217409220:C:T	T	-0.62352	2	466430	0.1328	CHOL	217409220	C	0.41487	-1.50293	Mixed	{"HS":0.0014}	intron_variant	rs187299267
2:217432144:C:A	A	-0.0345	2	841648	0.1328	CHOL	217432144	C	0.0096	-1.503	Mixed	{"AA":0.0507	HS:0.0072}	intron_variant
2:217306860:C:T	T	-0.0156	2	1031350	0.133	CHOL	217306860	C	0.0087	-1.502	Mixed	{"AA":0.0726	HS:0.0101}	intron_variant
2:217445346:CCCTTT:C	C	-0.0075	2	790615	0.1334	CHOL	217445346	CCCTTT	0.0128	-1.501	Mixed	{"AA":0.053	HS:0.0014}	downstream_gene_variant
2:217364657:G:C	C	0.602697	2	84791	0.133487	CHOL	217364657	G	0.401666	1.50049	Mixed	{"EU":0.000008792}	non_coding_transcript_exon_variant	rs1382394962
2:217292574:CAT:C	C	-0.178446	2	618201	0.1336	CHOL	217292574	CAT	0.118733	-1.50292	Mixed	{"EU":0.002	SA:0.0031}	intron_variant
2:217311828:A:G	G	60.57	2	1471	0.1338	CHOL	217311828	A	40.4	1.499	Mixed	{}	missense_variant	rs1295845492
2:217357150:C:T	T	-0.1839	2	406513	0.134	CHOL	217357150	C	0.1227	-1.499	Mixed	{"EU":0.001}	intron_variant	rs191746112
2:217234582:G:A	A	1.13644	2	1767	0.1342	CHOL	217234582	G	0.758711	1.49786	Mixed	{"SA":0.00006533}	synonymous_variant	rs553322627
2:217366128:A:G	G	0.716713	2	161414	0.134478	CHOL	217366128	A	0.478869	1.49668	Mixed	{"EU":0.00004401}	3_prime_UTR_variant	rs771228983
2:217225949:TAAA:T	T	-0.1696	2	14126	0.1346	CHOL	217225949	TAAA	0.1182	-1.496	Mixed	{}	intron_variant	["MARCH4"]
2:217225953:G:GTC	GTC	-0.1696	2	14126	0.1346	CHOL	217225953	G	0.1182	-1.496	Mixed	{}	intron_variant	["MARCH4"]
2:217443695:AG:A	A	0.329813	2	466870	0.1346	CHOL	217443695	AG	0.220454	1.49606	Mixed	{"EA":0.003808}	3_prime_UTR_variant	rs577288470
2:217297573:G:A	A	54.0026	2	6428	0.1347	CHOL	217297573	G	41.0504	1.496	Mixed	{"EU":0.0000176}	synonymous_variant	rs145525014
2:217297573:G:T	T	54.0026	2	6428	0.1347	CHOL	217297573	G	41.0504	1.496	Mixed	{"HS":0.00002891}	synonymous_variant	rs145525014
2:217214905:A:G	G	-0.1821	2	394270	0.135	CHOL	217214905	A	0.1218	-1.495	Mixed	{"EA":0.001}	intron_variant	rs528807907
2:217225959:T:TC	TC	-0.0114	2	43613	0.135	CHOL	217225959	T	0.0123	-1.495	Mixed	{}	intron_variant	rs756516642
2:217311598:G:T	T	0.0978	2	393121	0.135	CHOL	217311598	G	0.0655	1.495	Mixed	{"EU":0.001}	intron_variant	rs549763812
2:217350790:G:T	T	-0.1859	2	406247	0.135	CHOL	217350790	G	0.1243	-1.495	Mixed	{}	intron_variant	["RPL37A"]
2:217371173:A:G	G	-0.1258	2	408603	0.135	CHOL	217371173	A	0.0842	-1.495	Mixed	{"EU":0.001}	intron_variant	rs562069151
2:217274188:T:C	C	0.404108	2	478528	0.1353	CHOL	217274188	T	0.270447	1.49422	Mixed	{}	intron_variant	rs746948878
2:217394344:T:A	A	0.0149	2	1098610	0.1353	CHOL	217394344	T	0.0105	1.494	Mixed	{"AA":0.0174	EA:0.006	EU:0.0119
2:217400280:G:A	A	-0.0091	2	1030650	0.1354	CHOL	217400280	G	0.0084	-1.493	Mixed	{"AA":0.0582	EA:0.001	HS:0.0029}
2:217437927:T:C	C	-0.0538116	2	1249510	0.1355	CHOL	217437927	T	0.0361058	-1.49038	Mixed	{"EU":0.003	HS:0.0058	SA:0.001}
2:217405432:C:A	A	0.1109	2	560812	0.136	CHOL	217405432	C	0.0744	1.491	Mixed	{}	intron_variant	rs752829062
2:217413578:T:C	C	-0.312	2	398277	0.136	CHOL	217413578	T	0.2091	-1.491	Mixed	{"SA":0.001}	intron_variant	rs575412380
2:217442118:TTC:T	T	0.0378	2	390286	0.136	CHOL	217442118	TTC	0.0254	1.491	Mixed	{}	intron_variant	rs146121154
2:217224106:C:T	T	0.382236	2	338124	0.1363	CHOL	217224106	C	0.25656	1.48985	Mixed	{"AA":0.0038}	intron_variant	rs138689589
2:217406563:A:C	C	-0.231563	2	343132	0.1364	CHOL	217406563	A	0.155533	-1.48884	Mixed	{"AA":0.0015}	intron_variant	rs532994516
2:217300081:A:G	G	1.04808	2	32482	0.13656	CHOL	217300081	A	0.704014	1.48872	Mixed	{"SA":0.00006533}	synonymous_variant	rs779619746
2:217329382:A:T	T	0.275281	2	139621	0.136727	CHOL	217329382	A	0.18499	1.48809	Mixed	{"EU":0.00001758}	synonymous_variant	rs947619356
2:217329381:C:T	T	0.275268	2	139621	0.136746	CHOL	217329381	C	0.18499	1.48801	Mixed	{"EU":0.00001759}	missense_variant	rs915972439
2:217217737:A:C	C	0.12151	2	506843	0.1368	CHOL	217217737	A	0.0815853	1.48936	Mixed	{"EA":0.006}	intron_variant	rs79323521
2:217247297:T:C	C	-0.183654	2	347265	0.1369	CHOL	217247297	T	0.123593	-1.48595	Mixed	{"AA":0.0045	HS:0.0014}	downstream_gene_variant
2:217233198:C:A	A	0.1896	2	448090	0.137	CHOL	217233198	C	0.1276	1.487	Mixed	{}	intron_variant	rs773354916
2:217324740:C:T	T	0.2305	2	410161	0.137	CHOL	217324740	C	0.1549	1.487	Mixed	{"EU":0.001}	intron_variant	rs562854464
2:217444915:C:A	A	0.0257	2	702045	0.137	CHOL	217444915	C	0.0133	1.487	Mixed	{"EA":0.006}	downstream_gene_variant	rs76528345
2:217213764:C:G	G	-0.0016	2	2688890	0.1371	CHOL	217213764	C	0.001	-1.487	Mixed	{"AA":0.2163	EA:0.7966	EU:0.4423
2:217393003:C:T	T	0.260726	2	952528	0.1374	CHOL	217393003	C	0.175322	1.48713	Mixed	{"EU":0.001	HS:0.0014}	intron_variant
2:217372763:TAGAG:T	T	-0.168378	2	519524	0.1378	CHOL	217372763	TAGAG	0.113525	-1.48318	Mixed	{"EU":0.001	HS:0.0029}	intron_variant
2:217201018:G:T	T	-0.0045	2	1017160	0.1379	CHOL	217201018	G	0.0102	-1.484	Mixed	{"EA":0.0139	HS:0.0115	SA:0.002}
2:217298883:C:T	T	-0.1967	2	410944	0.138	CHOL	217298883	C	0.1327	-1.483	Mixed	{"HS":0.0014}	intron_variant	rs531293967
2:217439121:G:A	A	0.0507	2	459632	0.138	CHOL	217439121	G	0.0342	1.483	Mixed	{"HS":0.0014}	intron_variant	rs552680047
2:217342903:T:C	C	-0.260779	2	172103	0.138153	CHOL	217342903	T	0.175881	-1.48271	Mixed	{"AA":0.00006166	EU:0.0001143	HS:0.00002891
2:217229209:T:C	C	0.56346	2	484281	0.1384	CHOL	217229209	T	0.380153	1.48219	Mixed	{}	intron_variant	rs918640041
2:217389537:C:T	T	-0.0111	2	1043260	0.1384	CHOL	217389537	C	0.0084	-1.482	Mixed	{"AA":0.0522	EA:0.001	HS:0.0029}
2:217215804:C:A	A	0.0049	2	889548	0.1386	CHOL	217215804	C	0.0083	1.481	Mixed	{"AA":0.0643	HS:0.0058}	intron_variant
2:217345907:ATATTTATT:A	A	-0.0049	2	984292	0.1386	CHOL	217345907	ATATTTATT	0.0041	-1.481	Mixed	{"AA":0.1505	EA:0.1736	EU:0.0109
2:217308721:T:G	G	-0.29579	2	516014	0.1387	CHOL	217308721	T	0.199624	-1.48174	Mixed	{}	intron_variant	rs764486504
2:217352839:C:T	T	-0.3835	2	9365	0.139	CHOL	217352839	C	0.259	-1.48	Mixed	{"SA":0.0031}	splice_donor_variant	rs548728581
2:217370239:T:C	C	-0.002	2	2482230	0.139	CHOL	217370239	T	0.001	-1.479	Mixed	{"AA":0.1785	EA:0.1974	EU:0.33
2:217380042:A:G	G	0.1369	2	445686	0.139	CHOL	217380042	A	0.0926	1.48	Mixed	{}	intron_variant	rs749600808
2:217380172:C:G	G	0.398553	2	491294	0.1393	CHOL	217380172	C	0.269405	1.47938	Mixed	{"EA":0.005}	intron_variant	rs569931991
2:217413323:C:A	A	-0.006	2	837402	0.1397	CHOL	217413323	C	0.0363	1.477	Mixed	{"AA":0.0053	EU:0.001	HS:0.0014}
2:217326395:C:A	A	0.002	2	2591830	0.14	CHOL	217326395	C	0.001	1.476	Mixed	{"AA":0.879	EA:0.8075	EU:0.671
2:217177239:T:C	C	0.423202	2	563184	0.1403	CHOL	217177239	T	0.286764	1.47579	Mixed	{}	intron_variant	rs765776582
2:217339950:C:T	T	0.571318	2	76687	0.140416	CHOL	217339950	C	0.387532	1.47425	Mixed	{"EA":0.00005444	EU:0.000009014	SA:0.00003271}
2:217197876:A:G	G	-0.0016	2	2544860	0.1405	CHOL	217197876	A	0.0009	-1.474	Mixed	{"AA":0.4894	EA:0.5675	EU:0.3032
2:217364591:T:TCTTA	TCTTA	-0.550885	2	84727	0.140573	CHOL	217364591	T	0.373822	-1.47366	Mixed	{"EU":0.00002991}	splice_donor_variant	rs755382350
2:217317765:A:G	G	0.0026	2	2265970	0.1406	CHOL	217317765	A	0.0015	1.474	Mixed	{"AA":0.0575	EA:0.0079	EU:0.1054
2:217360497:G:T	T	-0.0039	2	2109240	0.1406	CHOL	217360497	G	0.0022	-1.473	Mixed	{"AA":0.0234	EA:0.1845	EU:0.0129
2:217242228:G:A	A	-0.0623	2	38738	0.1408	CHOL	217242228	G	0.0798	-1.473	Mixed	{}	intergenic_variant	rs1266105024
2:217261306:G:A	A	-0.2885	2	343151	0.141	CHOL	217261306	G	0.195805	-1.4734	Mixed	{"AA":0.0038}	intron_variant	rs563496711
2:217393014:AAT:A	A	0.1816	2	27798	0.141	CHOL	217393014	AAT	0.1233	1.472	Mixed	{}	intron_variant	rs769370051
2:217368369:G:A	A	-0.0039	2	2109240	0.1411	CHOL	217368369	G	0.0022	-1.472	Mixed	{"AA":0.0234	EA:0.1865	EU:0.0129
2:217375881:A:G	G	-0.0038	2	2109240	0.1411	CHOL	217375881	A	0.0022	-1.472	Mixed	{"AA":0.0242	EA:0.1855	EU:0.0129
2:217405875:A:C	C	0.162476	2	263341	0.1412	CHOL	217405875	A	0.110401	1.4717	Mixed	{}	intron_variant	rs904032254
2:217279938:A:C	C	-0.391596	2	128932	0.141276	CHOL	217279938	A	0.266202	-1.47105	Mixed	{"AA":0.00006152}	missense_variant	rs778801075
2:217371610:C:T	T	0.0647	2	38738	0.1413	CHOL	217371610	C	0.0295	1.471	Mixed	{}	intron_variant	rs1436062253
2:217203920:A:G	G	-0.0016	2	2628220	0.1415	CHOL	217203920	A	0.001	-1.47	Mixed	{"AA":0.764	EA:0.7768	EU:0.4563
2:217341968:G:A	A	-0.0164	2	797274	0.1417	CHOL	217341968	G	0.0126	-1.47	Mixed	{"AA":0.03512	EU:0.00005966	HS:0.002052}
2:217242229:A:G	G	-0.0622	2	38738	0.142	CHOL	217242229	A	0.0797	-1.468	Mixed	{}	intergenic_variant	rs1420185562
2:217368018:T:A	A	0.1202	2	43225	0.142	CHOL	217368018	T	0.0818	1.468	Mixed	{}	3_prime_UTR_variant	["RPL37A"]
2:217375883:T:C	C	-0.1861	2	27798	0.142	CHOL	217375883	T	0.1268	-1.468	Mixed	{}	intron_variant	rs1037525186
2:217376553:G:C	C	-0.0835	2	73478	0.142	CHOL	217376553	G	0.0568	-1.468	Mixed	{}	intron_variant	rs963109728
2:217411118:G:A	A	-0.37	2	403445	0.142	CHOL	217411118	G	0.2518	-1.468	Mixed	{"AA":0.0008}	intron_variant	rs530414429
2:217314878:T:C	C	0.0026	2	2268890	0.1422	CHOL	217314878	T	0.0015	1.468	Mixed	{"AA":0.0575	EA:0.0079	EU:0.1044
2:217442035:CTCTT:C	C	-0.0565	2	14126	0.1422	CHOL	217442035	CTCTT	0.0361	-1.468	Mixed	{}	intron_variant	rs201938670
2:217199584:A:G	G	-0.0017	2	2585610	0.1423	CHOL	217199584	A	0.0009	-1.467	Mixed	{"AA":0.4894	EA:0.5685	EU:0.3022
2:217417236:G:A	A	0.198929	2	534400	0.1423	CHOL	217417236	G	0.135744	1.46547	Mixed	{"EA":0.005}	intron_variant	rs185212339
2:217315258:G:A	A	0.139216	2	964789	0.1425	CHOL	217315258	G	0.095125	1.4635	Mixed	{}	intron_variant	rs547070142
2:217342965:C:T	T	-0.464822	2	161414	0.142537	CHOL	217342965	C	0.31698	-1.46641	Mixed	{"AA":0.0001846	EU:0.00001759	SA:0.00006533}
2:217334894:AG:A	A	0.0129	2	438205	0.1427	CHOL	217334894	AG	0.0088	1.466	Mixed	{}	intron_variant	rs765499498
2:217329119:C:G	G	-0.555475	2	462410	0.1428	CHOL	217329119	C	0.379111	-1.4652	Mixed	{"EA":0.001}	intron_variant	rs139645829
2:217303169:T:C	C	-0.750593	2	128932	0.142868	CHOL	217303169	T	0.512284	-1.46519	Mixed	{"EU":0.00002639}	synonymous_variant	rs771885613
2:217445456:A:G	G	-0.1393	2	398277	0.143	CHOL	217445456	A	0.0951	-1.465	Mixed	{"SA":0.001}	downstream_gene_variant	rs570355715
2:217360939:TG:T	T	-0.0367	2	14126	0.1439	CHOL	217360939	TG	0.0607	-1.461	Mixed	{}	intron_variant	rs201373180
2:217282945:A:G	G	-0.1359	2	416594	0.144	CHOL	217282945	A	0.0929	-1.461	Mixed	{}	intron_variant	rs776559171
2:217303464:C:T	T	-0.0192	2	792332	0.144	CHOL	217303464	C	0.0123	-1.461	Mixed	{"AA":0.0416	HS:0.0014}	intron_variant
2:217391914:T:C	C	0.0761	2	38738	0.1441	CHOL	217391914	T	0.0349	1.461	Mixed	{}	intron_variant	rs57384371
2:217293368:G:A	A	-63.24	2	2810	0.1442	CHOL	217293368	G	43.3	-1.46	Mixed	{"EU":0.00000879	HS:0.00002891}	synonymous_variant
2:217378858:A:G	G	-0.0038	2	2109240	0.1445	CHOL	217378858	A	0.0022	-1.459	Mixed	{"AA":0.0234	EA:0.1855	EU:0.0129
2:217363630:C:G	G	-0.957576	2	114002	0.144582	CHOL	217363630	C	0.65635	-1.45894	Mixed	{"AA":0.000123}	non_coding_transcript_exon_variant	rs752605264
2:217442212:TCTCTC:T	T	0.0168	2	14126	0.1446	CHOL	217442212	TCTCTC	0.0333	1.459	Mixed	{}	intron_variant	rs746417522
2:217306600:G:C	C	0.474236	2	459906	0.1447	CHOL	217306600	G	0.3253	1.45784	Mixed	{"SA":0.002}	intron_variant	rs539264945
2:217328107:G:A	A	-0.221843	2	345172	0.1447	CHOL	217328107	G	0.152061	-1.4589	Mixed	{"AA":0.0015}	intron_variant	rs577400014
2:217409184:C:T	T	0.21976	2	673625	0.1447	CHOL	217409184	C	0.150672	1.45853	Mixed	{}	intron_variant	rs774831105
2:217255514:A:T	T	-0.224967	2	345172	0.145	CHOL	217255514	A	0.154144	-1.45946	Mixed	{"AA":0.0015}	intron_variant	rs571100780
2:217339345:G:A	A	0.2152	2	442166	0.145	CHOL	217339345	G	0.1477	1.457	Mixed	{}	intron_variant	rs747612947
2:217395300:T:C	C	0.0067	2	901453	0.1451	CHOL	217395300	T	0.0127	-1.457	Mixed	{"AA":0.0386	HS:0.0014}	intron_variant
2:217272101:A:G	G	0.0008	2	1382680	0.1455	CHOL	217272101	A	0.0072	-1.456	Mixed	{"AA":0.0008	EA:0.0248	HS:0.0836
2:217315102:A:G	G	0.0027	2	2267240	0.1455	CHOL	217315102	A	0.0015	1.456	Mixed	{"AA":0.0575	EA:0.0079	EU:0.1044
2:217387977:A:G	G	-0.0038	2	2109240	0.1457	CHOL	217387977	A	0.0023	-1.455	Mixed	{"AA":0.0234	EA:0.1855	EU:0.0129
2:217348737:A:G	G	-0.3156	2	394946	0.146	CHOL	217348737	A	0.2171	-1.454	Mixed	{}	intron_variant	["RPL37A"]
2:217378578:C:T	T	-0.0037	2	2103230	0.146	CHOL	217378578	C	0.0022	-1.454	Mixed	{"AA":0.0234	EA:0.1855	EU:0.0129
2:217387665:A:G	G	-0.2753	2	391900	0.146	CHOL	217387665	A	0.1892	-1.454	Mixed	{}	intron_variant	rs561990691
2:217290906:A:G	G	-0.175669	2	345861	0.1461	CHOL	217290906	A	0.120816	-1.45402	Mixed	{"AA":0.0061}	intron_variant	rs573663375
2:217265237:A:G	G	-0.0302039	2	1551600	0.1463	CHOL	217265237	A	0.0208303	-1.45	Mixed	{"EU":0.0119	HS:0.0187	SA:0.0051}
2:217200356:C:CA	CA	0.106929	2	820785	0.1464	CHOL	217200356	C	0.0736004	1.45283	Mixed	{"EA":0.003}	intron_variant	rs532510930
2:217339714:A:C	C	0.0003	2	942778	0.1464	CHOL	217339714	A	0.0124	-1.452	Mixed	{"AA":0.0318}	intron_variant	rs142801547
2:217197291:A:G	G	-0.0017	2	2544860	0.1469	CHOL	217197291	A	0.0009	-1.451	Mixed	{"AA":0.056	EA:0.5675	EU:0.2992
2:217234417:G:T	T	0.656267	2	21802	0.146965	CHOL	217234417	G	0.452493	1.45033	Mixed	{"EA":0.0003622	HS:0.00008507}	intron_variant
2:217440408:A:G	G	0.2482	2	72278	0.147	CHOL	217440408	A	0.1712	1.45	Mixed	{"AA":0.0015}	intron_variant	rs528616357
2:217426727:G:T	T	-0.273224	2	455652	0.1471	CHOL	217426727	G	0.188514	-1.44936	Mixed	{"SA":0.0092}	intron_variant	rs529390492
2:217339114:T:C	C	0.0149	2	819027	0.1472	CHOL	217339114	T	0.015	1.449	Mixed	{"AA":0.0204	EU:0.001}	intron_variant
2:217393096:A:G	G	-0.236077	2	632291	0.1473	CHOL	217393096	A	0.162823	-1.44989	Mixed	{}	intron_variant	rs540935757
2:217324727:C:A	A	-0.220454	2	345172	0.1475	CHOL	217324727	C	0.152061	-1.44977	Mixed	{"AA":0.0015}	intron_variant	rs544221069
2:217438160:A:G	G	0.120469	2	1214620	0.1476	CHOL	217438160	A	0.0833212	1.44583	Mixed	{"EU":0.004	SA:0.002}	intron_variant
2:217204949:T:G	G	-0.0016	2	2679160	0.1479	CHOL	217204949	T	0.001	-1.447	Mixed	{"AA":0.6952	EA:0.7827	EU:0.4563
2:217363994:C:T	T	0.985221	2	95480	0.148208	CHOL	217363994	C	0.681393	1.44589	Mixed	{"EU":0.000008827}	missense_variant	rs753516984
2:217275407:G:T	T	0.342658	2	620536	0.1484	CHOL	217275407	G	0.237118	1.4451	Mixed	{"EU":0.001}	intron_variant	rs547049194
2:217196956:A:G	G	-0.219982	2	33185	0.148754	CHOL	217196956	A	0.152348	-1.44395	Mixed	{"HS":0.0043}	intron_variant	rs573737349
2:217222361:G:A	A	0.656502	2	447494	0.1489	CHOL	217222361	G	0.454795	1.44351	Mixed	{"EA":0.001}	intron_variant	rs566643947
2:217222959:A:G	G	0.656502	2	447494	0.1489	CHOL	217222959	A	0.454795	1.44351	Mixed	{"EA":0.001}	intron_variant	rs562321133
2:217221745:C:A	A	0.1276	2	38738	0.149	CHOL	217221745	C	0.06	1.443	Mixed	{}	intron_variant	rs1479825760
2:217327095:G:A	A	0.1875	2	83265	0.149	CHOL	217327095	G	0.1298	1.443	Mixed	{"AA":0.0015}	intron_variant	rs555083413
2:217331723:A:G	G	0.1528	2	60791	0.149	CHOL	217331723	A	0.1059	1.443	Mixed	{"EA":0.001}	intron_variant	rs528038799
2:217298704:GTTC:G	G	0.0205	2	786240	0.1494	CHOL	217298704	GTTC	0.0159	1.442	Mixed	{"AA":0.025	HS:0.0014}	intron_variant
2:217219616:T:C	C	0.365572	2	734090	0.1495	CHOL	217219616	T	0.253435	1.44247	Mixed	{"AA":0.003}	intron_variant	rs146834507
2:217262616:A:C	C	0.235035	2	690297	0.1496	CHOL	217262616	A	0.163171	1.44043	Mixed	{"EU":0.002	HS:0.0014}	intron_variant
2:217298627:T:A	A	0.0819325	2	580621	0.15	CHOL	217298627	T	0.0569361	1.43902	Mixed	{"EA":0.0278}	intron_variant	rs141383970
2:217369795:T:C	C	-0.0039	2	2109250	0.1501	CHOL	217369795	T	0.0022	-1.439	Mixed	{"AA":0.0189	EA:0.1885	EU:0.0129
2:217255844:TCTC:T	T	0.110401	2	525654	0.1506	CHOL	217255844	TCTC	0.0767249	1.43891	Mixed	{"EA":0.0089}	intron_variant	rs376588964
2:217270137:T:G	G	-0.179488	2	347758	0.1507	CHOL	217270137	T	0.124982	-1.43611	Mixed	{"AA":0.0038	HS:0.0014}	intron_variant
2:217362068:A:G	G	0.144771	2	351029	0.1507	CHOL	217362068	A	0.10068	1.43793	Mixed	{"AA":0.0106}	intron_variant	rs111366788
2:217336816:G:A	A	0.201012	2	438381	0.1508	CHOL	217336816	G	0.13991	1.43672	Mixed	{"SA":0.0102}	intron_variant	rs568637369
2:217268429:GAGA:G	G	-0.0302	2	14126	0.1511	CHOL	217268429	GAGA	0.0195	-1.436	Mixed	{}	intron_variant	["SMARCAL1"]
2:217225598:GGTCTCAAATTCCAGGGCTC:G	G	0.0105	2	892488	0.1514	CHOL	217225598	GGTCTCAAATTCCAGGGCTC	0.0065	1.435	Mixed	{"AA":0.1596	HS:0.013}	intron_variant
2:217230591:C:T	T	0.653377	2	447494	0.1515	CHOL	217230591	C	0.455836	1.43336	Mixed	{"EA":0.001}	intron_variant	rs577702561
2:217378716:A:G	G	-0.0037	2	2109240	0.1516	CHOL	217378716	A	0.0022	-1.434	Mixed	{"AA":0.0234	EA:0.1855	EU:0.0129
2:217354601:A:T	T	0.104846	2	358884	0.1517	CHOL	217354601	A	0.072906	1.4381	Mixed	{"AA":0.0151}	intron_variant	rs113968607
2:217220137:G:A	A	0.419383	2	491561	0.1518	CHOL	217220137	G	0.292666	1.43298	Mixed	{}	intron_variant	rs935384211
2:217394212:A:AT	AT	0.0275155	2	33185	0.151949	CHOL	217394212	A	0.0192056	1.43268	Mixed	{}	intron_variant	["RPL37A"]
2:217433332:C:T	T	-0.0115	2	959700	0.152	CHOL	217433332	C	0.0175	1.433	Mixed	{"AA":0.0234	EU:0.001}	intron_variant
2:217442145:C:T	T	-0.0263	2	38738	0.1522	CHOL	217442145	C	0.0697	-1.432	Mixed	{}	intron_variant	rs140228920
2:217347457:G:A	A	0.685802	2	84791	0.152229	CHOL	217347457	G	0.479012	1.4317	Mixed	{"EU":0.000008814}	splice_region_variant	rs1468010888
2:217205294:C:G	G	-0.1216	2	38738	0.1525	CHOL	217205294	C	0.059	-1.431	Mixed	{}	intron_variant	rs544078519
2:217268212:GA:G	G	-0.0028	2	438205	0.1526	CHOL	217268212	GA	0.002	-1.43	Mixed	{}	intron_variant	["SMARCAL1"]
2:217304772:G:GAA	GAA	-0.0021	2	813974	0.1526	CHOL	217304772	G	0.002	-1.431	Mixed	{}	intron_variant	rs1336590693
2:217208967:G:C	C	0.1179	2	38738	0.1527	CHOL	217208967	G	0.056	1.43	Mixed	{}	intron_variant	["MARCH4"]
2:217315749:G:A	A	-1.42957	2	1974	0.1527	CHOL	217315749	G	0.999707	-1.42999	Mixed	{}	missense_variant	rs145685056
2:217225481:T:C	C	0.21	2	10856	0.153	CHOL	217225481	T	0.1469	1.429	Mixed	{"AA":0.0008}	intron_variant	rs553762179
2:217275432:TTAGTAA:T	T	0.3006	2	458689	0.153	CHOL	217275432	TTAGTAA	0.2106	1.429	Mixed	{}	intron_variant	rs759848878
2:217323604:G:A	A	0.100333	2	899978	0.1531	CHOL	217323604	G	0.0704758	1.42365	Mixed	{"EU":0.002	HS:0.0014}	intron_variant
2:217342790:T:C	C	0.557905	2	400462	0.1531	CHOL	217342790	T	0.390568	1.42844	Mixed	{"HS":0.0014}	intron_variant	rs528345120
2:217268998:A:C	C	-0.271141	2	342035	0.1532	CHOL	217268998	A	0.189903	-1.42779	Mixed	{"AA":0.0045}	intron_variant	rs540549533
2:217185358:C:T	T	0.114	2	14126	0.1533	CHOL	217185358	C	0.0738	1.428	Mixed	{}	intron_variant	["MARCH4"]
2:217415715:T:C	C	-0.603731	2	451987	0.1533	CHOL	217415715	T	0.422508	-1.42892	Mixed	{"EA":0.001}	intron_variant	rs566762287
2:217242223:G:A	A	0.0659	2	14126	0.1534	CHOL	217242223	G	0.0847	1.428	Mixed	{}	intergenic_variant	["MARCH4"]
2:217310790:G:A	A	-0.0739476	2	1204660	0.1534	CHOL	217310790	G	0.0517286	-1.42953	Mixed	{"EU":0.004	HS:0.0072}	intron_variant
2:217234390:C:T	T	-0.298915	2	478139	0.1536	CHOL	217234390	C	0.209344	-1.42786	Mixed	{}	intron_variant	rs754123851
2:217200722:T:C	C	-0.0015	2	2594450	0.1538	CHOL	217200722	T	0.001	-1.426	Mixed	{"AA":0.7648	EA:0.7808	EU:0.4235
2:217238712:ATTTG:A	A	0.2715	2	14126	0.1538	CHOL	217238712	ATTTG	0.1822	1.426	Mixed	{}	upstream_gene_variant	rs898319486
2:217306032:A:G	G	0.399247	2	326428	0.1538	CHOL	217306032	A	0.27982	1.4268	Mixed	{"EA":0.004}	intron_variant	rs373554199
2:217210409:C:T	T	0.1245	2	107182	0.154	CHOL	217210409	C	0.0874	1.426	Mixed	{}	intron_variant	rs181013150
2:217284598:C:T	T	-0.0574	2	474791	0.154	CHOL	217284598	C	0.0403	-1.426	Mixed	{"EA":0.001	HS:0.0014}	intron_variant
2:217402128:G:A	A	-0.0156	2	995679	0.154	CHOL	217402128	G	0.0089	-1.426	Mixed	{"AA":0.0484	HS:0.0029}	intron_variant
2:217330200:G:T	T	-0.1219	2	14126	0.1542	CHOL	217330200	G	0.2101	-1.425	Mixed	{}	intron_variant	["RPL37A"]
2:217258608:C:T	T	0.273918	2	776887	0.1543	CHOL	217258608	C	0.192333	1.42419	Mixed	{"HS":0.0086}	intron_variant	rs190920849
2:217188890:T:C	C	0.389874	2	718917	0.1545	CHOL	217188890	T	0.273918	1.42332	Mixed	{"AA":0.0023}	intron_variant	rs543935514
2:217372763:T:TAGAG	TAGAG	0.0365	2	438205	0.1549	CHOL	217372763	T	0.0257	1.423	Mixed	{}	intron_variant	["RPL37A"]
2:217206397:G:C	C	0.0701	2	776529	0.155	CHOL	217206397	G	0.0492	1.422	Mixed	{}	intron_variant	rs529987231
2:217247914:TA:T	T	-0.0112	2	798363	0.1551	CHOL	217247914	TA	0.0119	-1.422	Mixed	{"AA":0.0575	HS:0.0058}	downstream_gene_variant
2:217265567:T:C	C	0.162476	2	350837	0.1551	CHOL	217265567	T	0.114567	1.41818	Mixed	{"AA":0.0053	HS:0.0029}	intron_variant
2:217306445:A:G	G	0.0019	2	2668150	0.1553	CHOL	217306445	A	0.001	1.421	Mixed	{"AA":0.8873	EA:0.7817	EU:0.6799
2:217386588:T:G	G	0.0635324	2	1235420	0.1553	CHOL	217386588	T	0.0447851	1.4186	Mixed	{"EU":0.003	HS:0.0029}	intron_variant
2:217185366:C:T	T	0.0426	2	38738	0.1554	CHOL	217185366	C	0.0259	1.421	Mixed	{}	intron_variant	rs1330218118
2:217317275:C:T	T	0.443685	2	573450	0.1556	CHOL	217317275	C	0.312454	1.42	Mixed	{}	intron_variant	rs557213832
2:217325317:C:CCAAA	CCAAA	0.0022	2	1383590	0.1558	CHOL	217325317	C	0.0016	1.419	Mixed	{"AA":0.0113	EA:0.2272	EU:0.2992
2:217343952:C:T	T	0.0018	2	2686130	0.1559	CHOL	217343952	C	0.001	1.419	Mixed	{"AA":0.0159	EA:0.2321	EU:0.34
2:217262641:G:T	T	0.0943	2	390685	0.156	CHOL	217262641	G	0.0664	1.419	Mixed	{"EU":0.001}	intron_variant	rs184195354
2:217266096:T:C	C	-0.0989439	2	928295	0.156	CHOL	217266096	T	0.0697815	-1.41791	Mixed	{"EA":0.0079	HS:0.0173}	intron_variant
2:217385023:G:C	C	0.0409	2	438205	0.1561	CHOL	217385023	G	0.0289	1.418	Mixed	{"HS":0.0014}	intron_variant	rs183156554
2:217202147:CA:C	C	0.0071	2	438205	0.1563	CHOL	217202147	CA	0.005	1.418	Mixed	{}	intron_variant	rs1273873136
2:217209599:G:C	C	-0.0015	2	2594440	0.1565	CHOL	217209599	G	0.0016	-1.417	Mixed	{"AA":0.0106	EA:0.1448	EU:0.0676
2:217251693:C:T	T	-0.330507	2	415854	0.1566	CHOL	217251693	C	0.233299	-1.41667	Mixed	{"EA":0.002}	intron_variant	rs188415314
2:217247149:T:C	C	-0.168725	2	342938	0.1567	CHOL	217247149	T	0.11908	-1.41691	Mixed	{"AA":0.0038}	downstream_gene_variant	rs183593437
2:217255079:T:C	C	-0.642615	2	95316	0.1568	CHOL	217255079	T	0.453753	-1.41622	Mixed	{"EA":0.003}	intron_variant	rs534641910
2:217273591:A:G	G	0.232258	2	658208	0.1568	CHOL	217273591	A	0.164212	1.41438	Mixed	{"EU":0.001}	intron_variant	rs563974380
2:217415503:T:C	C	0.275654	2	733223	0.1568	CHOL	217415503	T	0.194763	1.41533	Mixed	{"AA":0.0023}	intron_variant	rs542595822
2:217388899:G:T	T	-0.180876	2	732541	0.1569	CHOL	217388899	G	0.127759	-1.41576	Mixed	{}	intron_variant	rs186039227
2:217288424:C:G	G	-0.644593	2	161414	0.156987	CHOL	217288424	C	0.455454	-1.41528	Mixed	{"SA":0.00009799}	intron_variant	rs775174025
2:217262783:G:A	A	0.312107	2	818897	0.157	CHOL	217262783	G	0.220454	1.41575	Mixed	{"SA":0.0051}	intron_variant	rs528830718
2:217345950:C:G	G	0.256	2	25932	0.157	CHOL	217345950	C	0.1811	1.415	Mixed	{"AA":0.0015}	intron_variant	rs144048993
2:217397321:G:A	A	0.2982	2	408462	0.157	CHOL	217397321	G	0.2107	1.415	Mixed	{"EU":0.001}	intron_variant	rs575182289
2:217340103:G:A	A	1.03578	2	117209	0.157037	CHOL	217340103	G	0.731939	1.41511	Mixed	{"EU":0.00003517	HS:0.00002891}	missense_variant
2:217372828:ACT:A	A	0.0025	2	1462760	0.1571	CHOL	217372828	ACT	0.0017	1.415	Mixed	{"AA":0.0106	EA:0.0397	EU:0.2485
2:217280075:C:T	T	-0.461121	2	161414	0.157164	CHOL	217280075	C	0.325955	-1.41468	Mixed	{"AA":0.00006152	EU:0.00002641}	synonymous_variant
2:217246108:C:A	A	-0.0086	2	871764	0.1572	CHOL	217246108	C	0.0128	1.415	Mixed	{"AA":0.025	HS:0.0043}	downstream_gene_variant
2:217312174:T:G	G	0.0019	2	2591740	0.1573	CHOL	217312174	T	0.001	1.414	Mixed	{"AA":0.8661	EA:0.754	EU:0.672
2:217204936:T:C	C	-0.0016	2	2679160	0.1576	CHOL	217204936	T	0.001	-1.413	Mixed	{"AA":0.6793	EA:0.7837	EU:0.4563
2:217181193:C:A	A	0.204484	2	948517	0.1577	CHOL	217181193	C	0.144771	1.41247	Mixed	{"EU":0.002}	intron_variant	rs548022271
2:217382515:T:C	C	-0.0036	2	2109240	0.1578	CHOL	217382515	T	0.0023	-1.413	Mixed	{"AA":0.0234	EA:0.1845	EU:0.0129
2:217247917:A:T	T	-0.0096	2	822974	0.1579	CHOL	217247917	A	0.01	-1.412	Mixed	{"AA":0.0575	HS:0.0058}	downstream_gene_variant
2:217187214:T:C	C	-0.0596	2	1091530	0.158	CHOL	217187214	T	0.031	-1.412	Mixed	{"AA":0.0015	SA:0.0051}	intron_variant
2:217288807:G:A	A	-0.0122	2	1036780	0.158	CHOL	217288807	G	0.0083	-1.412	Mixed	{"AA":0.0552	HS:0.0014}	intron_variant
2:217314718:G:A	A	-0.1884	2	421903	0.158	CHOL	217314718	G	0.1334	-1.412	Mixed	{}	intron_variant	rs773055801
2:217289414:G:A	A	0.653377	2	33818	0.1582	CHOL	217289414	G	0.463127	1.41079	Mixed	{}	intron_variant	rs1026963521
2:217366061:C:T	T	-0.187473	2	734851	0.1582	CHOL	217366061	C	0.132967	-1.40992	Mixed	{"AA":0.00437	HS:0.00002915}	splice_region_variant
2:217376537:T:C	C	-0.0469	2	438205	0.1582	CHOL	217376537	T	0.0332	-1.411	Mixed	{"EU":0.001}	intron_variant	rs530962097
2:217396748:G:T	T	-0.0093	2	1026930	0.1582	CHOL	217396748	G	0.0085	-1.411	Mixed	{"AA":0.053	EA:0.001	HS:0.0043}
2:217279728:CCAGAAGAAATGCCCA:C	C	-0.910452	2	84727	0.158329	CHOL	217279728	CCAGAAGAAATGCCCA	0.645384	-1.41071	Mixed	{"AA":0.00006158	EU:0.000008794}	inframe_deletion
2:217249015:G:A	A	-0.219412	2	345172	0.1587	CHOL	217249015	G	0.15588	-1.40757	Mixed	{"AA":0.0015}	downstream_gene_variant	rs534397252
2:217293849:G:A	A	-0.435353	2	451893	0.1587	CHOL	217293849	G	0.308983	-1.40899	Mixed	{}	intron_variant	rs755583423
2:217404180:T:C	C	-0.0092	2	1029560	0.1588	CHOL	217404180	T	0.0085	-1.409	Mixed	{"AA":0.0522	EA:0.001	HS:0.0029}
2:217193684:C:T	T	0.1174	2	574979	0.159	CHOL	217193684	C	0.0834	1.408	Mixed	{"EU":0.001}	intron_variant	rs532707579
2:217224491:C:T	T	0.0121	2	1227870	0.159	CHOL	217224491	C	0.006	1.408	Mixed	{"AA":0.1346	EA:0.002	HS:0.0086
2:217239737:C:T	T	-0.364183	2	372005	0.159	CHOL	217239737	C	0.258643	-1.40805	Mixed	{"SA":0.0051}	upstream_gene_variant	rs553413554
2:217334894:A:AG	AG	-0.0045	2	1774100	0.1591	CHOL	217334894	A	0.0031	-1.408	Mixed	{"AA":0.0696	EA:0.1726	EU:0.0109
2:217430385:A:G	G	0.237813	2	442730	0.1591	CHOL	217430385	A	0.168725	1.40947	Mixed	{"AA":0.0008	SA:0.0123}	intron_variant
2:217196610:T:A	A	0.587414	2	570836	0.1593	CHOL	217196610	T	0.4173	1.40765	Mixed	{}	intron_variant	rs867870167
2:217442114:CTCTT:C	C	-0.0471	2	14126	0.1593	CHOL	217442114	CTCTT	0.0309	-1.407	Mixed	{}	intron_variant	rs1486972793
2:217202805:G:A	A	0.0059	2	903241	0.1594	CHOL	217202805	G	0.0197	1.407	Mixed	{"EA":0.005}	intron_variant	rs141152030
2:217344791:A:T	T	-0.894314	2	61044	0.1594	CHOL	217344791	A	0.635671	-1.40688	Mixed	{}	intron_variant	["RPL37A"]
2:217353965:C:T	T	0.469029	2	608294	0.1595	CHOL	217353965	C	0.333632	1.40583	Mixed	{}	intron_variant	rs763577800
2:217391852:T:C	C	-0.0297	2	38738	0.1598	CHOL	217391852	T	0.0143	-1.406	Mixed	{}	intron_variant	rs7421730
2:217217231:G:A	A	-0.333632	2	343626	0.16	CHOL	217217231	G	0.237465	-1.40497	Mixed	{"AA":0.0053}	intron_variant	rs187600180
2:217387896:A:G	G	1.1777	2	2902	0.16	CHOL	217387896	A	0.8382	1.405	Mixed	{}	intron_variant	rs1054508566
2:217367913:G:A	A	-0.420425	2	486639	0.1601	CHOL	217367913	G	0.299262	-1.40487	Mixed	{}	3_prime_UTR_variant	rs572108631
2:217247919:A:T	T	0.0025	2	2540350	0.1603	CHOL	217247919	A	0.0017	1.404	Mixed	{"AA":0.1278	EA:0.1528	EU:0.0517
2:217331356:TATAGAACAACAAAGCTGTGTATG:T	T	-0.140257	2	833859	0.1603	CHOL	217331356	TATAGAACAACAAAGCTGTGTATG	0.0999854	-1.40278	Mixed	{"EA":0.005	HS:0.0072}	intron_variant
2:217320259:C:G	G	0.0026	2	2174680	0.1604	CHOL	217320259	C	0.0015	1.404	Mixed	{"AA":0.0575	EA:0.0079	EU:0.1044
2:217279412:G:A	A	0.334149	2	124539	0.160547	CHOL	217279412	G	0.238127	1.40324	Mixed	{"SA":0.0002287}	5_prime_UTR_variant	rs754426319
2:217373544:T:TCTCA	TCTCA	0.0193	2	438205	0.1606	CHOL	217373544	T	0.0137	1.403	Mixed	{}	intron_variant	["RPL37A"]
2:217405058:C:G	G	-0.0092	2	1029560	0.1606	CHOL	217405058	C	0.0085	-1.403	Mixed	{"AA":0.0514	EA:0.001	HS:0.0029}
2:217211726:T:G	G	-0.0019	2	2680070	0.1609	CHOL	217211726	T	0.0009	-1.402	Mixed	{"AA":0.0484	EA:0.5615	EU:0.3241
2:217312838:C:G	G	0.0026	2	2266190	0.1609	CHOL	217312838	C	0.0015	1.402	Mixed	{"AA":0.0582	EA:0.0079	EU:0.1044
2:217202856:C:T	T	0.3179	2	414930	0.161	CHOL	217202856	C	0.2271	1.402	Mixed	{}	intron_variant	rs935066965
2:217357964:G:A	A	0.16699	2	1015980	0.1612	CHOL	217357964	G	0.11908	1.40233	Mixed	{"EU":0.001	HS:0.0014}	intron_variant
2:217300379:C:T	T	-0.600607	2	31948	0.1613	CHOL	217300379	C	0.428757	-1.40081	Mixed	{"SA":0.0031}	intron_variant	rs570227182
2:217404500:G:A	A	0.0840155	2	1201520	0.1614	CHOL	217404500	G	0.0600607	1.39884	Mixed	{"EU":0.003}	intron_variant	rs183556971
2:217234436:C:T	T	0.590626	2	108953	0.161897	CHOL	217234436	C	0.42226	1.39873	Mixed	{"EU":0.0000551}	intron_variant	rs772113475
2:217436110:G:C	C	0.1071	2	393121	0.162	CHOL	217436110	G	0.0765	1.398	Mixed	{"EU":0.001}	intron_variant	rs527967381
2:217395095:C:T	T	0.0878344	2	1180620	0.1623	CHOL	217395095	C	0.0628381	1.39779	Mixed	{"EU":0.002}	intron_variant	rs142384454
2:217442168:T:C	C	-0.0045	2	1233660	0.1626	CHOL	217442168	T	0.0038	-1.396	Mixed	{"AA":0.0401	EA:0.006	EU:0.0606
2:217216788:G:A	A	0.196152	2	345101	0.1627	CHOL	217216788	G	0.140605	1.39506	Mixed	{"AA":0.0038}	intron_variant	rs188134941
2:217391450:C:A	A	0.0408	2	438205	0.1627	CHOL	217391450	C	0.0293	1.396	Mixed	{"EU":0.001}	intron_variant	rs533985387
2:217230516:G:A	A	-0.0269	2	394114	0.163	CHOL	217230516	G	0.0222	-1.395	Mixed	{"AA":0.0106}	intron_variant	rs57437029
2:217241320:A:G	G	0.125329	2	814118	0.163	CHOL	217241320	A	0.0899174	1.39382	Mixed	{"EU":0.001}	upstream_gene_variant	rs568270905
2:217341967:C:T	T	-0.0144	2	894076	0.1631	CHOL	217341967	C	0.0112	-1.395	Mixed	{"AA":0.03666	EU:0.0001315	HS:0.002197
2:217367997:G:C	C	0.466946	2	63685	0.1631	CHOL	217367997	G	0.335021	1.39378	Mixed	{"EA":0.001}	3_prime_UTR_variant	rs181971649
2:217418346:C:T	T	-0.289888	2	449051	0.1632	CHOL	217418346	C	0.207956	-1.39399	Mixed	{"SA":0.0051}	intron_variant	rs565509632
2:217199075:G:C	C	0.695385	2	418566	0.1633	CHOL	217199075	G	0.498886	1.39388	Mixed	{"SA":0.002}	intron_variant	rs549726941
2:217232665:GA:G	G	0.1068	2	14126	0.1633	CHOL	217232665	GA	0.0716	1.394	Mixed	{}	intron_variant	rs1164287015
2:217225702:C:T	T	-0.0018	2	2313420	0.1635	CHOL	217225702	C	0.0012	-1.393	Mixed	{"AA":0.0197	EA:0.0982	EU:0.2952
2:217397046:T:C	C	-0.0096	2	1025740	0.1635	CHOL	217397046	T	0.0085	-1.393	Mixed	{"AA":0.053	EA:0.001	HS:0.0029}
2:217381214:A:G	G	0.454795	2	496106	0.164	CHOL	217381214	A	0.326688	1.39214	Mixed	{}	intron_variant	rs566142925
2:217374119:C:A	A	-0.1628	2	488088	0.164	CHOL	217374119	C	0.117	-1.392	Mixed	{}	intron_variant	rs913132872
2:217188296:C:T	T	-0.0018	2	2552370	0.1641	CHOL	217188296	C	0.001	-1.391	Mixed	{"AA":0.0499	EA:0.5635	EU:0.2922
2:217215519:C:T	T	-0.0018	2	2680220	0.1641	CHOL	217215519	C	0.0009	-1.391	Mixed	{"AA":0.0514	EA:0.5605	EU:0.3231
2:217239227:C:T	T	-0.0433965	2	1460100	0.1641	CHOL	217239227	C	0.0312454	-1.38889	Mixed	{"EU":0.0129	HS:0.0029	SA:0.0031}
2:217323915:G:A	A	0.0027	2	2168670	0.1641	CHOL	217323915	G	0.0015	1.391	Mixed	{"AA":0.0575	EA:0.0079	EU:0.1044
2:217285388:A:G	G	-0.127065	2	1006500	0.1644	CHOL	217285388	A	0.0916533	-1.38636	Mixed	{}	intron_variant	rs181924968
2:217405992:T:TG	TG	-0.185737	2	743213	0.1645	CHOL	217405992	T	0.133661	-1.38961	Mixed	{"AA":0.0068	HS:0.0014}	intron_variant
2:217234998:T:C	C	-75.8	2	2406	0.1646	CHOL	217234998	T	54.54	-1.39	Mixed	{"AA":0.00007188}	5_prime_UTR_variant	rs1234471327
2:217342453:G:GA	GA	-0.208997	2	498855	0.1646	CHOL	217342453	G	0.150325	-1.3903	Mixed	{"EA":0.0069	SA:0.002}	intron_variant
2:217273576:G:A	A	0.147548	2	408962	0.1648	CHOL	217273576	G	0.106235	1.38889	Mixed	{"EA":0.003}	intron_variant	rs76419123
2:217446771:T:C	C	0.0819325	2	1388640	0.1648	CHOL	217446771	T	0.0590192	1.38824	Mixed	{"EU":0.003	SA:0.001}	downstream_gene_variant
2:217233661:A:T	T	0.2429	2	27298	0.165	CHOL	217233661	A	0.1748	1.388	Mixed	{}	intron_variant	rs1280933090
2:217323473:G:A	A	0.2914	2	408462	0.165	CHOL	217323473	G	0.2099	1.388	Mixed	{"EU":0.001}	intron_variant	rs569461543
2:217194636:C:A	A	-0.0017	2	2529510	0.1654	CHOL	217194636	C	0.001	-1.387	Mixed	{"AA":0.0469	EA:0.5615	EU:0.2942
2:217381328:G:T	T	-0.0215	2	778298	0.1658	CHOL	217381328	G	0.0266	-1.386	Mixed	{"AA":0.0068}	intron_variant	rs148100655
2:217234483:G:A	A	1.0274	2	2810	0.166	CHOL	217234483	G	0.74179	1.38502	Mixed	{"HS":0.00002972}	synonymous_variant	rs764151892
2:217328063:G:A	A	-0.0052	2	955780	0.1663	CHOL	217328063	G	0.0123	1.384	Mixed	{"AA":0.0333	EU:0.001	HS:0.0029}
2:217279850:T:C	C	-0.0281209	2	1548800	0.1665	CHOL	217279850	T	0.020136	-1.39655	Mixed	{"AA":0.002031	EU:0.01355	HS:0.007732
2:217329407:T:C	C	-0.0131	2	1281040	0.1666	CHOL	217329407	T	0.0065	-1.383	Mixed	{"AA":0.0811	EU:0.0009865	HS:0.004222
2:217438438:AT:A	A	-0.106929	2	742993	0.1668	CHOL	217438438	AT	0.0774193	-1.38117	Mixed	{"AA":0.0151	HS:0.0029}	intron_variant
2:217254265:G:A	A	-0.208997	2	940443	0.167	CHOL	217254265	G	0.151367	-1.38073	Mixed	{"EU":0.002}	intron_variant	rs550148386
2:217379167:A:G	G	-0.0190944	2	1491260	0.167	CHOL	217379167	A	0.0135397	-1.41026	Mixed	{"AA":0.0015	EU:0.0268	HS:0.0144
2:217182506:C:T	T	0.1628	2	402054	0.167	CHOL	217182506	C	0.1179	1.382	Mixed	{"EU":0.001}	intron_variant	rs114840656
2:217276938:C:G	G	-0.2143	2	27798	0.167	CHOL	217276938	C	0.1549	-1.382	Mixed	{}	intron_variant	rs1218213294
2:217237026:G:A	A	-0.205873	2	360292	0.1671	CHOL	217237026	G	0.148937	-1.38228	Mixed	{"AA":0.0113}	upstream_gene_variant	rs572831940
2:217447117:T:C	C	-0.002	2	2187350	0.1671	CHOL	217447117	T	0.0011	-1.381	Mixed	{"AA":0.1188	EA:0.256	EU:0.6044
2:217423323:A:G	G	-0.0014	2	915864	0.1677	CHOL	217423323	A	0.0153	1.38	Mixed	{"AA":0.0212	EU:0.001	HS:0.0014}
2:217216316:A:G	G	-0.493678	2	453029	0.1679	CHOL	217216316	A	0.357934	-1.37924	Mixed	{"EA":0.001}	intron_variant	rs189814961
2:217395076:C:T	T	-0.0094	2	1025740	0.1679	CHOL	217395076	C	0.0085	-1.379	Mixed	{"AA":0.053	EA:0.001	HS:0.0029}
2:217277248:G:A	A	-0.169767	2	340882	0.168	CHOL	217277248	G	0.123246	-1.37746	Mixed	{"AA":0.0045	HS:0.0014}	5_prime_UTR_variant
2:217285294:G:A	A	-0.96501	2	1842	0.168	CHOL	217285294	G	0.699914	-1.37875	Mixed	{"EA":0.00005453}	intron_variant	rs1156441244
2:217436757:A:G	G	0.1644	2	37110	0.168	CHOL	217436757	A	0.1191	1.379	Mixed	{"SA":0.002}	intron_variant	rs556635626
2:217400533:G:T	T	-0.0085	2	1028700	0.1681	CHOL	217400533	G	0.0084	-1.378	Mixed	{"AA":0.0575	EA:0.001	HS:0.0029}
2:217184141:C:T	T	-0.149631	2	859245	0.1682	CHOL	217184141	C	0.108665	-1.377	Mixed	{"EU":0.001	HS:0.0014}	intron_variant
2:217199624:A:G	G	-0.0015	2	2625410	0.1684	CHOL	217199624	A	0.001	-1.377	Mixed	{"AA":0.7655	EA:0.7788	EU:0.4225
2:217242692:G:A	A	0.0982496	2	117276	0.1689	CHOL	217242692	G	0.0715174	1.37379	Mixed	{"EA":0.0079}	regulatory_region_variant	rs77875865
2:217401486:A:G	G	-0.0094	2	1030650	0.1689	CHOL	217401486	A	0.0084	-1.376	Mixed	{"AA":0.0567	EA:0.001	HS:0.0029}
2:217198684:T:TA	TA	0.0135935	2	33185	0.168983	CHOL	217198684	T	0.00988273	1.37548	Mixed	{}	intron_variant	["MARCH4"]
2:217180319:A:G	G	0.1046	2	484218	0.169	CHOL	217180319	A	0.076	1.375	Mixed	{}	intron_variant	rs941400767
2:217325823:G:GTGTA	GTGTA	-0.134	2	14126	0.169	CHOL	217325823	G	0.091	-1.375	Mixed	{}	intron_variant	rs1293996377
2:217356808:G:A	A	-0.1616	2	404685	0.169	CHOL	217356808	G	0.1174	-1.375	Mixed	{"EU":0.001}	intron_variant	rs539228642
2:217447713:G:C	C	0.038	2	438205	0.1692	CHOL	217447713	G	0.0277	1.375	Mixed	{"HS":0.0014}	downstream_gene_variant	rs566664179
2:217395182:C:T	T	-0.0095	2	1025740	0.1693	CHOL	217395182	C	0.0085	-1.375	Mixed	{"AA":0.053	EA:0.001	HS:0.0029}
2:217381058:A:G	G	0.0137	2	406759	0.1698	CHOL	217381058	A	0.0202	1.373	Mixed	{"AA":0.0129	HS:0.0014}	intron_variant
2:217217885:A:T	T	0.0645739	2	1236650	0.1699	CHOL	217217885	A	0.0472153	1.36765	Mixed	{"EU":0.006}	intron_variant	rs147392736
2:217391867:C:T	T	-0.0309	2	38738	0.1699	CHOL	217391867	C	0.0152	-1.373	Mixed	{}	intron_variant	rs796273427
2:217253490:T:A	A	0.0903	2	458067	0.17	CHOL	217253490	T	0.0443	1.372	Mixed	{"AA":0.0015}	intron_variant	rs138797755
2:217235192:C:T	T	0.2132	2	38738	0.1703	CHOL	217235192	C	0.113	1.371	Mixed	{"AA":0.0008}	5_prime_UTR_variant	rs552315212
2:217255589:G:A	A	0.0217	2	777980	0.1704	CHOL	217255589	G	0.032	1.371	Mixed	{"AA":0.0083	EU:0.001	HS:0.0014}
2:217177458:T:TG	TG	0.0015	2	2204840	0.1705	CHOL	217177458	T	0.001	1.371	Mixed	{"AA":0.4002	EA:0.381	EU:0.4751
2:217334002:C:CTT	CTT	-0.0027	2	479167	0.1706	CHOL	217334002	C	0.0018	-1.37	Mixed	{}	intron_variant	rs1484858412
2:217339079:T:C	C	0.345436	2	798241	0.1706	CHOL	217339079	T	0.252047	1.37052	Mixed	{"HS":0.0014	SA:0.0061}	intron_variant
2:217274278:A:G	G	-0.253088	2	342847	0.1707	CHOL	217274278	A	0.184695	-1.3703	Mixed	{"AA":0.0045}	intron_variant	rs557578961
2:217193778:A:G	G	0.1748	2	55958	0.171	CHOL	217193778	A	0.1278	1.369	Mixed	{"EA":0.001}	intron_variant	rs149462730
2:217226816:C:T	T	1.02034	2	13184	0.1712	CHOL	217226816	C	0.745725	1.36825	Mixed	{"EA":0.005}	intron_variant	rs565998000
2:217219614:T:TTTTCTTTCTTTC	TTTTCTTTCTTTC	-0.0086	2	438205	0.1713	CHOL	217219614	T	0.0063	-1.368	Mixed	{}	intron_variant	["MARCH4"]
2:217213042:A:G	G	-0.0014	2	2594290	0.1714	CHOL	217213042	A	0.001	-1.368	Mixed	{"AA":0.5106	EA:0.7986	EU:0.4423
2:217286114:G:A	A	-0.38536	2	476513	0.1714	CHOL	217286114	G	0.281903	-1.367	Mixed	{"HS":0.0014	SA:0.001}	intron_variant
2:217351754:G:C	C	-0.0416606	2	1406330	0.1714	CHOL	217351754	G	0.0305511	-1.36364	Mixed	{"EU":0.0089	HS:0.0072	SA:0.001}
2:217416703:C:T	T	-0.0016	2	2578970	0.1716	CHOL	217416703	C	0.001	-1.367	Mixed	{"AA":0.1248	EA:0.2292	EU:0.4453
2:217406882:A:G	G	0.265586	2	583459	0.1717	CHOL	217406882	A	0.194416	1.36607	Mixed	{}	intron_variant	rs550114902
2:217344155:C:A	A	-0.1363	2	38738	0.1718	CHOL	217344155	C	0.0815	-1.366	Mixed	{}	intron_variant	rs1248585659
2:217421629:A:G	G	-0.015	2	458067	0.1718	CHOL	217421629	A	0.0673	1.367	Mixed	{"AA":0.0008}	intron_variant	rs144447100
2:217293389:T:A	A	0.672558	2	76623	0.171833	CHOL	217293389	T	0.492236	1.36633	Mixed	{"HS":0.00002891}	synonymous_variant	rs979326079
2:217252085:A:C	C	0.1854	2	402054	0.172	CHOL	217252085	A	0.1359	1.366	Mixed	{"EU":0.001}	intron_variant	rs552014195
2:217274141:C:A	A	0.2775	2	394946	0.172	CHOL	217274141	C	0.203	1.366	Mixed	{}	intron_variant	rs1487969642
2:217441708:A:G	G	-0.0692	2	605328	0.172	CHOL	217441708	A	0.0506	-1.366	Mixed	{}	intron_variant	rs753099570
2:217431508:T:C	C	0.850918	2	402543	0.1722	CHOL	217431508	T	0.623173	1.36546	Mixed	{"EA":0.002}	intron_variant	rs563192419
2:217310834:A:T	T	0.0019	2	2680310	0.1723	CHOL	217310834	A	0.001	1.365	Mixed	{"AA":0.879	EA:0.7798	EU:0.673
2:217362823:T:C	C	0.613799	2	311778	0.1723	CHOL	217362823	T	0.449934	1.3642	Mixed	{"AA":0.0015}	intron_variant	rs567608392
2:217396543:A:G	G	-0.0089	2	1025740	0.1723	CHOL	217396543	A	0.0085	-1.365	Mixed	{"AA":0.053	EA:0.001	HS:0.0029}
2:217319143:G:A	A	-0.18782	2	842034	0.1724	CHOL	217319143	G	0.137827	-1.36272	Mixed	{"EA":0.002}	intron_variant	rs117370676
2:217434419:A:G	G	0.197888	2	610615	0.1725	CHOL	217434419	A	0.145118	1.36364	Mixed	{}	intron_variant	rs901107294
2:217319038:A:G	G	-0.0128	2	1230630	0.1728	CHOL	217319038	A	0.0068	-1.363	Mixed	{"AA":0.112	EU:0.001	HS:0.0072}
2:217245500:A:C	C	-0.166642	2	349154	0.1729	CHOL	217245500	A	0.122204	-1.36364	Mixed	{"AA":0.0061	HS:0.0014}	downstream_gene_variant
2:217215252:C:T	T	-0.1867	2	119644	0.173	CHOL	217215252	C	0.1371	-1.363	Mixed	{}	intron_variant	rs974342514
2:217299643:G:A	A	-0.2951	2	398277	0.173	CHOL	217299643	G	0.2167	-1.363	Mixed	{"SA":0.001}	intron_variant	rs571523733
2:217312535:G:A	A	0.0027	2	2250590	0.173	CHOL	217312535	G	0.0015	1.363	Mixed	{"AA":0.0431	EA:0.0079	EU:0.1044
2:217437701:A:G	G	0.540893	2	473863	0.173	CHOL	217437701	A	0.396817	1.36308	Mixed	{}	intron_variant	rs915675814
2:217392450:A:G	G	-0.0096	2	1025740	0.1731	CHOL	217392450	A	0.0085	-1.362	Mixed	{"AA":0.053	EA:0.001	HS:0.0029}
2:217377631:T:C	C	0.429104	2	501300	0.1732	CHOL	217377631	T	0.314885	1.36273	Mixed	{}	intron_variant	["RPL37A"]
2:217391904:T:C	C	0.0312	2	38738	0.1732	CHOL	217391904	T	0.0185	1.362	Mixed	{}	intron_variant	rs555982282
2:217441545:G:T	T	-0.0854042	2	842546	0.1733	CHOL	217441545	G	0.0628381	-1.35912	Mixed	{"EU":0.001}	intron_variant	rs576154823
2:217350649:A:AC	AC	0.0384	2	438205	0.1734	CHOL	217350649	A	0.0282	1.361	Mixed	{}	intron_variant	["RPL37A"]
2:217395782:T:TAA	TAA	0.0267711	2	33185	0.173402	CHOL	217395782	T	0.0196651	1.36135	Mixed	{}	intron_variant	["RPL37A"]
2:217279551:A:AT	AT	9.3782	2	3094	0.1739	CHOL	217279551	A	6.8972	1.36	Mixed	{}	frameshift_variant	rs962523270
2:217283224:C:G	G	0.0014	2	2631080	0.1739	CHOL	217283224	C	0.0009	1.36	Mixed	{"AA":0.5212	EA:0.4504	EU:0.5567
2:217196365:C:T	T	-0.2476	2	435270	0.174	CHOL	217196365	C	0.1823	-1.359	Mixed	{"EU":0.001}	intron_variant	rs552563724
2:217340797:G:C	C	0.168	2	79154	0.174	CHOL	217340797	G	0.1235	1.359	Mixed	{"AA":0.0045}	intron_variant	rs578173058
2:217296830:T:TG	TG	0.0059	2	438205	0.1743	CHOL	217296830	T	0.0043	1.358	Mixed	{}	intron_variant	["SMARCAL1"]
2:217214855:G:A	A	0.023	2	399823	0.1744	CHOL	217214855	G	0.0194	1.358	Mixed	{"AA":0.0068	HS:0.0029}	intron_variant
2:217353823:C:T	T	-0.512078	2	314851	0.1747	CHOL	217353823	C	0.377376	-1.35695	Mixed	{"AA":0.003}	intron_variant	rs565882183
2:217242732:T:A	A	-0.0411	2	869911	0.1748	CHOL	217242732	T	0.0319	-1.357	Mixed	{"AA":0.0083}	regulatory_region_variant	rs147310367
2:217303239:G:T	T	-0.194069	2	352274	0.1748	CHOL	217303239	G	0.143035	-1.3568	Mixed	{"AA":0.009153	EU:0.00002678	HS:0.0007016}
2:217374562:T:A	A	-0.11665	2	1012690	0.1748	CHOL	217374562	T	0.0857514	-1.36032	Mixed	{"HS":0.0029}	intron_variant	rs183602116
2:217321175:T:G	G	-0.537422	2	411314	0.1749	CHOL	217321175	T	0.396123	-1.3567	Mixed	{"EA":0.001}	intron_variant	rs563624345
2:217416550:G:A	A	0.2694	2	9740	0.175	CHOL	217416550	G	0.1985	1.356	Mixed	{"AA":0.0008}	intron_variant	rs144551573
2:217280261:G:GT	GT	-0.0721624	2	44141	0.175148	CHOL	217280261	G	0.0532232	-1.35585	Mixed	{}	intron_variant	rs779216572
2:217336645:A:C	C	0.0018	2	2688970	0.1752	CHOL	217336645	A	0.001	1.356	Mixed	{"AA":0.0159	EA:0.2331	EU:0.34
2:217218430:C:A	A	-0.13262	2	352998	0.1753	CHOL	217218430	C	0.0979024	-1.35461	Mixed	{"AA":0.0068	HS:0.0014}	intron_variant
2:217442931:T:C	C	-0.0016	2	2609770	0.1753	CHOL	217442931	T	0.001	-1.355	Mixed	{"AA":0.2564	EA:0.2599	EU:0.6143
2:217225618:G:A	A	-0.340923	2	746688	0.1756	CHOL	217225618	G	0.251699	-1.35448	Mixed	{"AA":0.0023	SA:0.001}	intron_variant
2:217211894:T:TA	TA	0.0793112	2	33185	0.175697	CHOL	217211894	T	0.0585701	1.35412	Mixed	{}	intron_variant	["MARCH4"]
2:217283745:C:A	A	-0.0083	2	1483310	0.1757	CHOL	217283745	C	0.006	-1.354	Mixed	{"EU":0.0199	HS:0.0144	SA:0.0112}
2:217248951:G:A	A	0.002	2	2591520	0.1758	CHOL	217248951	G	0.0016	1.354	Mixed	{"AA":0.2542	EA:0.1528	EU:0.0507
2:217416252:G:A	A	0.400983	2	447514	0.1758	CHOL	217416252	G	0.296137	1.35404	Mixed	{"SA":0.0031}	intron_variant	rs527754013
2:217378388:C:T	T	-0.0116	2	1000310	0.1759	CHOL	217378388	C	0.0085	-1.354	Mixed	{"AA":0.0514	EA:0.001	HS:0.0029}
2:217216135:A:G	G	-0.2765	2	398277	0.176	CHOL	217216135	A	0.2042	-1.353	Mixed	{"HS":0.0014}	non_coding_transcript_exon_variant	rs186194648
2:217192802:T:C	C	0.0053	2	873604	0.1761	CHOL	217192802	T	0.0124	1.353	Mixed	{"AA":0.0363	HS:0.0043}	intron_variant
2:217431497:A:G	G	1.27724	2	396182	0.1761	CHOL	217431497	A	0.94396	1.35307	Mixed	{"EA":0.001}	intron_variant	rs541523153
2:217290156:G:T	T	0.0763778	2	583039	0.1762	CHOL	217290156	G	0.056589	1.34969	Mixed	{"EA":0.0278}	intron_variant	rs118073142
2:217263964:C:T	T	-0.1666	2	38738	0.1766	CHOL	217263964	C	0.0853	-1.351	Mixed	{}	intron_variant	rs531794752
2:217242299:G:A	A	-0.2496	2	14126	0.177	CHOL	217242299	G	0.1765	-1.35	Mixed	{}	intergenic_variant	["MARCH4"]
2:217388615:G:GCAA	GCAA	-0.2984	2	14126	0.177	CHOL	217388615	G	0.211	-1.35	Mixed	{}	intron_variant	rs1163909868
2:217421183:G:A	A	-0.021	2	880627	0.1772	CHOL	217421183	G	0.011	-1.349	Mixed	{"AA":0.0461	HS:0.0043}	intron_variant
2:217329432:C:CAA	CAA	-0.154618	2	44141	0.177232	CHOL	217329432	C	0.114589	-1.34933	Mixed	{"AA":0.0197	EA:0.01498	EU:0.006593
2:217374745:C:T	T	0.208303	2	736064	0.1773	CHOL	217374745	C	0.154491	1.34831	Mixed	{"AA":0.0068}	intron_variant	rs138844336
2:217211223:T:C	C	-0.31176	2	502364	0.1779	CHOL	217211223	T	0.231216	-1.34835	Mixed	{"HS":0.0029}	intron_variant	rs191727074
2:217226983:T:C	C	-0.0014	2	2675300	0.178	CHOL	217226983	T	0.001	-1.347	Mixed	{"AA":0.7685	EA:0.7917	EU:0.4294
2:217258915:C:T	T	-0.1397	2	409605	0.178	CHOL	217258915	C	0.1038	-1.347	Mixed	{"EU":0.001}	intron_variant	rs187889896
2:217201890:G:A	A	-0.0599	2	38738	0.1781	CHOL	217201890	G	0.031	-1.347	Mixed	{}	intron_variant	rs1292002675
2:217288559:T:A	A	0.0307	2	438205	0.1781	CHOL	217288559	T	0.0228	1.347	Mixed	{"EU":0.001}	intron_variant	rs570079999
2:217408951:C:T	T	-0.0149	2	806008	0.1782	CHOL	217408951	C	0.0209	-1.346	Mixed	{"AA":0.0106	HS:0.0014	SA:0.001}
2:217247307:C:T	T	-0.0159	2	917739	0.1783	CHOL	217247307	C	0.0151	-1.346	Mixed	{"AA":0.0015	EA:0.0089	SA:0.001}
2:217370149:G:A	A	0.0028	2	2173800	0.1784	CHOL	217370149	G	0.0015	1.346	Mixed	{"AA":0.0454	EA:0.0069	EU:0.1074
2:217363563:C:T	T	0.110401	2	1033410	0.1785	CHOL	217363563	C	0.0822797	1.34177	Mixed	{"AA":0.00006152	EA:0.0002718	EU:0.00005279
2:217356444:G:T	T	0.0814	2	407662	0.179	CHOL	217356444	G	0.0606	1.344	Mixed	{}	intron_variant	["RPL37A"]
2:217370836:C:T	T	0.0028	2	2173800	0.179	CHOL	217370836	C	0.0015	1.344	Mixed	{"AA":0.0454	EA:0.0069	EU:0.1083
2:217265352:A:G	G	0.0531173	2	1251770	0.1791	CHOL	217265352	A	0.0395776	1.34211	Mixed	{"AA":0.0008	EU:0.003	HS:0.0086}
2:217408032:C:A	A	-0.829393	2	19074	0.1792	CHOL	217408032	C	0.617618	-1.34289	Mixed	{"EA":0.002}	intron_variant	rs190743705
2:217255462:C:T	T	0.0072	2	989696	0.1794	CHOL	217255462	C	0.0118	1.343	Mixed	{"AA":0.0272	EA:0.002	HS:0.0014
2:217292718:G:A	A	-0.186431	2	342389	0.1794	CHOL	217292718	G	0.138869	-1.3425	Mixed	{"AA":0.0045}	intron_variant	rs193277482
2:217234980:G:A	A	0.146405	2	160136	0.17941	CHOL	217234980	G	0.109048	1.34258	Mixed	{"EU":0.00004668	SA:0.001063}	synonymous_variant
2:217337867:G:A	A	-0.501316	2	727783	0.1796	CHOL	217337867	G	0.373557	-1.34201	Mixed	{"AA":0.0023	HS:0.0014}	intron_variant
2:217234925:T:C	C	-1.09613	2	44205	0.179631	CHOL	217234925	T	0.816852	-1.3419	Mixed	{"SA":0.00003295}	missense_variant	rs1247452259
2:217343587:C:CG	CG	0.010533	2	33185	0.179861	CHOL	217343587	C	0.00785354	1.34118	Mixed	{}	intron_variant	["RPL37A"]
2:217344291:G:GAT	GAT	0.0104198	2	33185	0.179862	CHOL	217344291	G	0.0077691	1.34118	Mixed	{}	intron_variant	["RPL37A"]
2:217249781:C:T	T	0.1872	2	23101	0.18	CHOL	217249781	C	0.1396	1.341	Mixed	{}	downstream_gene_variant	rs1211932403
2:217359037:AT:A	A	-0.1735	2	14126	0.18	CHOL	217359037	AT	0.1235	-1.341	Mixed	{}	intron_variant	["RPL37A"]
2:217189458:T:C	C	-0.0015	2	2157340	0.1801	CHOL	217189458	T	0.0011	-1.341	Mixed	{"AA":0.4455	EA:0.5625	EU:0.2962
2:217262140:T:C	C	0.0663098	2	1381830	0.1801	CHOL	217262140	T	0.0496455	1.33566	Mixed	{"EU":0.003}	intron_variant	rs138127634
2:217435383:C:T	T	-0.231563	2	894255	0.1801	CHOL	217435383	C	0.172544	-1.34205	Mixed	{"SA":0.002}	intron_variant	rs544504673
2:217238265:T:A	A	-0.0097	2	446197	0.1802	CHOL	217238265	T	0.0072	-1.34	Mixed	{}	upstream_gene_variant	rs1877108
2:217270464:A:G	G	-0.182959	2	737567	0.1803	CHOL	217270464	A	0.136438	-1.34097	Mixed	{"AA":0.0129}	intron_variant	rs115866532
2:217416412:G:A	A	0.0052	2	1830870	0.1805	CHOL	217416412	G	0.0049	1.339	Mixed	{"AA":0.0212	EA:0.0109	EU:0.0109
2:217313846:G:C	C	-0.632894	2	418088	0.1809	CHOL	217313846	G	0.472848	-1.33847	Mixed	{"EA":0.004}	intron_variant	rs185860617
2:217219374:A:T	T	-0.0769	2	582612	0.181	CHOL	217219374	A	0.0575	-1.338	Mixed	{}	intron_variant	rs578156552
2:217248649:G:A	A	0.1845	2	30954	0.181	CHOL	217248649	G	0.1379	1.338	Mixed	{}	downstream_gene_variant	["MARCH4"]
2:217395337:A:C	C	-0.899869	2	7728	0.181	CHOL	217395337	A	0.672819	-1.33746	Mixed	{"EA":0.001}	intron_variant	rs182452355
2:217203028:C:T	T	-0.276696	2	730376	0.1812	CHOL	217203028	C	0.206914	-1.33725	Mixed	{"AA":0.0038}	intron_variant	rs146938453
2:217422682:C:T	T	0.138174	2	351711	0.1814	CHOL	217422682	C	0.103457	1.33557	Mixed	{"AA":0.0053}	intron_variant	rs150544181
2:217221467:C:T	T	0.74017	2	412987	0.1816	CHOL	217221467	C	0.554086	1.33584	Mixed	{"EA":0.003	HS:0.0014}	intron_variant
2:217257228:C:T	T	-0.2195	2	1215	0.182	CHOL	217257228	C	0.1644	-1.335	Mixed	{}	intron_variant	["SMARCAL1"]
2:217446928:T:A	A	1.25017	2	396182	0.1821	CHOL	217446928	T	0.937016	1.3342	Mixed	{"EA":0.001}	downstream_gene_variant	rs574502807
2:217416812:T:C	C	0.227745	2	437567	0.1823	CHOL	217416812	T	0.170808	1.33333	Mixed	{"EA":0.005}	intron_variant	rs143751497
2:217240604:A:C	C	-0.284334	2	697431	0.1824	CHOL	217240604	A	0.213163	-1.33388	Mixed	{"SA":0.001}	upstream_gene_variant	rs578086276
2:217225948:T:G	G	-0.0022	2	2075900	0.1827	CHOL	217225948	T	0.0018	-1.332	Mixed	{"AA":0.0098	EA:0.13	EU:0.1163
2:217225955:T:C	C	-0.0022	2	2075900	0.1827	CHOL	217225955	T	0.0018	-1.332	Mixed	{"AA":0.0098	EA:0.13	EU:0.1163
2:217225958:A:T	T	-0.0022	2	2075900	0.1831	CHOL	217225958	A	0.0018	-1.331	Mixed	{"AA":0.0098	EA:0.13	EU:0.1163
2:217346198:C:T	T	-0.222537	2	451244	0.1831	CHOL	217346198	C	0.167337	-1.32988	Mixed	{"SA":0.0153}	intron_variant	rs548506117
2:217435922:G:A	A	0.0372	2	398981	0.1835	CHOL	217435922	G	0.0245	1.33	Mixed	{"AA":0.0091	HS:0.0014}	intron_variant
2:217432683:C:G	G	-0.090959	2	1188730	0.1837	CHOL	217432683	C	0.0683928	-1.32995	Mixed	{"EU":0.003}	intron_variant	rs553262088
2:217327109:C:T	T	0.0026	2	2174310	0.1838	CHOL	217327109	C	0.0015	1.329	Mixed	{"AA":0.0575	EA:0.0079	EU:0.1044
2:217339007:C:T	T	-0.391957	2	732994	0.1838	CHOL	217339007	C	0.295096	-1.32824	Mixed	{"AA":0.0008	SA:0.001}	intron_variant
2:217218648:G:A	A	-0.0015	2	2678270	0.1839	CHOL	217218648	G	0.001	-1.329	Mixed	{"AA":0.7708	EA:0.7867	EU:0.4344
2:217209143:G:A	A	0.0763778	2	920793	0.184	CHOL	217209143	G	0.0572833	1.33333	Mixed	{"EU":0.001}	intron_variant	rs191687072
2:217279963:A:C	C	-0.493516	2	40586	0.184215	CHOL	217279963	A	0.371655	-1.32789	Mixed	{}	missense_variant	["SMARCAL1"]
2:217232698:C:T	T	-0.672471	2	414715	0.1843	CHOL	217232698	C	0.506523	-1.32762	Mixed	{"AA":0.0023}	intron_variant	rs550468639
2:217382274:A:T	T	-1.0193	2	29032	0.1843	CHOL	217382274	A	0.767596	-1.32791	Mixed	{"SA":0.002}	intron_variant	rs574455079
2:217388185:C:CT	CT	0.0029	2	1417020	0.1843	CHOL	217388185	C	0.0021	1.328	Mixed	{"AA":0.0673	EA:0.0288	EU:0.1262
2:217391384:C:A	A	-0.540546	2	37404	0.1843	CHOL	217391384	C	0.407232	-1.32737	Mixed	{"SA":0.002}	intron_variant	rs539162745
2:217410228:G:C	C	-0.0024	2	425881	0.1846	CHOL	217410228	G	0.014	-1.327	Mixed	{"AA":0.0257}	intron_variant	rs78270578
2:217247492:T:C	C	0.036	2	38738	0.1847	CHOL	217247492	T	0.0183	1.326	Mixed	{}	downstream_gene_variant	rs1396006532
2:217374432:G:A	A	-0.254477	2	754930	0.1851	CHOL	217374432	G	0.191986	-1.3255	Mixed	{"AA":0.0038}	intron_variant	rs541323539
2:217435319:A:G	G	-0.122899	2	1000440	0.1852	CHOL	217435319	A	0.0926948	-1.32584	Mixed	{}	intron_variant	rs540139027
2:217322128:C:T	T	-0.0005	2	815224	0.1855	CHOL	217322128	C	0.0127	-1.324	Mixed	{"AA":0.0318}	intron_variant	rs138447594
2:217391906:C:T	T	0.0340228	2	1252300	0.1855	CHOL	217391906	C	0.0256907	1.32432	Mixed	{"AA":0.0008	EU:0.0159}	intron_variant
2:217183550:A:G	G	0.0019	2	2676320	0.1856	CHOL	217183550	A	0.001	1.324	Mixed	{"AA":0.0537	EA:0.2123	EU:0.3569
2:217317898:A:G	G	0.0025	2	2268900	0.1857	CHOL	217317898	A	0.0015	1.323	Mixed	{"AA":0.0431	EA:0.0079	EU:0.1044
2:217355363:T:TA	TA	-0.0021	2	2157470	0.1858	CHOL	217355363	T	0.0011	-1.323	Mixed	{}	intron_variant	rs1203093954
2:217341883:G:A	A	-0.879945	2	48375	0.186029	CHOL	217341883	G	0.665404	-1.32242	Mixed	{"AA":0.00007259	EA:0.0000591}	missense_variant
2:217378361:T:G	G	0.0027	2	2174840	0.1865	CHOL	217378361	T	0.0015	1.321	Mixed	{"AA":0.0439	EA:0.0069	EU:0.1074
2:217220276:C:T	T	-0.0015	2	2689050	0.1866	CHOL	217220276	C	0.0009	-1.321	Mixed	{"AA":0.326	EA:0.5407	EU:0.3012
2:217183900:G:A	A	0.288152	2	345196	0.1868	CHOL	217183900	G	0.218024	1.32166	Mixed	{"AA":0.0008	SA:0.001}	intron_variant
2:217187287:G:A	A	0.2016	2	27798	0.187	CHOL	217187287	G	0.1528	1.32	Mixed	{}	intron_variant	rs189783841
2:217249366:G:A	A	0.0049	2	1524190	0.1871	CHOL	217249366	G	0.0031	1.319	Mixed	{"AA":0.0023	EU:0.0427	HS:0.0144
2:217396393:T:C	C	-0.472501	2	731424	0.1872	CHOL	217396393	T	0.358281	-1.3188	Mixed	{"AA":0.0008	HS:0.0014}	intron_variant
2:217197113:T:TA	TA	-0.0066	2	438205	0.1876	CHOL	217197113	T	0.005	-1.318	Mixed	{}	intron_variant	rs1404883027
2:217439304:G:C	C	0.275654	2	665271	0.1877	CHOL	217439304	G	0.209344	1.31675	Mixed	{}	intron_variant	rs778024326
2:217341888:C:T	T	0.723822	2	54354	0.187754	CHOL	217341888	C	0.549495	1.31725	Mixed	{"SA":0.00003722}	synonymous_variant	rs929008540
2:217444782:G:A	A	-0.181571	2	350755	0.1879	CHOL	217444782	G	0.137827	-1.31738	Mixed	{"AA":0.003}	downstream_gene_variant	rs569984683
2:217351067:C:T	T	0.1218	2	430214	0.188	CHOL	217351067	C	0.0925	1.317	Mixed	{}	intron_variant	rs141355259
2:217431189:G:A	A	0.0774	2	406513	0.188	CHOL	217431189	G	0.0588	1.317	Mixed	{"EU":0.001}	intron_variant	rs144837542
2:217410408:A:G	G	0.13505	2	1038590	0.1884	CHOL	217410408	A	0.102763	1.31419	Mixed	{"EU":0.002}	intron_variant	rs148145772
2:217383373:C:T	T	-0.272877	2	777654	0.1885	CHOL	217383373	C	0.207609	-1.31438	Mixed	{}	intron_variant	rs772676705
2:217438265:G:C	C	-0.124287	2	500165	0.1885	CHOL	217438265	G	0.0944307	-1.31618	Mixed	{"HS":0.0029}	intron_variant	rs554841185
2:217285160:G:A	A	-0.239816	2	161414	0.188585	CHOL	217285160	G	0.1824	-1.31478	Mixed	{"AA":0.0006767	EU:0.00001758}	missense_variant
2:217285081:A:G	G	0.8798	2	40586	0.1887	CHOL	217285081	A	0.6694	1.314	Mixed	{"EU":0.000008795}	missense_variant	rs1312214950
2:217377330:A:G	G	-0.441255	2	529016	0.1887	CHOL	217377330	A	0.335715	-1.31437	Mixed	{}	intron_variant	rs777330477
2:217245274:C:T	T	-0.173239	2	344178	0.1891	CHOL	217245274	C	0.131925	-1.31316	Mixed	{"AA":0.0038	HS:0.0014}	downstream_gene_variant
2:217204660:C:A	A	-0.436742	2	68608	0.1892	CHOL	217204660	C	0.33259	-1.31315	Mixed	{"EA":0.003}	intron_variant	rs553763035
2:217366911:A:G	G	0.203095	2	347532	0.1893	CHOL	217366911	A	0.154839	1.31166	Mixed	{"AA":0.0068}	3_prime_UTR_variant	rs144312540
2:217226721:C:A	A	0.251699	2	512386	0.1894	CHOL	217226721	C	0.191986	1.31103	Mixed	{"EA":0.003	HS:0.0014}	intron_variant
2:217311390:G:A	A	-0.511495	2	58495	0.18959	CHOL	217311390	G	0.389921	-1.31179	Mixed	{"EA":0.0009513	HS:0.00004078	SA:0.00004447}
2:217215272:A:T	T	0.0527701	2	1276890	0.1897	CHOL	217215272	A	0.0402719	1.31034	Mixed	{"AA":0.0008	EU:0.007}	intron_variant
2:217320797:T:C	C	0.0027	2	2153020	0.1897	CHOL	217320797	T	0.0015	1.311	Mixed	{"AA":0.0431	EA:0.0079	EU:0.1044
2:217419421:T:G	G	0.0996383	2	479240	0.1897	CHOL	217419421	T	0.0760306	1.3105	Mixed	{"EA":0.004}	intron_variant	rs143238477
2:217441155:C:T	T	-0.0108	2	949847	0.1899	CHOL	217441155	C	0.0073	-1.311	Mixed	{"AA":0.0976	HS:0.0058}	intron_variant
2:217178984:C:T	T	0.0458	2	688086	0.19	CHOL	217178984	C	0.035	1.311	Mixed	{}	intron_variant	rs532020411
2:217254538:G:A	A	0.1379	2	404685	0.19	CHOL	217254538	G	0.1052	1.311	Mixed	{"HS":0.0014}	intron_variant	rs576719883
2:217414577:G:A	A	0.0704	2	390287	0.19	CHOL	217414577	G	0.0538	1.311	Mixed	{"EU":0.001}	intron_variant	rs545244988
2:217315710:G:T	T	0.499738	2	73068	0.190188	CHOL	217315710	G	0.381474	1.31002	Mixed	{"EA":0.0002175	SA:0.00003266}	missense_variant
2:217310324:CTT:C	C	0.242673	2	464297	0.1904	CHOL	217310324	CTT	0.18539	1.30899	Mixed	{"SA":0.0082}	intron_variant	rs557945423
2:217370731:G:T	T	-0.35967	2	596159	0.1904	CHOL	217370731	G	0.274613	-1.30973	Mixed	{}	intron_variant	rs537298265
2:217407240:G:C	C	-0.0192	2	792295	0.1904	CHOL	217407240	G	0.0144	-1.309	Mixed	{"AA":0.0265	HS:0.0043}	intron_variant
2:217388536:A:G	G	0.0027	2	2171210	0.1905	CHOL	217388536	A	0.0015	1.309	Mixed	{"AA":0.0439	EA:0.0079	EU:0.1074
2:217293527:C:G	G	-0.902488	2	117209	0.190604	CHOL	217293527	C	0.689559	-1.30879	Mixed	{}	intron_variant	rs763743905
2:217347417:C:T	T	0.0878	2	702810	0.1907	CHOL	217347417	C	0.0633	1.309	Mixed	{"EU":0.0002047	HS:0.00002892	SA:0.00009799}
2:217386143:G:A	A	-0.0036	2	1954920	0.1908	CHOL	217386143	G	0.0023	-1.308	Mixed	{"AA":0.0234	EA:0.1855	EU:0.0129
2:217335284:C:T	T	-0.132272	2	831579	0.1909	CHOL	217335284	C	0.101027	-1.30928	Mixed	{}	intron_variant	rs750760828
2:217445716:G:A	A	0.217677	2	736064	0.191	CHOL	217445716	G	0.166642	1.30625	Mixed	{"AA":0.0045}	downstream_gene_variant	rs146247765
2:217262744:A:G	G	0.0329	2	438205	0.1912	CHOL	217262744	A	0.0252	1.307	Mixed	{"SA":0.001}	intron_variant	rs563817100
2:217203774:G:A	A	0.846057	2	15359	0.1914	CHOL	217203774	G	0.647475	1.3067	Mixed	{"EA":0.002}	intron_variant	rs370337847
2:217186251:T:C	C	0.0701287	2	1220990	0.1916	CHOL	217186251	T	0.0538116	1.30323	Mixed	{"EU":0.001	HS:0.0014}	intron_variant
2:217222609:G:T	T	0.339534	2	338124	0.1916	CHOL	217222609	G	0.260032	1.30574	Mixed	{"AA":0.0038}	intron_variant	rs568120465
2:217418780:G:A	A	0.0051	2	1830870	0.1918	CHOL	217418780	G	0.0048	1.305	Mixed	{"AA":0.0219	EA:0.0119	EU:0.0109
2:217214108:G:A	A	0.700245	2	420119	0.1919	CHOL	217214108	G	0.536727	1.30466	Mixed	{"SA":0.002}	intron_variant	rs552454500
2:217313430:A:T	T	0.0027	2	2159030	0.192	CHOL	217313430	A	0.0015	1.305	Mixed	{"AA":0.0431	EA:0.0079	EU:0.1044
2:217279522:A:G	G	0.405883	2	139621	0.192156	CHOL	217279522	A	0.311204	1.30423	Mixed	{}	missense_variant	rs1412718908
2:217234544:C:T	T	0.610334	2	120828	0.192409	CHOL	217234544	C	0.468233	1.30348	Mixed	{"AA":0.0001231}	missense_variant	rs747052319
2:217405811:C:T	T	0.21976	2	732337	0.1925	CHOL	217405811	C	0.168378	1.30515	Mixed	{"AA":0.0023}	intron_variant	rs189352311
2:217373543:C:G	G	0.0034	2	2107570	0.1926	CHOL	217373543	C	0.0021	1.303	Mixed	{"AA":0.8986	EA:0.8145	EU:0.9861
2:217221390:CT:C	C	-0.235382	2	808601	0.1927	CHOL	217221390	CT	0.180529	-1.30385	Mixed	{"EU":0.001	HS:0.0029}	intron_variant
2:217202324:A:C	C	0.320092	2	626177	0.1928	CHOL	217202324	A	0.245798	1.30226	Mixed	{"EU":0.001}	intron_variant	rs112218646
2:217366141:C:CT	CT	-31.41	2	1112	0.1928	CHOL	217366141	C	24.12	-1.302	Mixed	{}	3_prime_UTR_variant	["RPL37A"]
2:217445278:G:A	A	0.636366	2	47626	0.1928	CHOL	217445278	G	0.488818	1.30185	Mixed	{"EA":0.001	SA:0.001}	downstream_gene_variant
2:217279540:C:T	T	1.06344	2	44205	0.192817	CHOL	217279540	C	0.816594	1.30229	Mixed	{"EU":0.000008792	SA:0.00006533}	missense_variant
2:217324951:A:G	G	-0.1792	2	401567	0.193	CHOL	217324951	A	0.1377	-1.302	Mixed	{"EU":0.001}	intron_variant	rs571215501
2:217427592:C:T	T	-0.1766	2	443224	0.193	CHOL	217427592	C	0.1355	-1.302	Mixed	{}	intron_variant	rs780583996
2:217304219:C:CA	CA	0.0347	2	438205	0.1932	CHOL	217304219	C	0.0266	1.301	Mixed	{}	intron_variant	["SMARCAL1"]
2:217307471:A:G	G	0.251005	2	699487	0.1933	CHOL	217307471	A	0.193027	1.30036	Mixed	{"EU":0.002}	intron_variant	rs183866337
2:217214490:A:G	G	-0.0014	2	2688970	0.1934	CHOL	217214490	A	0.001	-1.301	Mixed	{"AA":0.7723	EA:0.8036	EU:0.4463
2:217311823:A:G	G	78.14	2	1574	0.1938	CHOL	217311823	A	60.14	1.299	Mixed	{"AA":0.0001846}	missense_variant	rs376199515
2:217201185:G:A	A	-0.873484	2	404308	0.194	CHOL	217201185	G	0.672471	-1.29892	Mixed	{"EA":0.001}	intron_variant	rs541043474
2:217406373:T:A	A	0.162823	2	1071450	0.194	CHOL	217406373	T	0.125329	1.29917	Mixed	{"EU":0.004	HS:0.0014}	intron_variant
2:217269460:C:T	T	-0.1687	2	393803	0.194	CHOL	217269460	C	0.1299	-1.299	Mixed	{"SA":0.001}	intron_variant	rs549027140
2:217288337:T:G	G	0.659104	2	44205	0.194032	CHOL	217288337	T	0.507494	1.29874	Mixed	{"SA":0.00009799}	intron_variant	rs750917119
2:217213670:A:T	T	0.1425	2	466625	0.195	CHOL	217213670	A	0.1099	1.296	Mixed	{}	intron_variant	rs757756412
2:217303302:A:G	G	-0.3097	2	486299	0.195	CHOL	217303302	A	0.2392	-1.296	Mixed	{"HS":0.0014}	intron_variant	rs551225104
2:217333128:C:T	T	0.0628	2	824972	0.195	CHOL	217333128	C	0.0484	1.296	Mixed	{}	intron_variant	rs749350864
2:217388629:TG:T	T	0.0393	2	797939	0.195	CHOL	217388629	TG	0.025	1.296	Mixed	{"AA":0.0106	EU:0.001	HS:0.0014}
2:217178823:T:G	G	-0.182612	2	713588	0.1951	CHOL	217178823	T	0.140952	-1.29557	Mixed	{"EU":0.001}	intron_variant	rs562746136
2:217261995:TA:T	T	-0.0026	2	438205	0.1951	CHOL	217261995	TA	0.002	-1.296	Mixed	{}	intron_variant	["SMARCAL1"]
2:217233219:A:G	G	-0.0215246	2	1486760	0.1952	CHOL	217233219	A	0.0166642	-1.29167	Mixed	{"AA":0.0008	EU:0.0249	HS:0.0115
2:217442907:C:T	T	0.190944	2	508365	0.1952	CHOL	217442907	C	0.147548	1.29412	Mixed	{"EU":0.001	SA:0.002}	intron_variant
2:217394294:C:G	G	0.101027	2	478689	0.1953	CHOL	217394294	C	0.0777664	1.29911	Mixed	{"EA":0.002}	intron_variant	rs140412996
2:217191098:A:G	G	-0.310371	2	441291	0.196	CHOL	217191098	A	0.239896	-1.29378	Mixed	{"EU":0.002}	intron_variant	rs577816775
2:217227140:C:T	T	-0.282945	2	463182	0.196	CHOL	217227140	C	0.218718	-1.29365	Mixed	{"EA":0.004}	intron_variant	rs368484734
2:217321149:T:C	C	0.1473	2	20002	0.196	CHOL	217321149	T	0.114	1.293	Mixed	{}	intron_variant	["SMARCAL1"]
2:217398354:A:G	G	0.1434	2	58150	0.196	CHOL	217398354	A	0.1108	1.293	Mixed	{"EA":0.001}	intron_variant	rs567692735
2:217212615:A:C	C	0.436395	2	71336	0.1961	CHOL	217212615	A	0.337451	1.29321	Mixed	{"EA":0.001}	intron_variant	rs548234554
2:217342931:T:A	A	-0.27573	2	161414	0.196116	CHOL	217342931	T	0.213298	-1.2927	Mixed	{"EA":0.0003806	HS:0.0001735	SA:0.0002613}
2:217240199:T:C	C	-0.20136	2	345172	0.1962	CHOL	217240199	T	0.155533	-1.29464	Mixed	{"AA":0.0015}	upstream_gene_variant	rs570922824
2:217220670:C:T	T	-0.0014	2	2625410	0.1963	CHOL	217220670	C	0.0009	-1.292	Mixed	{"AA":0.326	EA:0.5407	EU:0.3022
2:217355294:G:A	A	0.327036	2	341584	0.1963	CHOL	217355294	G	0.253088	1.29218	Mixed	{"AA":0.0045}	intron_variant	rs554008205
2:217328153:G:T	T	-0.815159	2	52516	0.1968	CHOL	217328153	G	0.631852	-1.29011	Mixed	{"EA":0.001}	intron_variant	rs553105002
2:217424703:G:T	T	0.0784608	2	1256970	0.1968	CHOL	217424703	G	0.060755	1.29143	Mixed	{"EU":0.006	HS:0.0014}	intron_variant
2:217251654:A:G	G	-0.2781	2	404685	0.197	CHOL	217251654	A	0.2156	-1.29	Mixed	{"EU":0.001}	intron_variant	rs537682723
2:217304703:T:A	A	-0.1983	2	27798	0.197	CHOL	217304703	T	0.1537	-1.29	Mixed	{}	intron_variant	rs1277599911
2:217371146:A:G	G	-0.171503	2	349533	0.1972	CHOL	217371146	A	0.132967	-1.28982	Mixed	{"AA":0.0068}	intron_variant	rs145118613
2:217360882:T:A	A	0.543671	2	42179	0.1974	CHOL	217360882	T	0.421814	1.28889	Mixed	{"AA":0.0038	EA:0.001}	intron_variant
2:217260131:T:C	C	-0.796412	2	14585	0.1975	CHOL	217260131	T	0.617965	-1.28876	Mixed	{"EA":0.002}	intron_variant	rs531627750
2:217216651:G:A	A	-0.0017	2	2616490	0.1977	CHOL	217216651	G	0.0009	-1.288	Mixed	{"AA":0.0598	EA:0.5585	EU:0.326
2:217341068:G:A	A	0.300651	2	723544	0.1978	CHOL	217341068	G	0.233647	1.28678	Mixed	{"AA":0.0008	HS:0.0014}	intron_variant
2:217364156:G:T	T	-0.193944	2	172103	0.197956	CHOL	217364156	G	0.150649	-1.28739	Mixed	{"EA":0.0002193	EU:0.000009002	SA:0.0004355}
2:217381367:G:C	C	-0.139	2	503999	0.198	CHOL	217381367	G	0.108	-1.287	Mixed	{}	intron_variant	rs926993313
2:217394975:G:C	C	0.09	2	442	0.198	CHOL	217394975	G	0.0698	1.287	Mixed	{}	intron_variant	rs202027812
2:217315787:T:C	C	0.0022	2	2393600	0.1984	CHOL	217315787	T	0.0014	1.286	Mixed	{"AA":0.04581	EA:0.006478	EU:0.1253
2:217408937:A:G	G	-0.0607	2	207052	0.199	CHOL	217408937	A	0.0473	-1.284	Mixed	{}	intron_variant	rs756694359
2:217420023:T:C	C	-0.2644	2	398277	0.199	CHOL	217420023	T	0.2061	-1.284	Mixed	{"EA":0.001}	intron_variant	rs547070176
2:217340186:A:G	G	0.607979	2	128932	0.199253	CHOL	217340186	A	0.47362	1.28368	Mixed	{"EU":0.000008796	SA:0.00003266}	intron_variant
2:217231632:C:A	A	0.650947	2	473395	0.1993	CHOL	217231632	C	0.507218	1.28337	Mixed	{}	intron_variant	rs959812235
2:217247404:AT:A	A	0.001	2	829526	0.1995	CHOL	217247404	AT	0.0066	1.283	Mixed	{"AA":0.1331	EU:0.001	HS:0.0187}
2:217251517:A:C	C	0.0149	2	865664	0.1996	CHOL	217251517	A	0.0127	1.283	Mixed	{"AA":0.0287	HS:0.0014}	non_coding_transcript_exon_variant
2:217420700:G:A	A	0.005	2	1830860	0.1996	CHOL	217420700	G	0.0048	1.283	Mixed	{"AA":0.0219	EA:0.0109	EU:0.0109
2:217262272:C:T	T	-0.012	2	1026710	0.1997	CHOL	217262272	C	0.0084	-1.283	Mixed	{"AA":0.0545	HS:0.0014}	intron_variant
2:217262804:G:T	T	-0.231563	2	476515	0.1997	CHOL	217262804	G	0.180529	-1.28269	Mixed	{"SA":0.0061}	intron_variant	rs547252023
2:217209075:C:T	T	-0.0011	2	2114710	0.1999	CHOL	217209075	C	0.0019	-1.282	Mixed	{"AA":0.0363	EA:0.1647	EU:0.0457
2:217347428:CCTTTTAT:C	C	-0.89143	2	44141	0.199906	CHOL	217347428	CCTTTTAT	0.69544	-1.28182	Mixed	{"EU":0.00001773}	intron_variant	rs748778248
2:217408186:A:C	C	0.2646	2	428004	0.2	CHOL	217408186	A	0.2065	1.282	Mixed	{}	intron_variant	rs1011666359
2:217445347:C:CCCTTT	CCCTTT	0.0448017	2	33185	0.200095	CHOL	217445347	C	0.0349664	1.28128	Mixed	{}	downstream_gene_variant	["IGFBP2"]
2:217390914:C:A	A	-0.013	2	1019690	0.2002	CHOL	217390914	C	0.0089	-1.281	Mixed	{"AA":0.0522	EA:0.001	HS:0.0029}
2:217179089:C:T	T	-0.0489512	2	588968	0.2005	CHOL	217179089	C	0.0381889	-1.28182	Mixed	{"EA":0.0387}	intron_variant	rs139195740
2:217276543:C:G	G	0.0012	2	1391680	0.2005	CHOL	217276543	C	0.0072	-1.28	Mixed	{"AA":0.0008	EA:0.0248	HS:0.0865
2:217194911:C:A	A	-0.0016	2	2639790	0.2006	CHOL	217194911	C	0.001	-1.28	Mixed	{"AA":0.0166	EA:0.5615	EU:0.2942
2:217233261:G:A	A	0.210733	2	672692	0.2006	CHOL	217233261	G	0.164559	1.28059	Mixed	{"EU":0.001}	intron_variant	rs538429900
2:217202803:A:G	G	0.0033	2	2000160	0.2008	CHOL	217202803	A	0.0024	1.279	Mixed	{"AA":0.0144	EU:0.0636	HS:0.0432
2:217304371:A:C	C	-0.144423	2	357345	0.2009	CHOL	217304371	A	0.112831	-1.28	Mixed	{"AA":0.0068	HS:0.0029}	intron_variant
2:217229631:T:A	A	0.1654	2	398277	0.201	CHOL	217229631	T	0.1294	1.279	Mixed	{"HS":0.0014}	intron_variant	rs181324327
2:217297300:C:T	T	0.18782	2	346543	0.201	CHOL	217297300	C	0.146854	1.27896	Mixed	{"AA":0.0023}	intron_variant	rs544383701
2:217408147:T:C	C	-0.0096	2	1031520	0.201	CHOL	217408147	T	0.0087	-1.279	Mixed	{"AA":0.0514	HS:0.0029}	intron_variant
2:217234505:G:T	T	-1.25865	2	4454	0.2013	CHOL	217234505	G	0.985008	-1.27781	Mixed	{"HS":0.00002912}	missense_variant	rs1347786815
2:217333966:C:T	T	-0.0031	2	2108010	0.2014	CHOL	217333966	C	0.0023	-1.278	Mixed	{"AA":0.0696	EA:0.1726	EU:0.0109
2:217280916:C:T	T	0.519327	2	40586	0.201692	CHOL	217280916	C	0.406757	1.27675	Mixed	{}	intron_variant	rs1034494932
2:217182320:A:G	G	-0.124982	2	509345	0.2019	CHOL	217182320	A	0.0979024	-1.2766	Mixed	{"SA":0.0307}	intron_variant	rs557894025
2:217213448:C:T	T	-0.44681	2	336323	0.2019	CHOL	217213448	C	0.349949	-1.27679	Mixed	{"AA":0.0015}	intron_variant	rs570131425
2:217179829:A:C	C	0.219412	2	439935	0.202	CHOL	217179829	A	0.17185	1.27677	Mixed	{"SA":0.0061}	intron_variant	rs544426980
2:217282767:C:T	T	0.1962	2	461004	0.202	CHOL	217282767	C	0.1538	1.276	Mixed	{}	intron_variant	rs899587942
2:217412219:G:GCATT	GCATT	0.0034	2	726332	0.2021	CHOL	217412219	G	0.0018	1.276	Mixed	{}	intron_variant	rs1478812683
2:217379549:A:AATAT	AATAT	-0.102878	2	33185	0.202144	CHOL	217379549	A	0.0806588	-1.27547	Mixed	{}	intron_variant	["RPL37A"]
2:217332710:T:G	G	0.683546	2	76623	0.202256	CHOL	217332710	T	0.536051	1.27515	Mixed	{"AA":0.0002461}	missense_variant	rs369163180
2:217264179:T:C	C	-0.218024	2	802867	0.2025	CHOL	217264179	T	0.171156	-1.27383	Mixed	{"AA":0.0061}	intron_variant	rs544569346
2:217369757:AT:A	A	-0.0022	2	835982	0.2025	CHOL	217369757	AT	0.0019	-1.275	Mixed	{"AA":0.1989	EA:0.1925	EU:0.2913
2:217194897:A:G	G	-0.0760306	2	1370870	0.2026	CHOL	217194897	A	0.0597135	-1.27326	Mixed	{"EU":0.004}	intron_variant	rs112121347
2:217445517:T:C	C	0.0942	2	478365	0.2026	CHOL	217445517	T	0.087	1.274	Mixed	{"AA":0.0008	SA:0.001}	downstream_gene_variant
2:217182333:C:T	T	0.146506	2	783494	0.2027	CHOL	217182333	C	0.114914	1.27492	Mixed	{"EU":0.001}	intron_variant	rs562210098
2:217204634:G:A	A	-0.0016	2	2586420	0.2027	CHOL	217204634	G	0.0009	-1.274	Mixed	{"AA":0.2693	EA:0.6558	EU:0.3678
2:217319222:A:G	G	-0.022	2	438205	0.2027	CHOL	217319222	A	0.0173	-1.274	Mixed	{"EU":0.001}	intron_variant	rs76659165
2:217290549:C:G	G	0.0032	2	365920	0.2028	CHOL	217290549	C	0.0137	1.274	Mixed	{"AA":0.0303}	intron_variant	rs72946693
2:217265353:G:T	T	0.1938	2	512205	0.203	CHOL	217265353	G	0.1521	1.273	Mixed	{"EU":0.001}	intron_variant	rs537944364
2:217268425:A:AAAGAG	AAAGAG	0.0608519	2	33185	0.203023	CHOL	217268425	A	0.0478025	1.27299	Mixed	{}	intron_variant	["SMARCAL1"]
2:217351588:G:A	A	0.215594	2	748987	0.2031	CHOL	217351588	G	0.16942	1.27254	Mixed	{"AA":0.0008	EU:0.001}	non_coding_transcript_exon_variant
2:217244957:TG:T	T	0.2311	2	14126	0.2032	CHOL	217244957	TG	0.1729	1.272	Mixed	{}	regulatory_region_variant	rs1431551859
2:217376598:A:G	G	0.171156	2	525556	0.2033	CHOL	217376598	A	0.134703	1.27062	Mixed	{"EA":0.005}	intron_variant	rs186549627
2:217340518:G:A	A	0.0308983	2	1447710	0.2034	CHOL	217340518	G	0.024302	1.27143	Mixed	{"AA":0.0015	EU:0.0189	HS:0.0058}
2:217351068:G:A	A	-0.282251	2	679609	0.2034	CHOL	217351068	G	0.221843	-1.2723	Mixed	{}	intron_variant	rs1013248250
2:217273816:C:G	G	-0.0162	2	873576	0.2035	CHOL	217273816	C	0.0153	-1.272	Mixed	{"AA":0.0234	HS:0.0014}	intron_variant
2:217325443:A:T	T	-0.0029	2	1902540	0.2035	CHOL	217325443	A	0.0023	-1.272	Mixed	{"AA":0.0885	EA:0.1726	EU:0.007
2:217358977:G:GGGT	GGGT	-0.0132	2	750881	0.2036	CHOL	217358977	G	0.0158	-1.271	Mixed	{"AA":0.0068	HS:0.0014}	intron_variant
2:217256933:A:T	T	0.0069	2	424809	0.2037	CHOL	217256933	A	0.0136	1.271	Mixed	{"AA":0.0401	HS:0.0029}	intron_variant
2:217363711:C:G	G	-0.0002	2	815224	0.2038	CHOL	217363711	C	0.0126	-1.271	Mixed	{"AA":0.0325}	non_coding_transcript_exon_variant	rs151229729
2:217250460:C:T	T	0.314885	2	59488	0.204	CHOL	217250460	C	0.247881	1.27031	Mixed	{"EA":0.002}	intron_variant	rs573648928
2:217283894:A:G	G	0.2118	2	31956	0.204	CHOL	217283894	A	0.1665	1.27	Mixed	{"EU":0.001}	intron_variant	rs537400368
2:217331753:T:A	A	0.0329	2	802615	0.204	CHOL	217331753	T	0.0259	1.27	Mixed	{"EU":0.001}	intron_variant	rs548911004
2:217420237:G:T	T	-0.0219	2	750878	0.2041	CHOL	217420237	G	0.0376	-1.27	Mixed	{"AA":0.003}	intron_variant	rs575554110
2:217262159:A:G	G	-0.0119	2	1042720	0.2044	CHOL	217262159	A	0.0084	-1.269	Mixed	{"AA":0.0545	HS:0.0014}	intron_variant
2:217343053:G:C	C	-0.498682	2	128932	0.204426	CHOL	217343053	G	0.39296	-1.26904	Mixed	{"EU":0.00001764}	intron_variant	rs763697058
2:217433910:G:C	C	-0.0256	2	790012	0.2045	CHOL	217433910	G	0.0199	-1.269	Mixed	{"AA":0.0144	HS:0.0014}	intron_variant
2:217330901:T:C	C	0.0015	2	2689060	0.2047	CHOL	217330901	T	0.001	1.268	Mixed	{"AA":0.0159	EA:0.2341	EU:0.3449
2:217179234:T:C	C	0.252394	2	1100020	0.2049	CHOL	217179234	T	0.198929	1.26876	Mixed	{"EU":0.002	HS:0.0014}	intron_variant
2:217271017:A:C	C	-0.0188	2	940457	0.2049	CHOL	217271017	A	0.0097	-1.268	Mixed	{"AA":0.0628	HS:0.0058}	intron_variant
2:217305417:G:A	A	0.0025	2	2269180	0.205	CHOL	217305417	G	0.0015	1.267	Mixed	{"AA":0.0424	EA:0.0079	EU:0.1044
2:217310554:G:A	A	0.1166	2	453987	0.205	CHOL	217310554	G	0.0921	1.267	Mixed	{}	intron_variant	rs769085832
2:217445650:T:C	C	0.0968609	2	1303450	0.205	CHOL	217445650	T	0.0763778	1.26818	Mixed	{"EU":0.001	HS:0.0173}	downstream_gene_variant
2:217367270:G:A	A	0.0026	2	2269900	0.2051	CHOL	217367270	G	0.0015	1.267	Mixed	{"AA":0.0454	EA:0.0069	EU:0.1074
2:217303262:G:T	T	-0.800578	2	52516	0.2052	CHOL	217303262	G	0.631852	-1.26703	Mixed	{"EA":0.001}	intron_variant	rs551213164
2:217332629:A:G	G	56.2	2	1767	0.2056	CHOL	217332629	A	44.4	1.266	Mixed	{"SA":0.00003272}	intron_variant	rs1486116746
2:217386654:G:A	A	0.0118	2	886321	0.2056	CHOL	217386654	G	0.0084	1.266	Mixed	{"AA":0.0673	HS:0.0072}	intron_variant
2:217307410:T:G	G	0.0052	2	855216	0.2059	CHOL	217307410	T	0.01	1.265	Mixed	{"AA":0.0401	HS:0.0014}	intron_variant
2:217357650:C:T	T	0.159699	2	1066660	0.2059	CHOL	217357650	C	0.126023	1.26722	Mixed	{"EU":0.004	HS:0.0014}	intron_variant
2:217209732:C:T	T	-0.2156	2	411330	0.206	CHOL	217209732	C	0.1705	-1.265	Mixed	{"EU":0.002}	intron_variant	rs141956804
2:217309657:A:G	G	-0.1673	2	58150	0.206	CHOL	217309657	A	0.1322	-1.265	Mixed	{"EA":0.001}	intron_variant	rs181384659
2:217330572:G:A	A	0.0995	2	529565	0.206	CHOL	217330572	G	0.0787	1.265	Mixed	{}	intron_variant	rs908334999
2:217254190:T:A	A	0.450976	2	478427	0.206	CHOL	217254190	T	0.356545	1.26485	Mixed	{}	intron_variant	rs951727858
2:217362626:C:A	A	0.195458	2	901315	0.206	CHOL	217362626	C	0.154491	1.26517	Mixed	{"SA":0.0061}	intron_variant	rs551827000
2:217395781:ATT:A	A	0.0045	2	438205	0.2061	CHOL	217395781	ATT	0.0036	1.264	Mixed	{}	intron_variant	["RPL37A"]
2:217445478:T:C	C	0.10554	2	831832	0.2062	CHOL	217445478	T	0.0833212	1.26667	Mixed	{}	downstream_gene_variant	rs755088848
2:217334097:C:T	T	-0.0031	2	2108010	0.2064	CHOL	217334097	C	0.0023	-1.263	Mixed	{"AA":0.0696	EA:0.1726	EU:0.0109
2:217340036:G:A	A	0.6038	2	120828	0.206588	CHOL	217340036	G	0.478068	1.263	Mixed	{"HS":0.00008673}	synonymous_variant	rs918169495
2:217364637:C:T	T	0.644243	2	76623	0.20671	CHOL	217364637	C	0.510225	1.26266	Mixed	{}	non_coding_transcript_exon_variant	["RPL37A"]
2:217362605:A:AAAG	AAAG	0.139869	2	33185	0.206934	CHOL	217362605	A	0.110828	1.26204	Mixed	{}	intron_variant	["RPL37A"]
2:217424279:C:G	G	-0.333285	2	453308	0.207	CHOL	217424279	C	0.264198	-1.2615	Mixed	{"SA":0.0092}	intron_variant	rs559276705
2:217439375:T:A	A	-0.1156	2	638493	0.207	CHOL	217439375	T	0.085	-1.262	Mixed	{"EA":0.002}	intron_variant	rs369998900
2:217445394:C:T	T	0.0503	2	38738	0.2072	CHOL	217445394	C	0.0293	1.261	Mixed	{}	downstream_gene_variant	rs202247536
2:217227307:C:T	T	-0.0014	2	2684740	0.2073	CHOL	217227307	C	0.0009	-1.261	Mixed	{"AA":0.3207	EA:0.5397	EU:0.3032
2:217431572:G:A	A	-0.0016	2	2522960	0.2075	CHOL	217431572	G	0.001	-1.26	Mixed	{"AA":0.2587	EA:0.369	EU:0.5249
2:217329154:T:C	C	0.0326341	2	1442330	0.2078	CHOL	217329154	T	0.0256907	1.27027	Mixed	{"EU":0.0119	HS:0.0014}	intron_variant
2:217335758:A:G	G	-0.0031	2	2108010	0.2078	CHOL	217335758	A	0.0023	-1.26	Mixed	{"AA":0.0696	EA:0.1726	EU:0.0109
2:217210678:G:A	A	-0.2271	2	436101	0.208	CHOL	217210678	G	0.1805	-1.259	Mixed	{}	intron_variant	rs896958211
2:217279723:A:G	G	0.198344	2	172103	0.20844	CHOL	217279723	A	0.157683	1.25787	Mixed	{"AA":0.0000616	EU:0.00004397}	missense_variant
2:217241909:A:G	G	0.209986	2	33185	0.208619	CHOL	217241909	A	0.167004	1.25737	Mixed	{"AA":0.0038	HS:0.0014}	intergenic_variant
2:217194052:C:T	T	-0.485693	2	311455	0.2087	CHOL	217194052	C	0.386055	-1.25809	Mixed	{"AA":0.0015}	intron_variant	rs560033557
2:217370872:C:A	A	-0.282598	2	425241	0.2088	CHOL	217370872	C	0.224967	-1.25617	Mixed	{"EA":0.003}	intron_variant	rs150773803
2:217394973:CAG:C	C	-0.0018	2	1766590	0.2088	CHOL	217394973	CAG	0.0014	-1.257	Mixed	{"AA":0.115	EA:0.2034	EU:0.332
2:217363448:A:C	C	-0.0102	2	1012330	0.2089	CHOL	217363448	A	0.0085	-1.257	Mixed	{"AA":0.0522	EA:0.001	HS:0.0029}
2:217297651:A:G	G	-0.1893	2	403202	0.209	CHOL	217297651	A	0.1508	-1.256	Mixed	{"EU":0.001}	intron_variant	rs553994494
2:217315416:A:G	G	0.0025	2	2174300	0.209	CHOL	217315416	A	0.0015	1.256	Mixed	{"AA":0.0431	EA:0.0079	EU:0.1044
2:217348674:AG:A	A	0.0027	2	14126	0.209	CHOL	217348674	AG	0.2513	1.256	Mixed	{}	intron_variant	["RPL37A"]
2:217358423:T:C	C	-0.2293	2	4062	0.209	CHOL	217358423	T	0.1826	-1.256	Mixed	{"EA":0.001}	intron_variant	rs556871913
2:217426578:G:C	C	-0.1958	2	487442	0.209	CHOL	217426578	G	0.1558	-1.256	Mixed	{}	intron_variant	["RPL37A"]
2:217184965:T:C	C	-0.364877	2	430786	0.2091	CHOL	217184965	T	0.290583	-1.25568	Mixed	{"SA":0.0041}	intron_variant	rs576189754
2:217314741:G:A	A	0.0025	2	2174250	0.2092	CHOL	217314741	G	0.0015	1.256	Mixed	{"AA":0.0439	EA:0.0079	EU:0.1044
2:217273528:C:T	T	0.1632	2	41655	0.2093	CHOL	217273528	C	0.0751	1.256	Mixed	{"EU":0.001}	intron_variant	rs575098903
2:217347846:G:A	A	-0.249616	2	775078	0.2098	CHOL	217347846	G	0.198929	-1.2548	Mixed	{"AA":0.0008	EA:0.001}	non_coding_transcript_exon_variant
2:217235117:C:T	T	0.1799	2	27798	0.21	CHOL	217235117	C	0.1434	1.254	Mixed	{}	5_prime_UTR_variant	rs1347644169
2:217279082:G:A	A	0.352032	2	642061	0.2101	CHOL	217279082	G	0.280862	1.2534	Mixed	{}	non_coding_transcript_exon_variant	rs554397429
2:217267521:C:CT	CT	-0.0025	2	438205	0.2103	CHOL	217267521	C	0.002	-1.253	Mixed	{}	intron_variant	rs758459152
2:217202246:T:C	C	-0.314885	2	495913	0.2105	CHOL	217202246	T	0.251352	-1.25276	Mixed	{}	intron_variant	rs759164411
2:217202875:C:G	G	2.28647	2	46438	0.2115	CHOL	217202875	C	1.82994	1.24948	Mixed	{"EA":0.001}	intron_variant	rs529172268
2:217297532:C:A	A	-71.49	2	4454	0.2118	CHOL	217297532	C	57.26	-1.249	Mixed	{}	synonymous_variant	rs375111736
2:217442071:T:C	C	-0.0016	2	2514980	0.2118	CHOL	217442071	T	0.001	-1.249	Mixed	{"AA":0.0968	EA:0.2579	EU:0.6054
2:217231366:T:C	C	-0.1964	2	406026	0.212	CHOL	217231366	T	0.1573	-1.248	Mixed	{"HS":0.0014}	intron_variant	rs545094175
2:217232666:A:AG	AG	0.0617965	2	16131	0.212	CHOL	217232666	A	0.0492984	1.25352	Mixed	{"AA":0.0076	EU:0.0089	HS:0.0173
2:217435316:C:T	T	0.2011	2	9740	0.212	CHOL	217435316	C	0.1611	1.248	Mixed	{"AA":0.0008}	intron_variant	rs540192077
2:217193544:T:G	G	-0.148937	2	1082350	0.2121	CHOL	217193544	T	0.119427	-1.24709	Mixed	{"EU":0.002}	intron_variant	rs576563818
2:217192933:G:A	A	-0.0749891	2	1369260	0.2123	CHOL	217192933	G	0.0600607	-1.24856	Mixed	{"EU":0.004}	intron_variant	rs113766260
2:217364639:T:C	C	-0.0579777	2	1397670	0.2123	CHOL	217364639	T	0.046521	-1.24627	Mixed	{"AA":0.0005543	EU:0.003299	HS:0.0003471}
2:217247305:C:T	T	0.0458267	2	1249940	0.2129	CHOL	217247305	C	0.0368002	1.24528	Mixed	{"EU":0.004	HS:0.0072}	downstream_gene_variant
2:217320200:G:A	A	0.0025	2	2174680	0.213	CHOL	217320200	G	0.0015	1.245	Mixed	{"AA":0.0431	EA:0.0079	EU:0.1044
2:217266937:A:G	G	-0.0024	2	2594440	0.2131	CHOL	217266937	A	0.0014	-1.245	Mixed	{"AA":0.1959	EA:0.1885	EU:0.0885
2:217331356:T:TATAGAACAACAAAGCTGTGTATG	TATAGAACAACAAAGCTGTGTATG	0.036	2	438205	0.2131	CHOL	217331356	T	0.0289	1.245	Mixed	{}	intron_variant	["RPL37A"]
2:217293520:T:A	A	0.864028	2	44141	0.213107	CHOL	217293520	T	0.693962	1.24507	Mixed	{}	intron_variant	rs1422007189
2:217432425:CAAA:C	C	-0.0045	2	438205	0.2132	CHOL	217432425	CAAA	0.0036	-1.245	Mixed	{}	intron_variant	["IGFBP2"]
2:217308495:C:G	G	0.0024	2	2263220	0.2133	CHOL	217308495	C	0.0015	1.245	Mixed	{"AA":0.0424	EA:0.0079	EU:0.1044
2:217226771:G:A	A	-0.0014	2	2685370	0.2134	CHOL	217226771	G	0.0009	-1.244	Mixed	{"AA":0.3215	EA:0.5397	EU:0.3052
2:217239362:G:A	A	-0.875914	2	404308	0.2134	CHOL	217239362	G	0.704064	-1.24408	Mixed	{"EA":0.001}	upstream_gene_variant	rs544308192
2:217394211:TA:T	T	0.0043	2	438205	0.2136	CHOL	217394211	TA	0.0035	1.244	Mixed	{}	intron_variant	["RPL37A"]
2:217271351:A:G	G	0.0147	2	878641	0.2138	CHOL	217271351	A	0.0129	1.243	Mixed	{"AA":0.0265	HS:0.0014}	intron_variant
2:217366730:C:T	T	0.0098	2	1017080	0.2139	CHOL	217366730	C	0.0059	1.243	Mixed	{"AA":0.1241	HS:0.0144}	3_prime_UTR_variant
2:217238763:C:T	T	0.2348	2	431754	0.214	CHOL	217238763	C	0.1889	1.243	Mixed	{}	upstream_gene_variant	rs778587509
2:217263932:C:T	T	0.2574	2	455156	0.214	CHOL	217263932	C	0.2072	1.243	Mixed	{"EA":0.001}	intron_variant	rs555680541
2:217271234:A:G	G	-0.1426	2	38738	0.214	CHOL	217271234	A	0.0791	-1.243	Mixed	{}	intron_variant	rs535329582
2:217380113:T:TA	TA	0.1829	2	27798	0.214	CHOL	217380113	T	0.1473	1.243	Mixed	{}	intron_variant	rs1280751588
2:217384871:T:C	C	0.1505	2	418913	0.214	CHOL	217384871	T	0.121	1.243	Mixed	{}	intron_variant	["RPL37A"]
2:217366775:T:C	C	0.124635	2	351029	0.2144	CHOL	217366775	T	0.100333	1.24221	Mixed	{"AA":0.0106}	3_prime_UTR_variant	rs112665637
2:217207654:G:A	A	0.0246492	2	1208170	0.2145	CHOL	217207654	G	0.0197888	1.24561	Mixed	{"AA":0.23	HS:0.013}	intron_variant
2:217297404:C:G	G	-0.642206	2	128932	0.214615	CHOL	217297404	C	0.517501	-1.24098	Mixed	{"EU":0.000008817}	intron_variant	rs754963736
2:217220813:T:A	A	-0.371126	2	358394	0.2147	CHOL	217220813	T	0.298915	-1.24158	Mixed	{"AA":0.0008	SA:0.002}	intron_variant
2:217279978:C:T	T	62.23	2	1066	0.2147	CHOL	217279978	C	50.15	1.241	Mixed	{"SA":0.00003266}	missense_variant	rs761340743
2:217377725:C:G	G	0.0555475	2	1242250	0.2147	CHOL	217377725	C	0.0447851	1.24031	Mixed	{"EU":0.008}	intron_variant	rs148977181
2:217376407:T:TTATAA	TTATAA	0.0240393	2	33185	0.214826	CHOL	217376407	T	0.0193803	1.2404	Mixed	{}	intron_variant	["RPL37A"]
2:217315661:C:T	T	0.426891	2	40586	0.214974	CHOL	217315661	C	0.344266	1.24	Mixed	{"EA":0.00005438	EU:0.000008804}	synonymous_variant
2:217423037:C:T	T	0.1913	2	473971	0.215	CHOL	217423037	C	0.1542	1.24	Mixed	{}	intron_variant	rs954211552
2:217292938:G:A	A	0.431187	2	419245	0.2151	CHOL	217292938	G	0.347866	1.23952	Mixed	{"EA":0.003}	intron_variant	rs576674341
2:217337507:A:AT	AT	-0.00555475	2	1431300	0.2151	CHOL	217337507	A	0.00451323	-1.23077	Mixed	{}	intron_variant	rs1469146422
2:217363601:G:T	T	0.999821	2	23938	0.215296	CHOL	217363601	G	0.806872	1.23913	Mixed	{"HS":0.00008673}	splice_donor_variant	rs750610716
2:217205084:G:A	A	0.0218718	2	1476920	0.2156	CHOL	217205084	G	0.0177058	1.23529	Mixed	{"AA":0.0015	EU:0.0199	HS:0.0058}
2:217206442:C:G	G	0.0246492	2	1208170	0.2157	CHOL	217206442	C	0.0197888	1.24561	Mixed	{"AA":0.23	HS:0.013}	intron_variant
2:217322409:C:G	G	0.0026	2	2153030	0.2159	CHOL	217322409	C	0.0015	1.237	Mixed	{"AA":0.0431	EA:0.0079	EU:0.1044
2:217332054:C:T	T	0.0015	2	2578800	0.2162	CHOL	217332054	C	0.001	1.237	Mixed	{"AA":0.0386	EA:0.2589	EU:0.3449
2:217339608:A:T	T	0.0031	2	1625190	0.2163	CHOL	217339608	A	0.0034	1.236	Mixed	{"EA":0.0784	HS:0.085	SA:0.0041}
2:217342357:G:A	A	-0.003	2	2047250	0.2163	CHOL	217342357	G	0.0024	-1.236	Mixed	{"AA":0.0696	EA:0.1736	EU:0.0109
2:217213220:C:A	A	-0.620743	2	487514	0.2167	CHOL	217213220	C	0.502357	-1.23566	Mixed	{"SA":0.002}	intron_variant	rs552477913
2:217323173:C:T	T	-0.0049	2	793886	0.2168	CHOL	217323173	C	0.0268	-1.235	Mixed	{"AA":0.0098	HS:0.0014}	intron_variant
2:217226210:C:T	T	-0.112484	2	1104720	0.2169	CHOL	217226210	C	0.0913061	-1.23194	Mixed	{"EU":0.002	HS:0.0014}	intron_variant
2:217228451:G:C	C	-0.1565	2	395752	0.217	CHOL	217228451	G	0.1267	-1.235	Mixed	{"EU":0.001}	intron_variant	rs541130701
2:217230069:C:T	T	0.006	2	819641	0.217	CHOL	217230069	C	0.0191	-1.235	Mixed	{"AA":0.0144	HS:0.0029}	intron_variant
2:217187617:A:G	G	-0.2198	2	38738	0.2172	CHOL	217187617	A	0.1228	-1.234	Mixed	{}	intron_variant	rs112901094
2:217299861:G:A	A	0.126718	2	470974	0.2173	CHOL	217299861	G	0.102763	1.23311	Mixed	{"EA":0.002}	intron_variant	rs138390914
2:217445555:T:A	A	-0.0233	2	794565	0.2177	CHOL	217445555	T	0.024	-1.233	Mixed	{"AA":0.0121	HS:0.0014}	downstream_gene_variant
2:217249280:C:CA	CA	0.0402719	2	1001320	0.2179	CHOL	217249280	C	0.0326341	1.23404	Mixed	{"EA":0.0298	HS:0.0879	SA:0.002}
2:217212994:A:G	G	0.1187	2	493893	0.218	CHOL	217212994	A	0.0964	1.232	Mixed	{}	intron_variant	rs919221151
2:217310661:T:C	C	-0.353421	2	50572	0.218	CHOL	217310661	T	0.286764	-1.23245	Mixed	{"SA":0.0051}	intron_variant	rs568872734
2:217336973:G:A	A	-0.0418	2	61201	0.218	CHOL	217336973	G	0.0339	-1.232	Mixed	{"EA":0.001}	intron_variant	rs539459086
2:217268838:T:A	A	-0.165948	2	349069	0.2184	CHOL	217268838	T	0.134703	-1.23196	Mixed	{"AA":0.0129	HS:0.0014}	intron_variant
2:217424431:C:T	T	-0.232952	2	440102	0.2185	CHOL	217424431	C	0.189209	-1.23119	Mixed	{"EU":0.001	HS:0.0014}	intron_variant
2:217436313:A:G	G	-0.032	2	779585	0.2185	CHOL	217436313	A	0.0213	-1.231	Mixed	{"AA":0.0068	HS:0.0014}	intron_variant
2:217315532:G:A	A	-0.413948	2	120828	0.218514	CHOL	217315532	G	0.336409	-1.23049	Mixed	{"AA":0.0003152	EU:0.0000272}	intron_variant
2:217370237:T:C	C	-0.0037	2	1933260	0.2186	CHOL	217370237	T	0.0023	-1.23	Mixed	{"AA":0.0242	EA:0.1865	EU:0.0129
2:217279853:G:C	C	0.537444	2	76623	0.218608	CHOL	217279853	G	0.436863	1.23024	Mixed	{"EA":0.0002175}	missense_variant	rs767158204
2:217222244:A:G	G	0.175669	2	125316	0.2188	CHOL	217222244	A	0.142688	1.23114	Mixed	{"EA":0.005}	intron_variant	rs185438127
2:217308414:A:G	G	0.0024	2	2269240	0.2188	CHOL	217308414	A	0.0015	1.23	Mixed	{"AA":0.0424	EA:0.0079	EU:0.1044
2:217443383:A:T	T	-0.06	2	679121	0.219	CHOL	217443383	A	0.0488	-1.229	Mixed	{"EU":0.001}	intron_variant	rs576247010
2:217201100:C:T	T	-0.466251	2	312524	0.2191	CHOL	217201100	C	0.379459	-1.22873	Mixed	{"AA":0.0015}	intron_variant	rs565579692
2:217295883:G:T	T	-0.0184	2	792332	0.2191	CHOL	217295883	G	0.0124	-1.229	Mixed	{"AA":0.0401	HS:0.0014}	intron_variant
2:217339436:G:C	C	-0.430146	2	441100	0.2195	CHOL	217339436	G	0.350296	-1.22795	Mixed	{"SA":0.002}	intron_variant	rs545584845
2:217339264:G:A	A	-0.0055	2	1121050	0.2196	CHOL	217339264	G	0.0053	-1.228	Mixed	{"AA":0.2148	HS:0.0231}	intron_variant
2:217383187:G:A	A	-0.107276	2	874804	0.2196	CHOL	217383187	G	0.0874872	-1.22619	Mixed	{"HS":0.0043	SA:0.001}	intron_variant
2:217296018:C:G	G	0.179835	2	346543	0.2197	CHOL	217296018	C	0.146506	1.22749	Mixed	{"AA":0.0023}	intron_variant	rs182870106
2:217250199:A:G	G	0.0883	2	472838	0.2198	CHOL	217250199	A	0.0442	1.227	Mixed	{"AA":0.0023}	intron_variant	rs142004527
2:217330200:G:GT	GT	-0.014	2	1290040	0.2199	CHOL	217330200	G	0.0096	-1.227	Mixed	{"AA":0.0371	EA:0.0337	EU:0.003
2:217348344:C:T	T	0.0011	2	815225	0.2199	CHOL	217348344	C	0.0125	-1.227	Mixed	{"AA":0.0318}	non_coding_transcript_exon_variant	rs147068142
2:217180361:C:A	A	0.1161	2	512275	0.22	CHOL	217180361	C	0.0948	1.227	Mixed	{}	intron_variant	rs765029907
2:217380738:G:T	T	-0.2293	2	394265	0.22	CHOL	217380738	G	0.1871	-1.227	Mixed	{"SA":0.001}	intron_variant	rs547549370
2:217383073:G:A	A	0.1899	2	402054	0.22	CHOL	217383073	G	0.1549	1.227	Mixed	{"EU":0.001}	intron_variant	rs188523681
2:217198174:G:A	A	0.16074	2	543848	0.2201	CHOL	217198174	G	0.131231	1.22487	Mixed	{"EA":0.0069	SA:0.001}	intron_variant
2:217348295:C:T	T	0.0011	2	815225	0.2203	CHOL	217348295	C	0.0125	-1.226	Mixed	{"AA":0.0318}	non_coding_transcript_exon_variant	rs76570491
2:217344292:C:CTA	CTA	0.0017	2	2175360	0.2204	CHOL	217344292	C	0.0011	1.225	Mixed	{"AA":0.4599	EA:0.372	EU:0.2823
2:217406680:C:A	A	0.490901	2	447881	0.2204	CHOL	217406680	C	0.400636	1.2253	Mixed	{}	intron_variant	rs918743197
2:217416394:A:C	C	-0.0874872	2	1251640	0.2204	CHOL	217416394	A	0.0715174	-1.2233	Mixed	{"EU":0.001	HS:0.0043}	intron_variant
2:217434740:T:C	C	-0.149978	2	349099	0.2204	CHOL	217434740	T	0.122204	-1.22727	Mixed	{"AA":0.0045}	intron_variant	rs114835400
2:217307288:A:G	G	0.0024	2	2269230	0.2205	CHOL	217307288	A	0.0015	1.225	Mixed	{"AA":0.0424	EA:0.0079	EU:0.1044
2:217322186:G:A	A	0.0017	2	2364270	0.2207	CHOL	217322186	G	0.001	1.225	Mixed	{"AA":0.879	EA:0.8075	EU:0.671
2:217223262:G:A	A	0.128106	2	515082	0.2208	CHOL	217223262	G	0.104499	1.22591	Mixed	{"EA":0.0179}	intron_variant	rs78537033
2:217247482:T:C	C	0.0684	2	38738	0.2208	CHOL	217247482	T	0.0375	1.224	Mixed	{}	downstream_gene_variant	rs1334788015
2:217431561:A:T	T	-0.0016	2	2522970	0.2208	CHOL	217431561	A	0.001	-1.224	Mixed	{"AA":0.1815	EA:0.3065	EU:0.4404
2:217309463:C:T	T	0.0025	2	2174650	0.2209	CHOL	217309463	C	0.0015	1.224	Mixed	{"AA":0.0431	EA:0.0079	EU:0.1044
2:217242228:GA:G	G	-0.056	2	14126	0.221	CHOL	217242228	GA	0.0656	-1.224	Mixed	{}	intergenic_variant	["MARCH4"]
2:217236606:A:C	C	0.0874	2	38738	0.2212	CHOL	217236606	A	0.0665	1.223	Mixed	{}	5_prime_UTR_variant	rs879261959
2:217287480:T:G	G	-0.17671	2	852640	0.2216	CHOL	217287480	T	0.144423	-1.22356	Mixed	{"AA":0.0023	EU:0.001	HS:0.0014}
2:217306368:T:C	C	0.199624	2	740539	0.2217	CHOL	217306368	T	0.163518	1.22081	Mixed	{"AA":0.0061}	intron_variant	rs559092783
2:217358184:G:C	C	0.2412	2	9740	0.222	CHOL	217358184	G	0.1975	1.221	Mixed	{"AA":0.0008}	intron_variant	rs530235737
2:217297331:C:T	T	-0.0694343	2	963760	0.2221	CHOL	217297331	C	0.0569361	-1.21951	Mixed	{"AA":0.0053	EA:0.0456	SA:0.001}
2:217221662:C:T	T	-0.441602	2	334410	0.2222	CHOL	217221662	C	0.361753	-1.22073	Mixed	{"AA":0.0015}	intron_variant	rs534073024
2:217247780:TAC:T	T	0.0042	2	1338470	0.2223	CHOL	217247780	TAC	0.0038	1.221	Mixed	{"AA":0.0431	EA:0.003	EU:0.0447
2:217191441:A:T	T	0.287805	2	753403	0.2224	CHOL	217191441	A	0.23573	1.22091	Mixed	{"EU":0.001	HS:0.0029}	intron_variant
2:217281055:T:C	C	0.0291624	2	1535180	0.2226	CHOL	217281055	T	0.0239548	1.21739	Mixed	{"AA":0.001415	EU:0.009388	HS:0.005059
2:217309938:T:C	C	0.0024	2	2269250	0.2226	CHOL	217309938	T	0.0015	1.22	Mixed	{"AA":0.0424	EA:0.0079	EU:0.1044
2:217370143:G:C	C	0.0361	2	999052	0.2227	CHOL	217370143	G	0.0302	1.219	Mixed	{}	intron_variant	rs541057638
2:217247897:A:ATG	ATG	-0.0280636	2	33185	0.22296	CHOL	217247897	A	0.0230276	-1.21869	Mixed	{}	downstream_gene_variant	["MARCH4"]
2:217297925:T:G	G	-0.0126	2	1335550	0.223	CHOL	217297925	T	0.0092	-1.219	Mixed	{"EA":0.0079	SA:0.1431}	intron_variant
2:217446043:C:T	T	-0.0879	2	530934	0.223	CHOL	217446043	C	0.0721	-1.219	Mixed	{}	downstream_gene_variant	rs756482181
2:217377862:C:A	A	-0.157616	2	748910	0.2233	CHOL	217377862	C	0.129495	-1.21716	Mixed	{"AA":0.0068}	intron_variant	rs143787131
2:217262987:T:C	C	0.0107	2	884705	0.2235	CHOL	217262987	T	0.0107	1.217	Mixed	{"AA":0.0401	HS:0.0029}	intron_variant
2:217227088:A:G	G	-0.0014	2	2675510	0.2236	CHOL	217227088	A	0.001	-1.217	Mixed	{"AA":0.77	EA:0.7917	EU:0.4304
2:217238376:A:T	T	0.0288152	2	1472980	0.2237	CHOL	217238376	A	0.0236077	1.22059	Mixed	{"EU":0.007	HS:0.0014	SA:0.0031}
2:217417237:C:T	T	-0.1952	2	38738	0.2237	CHOL	217417237	C	0.1474	-1.217	Mixed	{}	intron_variant	rs367783126
2:217341111:T:A	A	0.0899174	2	363864	0.2238	CHOL	217341111	T	0.0739476	1.21596	Mixed	{"AA":0.0144}	intron_variant	rs115106158
2:217442118:T:TTC	TTC	-0.0154	2	438205	0.2239	CHOL	217442118	T	0.0127	-1.216	Mixed	{}	intron_variant	["IGFBP2"]
2:217258302:G:A	A	-0.0944	2	402736	0.224	CHOL	217258302	G	0.0776	-1.216	Mixed	{"EU":0.001}	intron_variant	rs559674886
2:217340423:C:T	T	-0.15	2	423489	0.224	CHOL	217340423	C	0.1234	-1.216	Mixed	{}	intron_variant	rs770141060
2:217363638:G:C	C	-0.912872	2	106736	0.224197	CHOL	217363638	G	0.751059	-1.21545	Mixed	{"AA":0.00006159	SA:0.00003269}	non_coding_transcript_exon_variant
2:217185339:T:C	C	-0.160046	2	686153	0.2244	CHOL	217185339	T	0.131925	-1.21316	Mixed	{}	intron_variant	rs1024620495
2:217405047:G:A	A	0.305858	2	548373	0.2245	CHOL	217405047	G	0.251699	1.21517	Mixed	{}	intron_variant	rs552708538
2:217397022:C:T	T	-0.0094	2	1025740	0.2246	CHOL	217397022	C	0.0085	-1.214	Mixed	{"AA":0.053	EA:0.001	HS:0.0029}
2:217427625:C:G	G	-0.0015	2	2617360	0.2246	CHOL	217427625	C	0.001	-1.215	Mixed	{"AA":0.1762	EA:0.3036	EU:0.4404
2:217255030:A:AG	AG	0.0416	2	14126	0.2247	CHOL	217255030	A	0.0312	1.214	Mixed	{}	intron_variant	["MARCH4"]
2:217267242:C:T	T	-0.181224	2	527787	0.2248	CHOL	217267242	C	0.149284	-1.21395	Mixed	{"EA":0.002	SA:0.002}	intron_variant
2:217329769:C:G	G	0.0954722	2	355701	0.2248	CHOL	217329769	C	0.0784608	1.21681	Mixed	{"AA":0.0144}	intron_variant	rs113220605
2:217404786:C:T	T	-0.009	2	1008240	0.2248	CHOL	217404786	C	0.0085	-1.214	Mixed	{"AA":0.0514	EA:0.001	HS:0.0029}
2:217355508:C:T	T	0.195458	2	692757	0.2249	CHOL	217355508	C	0.161088	1.21336	Mixed	{"EU":0.001}	intron_variant	rs558450197
2:217246806:A:G	G	-0.1446	2	70277	0.225	CHOL	217246806	A	0.1191	-1.213	Mixed	{"EA":0.001}	downstream_gene_variant	rs565823114
2:217380125:G:A	A	0.0578	2	816459	0.225	CHOL	217380125	G	0.0476	1.213	Mixed	{}	intron_variant	rs561257320
2:217284364:C:T	T	-0.130537	2	528677	0.2251	CHOL	217284364	C	0.107623	-1.2129	Mixed	{"AA":0.0008	EA:0.0119	SA:0.001}
2:217311315:A:G	G	0.0025	2	2174670	0.2251	CHOL	217311315	A	0.0015	1.213	Mixed	{"AA":0.0424	EA:0.0079	EU:0.1044
2:217382078:T:C	C	-0.0182	2	860628	0.2252	CHOL	217382078	T	0.0101	-1.213	Mixed	{"AA":0.0567	HS:0.0043}	intron_variant
2:217201465:T:TAAAAAAAAAAAAAA	TAAAAAAAAAAAAAA	0.0056	2	438205	0.2254	CHOL	217201465	T	0.0046	1.212	Mixed	{}	intron_variant	["MARCH4"]
2:217253661:G:A	A	-0.147548	2	349045	0.2254	CHOL	217253661	G	0.12151	-1.21429	Mixed	{"AA":0.0045	HS:0.0014}	intron_variant
2:217281009:A:G	G	-1.13114	2	2406	0.2254	CHOL	217281009	A	0.933048	-1.21231	Mixed	{"AA":0.00006152}	start_lost	rs1382103008
2:217413346:T:C	C	0.407579	2	51705	0.2256	CHOL	217413346	T	0.336409	1.21156	Mixed	{"SA":0.0061}	intron_variant	rs555457324
2:217178372:C:T	T	0.146854	2	784896	0.2258	CHOL	217178372	C	0.121163	1.21203	Mixed	{"AA":0.0008	HS:0.0072	SA:0.0112}
2:217270941:G:A	A	-0.36453	2	486455	0.2258	CHOL	217270941	G	0.300998	-1.21107	Mixed	{"SA":0.0031}	intron_variant	rs527808150
2:217352305:A:G	G	0.139	2	79154	0.226	CHOL	217352305	A	0.1149	1.211	Mixed	{"AA":0.0045}	intron_variant	rs562375824
2:217360334:T:C	C	0.2393	2	9740	0.226	CHOL	217360334	T	0.1975	1.211	Mixed	{"AA":0.0008}	intron_variant	rs186539156
2:217427350:G:A	A	0.002	2	2684130	0.2262	CHOL	217427350	G	0.001	1.21	Mixed	{"AA":0.0159	EA:0.1151	EU:0.2714
2:217208989:A:AAAC	AAAC	-0.0501721	2	33185	0.226725	CHOL	217208989	A	0.0415044	-1.20884	Mixed	{}	intron_variant	["MARCH4"]
2:217279422:G:A	A	0.355449	2	168680	0.226796	CHOL	217279422	G	0.294087	1.20865	Mixed	{"EU":0.00005303}	5_prime_UTR_variant	rs368738615
2:217389088:G:C	C	-0.332243	2	725862	0.2271	CHOL	217389088	G	0.27496	-1.20833	Mixed	{"AA":0.0008	HS:0.0014}	intron_variant
2:217299335:G:A	A	0.0015	2	2594330	0.2273	CHOL	217299335	G	0.001	1.207	Mixed	{"AA":0.0144	EA:0.2361	EU:0.3588
2:217261397:C:T	T	0.0015	2	2680400	0.2275	CHOL	217261397	C	0.001	1.207	Mixed	{"AA":0.907	EA:0.749	EU:0.662
2:217360207:C:T	T	-0.0144	2	805582	0.2277	CHOL	217360207	C	0.0125	-1.206	Mixed	{"AA":0.0401	HS:0.0014}	intron_variant
2:217381507:A:G	G	0.0293	2	461844	0.2279	CHOL	217381507	A	0.0481	1.206	Mixed	{"AA":0.0008}	intron_variant	rs145917234
2:217249365:C:T	T	0.2133	2	6702	0.228	CHOL	217249365	C	0.1768	1.206	Mixed	{}	downstream_gene_variant	rs1342222196
2:217289981:G:C	C	0.0668	2	409602	0.228	CHOL	217289981	G	0.0554	1.206	Mixed	{"EU":0.001}	intron_variant	rs564609499
2:217320132:G:C	C	-0.456531	2	476568	0.2282	CHOL	217320132	G	0.378764	-1.20532	Mixed	{"EU":0.001}	intron_variant	rs572384383
2:217315364:A:C	C	-0.0034	2	2109150	0.2286	CHOL	217315364	A	0.0021	-1.204	Mixed	{"AA":0.2905	EA:0.1726	EU:0.008
2:217279853:G:A	A	-0.618482	2	76623	0.228739	CHOL	217279853	G	0.513854	-1.20361	Mixed	{"AA":0.00006153	EU:0.0000088}	synonymous_variant
2:217323849:G:T	T	0.0025	2	2168670	0.2288	CHOL	217323849	G	0.0015	1.204	Mixed	{"AA":0.0431	EA:0.0079	EU:0.1044
2:217230187:G:A	A	-0.18782	2	345172	0.2289	CHOL	217230187	G	0.15588	-1.2049	Mixed	{"AA":0.0015}	intron_variant	rs536731268
2:217263466:C:T	T	-0.0008	2	950381	0.2292	CHOL	217263466	C	0.0092	1.202	Mixed	{"AA":0.0484	EU:0.002	HS:0.0029}
2:217350953:A:G	G	-0.889454	2	18147	0.2294	CHOL	217350953	A	0.739823	-1.20225	Mixed	{"EA":0.002}	intron_variant	rs548261615
2:217376081:A:T	T	-0.0247	2	1034150	0.2294	CHOL	217376081	A	0.02	-1.202	Mixed	{"AA":0.0136	EA:0.003}	intron_variant
2:217363548:C:T	T	0.859798	2	114840	0.229522	CHOL	217363548	C	0.715551	1.20159	Mixed	{"EU":0.000008801}	5_prime_UTR_variant	rs765628360
2:217245110:G:C	C	-0.640532	2	81236	0.2296	CHOL	217245110	G	0.533256	-1.20117	Mixed	{}	downstream_gene_variant	rs1029354550
2:217178010:C:T	T	-0.535339	2	69193	0.2297	CHOL	217178010	C	0.445421	-1.20187	Mixed	{"EA":0.001}	intron_variant	rs527377520
2:217336292:G:A	A	0.0892231	2	363864	0.2297	CHOL	217336292	G	0.0742947	1.20093	Mixed	{"AA":0.0144}	intron_variant	rs112025072
2:217299589:TTTTTTC:T	T	-0.0285	2	14126	0.2298	CHOL	217299589	TTTTTTC	0.0216	-1.201	Mixed	{}	intron_variant	["SMARCAL1"]
2:217197867:GA:G	G	-0.0023	2	1488320	0.2299	CHOL	217197867	GA	0.0025	-1.201	Mixed	{"AA":0.0076	EA:0.127	EU:0.0726
2:217403879:C:T	T	-0.0091	2	1066770	0.2299	CHOL	217403879	C	0.0085	-1.201	Mixed	{"AA":0.0514	EA:0.001	HS:0.0029
2:217330317:T:C	C	-0.0569	2	48478	0.2301	CHOL	217330317	T	0.1179	-1.2	Mixed	{"AA":0.0008}	intron_variant	rs183696333
2:217389884:G:A	A	-0.1843	2	38738	0.2306	CHOL	217389884	G	0.1058	-1.199	Mixed	{"SA":0.001}	intron_variant	rs575122908
2:217234983:T:C	C	0.768499	2	20515	0.230833	CHOL	217234983	T	0.64137	1.19822	Mixed	{"HS":0.0001515}	start_lost	rs768389340
2:217278944:G:C	C	-0.2062	2	402736	0.231	CHOL	217278944	G	0.1722	-1.198	Mixed	{}	non_coding_transcript_exon_variant	["SMARCAL1"]
2:217350936:C:A	A	-0.0024	2	1809640	0.231	CHOL	217350936	C	0.0025	-1.198	Mixed	{"AA":0.0166	EA:0.1706	SA:0.0061}
2:217370915:T:G	G	-0.232952	2	537494	0.231	CHOL	217370915	T	0.194416	-1.19821	Mixed	{}	intron_variant	rs536884797
2:217442439:G:A	A	-0.2177	2	402343	0.231	CHOL	217442439	G	0.1817	-1.198	Mixed	{"EA":0.001}	intron_variant	rs578244288
2:217391188:G:A	A	-0.0097	2	1000310	0.2311	CHOL	217391188	G	0.0085	-1.198	Mixed	{"AA":0.053	EA:0.001	HS:0.0029}
2:217416069:G:A	A	0.182959	2	341515	0.2313	CHOL	217416069	G	0.152756	1.19773	Mixed	{"AA":0.0015}	intron_variant	rs543299471
2:217438828:G:T	T	-0.1573	2	38738	0.2314	CHOL	217438828	G	0.0904	-1.197	Mixed	{}	intron_variant	rs112127222
2:217210574:C:T	T	0.263503	2	447774	0.2315	CHOL	217210574	C	0.220107	1.19716	Mixed	{"EA":0.003}	intron_variant	rs563214472
2:217250669:T:C	C	0.0298	2	1033420	0.2316	CHOL	217250669	T	0.0225	1.196	Mixed	{"AA":0.0106	EA:0.005	HS:0.0029
2:217229823:G:A	A	0.140605	2	829147	0.2319	CHOL	217229823	G	0.117691	1.19469	Mixed	{}	intron_variant	rs536581873
2:217223791:C:T	T	-0.1409	2	399618	0.232	CHOL	217223791	C	0.118	-1.195	Mixed	{"EU":0.001}	intron_variant	rs562508312
2:217322289:A:G	G	0.565543	2	411476	0.2322	CHOL	217322289	A	0.473542	1.19428	Mixed	{"EA":0.003}	intron_variant	rs551384541
2:217380167:G:A	A	-0.0116	2	1019680	0.2322	CHOL	217380167	G	0.0085	-1.195	Mixed	{"AA":0.0522	EA:0.001	HS:0.0029}
2:217318681:G:A	A	0.0024	2	2174290	0.2323	CHOL	217318681	G	0.0015	1.195	Mixed	{"AA":0.0431	EA:0.0079	EU:0.1044
2:217363543:C:T	T	-0.1277	2	463154	0.233	CHOL	217363543	C	0.1071	-1.193	Mixed	{}	5_prime_UTR_variant	rs750234307
2:217400933:C:T	T	-0.271835	2	552627	0.233	CHOL	217400933	C	0.228092	-1.19178	Mixed	{"EU":0.002}	intron_variant	rs190981700
2:217370028:A:C	C	-0.130537	2	741713	0.2331	CHOL	217370028	A	0.109359	-1.19365	Mixed	{"AA":0.0113}	intron_variant	rs550339703
2:217366095:A:G	G	0.39337	2	172103	0.233384	CHOL	217366095	A	0.330096	1.19169	Mixed	{"AA":0.00006152	EU:0.000008796}	missense_variant
2:217300565:C:T	T	0.0047	2	1090630	0.2336	CHOL	217300565	C	0.007	1.191	Mixed	{"AA":0.0825	EU:0.001	HS:0.0086
2:217211809:C:A	A	-0.19511	2	471667	0.2338	CHOL	217211809	C	0.163865	-1.19068	Mixed	{"EU":0.001	HS:0.0014}	intron_variant
2:217367507:T:C	C	-0.0117	2	991011	0.234	CHOL	217367507	T	0.0085	-1.19	Mixed	{"AA":0.0522	EA:0.001	HS:0.0029}
2:217442417:C:G	G	0.1062	2	729354	0.234	CHOL	217442417	C	0.0893	1.19	Mixed	{}	intron_variant	rs745932300
2:217189715:G:T	T	0.0004	2	1024290	0.2343	CHOL	217189715	G	0.0083	-1.189	Mixed	{"AA":0.0749	HS:0.0058}	intron_variant
2:217310192:A:T	T	0.0433965	2	1427570	0.2344	CHOL	217310192	A	0.036453	1.19048	Mixed	{"AA":0.0008	EU:0.005	HS:0.0043}
2:217214597:T:G	G	-0.0227	2	438205	0.2345	CHOL	217214597	T	0.0191	-1.189	Mixed	{"AA":0.0008}	intron_variant	rs559735943
2:217230843:C:T	T	-0.0228	2	438205	0.2345	CHOL	217230843	C	0.0192	-1.189	Mixed	{"AA":0.0008}	intron_variant	rs550979052
2:217239185:T:C	C	0.0538116	2	1448010	0.2346	CHOL	217239185	T	0.0454795	1.18321	Mixed	{"AA":0.0045	EU:0.002	HS:0.0029}
2:217421665:T:A	A	-0.0014	2	2632550	0.2348	CHOL	217421665	T	0.0009	-1.188	Mixed	{"AA":0.7602	EA:0.4563	EU:0.5795
2:217353334:C:T	T	-0.0127	2	438205	0.2352	CHOL	217353334	C	0.0107	-1.187	Mixed	{"HS":0.0014}	intron_variant	rs574415879
2:217353338:T:G	G	-0.0127	2	438205	0.2352	CHOL	217353338	T	0.0107	-1.187	Mixed	{"HS":0.0014}	intron_variant	rs544906698
2:217285188:C:T	T	1.16328	2	4454	0.2354	CHOL	217285188	C	0.980393	1.18654	Mixed	{"HS":0.0001156}	synonymous_variant	rs757734409
2:217343863:C:T	T	-0.539852	2	310420	0.2358	CHOL	217343863	C	0.455142	-1.18612	Mixed	{"AA":0.0015}	non_coding_transcript_exon_variant	rs535041044
2:217281673:T:G	G	-0.1271	2	396046	0.236	CHOL	217281673	T	0.1073	-1.185	Mixed	{"AA":0.0008}	intron_variant	rs545516338
2:217362873:C:G	G	-0.0680456	2	1405220	0.2364	CHOL	217362873	C	0.0576305	-1.18072	Mixed	{"EA":0.002	EU:0.002	HS:0.0115}
2:217360502:TGCA:T	T	-0.0047	2	1487200	0.2367	CHOL	217360502	TGCA	0.0037	-1.183	Mixed	{"AA":0.0234	EA:0.1845	EU:0.0129
2:217379275:C:T	T	-0.0296	2	397537	0.2369	CHOL	217379275	C	0.0271	-1.183	Mixed	{"AA":0.0098	HS:0.0014}	intron_variant
2:217209411:G:A	A	0.6056	2	19259	0.237	CHOL	217209411	G	0.5111	1.183	Mixed	{}	intron_variant	rs959168853
2:217267960:G:C	C	-0.0976	2	64805	0.237	CHOL	217267960	G	0.0826	-1.183	Mixed	{"EA":0.001}	intron_variant	rs528100467
2:217291274:C:T	T	-0.2074	2	441555	0.237	CHOL	217291274	C	0.1753	-1.183	Mixed	{"EA":0.001	EU:0.001}	intron_variant
2:217365645:A:G	G	0.110053	2	810073	0.237	CHOL	217365645	A	0.093042	1.18284	Mixed	{"EU":0.001}	non_coding_transcript_exon_variant	rs539895672
2:217366394:T:A	A	-0.2512	2	9740	0.237	CHOL	217366394	T	0.2125	-1.183	Mixed	{"AA":0.0008}	3_prime_UTR_variant	rs573602685
2:217297475:G:A	A	0.536852	2	76687	0.237115	CHOL	217297475	G	0.454101	1.18223	Mixed	{"EA":0.00005437	SA:0.00009799}	missense_variant
2:217209885:A:C	C	-0.522146	2	720191	0.2372	CHOL	217209885	A	0.441949	-1.18146	Mixed	{"AA":0.0015}	intron_variant	rs551307114
2:217401752:G:A	A	-0.533256	2	439336	0.2373	CHOL	217401752	G	0.450976	-1.18245	Mixed	{"SA":0.002}	intron_variant	rs534060582
2:217323900:A:G	G	0.0881816	2	363864	0.2375	CHOL	217323900	A	0.0746419	1.1814	Mixed	{"AA":0.0144}	intron_variant	rs111885081
2:217376406:TTATAA:T	T	-0.0047	2	1487210	0.2378	CHOL	217376406	TTATAA	0.0037	-1.181	Mixed	{"AA":0.0234	EA:0.1855	EU:0.0129
2:217245074:G:C	C	-0.1007	2	479453	0.238	CHOL	217245074	G	0.0853	-1.18	Mixed	{}	downstream_gene_variant	rs945765769
2:217193997:G:A	A	-0.221148	2	345054	0.2386	CHOL	217193997	G	0.187473	-1.17963	Mixed	{"AA":0.0015}	intron_variant	rs577394883
2:217407414:G:A	A	0.0440908	2	1444770	0.2389	CHOL	217407414	G	0.0374945	1.17593	Mixed	{"EU":0.006	SA:0.002}	intron_variant
2:217207990:G:C	C	-0.0727	2	409601	0.239	CHOL	217207990	G	0.0618	-1.177	Mixed	{"EU":0.001}	intron_variant	rs547832106
2:217233744:C:G	G	0.2181	2	54558	0.239	CHOL	217233744	C	0.1853	1.177	Mixed	{}	intron_variant	["MARCH4"]
2:217383789:C:T	T	-0.0969	2	507580	0.239	CHOL	217383789	C	0.0823	-1.177	Mixed	{"HS":0.0014}	intron_variant	rs544449998
2:217342886:G:A	A	-0.54036	2	117209	0.239115	CHOL	217342886	G	0.45902	-1.1772	Mixed	{"EU":0.000008798}	intron_variant	rs371749829
2:217221681:G:T	T	0.1256	2	48478	0.2394	CHOL	217221681	G	0.0848	1.176	Mixed	{"AA":0.0008}	intron_variant	rs553127597
2:217279980:C:T	T	0.397829	2	172103	0.2394	CHOL	217279980	C	0.33815	1.17649	Mixed	{}	missense_variant	rs1265303129
2:217314409:C:T	T	0.0874872	2	367344	0.2395	CHOL	217314409	C	0.0742947	1.17757	Mixed	{"AA":0.0144}	intron_variant	rs147995190
2:217208375:G:A	A	-0.0014	2	968046	0.2396	CHOL	217208375	G	0.0051	-1.176	Mixed	{"AA":0.1936	EA:0.002	HS:0.0159}
2:217285013:C:G	G	-0.0794	2	761088	0.2396	CHOL	217285013	C	0.0539	-1.176	Mixed	{"AA":0.001981	EU:0.00002664	HS:0.0002323
2:217360669:T:C	C	-0.0374	2	904351	0.2396	CHOL	217360669	T	0.0271	-1.176	Mixed	{"AA":0.0091}	intron_variant	rs138128303
2:217426932:G:T	T	-0.261767	2	337055	0.2397	CHOL	217426932	G	0.222884	-1.17445	Mixed	{"AA":0.0015}	intron_variant	rs573875843
2:217181344:C:A	A	-0.1059	2	539738	0.24	CHOL	217181344	C	0.0902	-1.175	Mixed	{"HS":0.0014}	intron_variant	rs534374039
2:217234385:G:A	A	0.1224	2	526684	0.24	CHOL	217234385	G	0.1042	1.175	Mixed	{}	intron_variant	rs766961898
2:217307900:C:G	G	0.0024	2	2174640	0.24	CHOL	217307900	C	0.0015	1.175	Mixed	{"AA":0.0424	EA:0.0079	EU:0.1044
2:217310334:T:TC	TC	-0.0018	2	822243	0.2402	CHOL	217310334	T	0.0017	-1.175	Mixed	{}	intron_variant	["SMARCAL1"]
2:217259828:G:GTGAGGAA	GTGAGGAA	0.0024	2	438205	0.2403	CHOL	217259828	G	0.0021	1.174	Mixed	{}	intron_variant	rs138029082
2:217418320:G:C	C	0.0014	2	388839	0.2403	CHOL	217418320	G	0.0104	-1.174	Mixed	{"AA":0.059	HS:0.0058}	intron_variant
2:217322734:T:C	C	0.0874872	2	363864	0.2405	CHOL	217322734	T	0.0746419	1.17209	Mixed	{"AA":0.0144}	intron_variant	rs144829254
2:217309519:C:T	T	0.0024	2	2174650	0.2408	CHOL	217309519	C	0.0015	1.173	Mixed	{"AA":0.0424	EA:0.0079	EU:0.1044
2:217295042:A:G	G	-0.0295	2	438205	0.2409	CHOL	217295042	A	0.0251	-1.173	Mixed	{"EU":0.001}	intron_variant	rs531046502
2:217218265:T:TTTC	TTTC	0.0524317	2	33185	0.241059	CHOL	217218265	T	0.0447238	1.17235	Mixed	{}	intron_variant	["MARCH4"]
2:217281150:A:AC	AC	-0.0018	2	2117880	0.2412	CHOL	217281150	A	0.0011	-1.172	Mixed	{"EA":0.002	EU:0.001}	intron_variant
2:217363629:A:G	G	0.442416	2	125529	0.241272	CHOL	217363629	A	0.377547	1.17182	Mixed	{"EU":0.00002645}	non_coding_transcript_exon_variant	rs760852562
2:217431375:C:T	T	0.0437436	2	1417610	0.2413	CHOL	217431375	C	0.0371474	1.17757	Mixed	{"EU":0.005	HS:0.0043}	intron_variant
2:217381207:TG:T	T	-0.0046	2	1487200	0.2414	CHOL	217381207	TG	0.0037	-1.172	Mixed	{"AA":0.0234	EA:0.1845	EU:0.0129
2:217244108:A:G	G	0.0534644	2	1448310	0.2416	CHOL	217244108	A	0.0454795	1.17557	Mixed	{"AA":0.0045	EU:0.002	HS:0.0029}
2:217260004:C:T	T	0.059	2	458067	0.2419	CHOL	217260004	C	0.0502	1.17	Mixed	{}	intron_variant	rs139199409
2:217363471:A:T	T	-0.01	2	1003590	0.2419	CHOL	217363471	A	0.0085	-1.17	Mixed	{"AA":0.0522	HS:0.0029}	5_prime_UTR_variant
2:217326181:A:T	T	-0.0929	2	402495	0.242	CHOL	217326181	A	0.0793	-1.17	Mixed	{"HS":0.0014}	intron_variant	rs183509635
2:217418579:A:G	G	-0.078	2	398276	0.242	CHOL	217418579	A	0.0667	-1.17	Mixed	{"EU":0.001}	intron_variant	rs570353202
2:217213631:T:A	A	-0.1791	2	487514	0.2421	CHOL	217213631	T	0.1447	-1.17	Mixed	{"SA":0.002}	intron_variant	rs534274681
2:217328296:G:A	A	-0.0597	2	804231	0.2421	CHOL	217328296	G	0.0312	-1.17	Mixed	{"AA":0.0091	HS:0.0014}	intron_variant
2:217322085:C:T	T	0.0871401	2	363864	0.2422	CHOL	217322085	C	0.0746419	1.16744	Mixed	{"AA":0.0144}	intron_variant	rs184974807
2:217280198:A:G	G	-0.569676	2	76623	0.242274	CHOL	217280198	A	0.487183	-1.16933	Mixed	{"EA":0.00005437}	synonymous_variant	rs767894063
2:217323058:G:A	A	0.0013	2	2572760	0.2424	CHOL	217323058	G	0.001	1.169	Mixed	{"AA":0.0159	EA:0.2341	EU:0.3559
2:217179049:C:T	T	0.0866	2	14126	0.2427	CHOL	217179049	C	0.0674	1.168	Mixed	{}	intron_variant	["MARCH4"]
2:217309075:C:T	T	0.0024	2	2174650	0.2428	CHOL	217309075	C	0.0015	1.168	Mixed	{"AA":0.0424	EA:0.0079	EU:0.1044
2:217384822:AGCACTCAGCCTCCCTCTG:A	A	-0.0046	2	1487210	0.2428	CHOL	217384822	AGCACTCAGCCTCCCTCTG	0.0038	-1.168	Mixed	{"AA":0.0189	EA:0.1855	EU:0.0129
2:217384106:C:T	T	-0.831336	2	44141	0.24287	CHOL	217384106	C	0.711855	-1.16785	Mixed	{}	synonymous_variant	rs1022594202
2:217306923:C:T	T	0.0024	2	2174640	0.2431	CHOL	217306923	C	0.0015	1.167	Mixed	{"AA":0.0424	EA:0.0079	EU:0.1044
2:217299590:TTTTTC:T	T	-0.0278	2	14126	0.2433	CHOL	217299590	TTTTTC	0.0216	-1.167	Mixed	{}	intron_variant	["SMARCAL1"]
2:217327011:G:C	C	0.168378	2	484911	0.2433	CHOL	217327011	G	0.144076	1.16867	Mixed	{"EU":0.001	HS:0.0014	SA:0.0102}
2:217424910:TC:T	T	0.0972	2	14126	0.2434	CHOL	217424910	TC	0.077	1.167	Mixed	{}	intron_variant	["RPL37A"]
2:217438461:G:A	A	-0.0055	2	810296	0.2435	CHOL	217438461	G	0.0255	-1.166	Mixed	{"AA":0.0144	HS:0.0014}	intron_variant
2:217333126:T:C	C	0.0867929	2	363864	0.2436	CHOL	217333126	T	0.0742947	1.16822	Mixed	{"AA":0.0144}	intron_variant	rs111396894
2:217234932:C:A	A	-0.570838	2	88346	0.243625	CHOL	217234932	C	0.48958	-1.16597	Mixed	{"AA":0.00006422}	missense_variant	rs760875312
2:217289855:C:T	T	-0.343353	2	448659	0.2443	CHOL	217289855	C	0.295096	-1.16353	Mixed	{"EA":0.001	SA:0.001}	intron_variant
2:217239662:G:A	A	0.487429	2	520622	0.2445	CHOL	217239662	G	0.418689	1.16418	Mixed	{"AA":0.0008	SA:0.001}	upstream_gene_variant
2:217295043:A:G	G	0.1964	2	6702	0.245	CHOL	217295043	A	0.169	1.163	Mixed	{}	intron_variant	rs1043625653
2:217320732:C:T	T	0.0864457	2	363864	0.245	CHOL	217320732	C	0.0746419	1.15814	Mixed	{"AA":0.0144}	intron_variant	rs552021813
2:217345091:T:G	G	-0.0024	2	2093600	0.245	CHOL	217345091	T	0.0022	-1.163	Mixed	{"AA":0.1513	EA:0.1736	EU:0.0119
2:217398635:T:G	G	0.280862	2	60949	0.245	CHOL	217398635	T	0.241631	1.16236	Mixed	{"EA":0.001}	intron_variant	rs553347375
2:217253566:G:A	A	-0.0146	2	969984	0.2453	CHOL	217253566	G	0.0076	-1.162	Mixed	{"AA":0.0862	HS:0.0101}	intron_variant
2:217308601:G:A	A	0.0024	2	2174640	0.2453	CHOL	217308601	G	0.0015	1.162	Mixed	{"AA":0.0424	EA:0.0079	EU:0.1044
2:217285159:C:A	A	58.26	2	1066	0.2454	CHOL	217285159	C	50.16	1.162	Mixed	{"AA":0.00006152}	synonymous_variant	rs758888999
2:217369448:CTTAA:C	C	-0.0013	2	789870	0.2455	CHOL	217369448	CTTAA	0.0123	1.161	Mixed	{"AA":0.0393}	intron_variant	rs151075836
2:217304047:T:TG	TG	-0.0024	2	726332	0.2458	CHOL	217304047	T	0.0022	-1.161	Mixed	{}	intron_variant	rs1491533592
2:217247655:G:A	A	0.142	2	14126	0.2459	CHOL	217247655	G	0.116	1.16	Mixed	{}	downstream_gene_variant	["MARCH4"]
2:217240236:T:C	C	-0.0509	2	713205	0.246	CHOL	217240236	T	0.0438	-1.16	Mixed	{"EU":0.001}	upstream_gene_variant	rs559884763
2:217297532:C:G	G	0.738078	2	95480	0.246045	CHOL	217297532	C	0.63627	1.16001	Mixed	{}	missense_variant	["SMARCAL1"]
2:217386198:C:T	T	0.0022	2	2319660	0.2462	CHOL	217386198	C	0.0013	1.16	Mixed	{"AA":0.0461	EA:0.0258	EU:0.1511
2:217442167:T:C	C	-0.0542	2	14126	0.2462	CHOL	217442167	T	0.0686	-1.16	Mixed	{}	intron_variant	["IGFBP2"]
2:217380232:T:C	C	0.2212	2	14126	0.2463	CHOL	217380232	T	0.2024	1.159	Mixed	{}	intron_variant	["RPL37A"]
2:217438798:C:T	T	0.375293	2	91338	0.2463	CHOL	217438798	C	0.323564	1.15987	Mixed	{"AA":0.0015}	intron_variant	rs180868911
2:217380246:G:C	C	0.2213	2	14126	0.2464	CHOL	217380246	G	0.2021	1.159	Mixed	{}	intron_variant	["RPL37A"]
2:217405231:A:G	G	-0.805091	2	29032	0.2464	CHOL	217405231	A	0.694343	-1.1595	Mixed	{"SA":0.002}	intron_variant	rs539757348
2:217383726:C:A	A	-0.710313	2	406286	0.2467	CHOL	217383726	C	0.613105	-1.15855	Mixed	{"EA":0.001}	intron_variant	rs561690236
2:217376969:G:A	A	0.0023	2	2261600	0.2468	CHOL	217376969	G	0.0015	1.158	Mixed	{"AA":0.1445	EA:0.0069	EU:0.1074
2:217216391:G:A	A	-0.274266	2	520473	0.2469	CHOL	217216391	G	0.237118	-1.15666	Mixed	{}	intron_variant	rs766481256
2:217216343:C:T	T	0.0852	2	406513	0.247	CHOL	217216343	C	0.0736	1.158	Mixed	{"EU":0.001}	intron_variant	rs575281142
2:217287074:G:C	C	-0.2781	2	398277	0.247	CHOL	217287074	G	0.2404	-1.158	Mixed	{}	intron_variant	["SMARCAL1"]
2:217313169:G:T	T	0.0860986	2	367344	0.247	CHOL	217313169	G	0.0742947	1.15888	Mixed	{"AA":0.0144}	intron_variant	rs113360608
2:217404164:T:C	C	-0.1143	2	38113	0.247	CHOL	217404164	T	0.0986	-1.158	Mixed	{"EA":0.003}	intron_variant	rs570337425
2:217216372:G:C	C	-0.001	2	2594400	0.2472	CHOL	217216372	G	0.0017	-1.157	Mixed	{"AA":0.0113	EA:0.1577	EU:0.0666
2:217275435:G:A	A	-0.0441	2	804230	0.2473	CHOL	217275435	G	0.0317	-1.157	Mixed	{"AA":0.0083	HS:0.0014}	intron_variant
2:217386196:A:G	G	0.0022	2	2319660	0.2475	CHOL	217386196	A	0.0013	1.156	Mixed	{"AA":0.0461	EA:0.0258	EU:0.1511
[truncated: 5,862 more rows]

## Sheet: LDL-C
varId	alt	beta	chromosome	n	pValue	phenotype	position	reference	stdErr	zScore	ancestry	af	consequence	dbSNP
2:217442108:T:C	C	0.3571	2	38641	3.058e-05	LDL	217442108	T	0.0611	4.169	Mixed	{}	intron_variant	["IGFBP2"]
2:217261828:G:A	A	0.6063	2	424053	4.339e-05	LDL	217261828	G	0.1483	4.08833	Mixed	{"EA":0.001	SA:0.001}	intron_variant
2:217280207:A:G	G	-1.75761	2	83374	5.32651e-05	LDL	217280207	A	0.434964	-4.04082	Mixed	{}	synonymous_variant	rs1288231534
2:217246614:G:A	A	-0.5001	2	515359	9.18e-05	LDL	217246614	G	0.1279	-3.911	Mixed	{"HS":0.0014}	downstream_gene_variant	rs538716421
2:217179049:C:CT	CT	0.01	2	770933	0.0001252	LDL	217179049	C	0.0021	3.836	Mixed	{}	intron_variant	rs1323464728
2:217280056:G:T	T	1.5026	2	81660	0.000225394	LDL	217280056	G	0.407351	3.68872	Mixed	{"SA":0.00003266}	missense_variant	rs760336986
2:217246867:A:C	C	-0.0986	2	477915	0.000276	LDL	217246867	A	0.0271	-3.63838	Mixed	{"EA":0.003	EU:0.001	HS:0.0029}
2:217442391:T:C	C	0.6256	2	6667	0.00054	LDL	217442391	T	0.1808	3.46	Mixed	{}	intron_variant	["IGFBP2"]
2:217315664:C:A	A	-3.4538	2	29696	0.0007361	LDL	217315664	C	1.2925	-3.376	Mixed	{"AA":0.0001231}	missense_variant	rs2066526
2:217364638:T:G	G	-2.08819	2	82752	0.000824895	LDL	217364638	T	0.6244	-3.34431	Mixed	{}	non_coding_transcript_exon_variant	["RPL37A"]
2:217259654:G:A	A	0.2968	2	31130	0.0008318	LDL	217259654	G	0.0888	3.34234	Mixed	{"SA":0.0031}	intron_variant	rs185445958
2:217364575:A:G	G	-2.08889	2	1050	0.0008834	LDL	217364575	A	0.628192	-3.32524	Mixed	{}	synonymous_variant	rs757880954
2:217285098:C:A	A	-2.03853	2	71588	0.00100292	LDL	217285098	C	0.619669	-3.28971	Mixed	{"SA":0.0001307}	synonymous_variant	rs560174733
2:217221470:G:T	T	0.4088	2	397494	0.00102	LDL	217221470	G	0.1244	3.285	Mixed	{"EA":0.001}	intron_variant	rs187113773
2:217379483:TAC:T	T	0.2242	2	14126	0.001205	LDL	217379483	TAC	0.0676	3.238	Mixed	{}	intron_variant	rs201473181
2:217274649:C:CT	CT	0.0168	2	437392	0.001496	LDL	217274649	C	0.0053	3.176	Mixed	{}	intron_variant	["SMARCAL1"]
2:217239983:G:A	A	-0.2184	2	406477	0.00151	LDL	217239983	G	0.0688	-3.173	Mixed	{"EU":0.001}	upstream_gene_variant	rs527763144
2:217430976:A:C	C	0.0678	2	926888	0.001766	LDL	217430976	A	0.0217	3.12442	Mixed	{}	intron_variant	rs182481897
2:217339194:T:C	C	-0.0163	2	445371	0.001857	LDL	217339194	T	0.0052	-3.112	Mixed	{}	intron_variant	rs183398485
2:217383350:G:A	A	0.2173	2	607923	0.00207	LDL	217383350	G	0.0706	3.08	Mixed	{}	intron_variant	rs747319544
2:217247643:GTA:G	G	-0.1531	2	14126	0.002148	LDL	217247643	GTA	0.0783	-3.069	Mixed	{}	downstream_gene_variant	["MARCH4"]
2:217363964:T:C	C	-1.19998	2	108741	0.00220531	LDL	217363964	T	0.392008	-3.0611	Mixed	{"SA":0.0001689}	5_prime_UTR_variant	rs757193111
2:217297406:G:A	A	0.571831	2	165003	0.0022493	LDL	217297406	G	0.187168	3.05517	Mixed	{"AA":0.0004311}	intron_variant	rs370338158
2:217180605:G:A	A	0.3777	2	434156	0.002311	LDL	217180605	G	0.124	3.04597	Mixed	{"SA":0.0031}	intron_variant	rs549973012
2:217210992:C:T	T	0.3743	2	459320	0.00235	LDL	217210992	C	0.1231	3.042	Mixed	{"AA":0.0008	EU:0.001}	intron_variant
2:217348537:G:T	T	-0.128	2	752875	0.00236	LDL	217348537	G	0.0421	-3.04038	Mixed	{"EU":0.002}	non_coding_transcript_exon_variant	rs540911363
2:217280026:C:T	T	1.65238	2	154340	0.00241191	LDL	217280026	C	0.544589	3.03417	Mixed	{"AA":0.0001845	EU:0.00002637	HS:0.00005782
2:217352159:C:CT	CT	0.0148	2	437392	0.002477	LDL	217352159	C	0.0049	3.026	Mixed	{}	intron_variant	["RPL37A"]
2:217351174:T:TAG	TAG	0.0147	2	437392	0.002569	LDL	217351174	T	0.0049	3.015	Mixed	{}	intron_variant	["RPL37A"]
2:217289137:A:G	G	-0.0467	2	1290350	0.002595	LDL	217289137	A	0.0155	-3.0129	Mixed	{"AA":0.0015	EU:0.006	HS:0.0014}
2:217225911:T:C	C	0.2251	2	430307	0.002663	LDL	217225911	T	0.0876	3.004	Mixed	{"SA":0.002}	intron_variant	rs539357531
2:217363557:G:C	C	-1.38062	2	42233	0.00268213	LDL	217363557	G	0.459901	-3.002	Mixed	{}	5_prime_UTR_variant	rs749019133
2:217244855:C:G	G	0.6165	2	441327	0.00282	LDL	217244855	C	0.2064	2.987	Mixed	{}	regulatory_region_variant	rs918193846
2:217323761:A:AACAG	AACAG	0.0147	2	437392	0.002823	LDL	217323761	A	0.0049	2.986	Mixed	{}	intron_variant	["SMARCAL1"]
2:217229857:C:T	T	0.2264	2	334285	0.002962	LDL	217229857	C	0.0762	2.97113	Mixed	{"HS":0.0043}	intron_variant	rs191989121
2:217223676:G:A	A	0.2078	2	519072	0.003054	LDL	217223676	G	0.0702	2.96011	Mixed	{}	intron_variant	rs756392465
2:217280203:T:C	C	0.2536	2	414842	0.003354	LDL	217280203	T	0.0861	2.933	Mixed	{"AA":0.00006152	EA:0.00005437	EU:0.00001794}
2:217177785:TGA:T	T	0.2315	2	497574	0.003405	LDL	217177785	TGA	0.079	2.93038	Mixed	{"AA":0.0008	HS:0.0043}	intron_variant
2:217238775:A:T	T	-0.0119	2	1437220	0.00345	LDL	217238775	A	0.0041	-2.925	Mixed	{"AA":0.0015	EA:0.001	EU:0.0378
2:217293467:C:T	T	-0.520401	2	165003	0.00356078	LDL	217293467	C	0.178546	-2.91466	Mixed	{"AA":0.0007382	EU:0.00003516	HS:0.0002891}
2:217300094:G:T	T	103.8	2	892	0.003605	LDL	217300094	G	35.66	2.911	Mixed	{"EA":0.00005438}	missense_variant	rs1216333550
2:217362436:T:C	C	-0.3564	2	30473	0.003756	LDL	217362436	T	0.123	-2.89756	Mixed	{"SA":0.0041}	intron_variant	rs553327499
2:217217585:G:T	T	0.1094	2	650067	0.003958	LDL	217217585	G	0.038	2.87895	Mixed	{"EU":0.001}	intron_variant	rs542403194
2:217329432:C:CA	CA	0.0418077	2	42233	0.00419545	LDL	217329432	C	0.0146024	2.86307	Mixed	{"AA":0.3127	EA:0.3341	EU:0.225
2:217338335:A:G	G	-0.2296	2	397494	0.00422	LDL	217338335	A	0.0802	-2.861	Mixed	{"EU":0.001}	intron_variant	rs540233180
2:217361476:G:A	A	-0.2318	2	432085	0.00439	LDL	217361476	G	0.0814	-2.849	Mixed	{}	intron_variant	rs373834380
2:217364720:A:G	G	1.48305	2	123893	0.00445373	LDL	217364720	A	0.521449	2.84409	Mixed	{"SA":0.00006533}	missense_variant	rs767492787
2:217315810:A:T	T	-1.75754	2	92323	0.00453882	LDL	217315810	A	0.619275	-2.83807	Mixed	{"SA":0.00003278}	non_coding_transcript_exon_variant	rs1442941785
2:217184275:A:T	T	0.0068	2	2186010	0.004694	LDL	217184275	A	0.0018	2.827	Mixed	{"AA":0.0053	EU:0.1064	HS:0.0432
2:217419427:C:T	T	-0.1302	2	337424	0.004834	LDL	217419427	C	0.0462	-2.81818	Mixed	{"AA":0.0091}	intron_variant	rs183595441
2:217363559:G:A	A	-0.974348	2	113199	0.0049437	LDL	217363559	G	0.346658	-2.81069	Mixed	{"AA":0.00006153	EU:0.00001759}	5_prime_UTR_variant
2:217316515:C:T	T	0.0609	2	749667	0.00523	LDL	217316515	C	0.0218	2.79358	Mixed	{}	intron_variant	rs770190217
2:217347703:G:C	C	-2.0373	2	110524	0.00526924	LDL	217347703	G	0.730186	-2.7901	Mixed	{"EU":0.00003595}	3_prime_UTR_variant	rs767333534
2:217366449:TTTTG:T	T	0.2439	2	437152	0.005353	LDL	217366449	TTTTG	0.0876	2.78425	Mixed	{"EA":0.002	HS:0.0014}	3_prime_UTR_variant
2:217379495:C:T	T	-0.0066	2	1848550	0.005586	LDL	217379495	C	0.0026	-2.771	Mixed	{"AA":0.0749	EA:0.1825	EU:0.0129
2:217297401:G:C	C	-0.926917	2	113821	0.00571431	LDL	217297401	G	0.335384	-2.76375	Mixed	{"AA":0.0002465	EA:0.0003265}	intron_variant
2:217297399:A:C	C	-0.926857	2	113821	0.00571753	LDL	217297399	A	0.335384	-2.76357	Mixed	{"AA":0.0002464	EA:0.0003265}	intron_variant
2:217339177:GA:G	G	0.0042	2	1235480	0.006194	LDL	217339177	GA	0.0016	2.737	Mixed	{"AA":0.1278	EA:0.2966	EU:0.4155
2:217393984:A:G	G	0.446981	2	42233	0.00623567	LDL	217393984	A	0.163422	2.73513	Mixed	{}	intron_variant	rs1054344739
2:217368241:C:T	T	-0.0064	2	1896260	0.006237	LDL	217368241	C	0.0025	-2.735	Mixed	{"AA":0.0764	EA:0.1915	EU:0.0129
2:217248415:C:CTTG	CTTG	0.0794	2	437392	0.00663	LDL	217248415	C	0.0292	2.715	Mixed	{}	downstream_gene_variant	["MARCH4"]
2:217238781:T:G	G	-0.2733	2	404066	0.00707	LDL	217238781	T	0.1014	-2.694	Mixed	{"EU":0.001}	upstream_gene_variant	rs533444188
2:217247780:T:TAC	TAC	0.0132	2	437392	0.007142	LDL	217247780	T	0.0049	2.69	Mixed	{}	downstream_gene_variant	["MARCH4"]
2:217214984:C:T	T	-0.3917	2	395296	0.0074	LDL	217214984	C	0.1462	-2.678	Mixed	{}	intron_variant	rs898478263
2:217442820:T:C	C	0.1686	2	773139	0.007421	LDL	217442820	T	0.063	2.67619	Mixed	{"SA":0.0041}	intron_variant	rs551405815
2:217180950:C:T	T	0.1599	2	406268	0.00749	LDL	217180950	C	0.0598	2.674	Mixed	{"EA":0.001}	intron_variant	rs534552745
2:217392205:A:C	C	0.0935	2	862201	0.007976	LDL	217392205	A	0.0352	2.65625	Mixed	{"AA":0.0038}	intron_variant	rs551106745
2:217371913:C:T	T	-0.3426	2	391426	0.00803	LDL	217371913	C	0.1292	-2.651	Mixed	{"EU":0.001}	intron_variant	rs563019627
2:217237586:G:A	A	-0.2157	2	430607	0.008305	LDL	217237586	G	0.0817	-2.64015	Mixed	{"EA":0.004}	upstream_gene_variant	rs117481807
2:217405018:C:G	G	-0.1201	2	401559	0.00832	LDL	217405018	C	0.0455	-2.639	Mixed	{"HS":0.0014}	intron_variant	rs192387674
2:217284149:C:T	T	-0.2567	2	503077	0.008417	LDL	217284149	C	0.0974	-2.63552	Mixed	{"SA":0.001}	intron_variant	rs538876133
2:217443493:C:T	T	0.2143	2	724414	0.008506	LDL	217443493	C	0.0814	2.63268	Mixed	{"HS":0.0043}	intron_variant	rs185984359
2:217224310:A:C	C	0.4643	2	404916	0.00853	LDL	217224310	A	0.1765	2.63	Mixed	{}	intron_variant	["MARCH4"]
2:217365746:A:T	T	-0.0065	2	1883520	0.008714	LDL	217365746	A	0.0026	-2.623	Mixed	{"AA":0.0756	EA:0.1855	EU:0.0129
2:217212752:A:G	G	-0.1806	2	444257	0.008826	LDL	217212752	A	0.069	-2.61739	Mixed	{"EA":0.003	SA:0.001}	intron_variant
2:217234840:G:C	C	1.3256	2	40519	0.00891685	LDL	217234840	G	0.506878	2.61523	Mixed	{"EU":0.0000199}	missense_variant	rs932719973
2:217363608:TG:T	T	0.0372	2	738651	0.008941	LDL	217363608	TG	0.0285	2.614	Mixed	{"AA":0.007752	HS:0.0002891}	splice_region_variant
2:217358934:C:T	T	-0.0959	2	467851	0.009189	LDL	217358934	C	0.0368	-2.60598	Mixed	{"SA":0.0184}	intron_variant	rs535178890
2:217214080:G:A	A	-0.4162	2	405641	0.00944	LDL	217214080	G	0.1603	-2.596	Mixed	{}	intron_variant	rs567902859
2:217447198:G:T	T	-0.0234	2	882613	0.009448	LDL	217447198	G	0.0126	-2.595	Mixed	{"AA":0.0439	HS:0.0014}	downstream_gene_variant
2:217445913:G:A	A	0.0546	2	779551	0.009496	LDL	217445913	G	0.0417	2.594	Mixed	{"AA":0.0076	HS:0.0014}	downstream_gene_variant
2:217372613:C:T	T	-0.0064	2	1896270	0.009582	LDL	217372613	C	0.0026	-2.591	Mixed	{"AA":0.0764	EA:0.1875	EU:0.0129
2:217372828:A:ACT	ACT	-0.0057	2	770933	0.009708	LDL	217372828	A	0.0017	-2.586	Mixed	{}	intron_variant	["RPL37A"]
2:217207704:G:A	A	-0.3692	2	398012	0.00973	LDL	217207704	G	0.1428	-2.585	Mixed	{"SA":0.001}	intron_variant	rs537650996
2:217371341:A:G	G	-0.0064	2	1896270	0.009771	LDL	217371341	A	0.0026	-2.584	Mixed	{"AA":0.0756	EA:0.1865	EU:0.0129
2:217363673:A:G	G	-0.0063	2	1890300	0.009821	LDL	217363673	A	0.0026	-2.582	Mixed	{"AA":0.0756	EA:0.1855	EU:0.0129
2:217290603:G:A	A	0.3029	2	549808	0.00994	LDL	217290603	G	0.1175	2.578	Mixed	{}	intron_variant	rs1008477887
2:217368279:A:G	G	-0.0064	2	1896260	0.009949	LDL	217368279	A	0.0026	-2.578	Mixed	{"AA":0.0756	EA:0.1865	EU:0.0129
2:217428567:C:A	A	-0.0075	2	2204410	0.01002	LDL	217428567	C	0.0021	-2.575	Mixed	{"AA":0.0038	EU:0.0666	HS:0.0331
2:217374791:T:A	A	-0.0064	2	1896260	0.01003	LDL	217374791	T	0.0026	-2.575	Mixed	{"AA":0.0756	EA:0.1865	EU:0.0129
2:217366445:G:A	A	-0.0064	2	1896260	0.01004	LDL	217366445	G	0.0026	-2.575	Mixed	{"AA":0.0756	EA:0.1865	EU:0.0129
2:217367288:C:T	T	0.4035	2	411781	0.0101	LDL	217367288	C	0.1568	2.572	Mixed	{}	3_prime_UTR_variant	rs751617902
2:217372815:G:A	A	-0.0063	2	1896270	0.01013	LDL	217372815	G	0.0026	-2.571	Mixed	{"AA":0.0756	EA:0.1865	EU:0.0129
2:217366518:T:G	G	-0.0064	2	1896270	0.01015	LDL	217366518	T	0.0026	-2.571	Mixed	{"AA":0.0756	EA:0.1865	EU:0.0129
2:217270233:G:A	A	0.3041	2	30368	0.0102	LDL	217270233	G	0.1184	2.56841	Mixed	{"SA":0.002}	intron_variant	rs572105822
2:217362934:G:C	C	-0.0062	2	1896260	0.01021	LDL	217362934	G	0.0026	-2.569	Mixed	{"AA":0.0756	EA:0.1855	EU:0.0129
2:217365060:C:T	T	-0.0063	2	1896270	0.01026	LDL	217365060	C	0.0026	-2.567	Mixed	{"AA":0.0756	EA:0.1865	EU:0.0129
2:217370006:G:A	A	-0.0064	2	1896260	0.01027	LDL	217370006	G	0.0026	-2.567	Mixed	{"AA":0.0756	EA:0.1865	EU:0.0129
2:217363840:A:G	G	-0.0063	2	1896270	0.01045	LDL	217363840	A	0.0026	-2.561	Mixed	{"AA":0.0756	EA:0.1855	EU:0.0129
2:217362294:A:G	G	-0.0062	2	1896260	0.01054	LDL	217362294	A	0.0026	-2.557	Mixed	{"AA":0.0756	EA:0.1855	EU:0.0129
2:217334249:C:T	T	-0.1732	2	486771	0.01055	LDL	217334249	C	0.0677	-2.55835	Mixed	{"AA":0.0015	EU:0.001}	intron_variant
2:217294399:A:G	G	-0.2543	2	493369	0.01058	LDL	217294399	A	0.0995	-2.55578	Mixed	{}	intron_variant	rs898818382
2:217285639:G:A	A	-0.4087	2	389844	0.0106	LDL	217285639	G	0.16	-2.556	Mixed	{}	intron_variant	rs748070964
2:217381353:A:G	G	-0.0062	2	1896260	0.01065	LDL	217381353	A	0.0025	-2.554	Mixed	{"AA":0.0756	EA:0.1855	EU:0.0129
2:217424737:C:T	T	0.1101	2	788584	0.01069	LDL	217424737	C	0.0431	2.55452	Mixed	{"EA":0.001	SA:0.0092}	intron_variant
2:217387876:A:G	G	-0.0063	2	1896270	0.01074	LDL	217387876	A	0.0026	-2.551	Mixed	{"AA":0.0756	EA:0.1865	EU:0.0129
2:217209871:A:G	G	0.0313	2	404999	0.01075	LDL	217209871	A	0.0151	2.551	Mixed	{"AA":0.0174}	intron_variant	rs115805491
2:217291903:T:A	A	-0.4762	2	400752	0.0108	LDL	217291903	T	0.1868	-2.549	Mixed	{}	non_coding_transcript_exon_variant	rs572224949
2:217348657:C:T	T	2.5951	2	7159	0.01086	LDL	217348657	C	1.0188	2.547	Mixed	{"SA":0.0061}	splice_region_variant	rs112107609
2:217363831:G:T	T	0.2351	2	406474	0.0109	LDL	217363831	G	0.0923	2.546	Mixed	{"AA":0.0008}	5_prime_UTR_variant	rs188818789
2:217382144:C:T	T	-0.0063	2	1896270	0.01097	LDL	217382144	C	0.0026	-2.544	Mixed	{"AA":0.0756	EA:0.1855	EU:0.0129
2:217210502:C:T	T	0.3113	2	397494	0.011	LDL	217210502	C	0.1224	2.543	Mixed	{"EU":0.001}	intron_variant	rs116432571
2:217370378:A:G	G	-0.0062	2	1896260	0.01105	LDL	217370378	A	0.0025	-2.541	Mixed	{"AA":0.0825	EA:0.1865	EU:0.0129
2:217427740:A:G	G	-0.0557	2	437392	0.01108	LDL	217427740	A	0.0219	-2.54	Mixed	{"EU":0.001}	intron_variant	rs528471941
2:217386145:A:G	G	-0.0062	2	1896260	0.01109	LDL	217386145	A	0.0026	-2.54	Mixed	{"AA":0.0756	EA:0.1865	EU:0.0129
2:217381406:C:A	A	-0.0063	2	1896260	0.01111	LDL	217381406	C	0.0025	-2.539	Mixed	{"AA":0.0756	EA:0.1855	EU:0.0129
2:217292271:T:A	A	0.438	2	31321	0.01113	LDL	217292271	T	0.1725	2.53913	Mixed	{"SA":0.002}	intron_variant	rs572556950
2:217337507:A:AT	AT	-0.004	2	1265640	0.01114	LDL	217337507	A	0.0012	-2.538	Mixed	{}	intron_variant	rs1469146422
2:217361562:T:A	A	-0.0062	2	1896270	0.01114	LDL	217361562	T	0.0026	-2.538	Mixed	{"AA":0.0756	EA:0.1855	EU:0.0129
2:217386917:A:C	C	-0.0063	2	1896270	0.01116	LDL	217386917	A	0.0026	-2.538	Mixed	{"AA":0.0756	EA:0.1865	EU:0.0129
2:217283395:A:G	G	-0.2497	2	498861	0.0112	LDL	217283395	A	0.0985	-2.536	Mixed	{}	intron_variant	rs762897854
2:217374638:G:A	A	-0.3907	2	80730	0.0113	LDL	217374638	G	0.1541	-2.533	Mixed	{"AA":0.0015}	intron_variant	rs552943648
2:217187535:G:A	A	0.093	2	946805	0.01136	LDL	217187535	G	0.0367	2.53406	Mixed	{"HS":0.0029	SA:0.001}	intron_variant
2:217246067:A:G	G	0.1714	2	490588	0.01149	LDL	217246067	A	0.0678	2.52802	Mixed	{"HS":0.0043}	downstream_gene_variant	rs191690992
2:217256601:A:AAATT	AAATT	0.048	2	437392	0.01151	LDL	217256601	A	0.019	2.527	Mixed	{}	intron_variant	rs1292676207
2:217360190:C:A	A	-0.0061	2	1896260	0.01151	LDL	217360190	C	0.0026	-2.527	Mixed	{"AA":0.0756	EA:0.1855	EU:0.0129
2:217370586:G:A	A	-0.0063	2	1896260	0.01151	LDL	217370586	G	0.0026	-2.527	Mixed	{"AA":0.0764	EA:0.1855	EU:0.0149
2:217218135:A:G	G	0.1395	2	429101	0.01168	LDL	217218135	A	0.0553	2.5226	Mixed	{"SA":0.0123}	intron_variant	rs539002421
2:217363049:C:T	T	-0.006	2	1893810	0.01176	LDL	217363049	C	0.0026	-2.519	Mixed	{"AA":0.0756	EA:0.1855	EU:0.0129
2:217383887:T:C	C	-0.0062	2	1896260	0.0118	LDL	217383887	T	0.0026	-2.518	Mixed	{"AA":0.0756	EA:0.1855	EU:0.0129
2:217384574:C:T	T	-0.0062	2	1896270	0.01182	LDL	217384574	C	0.0026	-2.518	Mixed	{"AA":0.0756	EA:0.1855	EU:0.0129
2:217379314:A:AAGTT	AAGTT	0.0118	2	437392	0.01184	LDL	217379314	A	0.0047	2.517	Mixed	{}	intron_variant	["RPL37A"]
2:217382533:T:C	C	-0.0062	2	1896270	0.01189	LDL	217382533	T	0.0026	-2.515	Mixed	{"AA":0.0749	EA:0.1855	EU:0.0129
2:217280439:G:T	T	-0.2934	2	83213	0.012	LDL	217280439	G	0.1168	-2.512	Mixed	{"AA":0.0015}	intron_variant	rs543575981
2:217352068:C:T	T	-0.3973	2	80730	0.012	LDL	217352068	C	0.1581	-2.512	Mixed	{"AA":0.0015}	non_coding_transcript_exon_variant	rs555263990
2:217179373:A:C	C	-0.2856	2	537199	0.01235	LDL	217179373	A	0.1142	-2.50088	Mixed	{}	intron_variant	rs527920899
2:217388028:T:C	C	-0.0062	2	1896260	0.01236	LDL	217388028	T	0.0026	-2.502	Mixed	{"AA":0.0756	EA:0.1865	EU:0.0129
2:217253616:T:A	A	0.2891	2	32489	0.01244	LDL	217253616	T	0.1157	2.4987	Mixed	{"SA":0.002}	intron_variant	rs556270481
2:217293292:C:T	T	-0.906772	2	123893	0.0125434	LDL	217293292	C	0.36322	-2.49648	Mixed	{"SA":0.00003267}	intron_variant	rs753964687
2:217341279:G:T	T	-0.0219	2	745130	0.01264	LDL	217341279	G	0.0468	2.494	Mixed	{"AA":0.003}	intron_variant	rs192285246
2:217358723:T:TCAGTTTC	TCAGTTTC	0.0119	2	437392	0.01266	LDL	217358723	T	0.0048	2.493	Mixed	{}	intron_variant	["RPL37A"]
2:217291711:T:C	C	0.4435	2	11028	0.01269	LDL	217291711	T	0.1779	2.49297	Mixed	{"EA":0.001}	intron_variant	rs527854390
2:217382744:G:A	A	-0.0062	2	1896270	0.01292	LDL	217382744	G	0.0026	-2.486	Mixed	{"AA":0.0749	EA:0.1855	EU:0.0129
2:217360717:T:C	C	-0.006	2	1896260	0.01309	LDL	217360717	T	0.0026	-2.481	Mixed	{"AA":0.0756	EA:0.1845	EU:0.0129
2:217378824:C:T	T	-0.4734	2	390129	0.0132	LDL	217378824	C	0.1909	-2.478	Mixed	{"EU":0.001}	intron_variant	rs544397937
2:217288828:G:T	T	0.371	2	406902	0.01336	LDL	217288828	G	0.15	2.47333	Mixed	{"EA":0.001}	intron_variant	rs545347342
2:217339946:C:T	T	1.17396	2	154340	0.013521	LDL	217339946	C	0.475334	2.46975	Mixed	{"AA":0.0001263}	intron_variant	rs375165197
2:217362386:T:C	C	-0.0059	2	1896260	0.01354	LDL	217362386	T	0.0026	-2.469	Mixed	{"AA":0.0756	EA:0.1855	EU:0.0129
2:217202147:CA:C	C	0.0125	2	437392	0.01379	LDL	217202147	CA	0.0051	2.463	Mixed	{}	intron_variant	rs1273873136
2:217310330:A:T	T	0.1189	2	465756	0.01388	LDL	217310330	A	0.0483	2.4617	Mixed	{"EA":0.004}	intron_variant	rs573056186
2:217367912:C:T	T	-0.0061	2	1896270	0.0139	LDL	217367912	C	0.0026	-2.46	Mixed	{"AA":0.0756	EA:0.1865	EU:0.0129
2:217281058:A:C	C	1.94398	2	113821	0.0141273	LDL	217281058	A	0.792164	2.45401	Mixed	{"AA":0.00006152}	intron_variant	rs542178225
2:217242880:C:T	T	-0.0078	2	892846	0.01417	LDL	217242880	C	0.0102	-2.453	Mixed	{"AA":0.056	HS:0.0043}	regulatory_region_variant
2:217203710:C:A	A	0.0749	2	948029	0.01418	LDL	217203710	C	0.0305	2.45574	Mixed	{"HS":0.0029}	intron_variant	rs193111427
2:217363611:G:T	T	-41.6332	2	7900	0.01425	LDL	217363611	G	26.712	-2.451	Mixed	{"HS":0.00005782}	non_coding_transcript_exon_variant	rs374373546
2:217179744:T:C	C	-0.199	2	415679	0.0143	LDL	217179744	T	0.0812	-2.45074	Mixed	{"SA":0.0041}	intron_variant	rs532437728
2:217443632:T:C	C	-0.847182	2	1751	0.01459	LDL	217443632	T	0.346878	-2.44231	Mixed	{"SA":0.0001334}	intron_variant	rs1477396596
2:217417442:C:T	T	-0.3229	2	390129	0.0147	LDL	217417442	C	0.1324	-2.44	Mixed	{"EU":0.001}	intron_variant	rs565445590
2:217210409:C:A	A	0.4473	2	404916	0.0148	LDL	217210409	C	0.1834	2.437	Mixed	{}	intron_variant	["MARCH4"]
2:217444279:C:A	A	-0.1104	2	401560	0.0148	LDL	217444279	C	0.0453	-2.437	Mixed	{"HS":0.0014}	downstream_gene_variant	rs182630443
2:217247595:G:A	A	0.1561	2	38641	0.0149	LDL	217247595	G	0.0445	2.435	Mixed	{}	downstream_gene_variant	rs62178596
2:217247420:T:TACAC	TACAC	-0.0282	2	357101	0.01503	LDL	217247420	T	0.0116	-2.43103	Mixed	{"AA":0.0552	HS:0.0043}	downstream_gene_variant
2:217319136:G:A	A	0.374	2	411628	0.0152	LDL	217319136	G	0.154	2.428	Mixed	{}	intron_variant	rs758674996
2:217364527:T:G	G	0.2314	2	396335	0.0152	LDL	217364527	T	0.0953	2.428	Mixed	{"EU":0.00006533}	non_coding_transcript_exon_variant	rs181997733
2:217424436:C:A	A	-0.0838	2	488906	0.01524	LDL	217424436	C	0.0345	-2.42899	Mixed	{"SA":0.0204}	intron_variant	rs530629969
2:217432242:C:A	A	-0.1146	2	348627	0.01536	LDL	217432242	C	0.0473	-2.42283	Mixed	{"AA":0.0076}	intron_variant	rs184566790
2:217293290:A:G	G	1.42101	2	83374	0.015443	LDL	217293290	A	0.586752	2.42182	Mixed	{}	intron_variant	rs201432968
2:217437977:T:C	C	-0.0479	2	1300830	0.0156	LDL	217437977	T	0.0198	-2.41919	Mixed	{"EU":0.005}	intron_variant	rs183646286
2:217208627:A:G	G	0.1966	2	401269	0.0158	LDL	217208627	A	0.0814	2.414	Mixed	{"EU":0.001}	intron_variant	rs540576584
2:217256465:C:T	T	0.2347	2	402629	0.0158	LDL	217256465	C	0.0972	2.414	Mixed	{}	intron_variant	rs538455639
2:217234964:C:T	T	0.934498	2	123893	0.0160999	LDL	217234964	C	0.388298	2.40665	Mixed	{"EU":0.000009116}	missense_variant	rs1401037082
2:217363637:T:C	C	-0.761449	2	121187	0.0161271	LDL	217363637	T	0.316475	-2.40603	Mixed	{"EU":0.00002647}	non_coding_transcript_exon_variant	rs1379473257
2:217210574:C:T	T	0.1543	2	443719	0.01626	LDL	217210574	C	0.0642	2.40343	Mixed	{"EA":0.003}	intron_variant	rs563214472
2:217177885:T:C	C	0.0567	2	437392	0.01632	LDL	217177885	T	0.0236	2.402	Mixed	{"HS":0.0014}	intron_variant	rs370036055
2:217391804:C:T	T	0.0546	2	879749	0.01641	LDL	217391804	C	0.0227	2.40529	Mixed	{"EU":0.001	HS:0.0029}	intron_variant
2:217234545:G:A	A	-0.859192	2	81660	0.0165983	LDL	217234545	G	0.35867	-2.39549	Mixed	{"SA":0.0002287}	missense_variant	rs771061311
2:217362650:G:A	A	-0.3029	2	420028	0.0166	LDL	217362650	G	0.1264	-2.395	Mixed	{"EU":0.001}	intron_variant	rs560486760
2:217224313:G:T	T	0.152	2	735134	0.01683	LDL	217224313	G	0.0636	2.38994	Mixed	{"AA":0.0038	EU:0.002	HS:0.0014}
2:217369227:T:G	G	-0.0888	2	463079	0.01686	LDL	217369227	T	0.0372	-2.3871	Mixed	{"SA":0.0184}	intron_variant	rs570491011
2:217316047:A:G	G	0.0786	2	38641	0.01687	LDL	217316047	A	0.1197	2.39	Mixed	{"HS":0.0014}	non_coding_transcript_exon_variant	rs190183593
2:217395048:T:A	A	0.2632	2	28997	0.01689	LDL	217395048	T	0.1102	2.38838	Mixed	{}	intron_variant	rs1485542589
2:217305460:G:A	A	-0.4294	2	424070	0.0169	LDL	217305460	G	0.1798	-2.389	Mixed	{}	intron_variant	rs779157447
2:217278762:T:C	C	0.2057	2	445218	0.017	LDL	217278762	T	0.0862	2.387	Mixed	{}	non_coding_transcript_exon_variant	rs534541966
2:217250404:C:T	T	0.3394	2	28997	0.01712	LDL	217250404	C	0.1423	2.3851	Mixed	{}	intron_variant	rs1409205667
2:217234711:C:T	T	-0.0085	2	921466	0.01722	LDL	217234711	C	0.0096	-2.382	Mixed	{"AA":0.04405	EU:0.000265	HS:0.003092}
2:217370143:G:C	C	0.0745	2	909715	0.01724	LDL	217370143	G	0.0314	2.382	Mixed	{}	intron_variant	rs541057638
2:217391852:T:C	C	-0.0487	2	38641	0.01735	LDL	217391852	T	0.0143	-2.379	Mixed	{}	intron_variant	rs7421730
2:217257583:C:T	T	-0.1639	2	501417	0.01776	LDL	217257583	C	0.0691	-2.37192	Mixed	{}	intron_variant	rs751913420
2:217279527:C:T	T	1.2512	2	40519	0.01799	LDL	217279527	C	0.5289	2.366	Mixed	{}	stop_gained	rs119473035
2:217315591:C:G	G	-2.68163	2	1543	0.0181	LDL	217315591	C	1.1346	-2.36351	Mixed	{"AA":0.00006161}	stop_gained	rs150715355
2:217363591:C:G	G	-1.02654	2	70966	0.0181775	LDL	217363591	C	0.434611	-2.36198	Mixed	{"EU":0.00002639}	5_prime_UTR_variant	rs776132986
2:217366787:C:G	G	-0.0063	2	1872280	0.01823	LDL	217366787	C	0.0027	-2.361	Mixed	{"AA":0.0242	EA:0.1855	EU:0.0129
2:217372802:A:C	C	-0.0368	2	1053100	0.01893	LDL	217372802	A	0.0157	-2.34395	Mixed	{"EU":0.004}	intron_variant	rs560600152
2:217402373:T:C	C	0.1091	2	468493	0.01916	LDL	217402373	T	0.0466	2.3412	Mixed	{"EA":0.004}	intron_variant	rs549103797
2:217388200:T:TA	TA	-0.0078	2	1189140	0.01967	LDL	217388200	T	0.0035	-2.333	Mixed	{"AA":0.062	EA:0.1865	EU:0.0129
2:217186079:G:A	A	0.1425	2	133580	0.01968	LDL	217186079	G	0.0611	2.33224	Mixed	{}	intron_variant	rs1322092144
2:217270715:A:T	T	-4.5174	2	7159	0.01979	LDL	217270715	A	1.9385	-2.33	Mixed	{}	intron_variant	["SMARCAL1"]
2:217250460:C:T	T	0.1717	2	52446	0.01995	LDL	217250460	C	0.0738	2.32656	Mixed	{"EA":0.002}	intron_variant	rs573648928
2:217367204:T:C	C	0.0386	2	798192	0.01998	LDL	217367204	T	0.0166	2.3253	Mixed	{"EU":0.002	SA:0.001}	3_prime_UTR_variant
2:217186742:G:A	A	0.013	2	1400640	0.02005	LDL	217186742	G	0.006	2.325	Mixed	{"AA":0.0008	EU:0.0189	HS:0.0101
2:217434363:A:G	G	0.0107	2	784237	0.02016	LDL	217434363	A	0.0154	2.323	Mixed	{"AA":0.0227	HS:0.0014}	intron_variant
2:217264103:C:T	T	-0.051	2	926695	0.02028	LDL	217264103	C	0.022	-2.31818	Mixed	{}	intron_variant	rs556849104
2:217375881:A:G	G	-0.0061	2	1896260	0.02029	LDL	217375881	A	0.0027	-2.321	Mixed	{"AA":0.0242	EA:0.1855	EU:0.0129
2:217208988:A:AAAC	AAAC	-0.0003	2	758218	0.02043	LDL	217208988	A	0.0168	-2.318	Mixed	{"AA":0.0166	HS:0.0029}	intron_variant
2:217279655:C:T	T	1.6401	2	83374	0.0204956	LDL	217279655	C	0.707812	2.31715	Mixed	{"EU":0.00000879}	synonymous_variant	rs1181432156
2:217358827:T:C	C	-0.2661	2	419851	0.0205	LDL	217358827	T	0.1148	-2.317	Mixed	{}	intron_variant	rs575525748
2:217228731:C:A	A	0.4347	2	9404	0.0206	LDL	217228731	C	0.1878	2.315	Mixed	{"HS":0.0014}	intron_variant	rs181032108
2:217368369:G:A	A	-0.0062	2	1896270	0.02095	LDL	217368369	G	0.0027	-2.309	Mixed	{"AA":0.0234	EA:0.1865	EU:0.0129
2:217441364:G:A	A	-0.0005	2	919568	0.0211	LDL	217441364	G	0.0084	-2.306	Mixed	{"AA":0.0817	HS:0.0014}	intron_variant
2:217422974:AG:A	A	-0.0523	2	437392	0.02113	LDL	217422974	AG	0.0227	-2.306	Mixed	{}	intron_variant	["RPL37A"]
2:217369742:CCA:C	C	-0.0072	2	1614950	0.02116	LDL	217369742	CCA	0.0034	-2.305	Mixed	{"AA":0.0265	EA:0.1855	EU:0.0139
2:217300410:C:T	T	0.2827	2	68895	0.0212	LDL	217300410	C	0.1227	2.304	Mixed	{"AA":0.0015}	intron_variant	rs371313755
2:217240645:A:T	T	0.0927	2	737501	0.02128	LDL	217240645	A	0.0402	2.30597	Mixed	{"AA":0.0076	EU:0.001	HS:0.0014}
2:217313985:T:A	A	0.1738	2	576892	0.0214	LDL	217313985	T	0.0755	2.30199	Mixed	{}	intron_variant	rs781729597
2:217279976:G:T	T	-0.993838	2	165003	0.0214904	LDL	217279976	G	0.432244	-2.29925	Mixed	{"EU":0.00001758	HS:0.0001156}	missense_variant
2:217234703:CG:TG	TG	-74.98	2	796	0.02177	LDL	217234703	CG	32.68	-2.294	Mixed	{"EU":0.00007861	SA:0.0001656}	missense_variant
2:217378578:C:T	T	-0.006	2	1890300	0.02178	LDL	217378578	C	0.0027	-2.294	Mixed	{"AA":0.0234	EA:0.1855	EU:0.0129
2:217378858:A:G	G	-0.006	2	1896270	0.02197	LDL	217378858	A	0.0027	-2.291	Mixed	{"AA":0.0234	EA:0.1855	EU:0.0129
2:217401498:C:T	T	-0.1176	2	340810	0.02198	LDL	217401498	C	0.0513	-2.2924	Mixed	{"AA":0.0045}	intron_variant	rs76876039
2:217369795:T:C	C	-0.0062	2	1896270	0.02202	LDL	217369795	T	0.0027	-2.29	Mixed	{"AA":0.0189	EA:0.1885	EU:0.0129
2:217438298:A:G	G	0.2034	2	723222	0.02203	LDL	217438298	A	0.0888	2.29054	Mixed	{"AA":0.003}	intron_variant	rs537336053
2:217380719:G:A	A	-0.006	2	1896260	0.02235	LDL	217380719	G	0.0027	-2.284	Mixed	{"AA":0.0234	EA:0.1845	EU:0.0129
2:217387977:A:G	G	-0.0061	2	1896270	0.0224	LDL	217387977	A	0.0027	-2.284	Mixed	{"AA":0.0234	EA:0.1855	EU:0.0129
2:217363597:C:T	T	-0.0053	2	1962900	0.0225	LDL	217363597	C	0.0025	-2.282	Mixed	{"AA":0.07588	EA:0.164	EU:0.0131
2:217311721:T:C	C	2.22993	2	2405	0.02254	LDL	217311721	T	0.977547	2.28115	Mixed	{"AA":0.00006152}	intron_variant	rs1306973493
2:217177458:T:TG	TG	0.0024	2	2405980	0.0226	LDL	217177458	T	0.0009	2.28	Mixed	{"AA":0.4002	EA:0.381	EU:0.4751
2:217234952:C:T	T	-0.1134	2	99355	0.0227	LDL	217234952	C	0.0498	-2.278	Mixed	{"EU":0.00009053}	stop_gained	rs781155535
2:217360497:G:T	T	-0.0059	2	1896260	0.02271	LDL	217360497	G	0.0027	-2.278	Mixed	{"AA":0.0234	EA:0.1845	EU:0.0129
2:217315815:G:A	A	-1.42126	2	82752	0.0228177	LDL	217315815	G	0.624326	-2.27648	Mixed	{"EU":0.00001813}	non_coding_transcript_exon_variant	rs749816756
2:217245358:A:G	G	0.5727	2	401459	0.0231	LDL	217245358	A	0.2521	2.272	Mixed	{}	downstream_gene_variant	rs1182431855
2:217217157:G:A	A	-0.1818	2	81787	0.0232	LDL	217217157	G	0.0801	-2.27	Mixed	{"AA":0.0015}	intron_variant	rs182794944
2:217378716:A:G	G	-0.006	2	1896270	0.0232	LDL	217378716	A	0.0027	-2.27	Mixed	{"AA":0.0234	EA:0.1855	EU:0.0129
2:217241641:T:TA	TA	-0.1356	2	437259	0.02339	LDL	217241641	T	0.0598	-2.26756	Mixed	{"SA":0.0092}	upstream_gene_variant	rs534644832
2:217224258:C:A	A	0.2763	2	28997	0.02362	LDL	217224258	C	0.1221	2.2629	Mixed	{}	intron_variant	rs894325100
2:217363638:G:A	A	-0.0055	2	1890030	0.02371	LDL	217363638	G	0.0027	-2.262	Mixed	{"AA":0.0752	EA:0.1633	EU:0.01308
2:217293404:G:A	A	-1.78775	2	1061	0.02401	LDL	217293404	G	0.792101	-2.25698	Mixed	{"EA":0.00005437}	synonymous_variant	rs765375901
2:217213733:C:A	A	0.1391	2	486090	0.02428	LDL	217213733	C	0.0618	2.25081	Mixed	{"EA":0.002	EU:0.001}	intron_variant
2:217275682:C:A	A	0.0569	2	1014820	0.02442	LDL	217275682	C	0.0253	2.24901	Mixed	{"AA":0.0061	EU:0.002	HS:0.0029}
2:217234535:A:G	G	0.42661	2	165003	0.0244554	LDL	217234535	A	0.189613	2.2499	Mixed	{"EU":0.000008826	HS:0.001157}	missense_variant
2:217372763:TAGAG:T	T	-0.075	2	495964	0.0246	LDL	217372763	TAGAG	0.0334	-2.24551	Mixed	{"EU":0.001	HS:0.0029}	intron_variant
2:217242016:C:A	A	-0.2627	2	422022	0.02492	LDL	217242016	C	0.1171	-2.24338	Mixed	{"EA":0.003}	intergenic_variant	rs530606058
2:217400251:T:C	C	-0.0667	2	735229	0.02505	LDL	217400251	T	0.0298	-2.23826	Mixed	{"AA":0.0038	HS:0.0029}	intron_variant
2:217285215:C:T	T	0.540997	2	112107	0.0255003	LDL	217285215	C	0.242193	2.23374	Mixed	{"EU":0.00007032	SA:0.0001633}	synonymous_variant
2:217271489:G:A	A	-0.1113	2	406269	0.0258	LDL	217271489	G	0.0499	-2.229	Mixed	{"EU":0.001}	intron_variant	rs527695122
2:217177457:T:TG	TG	-0.0171306	2	32221	0.0258989	LDL	217177457	T	0.00768971	-2.22772	Mixed	{}	intron_variant	["MARCH4"]
2:217245074:G:C	C	-0.2022	2	444286	0.026	LDL	217245074	G	0.0908	-2.22687	Mixed	{}	downstream_gene_variant	rs945765769
2:217200274:T:C	C	0.0472	2	437392	0.02603	LDL	217200274	T	0.0212	2.226	Mixed	{"HS":0.0014}	intron_variant	rs554282669
2:217183501:T:C	C	-0.3674	2	22099	0.0262	LDL	217183501	T	0.1652	-2.223	Mixed	{}	intron_variant	rs1242958950
2:217340242:G:A	A	-0.2088	2	406835	0.0268	LDL	217340242	G	0.0943	-2.214	Mixed	{"EU":0.001}	intron_variant	rs531219854
2:217422053:C:G	G	0.2028	2	568071	0.02692	LDL	217422053	C	0.0917	2.21156	Mixed	{"HS":0.0014}	intron_variant	rs183189236
2:217382515:T:C	C	-0.0059	2	1896270	0.02696	LDL	217382515	T	0.0027	-2.212	Mixed	{"AA":0.0234	EA:0.1845	EU:0.0129
2:217278967:G:A	A	0.1373	2	424141	0.02702	LDL	217278967	G	0.0621	2.21095	Mixed	{"HS":0.0043}	non_coding_transcript_exon_variant	rs188186162
2:217366128:A:G	G	1.08526	2	154340	0.027122	LDL	217366128	A	0.491122	2.20976	Mixed	{"EU":0.00004401}	3_prime_UTR_variant	rs771228983
2:217384501:C:T	T	-0.1316	2	112391	0.02737	LDL	217384501	C	0.0596	-2.20805	Mixed	{"AA":0.0023}	intron_variant	rs547067031
2:217278187:A:G	G	-0.0713	2	748938	0.02767	LDL	217278187	A	0.0324	-2.20062	Mixed	{"EU":0.001	HS:0.0014}	intron_variant
2:217273591:A:G	G	0.1111	2	615136	0.02769	LDL	217273591	A	0.0505	2.2	Mixed	{"EU":0.001}	intron_variant	rs563974380
2:217420305:TG:T	T	0.0091	2	770933	0.02794	LDL	217420305	TG	0.0032	2.198	Mixed	{}	intron_variant	["RPL37A"]
2:217234552:G:A	A	1.36913	2	42233	0.028011	LDL	217234552	G	0.623145	2.19713	Mixed	{"EU":0.000008815}	synonymous_variant	rs374936017
2:217401049:T:A	A	0.1329	2	43012	0.0287	LDL	217401049	T	0.0608	2.18586	Mixed	{"SA":0.0031}	intron_variant	rs531431590
2:217238240:C:T	T	0.22	2	722924	0.02883	LDL	217238240	C	0.1007	2.18471	Mixed	{"AA":0.0015	EU:0.001	HS:0.0014}
2:217408918:A:C	C	-0.1289	2	401559	0.0291	LDL	217408918	A	0.0591	-2.182	Mixed	{"EU":0.001}	intron_variant	rs527811897
2:217392409:A:G	G	-0.3363	2	80730	0.0292	LDL	217392409	A	0.1542	-2.181	Mixed	{"AA":0.0015}	intron_variant	rs374440230
2:217266469:G:A	A	0.0176	2	1418790	0.02934	LDL	217266469	G	0.0081	2.17284	Mixed	{"EA":0.0069	EU:0.0109	HS:0.0029
2:217327147:G:T	T	0.0266	2	1350020	0.02938	LDL	217327147	G	0.0122	2.18033	Mixed	{"EU":0.005	HS:0.0029}	intron_variant
2:217311897:T:TTG	TTG	-0.2595	2	40519	0.02939	LDL	217311897	T	0.1191	-2.178	Mixed	{}	intron_variant	["SMARCAL1"]
2:217317753:G:T	T	0.0268	2	1341680	0.02955	LDL	217317753	G	0.0123	2.17886	Mixed	{"EU":0.004	HS:0.0029	SA:0.001}
2:217368556:G:A	A	-0.3804	2	12601	0.02964	LDL	217368556	G	0.1749	-2.17496	Mixed	{"EA":0.001}	intron_variant	rs543650553
2:217267606:A:G	G	-0.3969	2	399586	0.0297	LDL	217267606	A	0.1825	-2.174	Mixed	{}	intron_variant	rs541212726
2:217427950:T:A	A	-0.1573	2	449697	0.02979	LDL	217427950	T	0.0724	-2.17265	Mixed	{"EA":0.005}	intron_variant	rs138851970
2:217241739:G:C	C	-0.1279	2	615364	0.02991	LDL	217241739	G	0.0589	-2.17148	Mixed	{"SA":0.001}	upstream_gene_variant	rs377090522
2:217361727:A:G	G	-0.0764	2	344699	0.03001	LDL	217361727	A	0.0352	-2.17045	Mixed	{"AA":0.0068}	intron_variant	rs183715323
2:217373543:C:G	G	0.0057	2	1894520	0.03006	LDL	217373543	C	0.0026	2.169	Mixed	{"AA":0.8986	EA:0.8145	EU:0.9861
2:217198023:G:C	C	0.194	2	726608	0.0301	LDL	217198023	G	0.0894	2.17002	Mixed	{"AA":0.0023}	intron_variant	rs141805025
2:217360962:T:G	G	-0.0749	2	344699	0.03017	LDL	217360962	T	0.0346	-2.16474	Mixed	{"AA":0.0076}	intron_variant	rs189664213
2:217418284:C:A	A	-0.3268	2	38641	0.03023	LDL	217418284	C	0.1064	-2.167	Mixed	{}	intron_variant	rs377676390
2:217405941:G:A	A	-0.0865	2	678180	0.03027	LDL	217405941	G	0.0399	-2.16792	Mixed	{"EU":0.001}	intron_variant	rs561562735
2:217221362:A:AT	AT	-0.1946	2	28997	0.03032	LDL	217221362	A	0.0898	-2.16704	Mixed	{}	intron_variant	rs1485141544
2:217260789:A:C	C	0.0433	2	1143710	0.03035	LDL	217260789	A	0.02	2.165	Mixed	{"EU":0.003}	intron_variant	rs76315113
2:217405432:C:A	A	0.1697	2	555138	0.03039	LDL	217405432	C	0.0784	2.16454	Mixed	{}	intron_variant	rs752829062
2:217219708:T:G	G	-0.1071	2	758503	0.03061	LDL	217219708	T	0.0496	-2.15927	Mixed	{"AA":0.0061	EU:0.001}	intron_variant
2:217284984:T:C	C	-0.885135	2	42233	0.0308567	LDL	217284984	T	0.40999	-2.15892	Mixed	{"AA":0.0002746}	intron_variant	rs773829204
2:217442118:TTC:T	T	0.0553	2	389563	0.0311	LDL	217442118	TTC	0.0256	2.156	Mixed	{}	intron_variant	rs146121154
2:217313362:A:T	T	0.0497	2	1115720	0.03118	LDL	217313362	A	0.0231	2.15152	Mixed	{"EU":0.001	SA:0.001}	intron_variant
2:217333447:A:C	C	-0.1448	2	440427	0.03119	LDL	217333447	A	0.0672	-2.15476	Mixed	{"EA":0.006}	intron_variant	rs565459150
2:217236523:G:T	T	0.3236	2	20590	0.0313	LDL	217236523	G	0.1503	2.153	Mixed	{}	5_prime_UTR_variant	rs1371972205
2:217442417:C:G	G	0.1993	2	691160	0.03181	LDL	217442417	C	0.0929	2.14532	Mixed	{}	intron_variant	rs745932300
2:217365446:T:G	G	0.3597	2	398910	0.03184	LDL	217365446	T	0.1676	2.14618	Mixed	{"EA":0.001}	non_coding_transcript_exon_variant	rs144018957
2:217272718:A:G	G	0.1785	2	419374	0.032	LDL	217272718	A	0.0832	2.144	Mixed	{}	intron_variant	rs567492956
2:217284659:G:A	A	-0.3257	2	425521	0.03219	LDL	217284659	G	0.152	-2.14276	Mixed	{"EA":0.002	SA:0.002}	intron_variant
2:217386143:G:A	A	-0.0059	2	1765060	0.03229	LDL	217386143	G	0.0028	-2.141	Mixed	{"AA":0.0234	EA:0.1855	EU:0.0129
2:217394566:T:C	C	0.0144	2	1353360	0.03245	LDL	217394566	T	0.0067	2.14925	Mixed	{"EU":0.0169	HS:0.0014}	intron_variant
2:217429918:C:T	T	-0.5046	2	12747	0.03245	LDL	217429918	C	0.2359	-2.139	Mixed	{}	intron_variant	rs370170862
2:217383789:C:T	T	-0.1911	2	473198	0.0325	LDL	217383789	C	0.0894	-2.13758	Mixed	{"HS":0.0014}	intron_variant	rs544449998
2:217296830:T:TG	TG	0.0093	2	437392	0.03264	LDL	217296830	T	0.0044	2.136	Mixed	{}	intron_variant	["SMARCAL1"]
2:217228851:A:T	T	0.015	2	783083	0.03267	LDL	217228851	A	0.0167	2.136	Mixed	{"AA":0.0113	HS:0.0029}	intron_variant
2:217235040:A:C	C	-0.0086	2	908845	0.03278	LDL	217235040	A	0.0096	-2.135	Mixed	{"AA":0.056	HS:0.0043}	5_prime_UTR_variant
2:217254351:T:C	C	-0.1332	2	339602	0.03307	LDL	217254351	T	0.0625	-2.1312	Mixed	{"AA":0.0045}	intron_variant	rs571509344
2:217364604:A:G	G	1.16814	2	1751	0.03314	LDL	217364604	A	0.548334	2.13034	Mixed	{"SA":0.0000681}	non_coding_transcript_exon_variant	rs1362743314
2:217442628:G:C	C	-0.0006	2	925499	0.03356	LDL	217442628	G	0.0084	-2.125	Mixed	{"AA":0.0817	HS:0.0014}	intron_variant
2:217251224:G:A	A	0.069	2	859219	0.03366	LDL	217251224	G	0.0325	2.12308	Mixed	{"AA":0.0053	HS:0.0029}	intron_variant
2:217228270:G:A	A	-0.2258	2	416565	0.03384	LDL	217228270	G	0.1064	-2.12218	Mixed	{"EA":0.002}	intron_variant	rs185809561
2:217396383:TAC:T	T	0.0745	2	780656	0.03394	LDL	217396383	TAC	0.0351	2.12251	Mixed	{"AA":0.0008	EU:0.002}	intron_variant
2:217364147:G:A	A	1.01774	2	83374	0.033993	LDL	217364147	G	0.480033	2.12015	Mixed	{"EU":0.00001783}	non_coding_transcript_exon_variant	rs1451887750
2:217187366:G:A	A	-0.4442	2	9405	0.034	LDL	217187366	G	0.2095	-2.12	Mixed	{"AA":0.0008}	intron_variant	rs564057146
2:217247307:C:T	T	-0.0379	2	873149	0.03425	LDL	217247307	C	0.0196	-2.117	Mixed	{"AA":0.0015	EA:0.0089	SA:0.001}
2:217325778:G:T	T	-0.1987	2	14126	0.03427	LDL	217325778	G	0.09	-2.117	Mixed	{}	intron_variant	["SMARCAL1"]
2:217294484:G:A	A	0.3182	2	392976	0.0345	LDL	217294484	G	0.1505	2.114	Mixed	{}	intron_variant	rs573437251
2:217442212:TCTCTC:T	T	0.0221	2	14126	0.03492	LDL	217442212	TCTCTC	0.0584	2.109	Mixed	{}	intron_variant	rs746417522
2:217397419:C:T	T	-0.0025	2	2714700	0.03513	LDL	217397419	C	0.0009	-2.107	Mixed	{"AA":0.534	EA:0.4067	EU:0.4881
2:217238709:T:C	C	-0.0354	2	821947	0.0354	LDL	217238709	T	0.0102	-2.104	Mixed	{"AA":0.059}	upstream_gene_variant	rs73070423
2:217311872:T:C	C	-1.07765	2	71588	0.0354035	LDL	217311872	T	0.512262	-2.10371	Mixed	{"HS":0.00005782	SA:0.00009799}	synonymous_variant
2:217287657:A:G	G	-0.4934	2	392695	0.0358	LDL	217287657	A	0.235	-2.099	Mixed	{"AA":0.0008}	intron_variant	rs145804249
2:217403271:T:C	C	-0.0737	2	345533	0.03581	LDL	217403271	T	0.0351	-2.09972	Mixed	{"AA":0.0023	HS:0.0014}	intron_variant
2:217395191:G:A	A	0.0606	2	860849	0.03588	LDL	217395191	G	0.0289	2.09689	Mixed	{"EA":0.001	HS:0.0014}	intron_variant
2:217428196:G:A	A	-0.0748	2	824746	0.03599	LDL	217428196	G	0.0357	-2.09524	Mixed	{}	intron_variant	rs561599928
2:217273370:C:A	A	0.3303	2	396470	0.036	LDL	217273370	C	0.1576	2.097	Mixed	{"SA":0.001}	intron_variant	rs529726422
2:217369757:AT:TT	TT	0.0089	2	698259	0.03603	LDL	217369757	AT	0.0042	2.11905	Mixed	{"AA":0.1573	EU:0.0358	HS:0.0476
2:217446771:T:C	C	0.0368	2	1296720	0.03628	LDL	217446771	T	0.0176	2.09091	Mixed	{"EU":0.003	SA:0.001}	downstream_gene_variant
2:217359393:C:T	T	-0.0045	2	1896260	0.0363	LDL	217359393	C	0.0026	-2.094	Mixed	{"AA":0.0711	EA:0.1845	EU:0.0129
2:217355078:C:T	T	-0.0742	2	344699	0.03632	LDL	217355078	C	0.0354	-2.09605	Mixed	{"AA":0.0068}	intron_variant	rs6760525
2:217259722:C:A	A	0.0256	2	1348480	0.03636	LDL	217259722	C	0.0122	2.09836	Mixed	{"EU":0.005	HS:0.0029}	intron_variant
2:217357444:G:C	C	0.2475	2	31214	0.03653	LDL	217357444	G	0.1184	2.09037	Mixed	{"SA":0.002}	intron_variant	rs549864510
2:217332588:T:C	C	-0.3866	2	397640	0.03717	LDL	217332588	T	0.1855	-2.0841	Mixed	{"EA":0.001}	intron_variant	rs571144553
2:217440949:C:G	G	-0.0003	2	913511	0.03731	LDL	217440949	C	0.0085	-2.082	Mixed	{"AA":0.0817	HS:0.0014}	intron_variant
2:217442167:T:C	C	-0.1001	2	14126	0.03739	LDL	217442167	T	0.0658	-2.081	Mixed	{}	intron_variant	["IGFBP2"]
2:217208984:A:C	C	-0.2449	2	44786	0.0374	LDL	217208984	A	0.1176	-2.08248	Mixed	{"SA":0.0041}	intron_variant	rs556879256
2:217266040:G:A	A	0.2724	2	465749	0.0374	LDL	217266040	G	0.1309	2.081	Mixed	{}	intron_variant	rs757292664
2:217336517:A:G	G	-0.0758	2	341290	0.0375	LDL	217336517	A	0.0364	-2.08242	Mixed	{"AA":0.0053}	intron_variant	rs184692261
2:217205294:C:G	G	-0.1741	2	38641	0.03778	LDL	217205294	C	0.059	-2.077	Mixed	{}	intron_variant	rs544078519
2:217364923:G:A	A	-0.386	2	397640	0.03802	LDL	217364923	G	0.1861	-2.07415	Mixed	{"EA":0.001}	non_coding_transcript_exon_variant	rs534972258
2:217384353:C:T	T	0.0792	2	443825	0.03813	LDL	217384353	C	0.0372	2.073	Mixed	{"HS":0.0043	SA:0.001}	intron_variant
2:217209021:A:G	G	0.0014	2	1264180	0.0386	LDL	217209021	A	0.0045	-2.068	Mixed	{"EA":0.0685	HS:0.0259	SA:0.0317}
2:217378850:C:A	A	-0.003	2	2760860	0.03883	LDL	217378850	C	0.0009	-2.066	Mixed	{"AA":0.388	EA:0.3839	EU:0.3598
2:217364701:C:G	G	1.72221	2	41141	0.038833	LDL	217364701	C	0.833616	2.06595	Mixed	{"EU":0.00000879	SA:0.00003266}	missense_variant
2:217236719:A:AG	AG	-0.0701	2	787013	0.03891	LDL	217236719	A	0.0339	-2.06785	Mixed	{"EU":0.003	SA:0.001}	5_prime_UTR_variant
2:217384822:A:AGCACTCAGCCTCCCTCTG	AGCACTCAGCCTCCCTCTG	0.0081	2	725519	0.03891	LDL	217384822	A	0.0046	2.065	Mixed	{}	intron_variant	rs761719718
2:217200866:G:C	C	0.2432	2	437068	0.0392	LDL	217200866	G	0.1179	2.062	Mixed	{}	intron_variant	rs752087196
2:217388769:G:A	A	2.9034	2	7159	0.03929	LDL	217388769	G	1.4086	2.061	Mixed	{}	intron_variant	rs894170449
2:217225475:G:A	A	-0.2126	2	393046	0.0393	LDL	217225475	G	0.1032	-2.061	Mixed	{"EU":0.001}	intron_variant	rs538944792
2:217222773:A:G	G	0.2534	2	397494	0.0395	LDL	217222773	A	0.1231	2.059	Mixed	{"EU":0.001}	intron_variant	rs573375264
2:217370728:A:G	G	-0.0717	2	447538	0.03955	LDL	217370728	A	0.0348	-2.06034	Mixed	{"SA":0.0286}	intron_variant	rs559352013
2:217266937:A:G	G	-0.0041	2	2686850	0.03956	LDL	217266937	A	0.0015	-2.058	Mixed	{"AA":0.1959	EA:0.1885	EU:0.0885
2:217271265:A:G	G	0.0276	2	1178170	0.03959	LDL	217271265	A	0.0134	2.0597	Mixed	{"EU":0.006}	intron_variant	rs115712332
2:217180361:C:A	A	0.2082	2	479117	0.0396	LDL	217180361	C	0.1012	2.058	Mixed	{}	intron_variant	rs765029907
2:217309976:A:G	G	-0.0758	2	341290	0.04	LDL	217309976	A	0.0369	-2.0542	Mixed	{"AA":0.0053}	intron_variant	rs566628735
2:217387896:A:G	G	1.7171	2	2902	0.04	LDL	217387896	A	0.8361	2.054	Mixed	{}	intron_variant	rs1054508566
2:217426785:T:C	C	-0.0808	2	68761	0.0404	LDL	217426785	T	0.0394	-2.05	Mixed	{}	intron_variant	rs528194750
2:217279551:A:AT	AT	12.4838	2	2928	0.04042	LDL	217279551	A	6.0912	2.049	Mixed	{}	frameshift_variant	rs962523270
2:217412694:G:C	C	0.051	2	437392	0.04053	LDL	217412694	G	0.0249	2.048	Mixed	{}	intron_variant	["RPL37A"]
2:217279261:G:A	A	-0.0512	2	812601	0.04065	LDL	217279261	G	0.025	-2.048	Mixed	{"EU":0.001}	intron_variant	rs546423253
2:217234801:G:A	A	-1.28906	2	55730	0.0407188	LDL	217234801	G	0.629922	-2.04638	Mixed	{"AA":0.0000975}	synonymous_variant	rs775072637
2:217435715:G:A	A	-0.171	2	559723	0.04074	LDL	217435715	G	0.0835	-2.0479	Mixed	{}	intron_variant	rs776688233
2:217438540:G:A	A	-0.0492	2	809312	0.04085	LDL	217438540	G	0.0262	-2.045	Mixed	{"AA":0.0008	EA:0.0159}	intron_variant
2:217310324:CTT:C	C	0.11	2	462259	0.04096	LDL	217310324	CTT	0.0538	2.04461	Mixed	{"SA":0.0082}	intron_variant	rs557945423
2:217369859:C:A	A	-0.1996	2	319496	0.0411	LDL	217369859	C	0.0977	-2.04299	Mixed	{"EA":0.002}	intron_variant	rs537075480
2:217436110:G:C	C	0.1577	2	392404	0.0411	LDL	217436110	G	0.0772	2.043	Mixed	{"EU":0.001}	intron_variant	rs527967381
2:217446418:A:C	C	-0.0535	2	737461	0.04125	LDL	217446418	A	0.0262	-2.04198	Mixed	{"AA":0.0113	HS:0.0029}	downstream_gene_variant
2:217445227:A:C	C	0.6877	2	12747	0.04139	LDL	217445227	A	0.3372	2.04	Mixed	{}	downstream_gene_variant	["IGFBP2"]
2:217198050:A:G	G	-0.2328	2	28997	0.04151	LDL	217198050	A	0.1142	-2.03853	Mixed	{}	intron_variant	rs1194420878
2:217421683:C:T	T	0.2391	2	419843	0.04161	LDL	217421683	C	0.1174	2.03663	Mixed	{"SA":0.002}	intron_variant	rs567263591
2:217399365:T:C	C	0.0107	2	1390740	0.04166	LDL	217399365	T	0.0053	2.01887	Mixed	{"EU":0.0199	HS:0.0029	SA:0.0041}
2:217234545:G:T	T	-1.25746	2	82752	0.0420499	LDL	217234545	G	0.618518	-2.03302	Mixed	{}	missense_variant	rs771061311
2:217390760:G:A	A	-0.0796	2	339566	0.04213	LDL	217390760	G	0.0392	-2.03061	Mixed	{"AA":0.0023}	intron_variant	rs557553203
2:217270867:G:A	A	0.0577	2	1015890	0.04226	LDL	217270867	G	0.0284	2.03169	Mixed	{"EU":0.002}	intron_variant	rs188429273
2:217178019:A:AT	AT	0.156	2	790378	0.04232	LDL	217178019	A	0.0768	2.03125	Mixed	{"HS":0.0043}	intron_variant	rs559504696
2:217443320:A:G	G	0.1417	2	46740	0.04233	LDL	217443320	A	0.0698	2.03009	Mixed	{"EU":0.001}	intron_variant	rs191267355
2:217367036:ACT:A	A	-0.0088	2	1355820	0.04238	LDL	217367036	ACT	0.004	-2.03	Mixed	{"AA":0.0764	EA:0.1865	EU:0.0129
2:217279408:A:G	G	1.39916	2	82752	0.0425239	LDL	217279408	A	0.689802	2.02835	Mixed	{"SA":0.00003266}	5_prime_UTR_variant	rs779819662
2:217365122:A:G	G	-0.016	2	903727	0.04257	LDL	217365122	A	0.008	-2.028	Mixed	{"AA":0.1006	HS:0.0086	SA:0.0041}
2:217311598:G:T	T	0.1342	2	392404	0.0426	LDL	217311598	G	0.0662	2.028	Mixed	{"EU":0.001}	intron_variant	rs549763812
2:217228050:T:G	G	-0.0917	2	450313	0.04261	LDL	217228050	T	0.0452	-2.02876	Mixed	{"SA":0.0102}	intron_variant	rs372964787
2:217280102:G:A	A	-0.676742	2	72680	0.0427197	LDL	217280102	G	0.333956	-2.02644	Mixed	{"HS":0.0003758}	synonymous_variant	rs751534116
2:217201465:T:TAAAAAAAAAAAAAA	TAAAAAAAAAAAAAA	0.0094	2	437392	0.04303	LDL	217201465	T	0.0047	2.023	Mixed	{}	intron_variant	["MARCH4"]
2:217394007:C:T	T	1.38456	2	42233	0.0431642	LDL	217394007	C	0.684707	2.02212	Mixed	{}	3_prime_UTR_variant	rs1474846242
2:217310633:A:G	G	0.5065	2	396330	0.0432	LDL	217310633	A	0.2505	2.022	Mixed	{"SA":0.002}	intron_variant	rs537722561
2:217439654:A:C	C	-0.1346	2	458916	0.04323	LDL	217439654	A	0.0666	-2.02102	Mixed	{"EA":0.005}	intron_variant	rs139401594
2:217294627:A:T	T	0.0116	2	1396840	0.04339	LDL	217294627	A	0.0058	2.02	Mixed	{"EU":0.0119	HS:0.0014	SA:0.002}
2:217384706:A:C	C	0.1581	2	598469	0.04363	LDL	217384706	A	0.0783	2.01916	Mixed	{"EU":0.001}	intron_variant	rs539088510
2:217444484:G:A	A	-0.1345	2	397494	0.0437	LDL	217444484	G	0.0667	-2.017	Mixed	{"EU":0.001}	downstream_gene_variant	rs184400327
2:217363648:G:C	C	0.0426	2	437392	0.04383	LDL	217363648	G	0.0211	2.016	Mixed	{"EU":0.00001766}	non_coding_transcript_exon_variant	rs199542891
2:217300217:A:G	G	-1.04465	2	81660	0.0439552	LDL	217300217	A	0.518562	-2.01452	Mixed	{"EU":0.00001759}	missense_variant	rs781453232
2:217369742:C:CCA	CCA	0.018	2	437392	0.04424	LDL	217369742	C	0.009	2.012	Mixed	{}	intron_variant	["RPL37A"]
2:217372763:T:TAGAG	TAGAG	0.0519	2	437392	0.0444	LDL	217372763	T	0.0258	2.01	Mixed	{}	intron_variant	["RPL37A"]
2:217351146:G:GAC	GAC	-0.2234	2	332245	0.04447	LDL	217351146	G	0.1112	-2.00899	Mixed	{"AA":0.0023}	intron_variant	rs557364848
2:217238027:C:T	T	-0.4652	2	10284	0.0446	LDL	217238027	C	0.2316	-2.00864	Mixed	{"EA":0.001}	upstream_gene_variant	rs547003560
2:217442148:C:T	T	-0.0566	2	437392	0.04461	LDL	217442148	C	0.0282	-2.008	Mixed	{"EU":0.001}	intron_variant	rs556056219
2:217363623:C:T	T	1.24377	2	78954	0.0447178	LDL	217363623	C	0.619628	2.00729	Mixed	{}	non_coding_transcript_exon_variant	["RPL37A"]
2:217442409:T:C	C	-0.2796	2	427272	0.0449	LDL	217442409	T	0.1394	-2.006	Mixed	{}	intron_variant	rs747446093
2:217415527:T:C	C	-0.1091	2	570859	0.04535	LDL	217415527	T	0.0545	-2.00183	Mixed	{}	intron_variant	rs770622474
2:217179829:A:C	C	0.0998	2	438728	0.04565	LDL	217179829	A	0.0499	2	Mixed	{"SA":0.0061}	intron_variant	rs544426980
2:217428544:C:T	T	0.1644	2	456871	0.046	LDL	217428544	C	0.0824	1.995	Mixed	{"EA":0.001}	intron_variant	rs145941696
2:217311897:T:TTCCC	TTCCC	0.383085	2	40519	0.0460439	LDL	217311897	T	0.192023	1.995	Mixed	{}	intron_variant	["SMARCAL1"]
2:217297532:C:A	A	-100.5	2	4117	0.0461	LDL	217297532	C	50.39	-1.994	Mixed	{}	synonymous_variant	rs375111736
2:217305990:G:T	T	-0.0731	2	341290	0.04642	LDL	217305990	G	0.0367	-1.99183	Mixed	{"AA":0.0053}	intron_variant	rs548986987
2:217342939:G:T	T	-0.2729	2	311793	0.04666	LDL	217342939	G	0.137171	-1.98949	Mixed	{"EU":0.0001319}	stop_gained	rs119473033
2:217318926:T:G	G	0.3256	2	38641	0.04673	LDL	217318926	T	0.118	1.989	Mixed	{"AA":0.0008}	intron_variant	rs575821085
2:217281673:T:G	G	-0.2131	2	395296	0.0473	LDL	217281673	T	0.1075	-1.984	Mixed	{"AA":0.0008}	intron_variant	rs545516338
2:217185330:T:C	C	0.1157	2	438728	0.04753	LDL	217185330	T	0.0584	1.98116	Mixed	{"SA":0.0072}	intron_variant	rs560070758
2:217417277:G:A	A	-0.1975	2	404161	0.0477	LDL	217417277	G	0.0997	-1.98	Mixed	{}	intron_variant	rs1028827686
2:217241907:C:T	T	0.0127	2	1386270	0.04803	LDL	217241907	C	0.0064	1.98438	Mixed	{"EU":0.0119	HS:0.0072}	intergenic_variant
2:217249599:G:GA	GA	0.0097	2	288127	0.04811	LDL	217249599	G	0.0049	1.976	Mixed	{"AA":0.0136	EA:0.0099	EU:0.0368
2:217218783:C:A	A	-0.0145	2	1397790	0.04838	LDL	217218783	C	0.0073	-1.9863	Mixed	{"EU":0.0089	HS:0.0115	SA:0.0031}
2:217225251:T:C	C	-0.4042	2	38641	0.0484	LDL	217225251	T	0.144	-1.974	Mixed	{}	intron_variant	["MARCH4"]
2:217353459:T:C	C	0.0152	2	1388890	0.04849	LDL	217353459	T	0.0077	1.97403	Mixed	{"EU":0.0119	HS:0.0029	SA:0.001}
2:217222730:C:T	T	0.0883	2	458566	0.04887	LDL	217222730	C	0.0448	1.97098	Mixed	{"EA":0.004}	intron_variant	rs184093814
2:217294105:G:C	C	0.2655	2	397494	0.0489	LDL	217294105	G	0.1348	1.969	Mixed	{"SA":0.001}	intron_variant	rs559171447
2:217229209:T:C	C	0.2393	2	463893	0.0495	LDL	217229209	T	0.1218	1.964	Mixed	{}	intron_variant	rs918640041
2:217332705:A:C	C	-0.689769	2	81660	0.0498094	LDL	217332705	A	0.351638	-1.96159	Mixed	{"EU":0.000008793}	missense_variant	rs751912300
2:217247914:TA:T	T	-0.0113	2	778359	0.04984	LDL	217247914	TA	0.012	-1.961	Mixed	{"AA":0.0575	HS:0.0058}	downstream_gene_variant
2:217364657:G:C	C	0.781749	2	81660	0.0498704	LDL	217364657	G	0.398634	1.96107	Mixed	{"EU":0.000008792}	non_coding_transcript_exon_variant	rs1382394962
2:217348674:AG:A	A	0.1563	2	14126	0.04998	LDL	217348674	AG	0.314	1.96	Mixed	{}	intron_variant	["RPL37A"]
2:217241532:T:C	C	-0.0116	2	812598	0.05002	LDL	217241532	T	0.0138	-1.96	Mixed	{"AA":0.0393	HS:0.0043}	upstream_gene_variant
2:217306559:CTT:C	C	0.085	2	742044	0.05029	LDL	217306559	CTT	0.0434	1.95853	Mixed	{"AA":0.0068}	intron_variant	rs547548469
2:217406563:A:C	C	-0.09	2	339480	0.05032	LDL	217406563	A	0.046	-1.95652	Mixed	{"AA":0.0015}	intron_variant	rs532994516
2:217303044:C:T	T	-0.0463	2	1108370	0.05034	LDL	217303044	C	0.0237	-1.95359	Mixed	{"AA":0.0008	EU:0.001}	intron_variant
2:217431189:G:A	A	0.1162	2	405335	0.0504	LDL	217431189	G	0.0594	1.957	Mixed	{"EU":0.001}	intron_variant	rs144837542
2:217309606:G:A	A	-0.0709	2	342793	0.05044	LDL	217309606	G	0.0362	-1.95856	Mixed	{"AA":0.0053}	intron_variant	rs186038111
2:217376406:T:TTATAA	TTATAA	0.0077	2	725519	0.05047	LDL	217376406	T	0.0046	1.956	Mixed	{}	intron_variant	["RPL37A"]
2:217268429:GAGA:G	G	-0.0421	2	14126	0.05085	LDL	217268429	GAGA	0.0206	-1.953	Mixed	{}	intron_variant	["SMARCAL1"]
2:217179049:CT:C	C	-0.0037	2	1554490	0.05121	LDL	217179049	CT	0.0018	-1.95	Mixed	{"AA":0.4758	EA:0.2113	EU:0.1849
2:217374150:A:T	T	0.0038	2	2234250	0.05132	LDL	217374150	A	0.0013	1.949	Mixed	{"AA":0.0083	EA:0.001	EU:0.2227
2:217370237:T:C	C	-0.0056	2	1746340	0.0515	LDL	217370237	T	0.0027	-1.947	Mixed	{"AA":0.0242	EA:0.1865	EU:0.0129
2:217300379:C:T	T	-0.2446	2	29887	0.05153	LDL	217300379	C	0.1256	-1.94745	Mixed	{"SA":0.0031}	intron_variant	rs570227182
2:217347296:G:C	C	-0.1164	2	112391	0.05156	LDL	217347296	G	0.0598	-1.94649	Mixed	{"AA":0.0023}	intron_variant	rs150181207
2:217384795:G:C	C	0.439	2	399739	0.05162	LDL	217384795	G	0.2256	1.94592	Mixed	{"EA":0.002}	intron_variant	rs188342294
2:217310345:A:T	T	0.387	2	9405	0.0518	LDL	217310345	A	0.199	1.945	Mixed	{"AA":0.0008}	intron_variant	rs540573164
2:217285120:G:C	C	-0.857662	2	113821	0.0518097	LDL	217285120	G	0.441025	-1.9447	Mixed	{"AA":0.00006152	SA:0.00003266}	missense_variant
2:217247994:C:T	T	-0.1617	2	336276	0.05185	LDL	217247994	C	0.0832	-1.94351	Mixed	{"AA":0.003}	downstream_gene_variant	rs537350691
2:217344155:C:A	A	-0.1642	2	38641	0.05193	LDL	217344155	C	0.0987	-1.944	Mixed	{}	intron_variant	rs1248585659
2:217431508:T:C	C	0.3638	2	400890	0.05203	LDL	217431508	T	0.1873	1.94234	Mixed	{"EA":0.002}	intron_variant	rs563192419
2:217328378:G:A	A	0.3881	2	12747	0.05204	LDL	217328378	G	0.1997	1.943	Mixed	{"SA":0.001}	intron_variant	rs573522216
2:217280089:G:T	T	-0.727164	2	72680	0.0520836	LDL	217280089	G	0.374354	-1.94245	Mixed	{"EA":0.0001631	SA:0.00006533}	missense_variant
2:217211170:T:C	C	-0.0857	2	440506	0.05216	LDL	217211170	T	0.0441	-1.94331	Mixed	{"SA":0.0092}	intron_variant	rs374171821
2:217360924:G:A	A	-0.1338	2	574052	0.0522	LDL	217360924	G	0.0689	-1.941	Mixed	{}	intron_variant	rs766650141
2:217246761:C:A	A	0.1773	2	454403	0.05232	LDL	217246761	C	0.0914	1.93982	Mixed	{}	downstream_gene_variant	rs758382356
2:217209599:G:C	C	-0.0032	2	2686850	0.05234	LDL	217209599	G	0.0017	-1.94	Mixed	{"AA":0.0106	EA:0.1448	EU:0.0676
2:217389312:C:T	T	-0.1995	2	471586	0.05244	LDL	217389312	C	0.1029	-1.93878	Mixed	{"SA":0.001}	intron_variant	rs545544985
2:217237787:C:T	T	0.1239	2	430522	0.05249	LDL	217237787	C	0.0639	1.93897	Mixed	{"SA":0.0133}	upstream_gene_variant	rs368448510
2:217204120:T:G	G	-0.0866	2	354624	0.05258	LDL	217204120	T	0.0447	-1.93736	Mixed	{"AA":0.0008	EA:0.001}	intron_variant
2:217198684:T:TA	TA	0.0195003	2	32221	0.05272	LDL	217198684	T	0.0100662	1.93721	Mixed	{}	intron_variant	["MARCH4"]
2:217381207:T:TG	TG	0.0077	2	725519	0.05294	LDL	217381207	T	0.0046	1.935	Mixed	{}	intron_variant	["RPL37A"]
2:217261325:C:A	A	0.0148	2	793371	0.05334	LDL	217261325	C	0.0145	1.932	Mixed	{"AA":0.0272	HS:0.0014}	intron_variant
2:217322892:C:A	A	0.0275	2	1050960	0.05341	LDL	217322892	C	0.0142	1.93662	Mixed	{"AA":0.0053	EU:0.0089	HS:0.0029}
2:217255514:A:T	T	-0.0881	2	341516	0.05377	LDL	217255514	A	0.0457	-1.92779	Mixed	{"AA":0.0015}	intron_variant	rs571100780
2:217269645:C:T	T	0.1728	2	704638	0.05379	LDL	217269645	C	0.0896	1.92857	Mixed	{"AA":0.0008	EA:0.001	EU:0.001}
2:217271062:G:T	T	0.0979	2	410252	0.0539	LDL	217271062	G	0.0508	1.928	Mixed	{}	intron_variant	["SMARCAL1"]
2:217362823:T:C	C	0.2526	2	80350	0.0541	LDL	217362823	T	0.1312	1.926	Mixed	{"AA":0.0015}	intron_variant	rs567608392
2:217360943:G:GT	GT	-0.0062	2	1073100	0.05461	LDL	217360943	G	0.0034	-1.922	Mixed	{"AA":0.0817	EA:0.1815	EU:0.0258
2:217258505:G:A	A	-0.1139	2	339602	0.05478	LDL	217258505	G	0.0593	-1.92074	Mixed	{"AA":0.0045}	intron_variant	rs534310738
2:217213448:C:T	T	-0.1957	2	333233	0.05496	LDL	217213448	C	0.102	-1.91863	Mixed	{"AA":0.0015}	intron_variant	rs570131425
2:217384822:AGCACTCAGCCTCCCTCTG:A	A	-0.0084	2	1355820	0.05506	LDL	217384822	AGCACTCAGCCTCCCTCTG	0.0045	-1.918	Mixed	{"AA":0.0189	EA:0.1855	EU:0.0129
2:217377962:A:G	G	-0.3653	2	38641	0.05507	LDL	217377962	A	0.1337	-1.918	Mixed	{}	intron_variant	rs141429604
2:217257640:C:T	T	0.0055	2	2318410	0.05531	LDL	217257640	C	0.0021	1.916	Mixed	{"AA":0.093	EA:0.0079	EU:0.0437
2:217193751:A:T	T	0.0815	2	762013	0.05538	LDL	217193751	A	0.0425	1.91765	Mixed	{"AA":0.0068	EU:0.001	HS:0.0014}
2:217299395:G:GA	GA	-0.0035	2	1059060	0.05547	LDL	217299395	G	0.0017	-1.915	Mixed	{}	intron_variant	rs1366058377
2:217250321:C:T	T	-0.1561	2	336276	0.05556	LDL	217250321	C	0.0815	-1.91534	Mixed	{"AA":0.003}	intron_variant	rs575270337
2:217420293:G:C	C	-0.1417	2	321759	0.05557	LDL	217420293	G	0.074	-1.91486	Mixed	{"HS":0.0043}	intron_variant	rs539998290
2:217434515:A:G	G	0.0018	2	2699440	0.05562	LDL	217434515	A	0.001	1.914	Mixed	{"AA":0.5136	EA:0.123	EU:0.2763
2:217181082:G:A	A	0.0031	2	1178160	0.05565	LDL	217181082	G	0.0067	-1.914	Mixed	{"AA":0.0976	EU:0.002	HS:0.0058
2:217391450:C:A	A	0.0563	2	437392	0.05577	LDL	217391450	C	0.0294	1.913	Mixed	{"EU":0.001}	intron_variant	rs533985387
2:217258693:C:A	A	-0.1103	2	340718	0.05578	LDL	217258693	C	0.0577	-1.91161	Mixed	{"AA":0.0045}	intron_variant	rs531301629
2:217339079:T:C	C	0.1414	2	790586	0.05586	LDL	217339079	T	0.0739	1.9134	Mixed	{"HS":0.0014	SA:0.0061}	intron_variant
2:217198758:C:T	T	-0.0891	2	110439	0.05606	LDL	217198758	C	0.0466	-1.91202	Mixed	{"AA":0.0015}	intron_variant	rs573742852
2:217211822:G:A	A	0.1086	2	442282	0.05606	LDL	217211822	G	0.0568	1.91197	Mixed	{"EA":0.0099}	intron_variant	rs190925367
2:217368750:A:C	C	-0.2286	2	397494	0.0561	LDL	217368750	A	0.1197	-1.91	Mixed	{"AA":0.0008}	intron_variant	rs569813236
2:217268132:C:T	T	0.0169	2	859429	0.05635	LDL	217268132	C	0.0133	1.908	Mixed	{"AA":0.0265	HS:0.0014}	intron_variant
2:217180508:C:CTT	CTT	0.0393	2	437392	0.05641	LDL	217180508	C	0.0206	1.908	Mixed	{}	intron_variant	["MARCH4"]
2:217298947:G:A	A	0.0245	2	1183620	0.0565	LDL	217298947	G	0.0128	1.91406	Mixed	{"EU":0.007}	intron_variant	rs150274828
2:217422766:A:T	T	0.1348	2	53795	0.05655	LDL	217422766	A	0.0707	1.90665	Mixed	{"EA":0.0089}	intron_variant	rs187896373
2:217224373:C:T	T	-0.2335	2	497427	0.0566	LDL	217224373	C	0.1225	-1.906	Mixed	{}	intron_variant	rs200336125
2:217422765:G:T	T	0.1347	2	53795	0.05677	LDL	217422765	G	0.0707	1.90523	Mixed	{"EA":0.0089}	intron_variant	rs183550918
2:217180508:CTT:C	C	0.004	2	835135	0.05704	LDL	217180508	CTT	0.0072	-1.903	Mixed	{"AA":0.1127	HS:0.0072}	intron_variant
2:217363596:A:G	G	-0.023	2	1400820	0.05709	LDL	217363596	A	0.0088	-1.903	Mixed	{"AA":0.0454	EA:0.000598	EU:0.001873
2:217422902:C:A	A	-0.2465	2	405335	0.0571	LDL	217422902	C	0.1295	-1.903	Mixed	{"SA":0.001}	intron_variant	rs527885017
2:217424916:T:C	C	0.1348	2	38641	0.05717	LDL	217424916	T	0.0489	1.902	Mixed	{}	intron_variant	rs1230045214
2:217430073:G:A	A	0.1382	2	444547	0.05728	LDL	217430073	G	0.0727	1.90096	Mixed	{"EA":0.002	HS:0.0014}	intron_variant
2:217184317:G:T	T	-0.0244	2	876302	0.0573	LDL	217184317	G	0.0087	-1.901	Mixed	{"AA":0.0794	HS:0.0043}	intron_variant
2:217394211:TA:T	T	0.0066	2	770933	0.05742	LDL	217394211	TA	0.0027	1.9	Mixed	{}	intron_variant	["RPL37A"]
2:217332650:G:A	A	-1.4285	2	71588	0.0574803	LDL	217332650	G	0.751986	-1.89964	Mixed	{}	intron_variant	rs755362329
2:217386313:T:C	C	-0.0026	2	2677060	0.05768	LDL	217386313	T	0.0009	-1.898	Mixed	{"AA":0.3888	EA:0.3839	EU:0.3787
2:217442551:C:A	A	0.1425	2	58476	0.05786	LDL	217442551	C	0.0751	1.89747	Mixed	{}	intron_variant	["IGFBP2"]
2:217367246:A:G	G	0.0671	2	792990	0.05795	LDL	217367246	A	0.0354	1.89548	Mixed	{}	3_prime_UTR_variant	rs753010847
2:217262413:G:C	C	-0.0539	2	651948	0.058	LDL	217262413	G	0.0284	-1.896	Mixed	{}	intron_variant	rs767575229
2:217308563:G:T	T	-0.1314	2	401560	0.0581	LDL	217308563	G	0.0693	-1.895	Mixed	{"EU":0.001}	intron_variant	rs559754282
2:217395781:ATT:A	A	0.0067	2	770933	0.05818	LDL	217395781	ATT	0.0028	1.894	Mixed	{}	intron_variant	["RPL37A"]
2:217288807:G:A	A	-0.0091	2	991978	0.05823	LDL	217288807	G	0.0084	-1.894	Mixed	{"AA":0.0552	HS:0.0014}	intron_variant
2:217291332:CT:C	C	-0.0041	2	1059060	0.05823	LDL	217291332	CT	0.002	-1.894	Mixed	{}	intron_variant	["SMARCAL1"]
2:217421183:G:A	A	-0.0168	2	872987	0.05828	LDL	217421183	G	0.0119	-1.894	Mixed	{"AA":0.0461	HS:0.0043}	intron_variant
2:217360502:T:TGCA	TGCA	0.0074	2	725519	0.05834	LDL	217360502	T	0.0047	1.893	Mixed	{}	intron_variant	rs757275478
2:217364641:G:A	A	-71.12	2	960	0.05869	LDL	217364641	G	37.62	-1.891	Mixed	{"EA":0.00005438}	non_coding_transcript_exon_variant	rs1355463493
2:217301661:G:A	A	3.2303	2	3414	0.059	LDL	217301661	G	1.7108	1.888	Mixed	{}	intron_variant	rs1362505264
2:217293298:T:C	C	-0.328151	2	165003	0.0590021	LDL	217293298	T	0.173793	-1.88817	Mixed	{"AA":0.001231	EA:0.00005437	HS:0.00002891
2:217339735:T:C	C	-0.1193	2	410238	0.0591	LDL	217339735	T	0.0632	-1.887	Mixed	{"EU":0.001}	intron_variant	rs553507421
2:217249015:G:A	A	-0.0869	2	341516	0.05948	LDL	217249015	G	0.0461	-1.88503	Mixed	{"AA":0.0015}	downstream_gene_variant	rs534397252
2:217417236:G:A	A	0.0822	2	468021	0.05959	LDL	217417236	G	0.0436	1.88532	Mixed	{"EA":0.005}	intron_variant	rs185212339
2:217314047:T:G	G	-0.198	2	442692	0.0596	LDL	217314047	T	0.1051	-1.884	Mixed	{}	intron_variant	rs543979528
2:217338527:T:C	C	-0.0135	2	885061	0.0596	LDL	217338527	T	0.0077	-1.884	Mixed	{"AA":0.1044	HS:0.0086}	intron_variant
2:217444726:G:C	C	-0.0044	2	906433	0.05975	LDL	217444726	G	0.0108	-1.883	Mixed	{"AA":0.059	HS:0.0014}	downstream_gene_variant
2:217383073:G:A	A	0.2942	2	401269	0.06	LDL	217383073	G	0.1564	1.881	Mixed	{"EU":0.001}	intron_variant	rs188523681
2:217210446:C:A	A	0.3005	2	28997	0.06038	LDL	217210446	C	0.16	1.87813	Mixed	{}	intron_variant	rs1237466469
2:217367036:A:ACT	ACT	0.0074	2	725519	0.06042	LDL	217367036	A	0.0046	1.878	Mixed	{}	3_prime_UTR_variant	["RPL37A"]
2:217267540:G:C	C	-0.2556	2	407769	0.0606	LDL	217267540	G	0.1362	-1.876	Mixed	{"HS":0.0014}	intron_variant	rs192005383
2:217414058:C:T	T	-0.3713	2	16719	0.06078	LDL	217414058	C	0.198	-1.87525	Mixed	{"EA":0.002}	intron_variant	rs546693727
2:217432144:C:A	A	-0.0419	2	827337	0.06082	LDL	217432144	C	0.0098	-1.875	Mixed	{"AA":0.0507	HS:0.0072}	intron_variant
2:217340226:G:A	A	1.25369	2	41141	0.0608597	LDL	217340226	G	0.668809	1.87451	Mixed	{"SA":0.00006534}	intron_variant	rs1240860065
2:217376406:TTATAA:T	T	-0.008	2	1355820	0.06103	LDL	217376406	TTATAA	0.0044	-1.873	Mixed	{"AA":0.0234	EA:0.1855	EU:0.0129
2:217324008:G:A	A	-0.0224	2	909044	0.06129	LDL	217324008	G	0.0153	-1.871	Mixed	{"AA":0.0265	HS:0.0014}	intron_variant
2:217266688:TA:T	T	0.0212	2	773793	0.06139	LDL	217266688	TA	0.0127	1.871	Mixed	{"AA":0.0393	HS:0.0029}	intron_variant
2:217432894:A:G	G	0.1353	2	444293	0.06152	LDL	217432894	A	0.0724	1.86878	Mixed	{"EA":0.002	HS:0.0014}	intron_variant
2:217311895:C:CT	CT	-0.1672	2	40519	0.06174	LDL	217311895	C	0.0895	-1.868	Mixed	{}	intron_variant	["SMARCAL1"]
2:217381207:TG:T	T	-0.008	2	1355820	0.06182	LDL	217381207	TG	0.0044	-1.868	Mixed	{"AA":0.0234	EA:0.1845	EU:0.0129
2:217251224:G:T	T	-3.5143	2	3414	0.062	LDL	217251224	G	1.883	-1.866	Mixed	{}	intron_variant	rs192584932
2:217281198:C:G	G	-0.1412	2	587400	0.06208	LDL	217281198	C	0.0757	-1.86526	Mixed	{"EU":0.001}	intron_variant	rs531738283
2:217446928:T:A	A	0.5045	2	395467	0.06219	LDL	217446928	T	0.2705	1.86506	Mixed	{"EA":0.001}	downstream_gene_variant	rs574502807
2:217380290:T:C	C	-0.0777	2	920206	0.06256	LDL	217380290	T	0.0417	-1.86331	Mixed	{"EU":0.003}	intron_variant	rs372337304
2:217285388:A:G	G	-0.0521	2	922806	0.06259	LDL	217285388	A	0.028	-1.86071	Mixed	{}	intron_variant	rs181924968
2:217247917:A:T	T	-0.0068	2	802873	0.06269	LDL	217247917	A	0.0102	-1.861	Mixed	{"AA":0.0575	HS:0.0058}	downstream_gene_variant
2:217201399:G:A	A	-0.0117	2	793479	0.06296	LDL	217201399	G	0.0137	-1.86	Mixed	{"AA":0.0363	EU:0.001	HS:0.0043}
2:217405875:A:C	C	0.0608	2	222207	0.06309	LDL	217405875	A	0.0327	1.85933	Mixed	{}	intron_variant	rs904032254
2:217329942:G:A	A	0.0763	2	618436	0.06321	LDL	217329942	G	0.0411	1.85645	Mixed	{}	intron_variant	rs776913666
2:217380513:C:T	T	1.8379	2	7159	0.06324	LDL	217380513	C	0.9894	1.858	Mixed	{}	intron_variant	rs867744644
2:217431497:A:G	G	0.5054	2	395467	0.06374	LDL	217431497	A	0.2726	1.854	Mixed	{"EA":0.001}	intron_variant	rs541523153
2:217255301:G:A	A	0.1858	2	459861	0.06385	LDL	217255301	G	0.1002	1.85429	Mixed	{"EU":0.001}	intron_variant	rs545956716
2:217218430:C:A	A	-0.0539	2	348103	0.06388	LDL	217218430	C	0.0291	-1.85223	Mixed	{"AA":0.0068	HS:0.0014}	intron_variant
2:217442056:TCC:T	T	-0.0644	2	14126	0.06389	LDL	217442056	TCC	0.0331	-1.853	Mixed	{}	intron_variant	["IGFBP2"]
2:217324122:A:G	G	-0.0055	2	1746340	0.06399	LDL	217324122	A	0.0026	-1.852	Mixed	{"AA":0.2943	EA:0.1726	EU:0.008
2:217388475:A:G	G	0.0343	2	681103	0.06436	LDL	217388475	A	0.0198	1.85	Mixed	{"EA":0.0089}	intron_variant	rs141567022
2:217185374:C:T	T	0.1575	2	38641	0.06444	LDL	217185374	C	0.0587	1.849	Mixed	{}	intron_variant	rs1435422398
2:217181090:T:C	C	-0.0478	2	831817	0.06445	LDL	217181090	T	0.0288	-1.849	Mixed	{"AA":0.0121	EU:0.001}	intron_variant
2:217317275:C:T	T	0.1806	2	531543	0.06447	LDL	217317275	C	0.0977	1.84852	Mixed	{}	intron_variant	rs557213832
2:217264179:T:C	C	-0.0939	2	796879	0.06465	LDL	217264179	T	0.0508	-1.84843	Mixed	{"AA":0.0061}	intron_variant	rs544569346
2:217331600:T:C	C	0.079	2	775465	0.06481	LDL	217331600	T	0.0428	1.84579	Mixed	{}	intron_variant	rs189586038
2:217212608:A:G	G	-0.1378	2	439988	0.06499	LDL	217212608	A	0.0747	-1.84471	Mixed	{}	intron_variant	rs1333553586
2:217187332:A:G	G	-0.0022	2	2674300	0.06504	LDL	217187332	A	0.0009	-1.845	Mixed	{"AA":0.7678	EA:0.7778	EU:0.4791
2:217236088:G:C	C	0.065	2	775815	0.06516	LDL	217236088	G	0.0352	1.84659	Mixed	{}	5_prime_UTR_variant	rs759974540
2:217396214:A:G	G	0.1617	2	410247	0.0652	LDL	217396214	A	0.0877	1.844	Mixed	{"EU":0.001}	intron_variant	rs536560098
2:217422708:A:T	T	0.3417	2	14126	0.06544	LDL	217422708	A	0.1794	1.842	Mixed	{}	intron_variant	["RPL37A"]
2:217254538:G:A	A	0.1964	2	403060	0.0655	LDL	217254538	G	0.1066	1.842	Mixed	{"HS":0.0014}	intron_variant	rs576719883
2:217328107:G:A	A	-0.0827	2	341516	0.06569	LDL	217328107	G	0.0449	-1.84187	Mixed	{"AA":0.0015}	intron_variant	rs577400014
2:217350936:C:A	A	-0.0029	2	1624840	0.0657	LDL	217350936	C	0.0032	-1.84	Mixed	{"AA":0.0166	EA:0.1706	SA:0.0061}
2:217384303:C:T	T	-0.0025	2	2767390	0.06577	LDL	217384303	C	0.0009	-1.84	Mixed	{"AA":0.3888	EA:0.3829	EU:0.3787
2:217253168:G:A	A	0.0055	2	2318410	0.06582	LDL	217253168	G	0.0021	1.84	Mixed	{"AA":0.093	EA:0.0079	EU:0.0437
2:217405987:C:T	T	-0.4978	2	12747	0.06592	LDL	217405987	C	0.2707	-1.839	Mixed	{}	intron_variant	rs373901836
2:217359030:T:A	A	0.3552	2	12747	0.06595	LDL	217359030	T	0.1932	1.839	Mixed	{}	intron_variant	["RPL37A"]
2:217403259:T:C	C	0.3307	2	399467	0.06595	LDL	217403259	T	0.1799	1.83824	Mixed	{"EA":0.001}	intron_variant	rs144118753
2:217285025:A:C	C	-0.766335	2	83374	0.0659996	LDL	217285025	A	0.416841	-1.83843	Mixed	{"EU":0.00001768}	missense_variant	rs767482393
2:217442046:TTTCC:T	T	-0.0636	2	14126	0.0661	LDL	217442046	TTTCC	0.0329	-1.838	Mixed	{}	intron_variant	rs1368598584
2:217234703:CG:C	C	-1.23586	2	82752	0.0666606	LDL	217234703	CG	0.673879	-1.83396	Mixed	{"EU":0.00001572}	frameshift_variant	rs958612603
2:217288322:G:A	A	-50.7933	2	2863	0.0668	LDL	217288322	G	27.7106	-1.833	Mixed	{"SA":0.00006533}	intron_variant	rs781615587
2:217324727:C:A	A	-0.0823	2	341516	0.06719	LDL	217324727	C	0.0449	-1.83296	Mixed	{"AA":0.0015}	intron_variant	rs544221069
2:217360502:TGCA:T	T	-0.0076	2	1355820	0.06732	LDL	217360502	TGCA	0.0044	-1.83	Mixed	{"AA":0.0234	EA:0.1845	EU:0.0129
2:217403406:G:T	T	0.1693	2	403143	0.06754	LDL	217403406	G	0.0926	1.82829	Mixed	{"EA":0.001}	intron_variant	rs560982428
2:217282551:G:A	A	0.0382	2	854403	0.06761	LDL	217282551	G	0.0172	1.828	Mixed	{"AA":0.0197	HS:0.0014}	intron_variant
2:217375883:T:C	C	-0.231	2	27333	0.0678	LDL	217375883	T	0.1265	-1.826	Mixed	{}	intron_variant	rs1037525186
2:217184510:G:A	A	-0.0425	2	989870	0.06841	LDL	217184510	G	0.0233	-1.82403	Mixed	{"EU":0.001	SA:0.001}	intron_variant
2:217202310:GTT:G	G	-0.0015	2	800109	0.06846	LDL	217202310	GTT	0.009	-1.822	Mixed	{"AA":0.0749	HS:0.0058}	intron_variant
2:217306966:C:T	T	-0.2985	2	431640	0.0685	LDL	217306966	C	0.1638	-1.822	Mixed	{}	intron_variant	rs766023967
2:217381350:C:T	T	-0.2626	2	83272	0.0685	LDL	217381350	C	0.1441	-1.822	Mixed	{"AA":0.0015}	intron_variant	rs565424488
2:217232622:A:T	T	0.221	2	412672	0.0686	LDL	217232622	A	0.1214	1.821	Mixed	{"HS":0.0014}	intron_variant	rs549496875
2:217372090:C:T	T	0.4129	2	20632	0.06889	LDL	217372090	C	0.227	1.81894	Mixed	{"EA":0.002}	intron_variant	rs551813410
2:217316903:G:A	A	-0.1703	2	423885	0.0691	LDL	217316903	G	0.0937	-1.8175	Mixed	{"EA":0.002}	intron_variant	rs150976966
2:217391784:C:G	G	-0.2804	2	38641	0.06911	LDL	217391784	C	0.1081	-1.818	Mixed	{}	intron_variant	rs1342475028
2:217255075:A:C	C	0.0859	2	38641	0.06944	LDL	217255075	A	0.1141	1.816	Mixed	{"HS":0.0014}	intron_variant	rs192913041
2:217257368:A:G	G	0.0192	2	689968	0.06962	LDL	217257368	A	0.0119	1.814	Mixed	{"EA":0.0159}	intron_variant	rs146595752
2:217372023:G:A	A	0.1679	2	403143	0.06963	LDL	217372023	G	0.0926	1.81317	Mixed	{"EA":0.001}	intron_variant	rs533260566
2:217377330:A:G	G	-0.1928	2	488560	0.0698	LDL	217377330	A	0.1063	-1.813	Mixed	{}	intron_variant	rs777330477
2:217297401:G:A	A	-31.2937	2	9053	0.06989	LDL	217297401	G	15.597	-1.813	Mixed	{}	intron_variant	rs375594021
2:217437039:A:G	G	-0.1827	2	469116	0.06997	LDL	217437039	A	0.1008	-1.8125	Mixed	{}	intron_variant	rs768566192
2:217185989:G:A	A	-0.0139	2	790986	0.07004	LDL	217185989	G	0.014	-1.812	Mixed	{"AA":0.0318	HS:0.0043}	intron_variant
2:217292495:A:G	G	0.0331	2	684878	0.07034	LDL	217292495	A	0.0178	1.81	Mixed	{"EA":0.0099}	intron_variant	rs151144368
2:217386375:A:G	G	-0.2787	2	38641	0.07055	LDL	217386375	A	0.108	-1.808	Mixed	{}	intron_variant	rs1199627183
2:217445351:T:C	C	-0.1317	2	723949	0.07097	LDL	217445351	T	0.0729	-1.80658	Mixed	{"AA":0.003}	downstream_gene_variant	rs547587097
2:217198680:G:A	A	0.1822	2	330111	0.07099	LDL	217198680	G	0.1009	1.80575	Mixed	{"AA":0.0015}	intron_variant	rs572274886
2:217311343:T:C	C	-0.1866	2	407977	0.0711	LDL	217311343	T	0.1034	-1.805	Mixed	{"EU":0.001}	intron_variant	rs549182391
2:217228091:C:T	T	0.1913	2	416049	0.07112	LDL	217228091	C	0.106	1.80472	Mixed	{"EA":0.003}	intron_variant	rs147950462
2:217395933:C:T	T	-0.0536	2	1026180	0.07112	LDL	217395933	C	0.0297	-1.80471	Mixed	{"EU":0.001	SA:0.0041}	intron_variant
2:217187936:G:T	T	0.4123	2	9405	0.0712	LDL	217187936	G	0.2285	1.804	Mixed	{"AA":0.0008}	intron_variant	rs539844656
2:217260153:T:C	C	-0.3148	2	392695	0.0712	LDL	217260153	T	0.1745	-1.804	Mixed	{"SA":0.001}	intron_variant	rs550111246
2:217303124:T:A	A	-0.622127	2	154340	0.0713006	LDL	217303124	T	0.344944	-1.80356	Mixed	{"EU":0.000008803	SA:0.0001964}	intron_variant
2:217271351:A:G	G	0.0198	2	859428	0.07142	LDL	217271351	A	0.0139	1.803	Mixed	{"AA":0.0265	HS:0.0014}	intron_variant
2:217286780:T:A	A	-0.093	2	711781	0.07145	LDL	217286780	T	0.0516	-1.80233	Mixed	{}	intron_variant	rs776378267
2:217248461:T:C	C	-52.7159	2	7159	0.07168	LDL	217248461	T	29.2677	-1.801	Mixed	{}	downstream_gene_variant	rs757170648
2:217388435:T:A	A	-0.0111	2	992949	0.07179	LDL	217388435	T	0.0118	-1.8	Mixed	{"AA":0.0318	HS:0.0029}	intron_variant
2:217366061:C:T	T	-0.0707	2	728999	0.07196	LDL	217366061	C	0.0393	-1.79898	Mixed	{"AA":0.00437	HS:0.00002915}	splice_region_variant
2:217283541:A:G	G	-0.1537	2	492854	0.072	LDL	217283541	A	0.0854	-1.799	Mixed	{}	intron_variant	rs1441837654
2:217415605:G:T	T	-0.1536	2	490625	0.07202	LDL	217415605	G	0.0854	-1.79859	Mixed	{}	intron_variant	rs939755865
2:217363651:C:T	T	55.5448	2	3656	0.07204	LDL	217363651	C	33.5753	1.799	Mixed	{"SA":0.00003268}	non_coding_transcript_exon_variant	rs374988985
2:217331635:A:T	T	-0.0898	2	585316	0.07224	LDL	217331635	A	0.0499	-1.7996	Mixed	{}	intron_variant	rs1049111638
2:217242420:C:T	T	-0.0327	2	819478	0.07231	LDL	217242420	C	0.0118	-1.797	Mixed	{"AA":0.0401}	regulatory_region_variant	rs74752611
2:217271878:T:TA	TA	0.0622	2	729919	0.07232	LDL	217271878	T	0.0346	1.79769	Mixed	{"AA":0.0061}	intron_variant	rs143719986
2:217438798:C:T	T	0.1803	2	88113	0.07235	LDL	217438798	C	0.1003	1.79761	Mixed	{"AA":0.0015}	intron_variant	rs180868911
2:217224252:A:G	G	0.028	2	1282850	0.0725	LDL	217224252	A	0.0156	1.79487	Mixed	{"EU":0.002	HS:0.0029}	intron_variant
2:217183945:C:T	T	-0.009	2	790984	0.07288	LDL	217183945	C	0.0141	-1.794	Mixed	{"AA":0.031	HS:0.0043}	intron_variant
2:217418773:G:A	A	-0.2551	2	421168	0.0729	LDL	217418773	G	0.1422	-1.79395	Mixed	{"EA":0.003}	intron_variant	rs570045956
2:217411118:G:A	A	-0.4808	2	389430	0.0734	LDL	217411118	G	0.2686	-1.79	Mixed	{"AA":0.0008}	intron_variant	rs530414429
2:217434419:A:G	G	0.0762	2	589281	0.0735	LDL	217434419	A	0.0426	1.78873	Mixed	{}	intron_variant	rs901107294
2:217426542:GT:G	G	0.0401	2	458298	0.07352	LDL	217426542	GT	0.0999	1.79	Mixed	{"EA":0.002	SA:0.001}	intron_variant
2:217327095:G:A	A	0.2325	2	80350	0.0736	LDL	217327095	G	0.13	1.789	Mixed	{"AA":0.0015}	intron_variant	rs555083413
2:217232666:A:G	G	0.1778	2	15524	0.07364	LDL	217232666	A	0.064	1.789	Mixed	{}	intron_variant	rs867028367
2:217408248:G:A	A	-0.3201	2	434303	0.07393	LDL	217408248	G	0.1791	-1.78727	Mixed	{"HS":0.0014	SA:0.001}	intron_variant
2:217298317:G:C	C	-0.1601	2	546461	0.074	LDL	217298317	G	0.0896	-1.78683	Mixed	{"SA":0.001}	intron_variant	rs375202824
2:217297376:C:T	T	0.935012	2	40519	0.0740111	LDL	217297376	C	0.523362	1.78655	Mixed	{}	intron_variant	rs941215961
2:217373996:C:G	G	-0.115	2	445665	0.07413	LDL	217373996	C	0.0644	-1.78571	Mixed	{"EA":0.006}	intron_variant	rs117125941
2:217221662:C:T	T	-0.1862	2	334063	0.07452	LDL	217221662	C	0.1044	-1.78352	Mixed	{"AA":0.0015}	intron_variant	rs534073024
2:217232172:GA:G	G	-0.0026	2	1292600	0.07457	LDL	217232172	GA	0.0015	-1.73333	Mixed	{"AA":0.3495	EA:0.5337	EU:0.3111
2:217205572:C:T	T	-0.2685	2	28720	0.0746	LDL	217205572	C	0.1506	-1.783	Mixed	{}	intron_variant	rs1179123129
2:217212994:A:G	G	0.18	2	459905	0.0746	LDL	217212994	A	0.101	1.78218	Mixed	{}	intron_variant	rs919221151
2:217327358:G:C	C	0.0379	2	437392	0.07467	LDL	217327358	G	0.0213	1.782	Mixed	{"EU":0.001}	intron_variant	rs189040591
2:217182525:G:A	A	0.075	2	800495	0.07488	LDL	217182525	G	0.0421	1.78147	Mixed	{"HS":0.0014	SA:0.001}	intron_variant
2:217390505:A:G	G	-0.0095	2	925823	0.07508	LDL	217390505	A	0.0119	-1.78	Mixed	{"AA":0.0318	HS:0.0029}	intron_variant
2:217258759:C:T	T	0.3602	2	38641	0.07538	LDL	217258759	C	0.1418	1.778	Mixed	{"AA":0.0008}	intron_variant	rs141874358
2:217343800:A:C	C	0.0633	2	51877	0.0754	LDL	217343800	A	0.0356	1.77809	Mixed	{"SA":0.0194}	non_coding_transcript_exon_variant	rs528429874
2:217219088:T:A	A	-0.1661	2	582991	0.07545	LDL	217219088	T	0.0934	-1.77837	Mixed	{}	intron_variant	rs994876294
2:217179234:T:C	C	0.1057	2	1038180	0.07551	LDL	217179234	T	0.0595	1.77647	Mixed	{"EU":0.002	HS:0.0014}	intron_variant
2:217230441:A:G	G	-0.1076	2	401269	0.0758	LDL	217230441	A	0.0606	-1.776	Mixed	{"HS":0.0014}	intron_variant	rs573464656
2:217366578:T:C	C	0.0709	2	732724	0.07589	LDL	217366578	T	0.0399	1.77694	Mixed	{"HS":0.0043}	3_prime_UTR_variant	rs560992835
2:217204762:T:C	C	-0.006	2	1279180	0.07602	LDL	217204762	T	0.004	-1.774	Mixed	{"AA":0.1415	EA:0.0546	EU:0.0746
2:217258345:A:T	T	0.0286	2	1304520	0.0763	LDL	217258345	A	0.0161	1.7764	Mixed	{"EU":0.003	HS:0.0029}	intron_variant
2:217444444:G:A	A	-0.1953	2	416717	0.07639	LDL	217444444	G	0.1191	-1.772	Mixed	{"SA":0.001}	downstream_gene_variant	rs550177513
2:217304703:T:A	A	-0.2716	2	27333	0.0764	LDL	217304703	T	0.1533	-1.772	Mixed	{}	intron_variant	rs1277599911
2:217366394:T:A	A	-0.3818	2	9405	0.0766	LDL	217366394	T	0.2156	-1.771	Mixed	{"AA":0.0008}	3_prime_UTR_variant	rs573602685
2:217207587:C:T	T	0.1079	2	401560	0.0767	LDL	217207587	C	0.061	1.77	Mixed	{"HS":0.0014}	intron_variant	rs547770060
2:217187282:C:T	T	-0.0314	2	981069	0.07684	LDL	217187282	C	0.0118	-1.769	Mixed	{"AA":0.0431	HS:0.0014}	intron_variant
2:217443662:A:G	G	-0.4108	2	400065	0.07688	LDL	217443662	A	0.2156	-1.769	Mixed	{"EU":0.00005596	HS:0.00004087	SA:0.00004446}
2:217340010:A:G	G	-0.1182	2	416280	0.07695	LDL	217340010	A	0.0586	-1.769	Mixed	{"EU":0.00003536	HS:0.0004047}	missense_variant
2:217234932:C:A	A	-0.980335	2	83374	0.0772241	LDL	217234932	C	0.554793	-1.76703	Mixed	{"AA":0.00006422}	missense_variant	rs760875312
2:217352804:A:G	G	-0.2392	2	310068	0.0773	LDL	217352804	A	0.1354	-1.76662	Mixed	{"AA":0.0015}	non_coding_transcript_exon_variant	rs533741595
2:217363061:A:G	G	-0.0023	2	2783250	0.07734	LDL	217363061	A	0.0009	-1.766	Mixed	{"AA":0.5348	EA:0.4177	EU:0.4831
2:217442124:C:T	T	0.1209	2	38641	0.0778	LDL	217442124	C	0.0466	1.764	Mixed	{}	intron_variant	rs1311392108
2:217342953:T:C	C	1.1338	2	51182	0.07804	LDL	217342953	T	0.6434	1.762	Mixed	{}	synonymous_variant	["RPL37A"]
2:217274141:C:A	A	0.3589	2	394197	0.0781	LDL	217274141	C	0.2037	1.762	Mixed	{}	intron_variant	rs1487969642
2:217332629:A:G	G	71.74	2	1751	0.07818	LDL	217332629	A	40.73	1.761	Mixed	{"SA":0.00003272}	intron_variant	rs1486116746
2:217279850:T:C	C	-0.0106	2	1398340	0.07828	LDL	217279850	T	0.006	-1.76667	Mixed	{"AA":0.002031	EU:0.01355	HS:0.007732
2:217242675:T:C	C	-0.0809	2	353395	0.07829	LDL	217242675	T	0.046	-1.7587	Mixed	{"AA":0.0045}	regulatory_region_variant	rs7597823
2:217435922:G:A	A	0.0508	2	393920	0.07892	LDL	217435922	G	0.0277	1.757	Mixed	{"AA":0.0091	HS:0.0014}	intron_variant
2:217339421:G:A	A	0.1307	2	470490	0.07933	LDL	217339421	G	0.0745	1.75436	Mixed	{"AA":0.0008	SA:0.0061}	intron_variant
2:217430113:G:A	A	0.0344	2	977459	0.07936	LDL	217430113	G	0.0196	1.7551	Mixed	{"EU":0.002}	intron_variant	rs561585184
2:217293849:G:A	A	-0.1655	2	431818	0.0795	LDL	217293849	G	0.0944	-1.754	Mixed	{}	intron_variant	rs755583423
2:217346672:C:T	T	-0.0681	2	868441	0.07952	LDL	217346672	C	0.0388	-1.75515	Mixed	{"AA":0.0008	SA:0.001}	intron_variant
2:217446650:G:C	C	-0.0755	2	378191	0.07976	LDL	217446650	G	0.0431	-1.75174	Mixed	{"EA":0.005}	downstream_gene_variant	rs142087587
2:217388644:GA:G	G	-0.2764	2	28997	0.0799	LDL	217388644	GA	0.1579	-1.751	Mixed	{}	intron_variant	rs1399064034
2:217435383:C:T	T	-0.0905	2	870100	0.08008	LDL	217435383	C	0.0517	-1.75048	Mixed	{"SA":0.002}	intron_variant	rs544504673
2:217380995:G:A	A	0.1134	2	639792	0.0801	LDL	217380995	G	0.0648	1.75	Mixed	{}	intron_variant	rs529638821
2:217261661:C:T	T	-0.0764	2	595131	0.08029	LDL	217261661	C	0.0437	-1.74828	Mixed	{}	non_coding_transcript_exon_variant	rs771613894
2:217293329:G:A	A	-1.32623	2	122770	0.0803283	LDL	217293329	G	0.758369	-1.74879	Mixed	{"EU":0.000008792	HS:0.00005782}	synonymous_variant
2:217390389:G:A	A	-0.0023	2	2766590	0.08035	LDL	217390389	G	0.0009	-1.749	Mixed	{"AA":0.5567	EA:0.4196	EU:0.4851
2:217179325:C:T	T	-0.1827	2	454188	0.08048	LDL	217179325	C	0.1045	-1.74833	Mixed	{}	intron_variant	rs778943859
2:217432730:G:C	C	-0.0735	2	449174	0.08054	LDL	217432730	G	0.0421	-1.74584	Mixed	{"SA":0.0164}	intron_variant	rs556663621
2:217234514:C:T	T	1.29164	2	1811	0.08078	LDL	217234514	C	0.739688	1.7462	Mixed	{"EA":0.0000544}	missense_variant	rs1456764222
2:217272527:G:C	C	0.042	2	784073	0.08093	LDL	217272527	G	0.0234	1.745	Mixed	{"AA":0.0053	HS:0.0014	SA:0.001}
2:217364083:A:G	G	1.29148	2	81660	0.0811899	LDL	217364083	A	0.740602	1.74383	Mixed	{}	missense_variant	["RPL37A"]
2:217384752:G:T	T	-0.0886	2	641959	0.08134	LDL	217384752	G	0.0509	-1.74067	Mixed	{}	intron_variant	rs753319877
2:217204686:G:A	A	-0.1134	2	634160	0.08149	LDL	217204686	G	0.0506	-1.742	Mixed	{"SA":0.0051}	intron_variant	rs550500792
2:217228451:G:C	C	-0.2226	2	392695	0.0815	LDL	217228451	G	0.1278	-1.742	Mixed	{"EU":0.001}	intron_variant	rs541130701
2:217379275:C:T	T	-0.0465	2	392585	0.0817	LDL	217379275	C	0.0278	-1.741	Mixed	{"AA":0.0098	HS:0.0014}	intron_variant
2:217334894:A:AG	AG	-0.0048	2	1643630	0.08199	LDL	217334894	A	0.0034	-1.739	Mixed	{"AA":0.0696	EA:0.1726	EU:0.0109
2:217208989:A:AAAC	AAAC	-0.0749174	2	32221	0.0820597	LDL	217208989	A	0.0430843	-1.73886	Mixed	{}	intron_variant	["MARCH4"]
2:217315364:A:C	C	-0.0042	2	1896180	0.08226	LDL	217315364	A	0.0025	-1.738	Mixed	{"AA":0.2905	EA:0.1726	EU:0.008
2:217382027:T:TTAAAG	TTAAAG	0.060286	2	32221	0.0823292	LDL	217382027	T	0.0347004	1.73733	Mixed	{}	intron_variant	["RPL37A"]
2:217276553:C:T	T	-0.0874	2	641746	0.08251	LDL	217276553	C	0.0503	-1.73757	Mixed	{}	intron_variant	rs761214240
2:217281010:T:C	C	-1.3877	2	1953	0.08255	LDL	217281010	T	0.799343	-1.73605	Mixed	{"EU":0.00002637}	start_lost	rs772642936
2:217440408:A:G	G	0.2971	2	72225	0.0826	LDL	217440408	A	0.1712	1.736	Mixed	{"AA":0.0015}	intron_variant	rs528616357
2:217234686:C:G	G	0.552063	2	2861	0.08268	LDL	217234686	C	0.318129	1.73535	Mixed	{"SA":0.0001542}	missense_variant	rs773155317
2:217438160:A:G	G	0.0436	2	1134550	0.08274	LDL	217438160	A	0.0251	1.73705	Mixed	{"EU":0.004	SA:0.002}	intron_variant
2:217345907:ATATTTATT:A	A	-0.0073	2	900946	0.08287	LDL	217345907	ATATTTATT	0.0042	-1.7381	Mixed	{"AA":0.1505	EA:0.1736	EU:0.0109
2:217367418:G:A	A	-0.2247	2	81630	0.083	LDL	217367418	G	0.1296	-1.734	Mixed	{"AA":0.0023}	3_prime_UTR_variant	rs543744672
2:217373079:A:T	T	0.0436	2	1001770	0.08313	LDL	217373079	A	0.0251	1.73705	Mixed	{"AA":0.0053	EU:0.002	HS:0.0029}
2:217279923:C:T	T	-0.265902	2	154340	0.0833953	LDL	217279923	C	0.153584	-1.73132	Mixed	{"EU":0.00001759	HS:0.001417}	missense_variant
2:217442048:TCC:T	T	-0.0611	2	14126	0.08365	LDL	217442048	TCC	0.0335	-1.73	Mixed	{}	intron_variant	["IGFBP2"]
2:217234949:C:T	T	-0.977205	2	142654	0.0836578	LDL	217234949	C	0.564908	-1.72985	Mixed	{"EU":0.00001809}	stop_gained	rs370088367
2:217182144:G:T	T	-0.1779	2	38641	0.08411	LDL	217182144	G	0.0707	-1.727	Mixed	{}	intron_variant	["MARCH4"]
2:217435319:A:G	G	-0.048	2	915403	0.08424	LDL	217435319	A	0.0278	-1.72662	Mixed	{}	intron_variant	rs540139027
2:217367913:G:A	A	-0.1562	2	452790	0.08427	LDL	217367913	G	0.0905	-1.72597	Mixed	{}	3_prime_UTR_variant	rs572108631
2:217383548:C:A	A	-0.0459	2	392585	0.08435	LDL	217383548	C	0.0269	-1.726	Mixed	{"AA":0.0098	HS:0.0014}	intron_variant
2:217240199:T:C	C	-0.0796	2	341516	0.08436	LDL	217240199	T	0.0461	-1.72668	Mixed	{"AA":0.0015}	upstream_gene_variant	rs570922824
2:217391671:A:G	G	-0.0632	2	345104	0.0845	LDL	217391671	A	0.0366	-1.72678	Mixed	{"AA":0.0076	HS:0.0014}	intron_variant
2:217262987:T:C	C	0.0128	2	865490	0.08456	LDL	217262987	T	0.011	1.725	Mixed	{"AA":0.0401	HS:0.0029}	intron_variant
2:217442035:C:A	A	-0.2315	2	14585	0.08485	LDL	217442035	C	0.1344	-1.72247	Mixed	{"EA":0.001}	intron_variant	rs563132385
2:217408308:T:C	C	-0.2966	2	77125	0.0849	LDL	217408308	T	0.1722	-1.723	Mixed	{"AA":0.0015}	intron_variant	rs562773901
2:217303605:A:G	G	-0.1629	2	444778	0.0855	LDL	217303605	A	0.0947	-1.72	Mixed	{}	intron_variant	rs754286057
2:217231292:T:C	C	0.0743	2	730332	0.08558	LDL	217231292	T	0.0432	1.71991	Mixed	{"AA":0.0038}	intron_variant	rs577564540
2:217364843:TTTC:T	T	-0.0404	2	366567	0.0858	LDL	217364843	TTTC	0.0302	-1.718	Mixed	{"AA":0.0098	HS:0.0014}	non_coding_transcript_exon_variant
2:217429211:G:A	A	-0.0447	2	437392	0.08594	LDL	217429211	G	0.026	-1.717	Mixed	{"EU":0.001}	intron_variant	rs555382624
2:217286903:G:A	A	0.1337	2	507824	0.08605	LDL	217286903	G	0.0779	1.7163	Mixed	{}	intron_variant	rs769323548
2:217361157:T:A	A	-0.0022	2	2776720	0.08609	LDL	217361157	T	0.0009	-1.716	Mixed	{"AA":0.534	EA:0.3899	EU:0.4831
2:217293305:GTTC:G	G	0.181652	2	165003	0.0862897	LDL	217293305	GTTC	0.105901	1.7153	Mixed	{"AA":0.00006153	EU:0.00022}	intron_variant
2:217192658:AT:A	A	0.0195	2	895094	0.08668	LDL	217192658	AT	0.0114	1.71053	Mixed	{"AA":0.0356	EA:0.0129	EU:0.001
2:217261574:A:G	G	-0.0694	2	824030	0.08668	LDL	217261574	A	0.0405	-1.71358	Mixed	{"AA":0.0023	EU:0.002	HS:0.0014}
2:217318538:A:T	T	-0.1799	2	407977	0.0868	LDL	217318538	A	0.1051	-1.713	Mixed	{"EU":0.001}	intron_variant	rs534273727
2:217372702:T:C	C	0.3536	2	397970	0.0868	LDL	217372702	T	0.2065	1.713	Mixed	{"EU":0.001}	intron_variant	rs577923913
2:217364522:C:G	G	-66.46	2	1811	0.08681	LDL	217364522	C	38.81	-1.712	Mixed	{"EA":0.0000872}	non_coding_transcript_exon_variant	rs1296344810
2:217234775:G:A	A	-1.18022	2	82752	0.0869463	LDL	217234775	G	0.689488	-1.71173	Mixed	{"AA":0.0001178}	missense_variant	rs1197584038
2:217415884:G:A	A	0.2854	2	72225	0.087	LDL	217415884	G	0.1668	1.711	Mixed	{"AA":0.0015}	intron_variant	rs538121259
2:217184087:C:T	T	0.0022	2	1089000	0.08771	LDL	217184087	C	0.0046	-1.708	Mixed	{"AA":0.2489	HS:0.0173}	intron_variant
2:217316942:A:G	G	-0.1423	2	437134	0.08799	LDL	217316942	A	0.0834	-1.70623	Mixed	{"EA":0.004}	intron_variant	rs367780809
2:217193684:C:T	T	0.1537	2	520943	0.08804	LDL	217193684	C	0.0901	1.70588	Mixed	{"EU":0.001}	intron_variant	rs532707579
2:217288392:A:G	G	56.42	2	1050	0.08838	LDL	217288392	A	33.11	1.704	Mixed	{"EA":0.00005437}	missense_variant	rs776770348
2:217366169:T:C	C	1.11779	2	42233	0.088432	LDL	217366169	T	0.656081	1.70373	Mixed	{}	3_prime_UTR_variant	rs1313701948
2:217273455:C:T	T	0.1793	2	474568	0.08888	LDL	217273455	C	0.1054	1.70114	Mixed	{}	intron_variant	rs756436932
2:217279897:C:T	T	1.31871	2	1751	0.08913	LDL	217279897	C	0.77571	1.7	Mixed	{"SA":0.00003268}	missense_variant	rs1267296633
2:217326591:A:G	G	-0.0076	2	975253	0.08949	LDL	217326591	A	0.0122	-1.698	Mixed	{"AA":0.0265	HS:0.0014}	intron_variant
2:217320608:G:A	A	-0.0022	2	839871	0.08962	LDL	217320608	G	0.0112	-1.697	Mixed	{"AA":0.0416	HS:0.0029}	intron_variant
2:217446669:G:T	T	9.9223	2	7159	0.08991	LDL	217446669	G	5.8509	1.696	Mixed	{}	downstream_gene_variant	rs879471967
2:217219988:C:T	T	-0.0327	2	789112	0.09015	LDL	217219988	C	0.0296	-1.695	Mixed	{"AA":0.0045	HS:0.0014}	intron_variant
2:217297311:G:A	A	-0.4856	2	12519	0.09023	LDL	217297311	G	0.2866	-1.694	Mixed	{}	intron_variant	rs924142656
2:217234582:G:A	A	1.31394	2	1751	0.09037	LDL	217234582	G	0.775901	1.69344	Mixed	{"SA":0.00006533}	synonymous_variant	rs553322627
2:217433208:A:G	G	0.0017	2	2691100	0.09037	LDL	217433208	A	0.001	1.693	Mixed	{"AA":0.7216	EA:0.1181	EU:0.2783
2:217396068:G:A	A	0.1244	2	61953	0.09057	LDL	217396068	G	0.0735	1.69252	Mixed	{"AA":0.0008	SA:0.0061}	intron_variant
2:217234945:C:G	G	-0.0875	2	826426	0.09091	LDL	217234945	C	0.0518	-1.68919	Mixed	{"AA":0.0003933	EU:0.00002743	HS:0.0001176
2:217276642:C:T	T	-0.0506	2	464738	0.09091	LDL	217276642	C	0.0299	-1.69231	Mixed	{"EA":0.0308}	intron_variant	rs144096871
2:217272314:A:ATGT	ATGT	-0.0402	2	437392	0.09109	LDL	217272314	A	0.0238	-1.69	Mixed	{}	intron_variant	["SMARCAL1"]
2:217399944:C:T	T	-0.4078	2	424479	0.09117	LDL	217399944	C	0.2414	-1.68931	Mixed	{"SA":0.002}	intron_variant	rs575698986
2:217440266:A:C	C	0.214	2	418193	0.09141	LDL	217440266	A	0.1268	1.6877	Mixed	{}	intron_variant	rs187934235
2:217217231:G:A	A	-0.1204	2	339713	0.09148	LDL	217217231	G	0.0713	-1.68864	Mixed	{"AA":0.0053}	intron_variant	rs187600180
2:217220015:A:G	G	-0.0307	2	789112	0.09151	LDL	217220015	A	0.0262	-1.688	Mixed	{"AA":0.0061	HS:0.0014}	intron_variant
2:217288580:G:A	A	-0.0719	2	631802	0.09156	LDL	217288580	G	0.0426	-1.68779	Mixed	{}	intron_variant	rs752965988
2:217253350:A:C	C	-0.1119	2	65193	0.09165	LDL	217253350	A	0.0663	-1.68778	Mixed	{"SA":0.0092}	intron_variant	rs560566006
2:217308644:G:A	A	0.3058	2	9683	0.0917	LDL	217308644	G	0.1813	1.686	Mixed	{"EA":0.001}	intron_variant	rs563733108
2:217250735:C:G	G	0.143	2	473108	0.09174	LDL	217250735	C	0.0848	1.68632	Mixed	{"EA":0.003}	intron_variant	rs533885710
2:217408162:A:G	G	0.013	2	951824	0.09179	LDL	217408162	A	0.0055	1.686	Mixed	{"AA":0.152	HS:0.0144}	intron_variant
2:217242873:T:G	G	0.1409	2	652024	0.09181	LDL	217242873	T	0.0836	1.68541	Mixed	{"EA":0.003}	regulatory_region_variant	rs375915266
2:217266607:T:C	C	-0.0105	2	1397240	0.09238	LDL	217266607	T	0.0062	-1.69355	Mixed	{"EU":0.0119	HS:0.0187	SA:0.0051}
2:217366730:C:T	T	0.0092	2	959211	0.09239	LDL	217366730	C	0.006	1.683	Mixed	{"AA":0.1241	HS:0.0144}	3_prime_UTR_variant
2:217357828:T:C	C	-0.0037	2	1895950	0.09248	LDL	217357828	T	0.0028	-1.682	Mixed	{"AA":0.0182	EA:0.1746	EU:0.0109
2:217229533:C:T	T	-0.012	2	790984	0.09255	LDL	217229533	C	0.0139	-1.682	Mixed	{"AA":0.0363	HS:0.0043}	intron_variant
2:217362604:AAAG:A	A	0.0731	2	731050	0.09261	LDL	217362604	AAAG	0.0435	1.68046	Mixed	{"AA":0.0068}	intron_variant	rs539212293
2:217309354:G:C	C	-0.1004	2	473643	0.0927	LDL	217309354	G	0.0597	-1.68174	Mixed	{"EA":0.002	SA:0.001}	intron_variant
2:217377270:T:C	C	-0.0423	2	392585	0.09282	LDL	217377270	T	0.0278	-1.681	Mixed	{"AA":0.0098	HS:0.0014}	intron_variant
2:217221864:T:C	C	-0.0136	2	790985	0.09283	LDL	217221864	T	0.0135	-1.681	Mixed	{"AA":0.0371	HS:0.0043}	intron_variant
2:217341883:G:A	A	-1.15149	2	48174	0.0928732	LDL	217341883	G	0.685233	-1.68043	Mixed	{"AA":0.00007259	EA:0.0000591}	missense_variant
2:217382014:G:GATAAT	GATAAT	-0.0034	2	1059060	0.09292	LDL	217382014	G	0.002	-1.68	Mixed	{}	intron_variant	rs768060478
2:217185425:A:T	T	0.0016	2	892827	0.09294	LDL	217185425	A	0.0052	-1.68	Mixed	{"AA":0.2451	HS:0.0173}	intron_variant
2:217407665:C:T	T	0.0123	2	951825	0.093	LDL	217407665	C	0.0055	1.68	Mixed	{"AA":0.152	HS:0.0144}	intron_variant
2:217380277:T:C	C	0.0469	2	859649	0.09308	LDL	217380277	T	0.0279	1.681	Mixed	{"AA":0.0053	EU:0.001	HS:0.0029}
2:217420237:G:T	T	-0.043	2	746245	0.0931	LDL	217420237	G	0.0351	-1.679	Mixed	{"AA":0.003}	intron_variant	rs575554110
2:217305438:T:C	C	-0.0532	2	437392	0.09318	LDL	217305438	T	0.0317	-1.679	Mixed	{}	intron_variant	rs755398784
2:217216372:G:C	C	-0.0025	2	2686820	0.09358	LDL	217216372	G	0.0017	-1.677	Mixed	{"AA":0.0113	EA:0.1577	EU:0.0666
2:217265237:A:G	G	-0.0104	2	1399200	0.09415	LDL	217265237	A	0.0062	-1.67742	Mixed	{"EU":0.0119	HS:0.0187	SA:0.0051}
2:217230187:G:A	A	-0.0773	2	341516	0.09462	LDL	217230187	G	0.0463	-1.66955	Mixed	{"AA":0.0015}	intron_variant	rs536731268
2:217300081:A:G	G	1.29932	2	30447	0.0946771	LDL	217300081	A	0.777466	1.67122	Mixed	{"SA":0.00006533}	synonymous_variant	rs779619746
2:217280632:G:A	A	-0.2336	2	418770	0.0948	LDL	217280632	G	0.1398	-1.671	Mixed	{}	intron_variant	rs774908505
2:217242732:T:A	A	-0.0267	2	849767	0.09485	LDL	217242732	T	0.0326	-1.67	Mixed	{"AA":0.0083}	regulatory_region_variant	rs147310367
2:217347700:A:G	G	0.744334	2	69282	0.0948894	LDL	217347700	A	0.445668	1.67015	Mixed	{"EA":0.0002195}	stop_retained_variant	rs1240369244
2:217364092:G:A	A	0.980904	2	94037	0.0949673	LDL	217364092	G	0.587454	1.66976	Mixed	{"EU":0.000008794}	missense_variant	rs767414436
2:217329442:A:AC	AC	-0.0568011	2	32221	0.0949682	LDL	217329442	A	0.0340177	-1.66975	Mixed	{}	intron_variant	["RPL37A"]
2:217298883:C:T	T	-0.2233	2	407768	0.0952	LDL	217298883	C	0.1338	-1.669	Mixed	{"HS":0.0014}	intron_variant	rs531293967
2:217234984:GT:G	G	-1.50472	2	1878	0.09523	LDL	217234984	GT	0.901882	-1.66843	Mixed	{"EU":0.000009459}	5_prime_UTR_variant	rs1352034398
2:217389612:T:G	G	0.2338	2	9405	0.0953	LDL	217389612	T	0.1402	1.668	Mixed	{}	intron_variant	["RPL37A"]
2:217332892:T:C	C	0.0586	2	51877	0.09531	LDL	217332892	T	0.0351	1.66952	Mixed	{"SA":0.0204}	intron_variant	rs574106627
2:217196956:A:G	G	-0.246472	2	32221	0.0954172	LDL	217196956	A	0.14781	-1.66749	Mixed	{"HS":0.0043}	intron_variant	rs573737349
2:217363651:C:G	G	0.550584	2	140971	0.0955	LDL	217363651	C	0.33027	1.66707	Mixed	{"EU":0.00004418	SA:0.00003268}	non_coding_transcript_exon_variant
2:217183249:G:A	A	0.0022	2	1091710	0.09565	LDL	217183249	G	0.0046	-1.666	Mixed	{"AA":0.2511	HS:0.0173}	intron_variant
2:217386588:T:G	G	0.0225	2	1172220	0.09566	LDL	217386588	T	0.0135	1.66667	Mixed	{"EU":0.003	HS:0.0029}	intron_variant
2:217437411:AG:A	A	0.0264	2	776684	0.09571	LDL	217437411	AG	0.0161	1.666	Mixed	{"AA":0.0242	HS:0.0029}	intron_variant
2:217292965:T:C	C	0.3388	2	413871	0.09588	LDL	217292965	T	0.2035	1.66486	Mixed	{"EA":0.001	SA:0.001}	intron_variant
2:217374673:G:A	A	-0.0597	2	729539	0.09595	LDL	217374673	G	0.0359	-1.66295	Mixed	{}	intron_variant	rs779953112
2:217342357:G:A	A	-0.0029	2	1896390	0.09606	LDL	217342357	G	0.0027	-1.664	Mixed	{"AA":0.0696	EA:0.1736	EU:0.0109
2:217270089:CTTTG:C	C	0.0213	2	774488	0.09615	LDL	217270089	CTTTG	0.0133	1.664	Mixed	{"AA":0.0356	HS:0.0029}	intron_variant
2:217401806:C:T	T	0.0203	2	824530	0.09648	LDL	217401806	C	0.0136	1.662	Mixed	{"AA":0.034	HS:0.0029}	intron_variant
2:217442171:C:T	T	-0.0061	2	1185770	0.09678	LDL	217442171	C	0.0039	-1.661	Mixed	{"AA":0.0416	EA:0.0069	EU:0.0606
2:217203983:G:T	T	0.1268	2	111665	0.09679	LDL	217203983	G	0.0764	1.65969	Mixed	{"EA":0.002}	intron_variant	rs138273226
2:217335758:A:G	G	-0.0029	2	1895950	0.09687	LDL	217335758	A	0.0027	-1.66	Mixed	{"AA":0.0696	EA:0.1726	EU:0.0109
2:217300128:G:A	A	-54.92	2	1050	0.09697	LDL	217300128	G	33.09	-1.66	Mixed	{"AA":0.00006152	EU:0.00001758	HS:0.00002891
2:217203737:T:C	C	0.1267	2	111665	0.09699	LDL	217203737	T	0.0763	1.66055	Mixed	{"EA":0.002}	intron_variant	rs546808595
2:217342248:C:A	A	0.2444	2	10521	0.0972	LDL	217342248	C	0.1474	1.659	Mixed	{"AA":0.0008}	intron_variant	rs569895648
2:217304219:C:CA	CA	0.0444	2	437392	0.09722	LDL	217304219	C	0.0268	1.658	Mixed	{}	intron_variant	["SMARCAL1"]
2:217333966:C:T	T	-0.0029	2	1895950	0.09732	LDL	217333966	C	0.0027	-1.658	Mixed	{"AA":0.0696	EA:0.1726	EU:0.0109
2:217395782:T:TAA	TAA	0.0329388	2	32221	0.0976869	LDL	217395782	T	0.0198885	1.65617	Mixed	{}	intron_variant	["RPL37A"]
2:217185705:CTT:C	C	-0.0668	2	731415	0.09798	LDL	217185705	CTT	0.0404	-1.65347	Mixed	{"AA":0.003}	intron_variant	rs549399926
2:217423609:T:C	C	-0.0721	2	338656	0.09813	LDL	217423609	T	0.0436	-1.65367	Mixed	{"AA":0.0023}	intron_variant	rs564941604
2:217380113:T:TA	TA	0.2426	2	27333	0.0982	LDL	217380113	T	0.1467	1.654	Mixed	{}	intron_variant	rs1280751588
2:217300939:A:C	C	0.1541	2	456956	0.09825	LDL	217300939	A	0.0932	1.65343	Mixed	{"AA":0.0008	EA:0.002	SA:0.002}
2:217293449:T:A	A	-0.939221	2	72680	0.0982749	LDL	217293449	T	0.568098	-1.65327	Mixed	{"HS":0.0001445}	synonymous_variant	rs780207194
2:217214642:A:C	C	-0.1805	2	82746	0.0983	LDL	217214642	A	0.1092	-1.653	Mixed	{"AA":0.0015}	intron_variant	rs542357328
2:217195341:G:A	A	-0.0029	2	2687310	0.09843	LDL	217195341	G	0.0017	-1.653	Mixed	{"AA":0.0076	EA:0.128	EU:0.0726
2:217313044:C:T	T	-0.0041	2	1896610	0.09843	LDL	217313044	C	0.0025	-1.653	Mixed	{"AA":0.2912	EA:0.1726	EU:0.008
2:217363583:C:G	G	0.945185	2	100452	0.0985115	LDL	217363583	C	0.572109	1.65211	Mixed	{"EA":0.00005437	HS:0.00002891	SA:0.00006533}
2:217334097:C:T	T	-0.0029	2	1895950	0.09858	LDL	217334097	C	0.0027	-1.652	Mixed	{"AA":0.0696	EA:0.1726	EU:0.0109
2:217234925:T:C	C	-1.40108	2	41141	0.0986697	LDL	217234925	T	0.84845	-1.65134	Mixed	{"SA":0.00003295}	missense_variant	rs1247452259
2:217329119:C:G	G	-0.2179	2	403532	0.09874	LDL	217329119	C	0.132	-1.65076	Mixed	{"EA":0.001}	intron_variant	rs139645829
2:217234193:T:C	C	-0.0109	2	790985	0.09897	LDL	217234193	T	0.0143	-1.65	Mixed	{"AA":0.0348	HS:0.0043}	intron_variant
2:217226210:C:T	T	-0.0456	2	1048720	0.09909	LDL	217226210	C	0.0276	-1.65217	Mixed	{"EU":0.002	HS:0.0014}	intron_variant
2:217311885:T:G	G	-1.39834	2	41141	0.0991312	LDL	217311885	T	0.847949	-1.64908	Mixed	{"SA":0.00003266}	splice_region_variant	rs750203364
2:217280891:G:A	A	-0.0154	2	877073	0.09946	LDL	217280891	G	0.0089	-1.647	Mixed	{"AA":0.0651	HS:0.0043}	intron_variant
2:217347600:T:C	C	0.099	2	387735	0.09947	LDL	217347600	T	0.0562	1.647	Mixed	{"AA":0.00006152	EA:0.001033	EU:0.000176}
2:217384482:G:A	A	0.0024	2	2681810	0.09958	LDL	217384482	G	0.001	1.647	Mixed	{"AA":0.0393	EA:0.2212	EU:0.336
2:217282945:A:G	G	-0.1549	2	414765	0.0997	LDL	217282945	A	0.0941	-1.646	Mixed	{}	intron_variant	rs776559171
2:217212158:A:G	G	-0.0026	2	2687260	0.09995	LDL	217212158	A	0.0017	-1.645	Mixed	{"AA":0.0439	EA:0.1508	EU:0.0656
2:217189505:T:A	A	-0.0137	2	402356	0.1001	LDL	217189505	T	0.0151	-1.645	Mixed	{"AA":0.0303	HS:0.0043}	intron_variant
2:217369875:T:C	C	-0.0092	2	1153430	0.1001	LDL	217369875	T	0.0073	-1.644	Mixed	{"AA":0.0514	EA:0.0704	EU:0.0089
2:217407649:C:T	T	0.0123	2	951824	0.1002	LDL	217407649	C	0.0055	1.644	Mixed	{"AA":0.152	HS:0.0144}	intron_variant
2:217346168:C:T	T	0.0755	2	549558	0.1003	LDL	217346168	C	0.0459	1.64488	Mixed	{}	intron_variant	rs1244933713
2:217311806:G:A	A	0.330463	2	165003	0.100385	LDL	217311806	G	0.201135	1.64299	Mixed	{"AA":0.00006154	EA:0.0001087	EU:0.00004403}
2:217315710:G:T	T	0.707184	2	70966	0.100538	LDL	217315710	G	0.430617	1.64226	Mixed	{"EA":0.0002175	SA:0.00003266}	missense_variant
2:217236290:G:A	A	-0.0162	2	827396	0.1008	LDL	217236290	G	0.0124	-1.641	Mixed	{"AA":0.0454	HS:0.0043}	5_prime_UTR_variant
2:217240417:C:T	T	-0.0843	2	846304	0.1008	LDL	217240417	C	0.0514	-1.64008	Mixed	{"EU":0.002}	upstream_gene_variant	rs536330770
2:217425673:T:G	G	0.1848	2	425585	0.1009	LDL	217425673	T	0.1127	1.63975	Mixed	{}	intron_variant	rs780155726
2:217197064:G:A	A	-0.2773	2	422500	0.101	LDL	217197064	G	0.169	-1.64	Mixed	{}	intron_variant	rs964947670
2:217402674:G:A	A	-0.2055	2	484037	0.101	LDL	217402674	G	0.1254	-1.64	Mixed	{}	intron_variant	rs761664655
2:217255589:G:A	A	0.0231	2	753835	0.1012	LDL	217255589	G	0.0315	1.639	Mixed	{"AA":0.0083	EU:0.001	HS:0.0014}
2:217403174:C:G	G	0.0448	2	988869	0.1012	LDL	217403174	C	0.0273	1.64103	Mixed	{"EU":0.002	HS:0.0029}	intron_variant
2:217234598:G:A	A	-0.610118	2	113821	0.101257	LDL	217234598	G	0.372298	-1.63879	Mixed	{"HS":0.0002315}	missense_variant	rs765967173
2:217384335:GC:G	G	-0.0284	2	437392	0.1014	LDL	217384335	GC	0.0173	-1.638	Mixed	{}	intron_variant	["RPL37A"]
2:217307369:C:T	T	0.0797	2	735041	0.1016	LDL	217307369	C	0.0487	1.63655	Mixed	{"AA":0.0061}	intron_variant	rs570230330
2:217374712:A:G	G	0.1613	2	522193	0.1018	LDL	217374712	A	0.0986	1.6359	Mixed	{}	intron_variant	rs953394084
2:217356808:G:A	A	-0.1935	2	403060	0.102	LDL	217356808	G	0.1185	-1.635	Mixed	{"EU":0.001}	intron_variant	rs539228642
2:217431744:G:A	A	-0.0547	2	437392	0.1023	LDL	217431744	G	0.0335	-1.634	Mixed	{"EU":0.001}	intron_variant	rs548665778
2:217243113:G:A	A	-0.0117	2	1326270	0.1024	LDL	217243113	G	0.0072	-1.625	Mixed	{"AA":0.0015	EU:0.007	HS:0.0072}
2:217374140:G:A	A	0.1114	2	540902	0.1024	LDL	217374140	G	0.0682	1.63343	Mixed	{}	intron_variant	rs1040377846
2:217411816:G:A	A	-0.0115	2	741082	0.1026	LDL	217411816	G	0.0372	-1.632	Mixed	{"AA":0.003}	intron_variant	rs550712944
2:217319492:G:A	A	-0.0681	2	743364	0.1029	LDL	217319492	G	0.0328	-1.631	Mixed	{"AA":0.0076}	intron_variant	rs185696626
2:217345091:T:G	G	-0.0032	2	1883520	0.1029	LDL	217345091	T	0.0026	-1.631	Mixed	{"AA":0.1513	EA:0.1736	EU:0.0119
2:217266501:G:GT	GT	-0.0547	2	437392	0.103	LDL	217266501	G	0.0336	-1.63	Mixed	{}	intron_variant	["SMARCAL1"]
2:217371173:A:G	G	-0.1386	2	407411	0.103	LDL	217371173	A	0.085	-1.63	Mixed	{"EU":0.001}	intron_variant	rs562069151
2:217431634:C:T	T	0.0079	2	789011	0.103	LDL	217431634	C	0.0195	1.63	Mixed	{"AA":0.0159}	intron_variant	rs183231061
2:217315719:C:A	A	0.13	2	17537	0.1032	LDL	217315719	C	0.1161	1.63	Mixed	{"EA":0.001}	synonymous_variant	rs189863563
2:217388951:C:T	T	-0.0023	2	813864	0.1033	LDL	217388951	C	0.0115	-1.629	Mixed	{"AA":0.0431	HS:0.0029}	intron_variant
2:217206804:C:T	T	0.1474	2	519301	0.1035	LDL	217206804	C	0.0906	1.62693	Mixed	{}	intron_variant	rs552620851
2:217294061:G:A	A	-0.0258	2	1172730	0.1035	LDL	217294061	G	0.0158	-1.63291	Mixed	{"EU":0.003}	intron_variant	rs148301107
2:217187548:A:T	T	-0.179	2	393545	0.104	LDL	217187548	A	0.1102	-1.626	Mixed	{"AA":0.0008}	intron_variant	rs561606296
2:217299643:G:A	A	-0.3552	2	397494	0.104	LDL	217299643	G	0.2185	-1.626	Mixed	{"SA":0.001}	intron_variant	rs571523733
2:217340068:C:A	A	-96.58	2	1905	0.104	LDL	217340068	C	59.4	-1.626	Mixed	{}	stop_gained	["RPL37A"]
2:217337867:G:A	A	-0.1774	2	724337	0.1042	LDL	217337867	G	0.1092	-1.62454	Mixed	{"AA":0.0023	HS:0.0014}	intron_variant
2:217263176:GT:G	G	-0.0069	2	437392	0.1043	LDL	217263176	GT	0.0043	-1.624	Mixed	{}	intron_variant	rs938155730
2:217194060:C:T	T	-0.0029	2	2686860	0.1044	LDL	217194060	C	0.0017	-1.624	Mixed	{"AA":0.0076	EA:0.129	EU:0.0726
2:217223114:C:T	T	-0.0855	2	634010	0.1044	LDL	217223114	C	0.0527	-1.62239	Mixed	{"EU":0.001	SA:0.0031}	intron_variant
2:217234247:A:G	G	-0.0595	2	341510	0.1046	LDL	217234247	A	0.0366	-1.62568	Mixed	{"AA":0.0061}	intron_variant	rs116048213
2:217181872:C:T	T	-0.0113	2	1354300	0.1047	LDL	217181872	C	0.0067	-1.623	Mixed	{"EU":0.0179	HS:0.0029}	intron_variant
2:217391805:C:CCTCT	CCTCT	-0.0282	2	437392	0.1047	LDL	217391805	C	0.0174	-1.622	Mixed	{}	intron_variant	["RPL37A"]
2:217422682:C:T	T	0.0491	2	347716	0.1047	LDL	217422682	C	0.0303	1.62046	Mixed	{"AA":0.0053}	intron_variant	rs150544181
2:217205832:G:A	A	-0.0031	2	2777170	0.1048	LDL	217205832	G	0.0017	-1.622	Mixed	{"AA":0.0484	EA:0.1577	EU:0.0716
2:217242244:G:A	A	0.0832	2	38641	0.105	LDL	217242244	G	0.0351	1.621	Mixed	{}	intergenic_variant	rs7422539
2:217441778:A:T	T	-0.0122	2	1394910	0.1055	LDL	217441778	A	0.0073	-1.619	Mixed	{"AA":0.0023	EU:0.007	HS:0.0058
2:217437917:C:T	T	0.0018	2	2693520	0.1059	LDL	217437917	C	0.001	1.617	Mixed	{"AA":0.8253	EA:0.2907	EU:0.2724
2:217210678:G:A	A	-0.3146	2	416128	0.106	LDL	217210678	G	0.1948	-1.616	Mixed	{}	intron_variant	rs896958211
2:217285869:G:A	A	0.2072	2	401269	0.106	LDL	217285869	G	0.1283	1.616	Mixed	{"EU":0.001}	intron_variant	rs190288627
2:217396087:G:GT	GT	0.2807	2	71845	0.106	LDL	217396087	G	0.1737	1.616	Mixed	{"AA":0.0023}	intron_variant	rs542331301
2:217232665:GA:G	G	0.1249	2	14126	0.1061	LDL	217232665	GA	0.0829	1.616	Mixed	{}	intron_variant	rs1164287015
2:217435559:G:A	A	-0.0954	2	335940	0.1063	LDL	217435559	G	0.059	-1.61695	Mixed	{"AA":0.0045}	intron_variant	rs527299882
2:217189715:G:T	T	-0.0012	2	996898	0.1065	LDL	217189715	G	0.0088	-1.614	Mixed	{"AA":0.0749	HS:0.0058}	intron_variant
2:217218105:T:C	C	-0.0748	2	341516	0.1065	LDL	217218105	T	0.0463	-1.61555	Mixed	{"AA":0.0015}	intron_variant	rs550695298
2:217315586:C:G	G	0.405617	2	165003	0.10652	LDL	217315586	C	0.251306	1.61403	Mixed	{"EU":0.00005344}	missense_variant	rs144394359
2:217423152:T:C	C	-0.0092	2	1398520	0.1066	LDL	217423152	T	0.0056	-1.614	Mixed	{"AA":0.0023	EU:0.0099	HS:0.0058
2:217423786:C:T	T	-0.2439	2	23580	0.1066	LDL	217423786	C	0.1512	-1.6131	Mixed	{"SA":0.0031}	intron_variant	rs564247148
2:217300093:A:G	G	-65.66	2	1751	0.1067	LDL	217300093	A	40.7	-1.613	Mixed	{"SA":0.00003266}	synonymous_variant	rs748674345
2:217341127:T:A	A	-0.0018	2	1896270	0.1069	LDL	217341127	T	0.0025	-1.612	Mixed	{"AA":0.1422	EA:0.2004	EU:0.0109
2:217433425:A:G	G	-0.0074	2	826658	0.1069	LDL	217433425	A	0.0136	-1.612	Mixed	{"AA":0.0318}	intron_variant	rs141566963
2:217189954:T:C	C	-0.0602	2	97241	0.107	LDL	217189954	T	0.0374	-1.612	Mixed	{}	intron_variant	rs753491591
2:217381214:A:G	G	0.1588	2	464160	0.107	LDL	217381214	A	0.0987	1.612	Mixed	{}	intron_variant	rs566142925
2:217407333:A:T	T	0.0124	2	951824	0.1071	LDL	217407333	A	0.0055	1.611	Mixed	{"AA":0.152	HS:0.0144}	intron_variant
2:217208967:G:C	C	0.1318	2	38641	0.1074	LDL	217208967	G	0.056	1.61	Mixed	{}	intron_variant	["MARCH4"]
2:217293527:C:G	G	-1.11831	2	113199	0.107577	LDL	217293527	C	0.694955	-1.60918	Mixed	{}	intron_variant	rs763743905
2:217345061:T:G	G	0.1789	2	442413	0.1076	LDL	217345061	T	0.1111	1.61026	Mixed	{"EA":0.005}	intron_variant	rs575252568
2:217389362:G:A	A	-0.0032	2	813865	0.1076	LDL	217389362	G	0.0115	-1.609	Mixed	{"AA":0.0431	HS:0.0029}	intron_variant
2:217389361:A:T	T	-0.0033	2	813865	0.1077	LDL	217389361	A	0.0115	-1.609	Mixed	{"AA":0.0431	HS:0.0029}	intron_variant
2:217308379:T:C	C	0.0409	2	837048	0.1078	LDL	217308379	T	0.0255	1.60392	Mixed	{"AA":0.0008	EU:0.001}	intron_variant
2:217228561:A:G	G	0.0736	2	337154	0.1079	LDL	217228561	A	0.0458	1.60699	Mixed	{"AA":0.0023}	intron_variant	rs138342100
2:217268466:G:T	T	0.0286	2	1299070	0.1079	LDL	217268466	G	0.0178	1.60674	Mixed	{"EU":0.002}	intron_variant	rs535020559
2:217278460:T:C	C	0.0057	2	965943	0.1079	LDL	217278460	T	0.0073	1.608	Mixed	{"AA":0.0628	EU:0.001	HS:0.013}
2:217201814:G:A	A	0.1441	2	447079	0.108	LDL	217201814	G	0.0897	1.607	Mixed	{}	intron_variant	rs771837802
2:217218588:A:G	G	0.0148	2	1383980	0.1082	LDL	217218588	A	0.0092	1.6087	Mixed	{"EA":0.0248	EU:0.003	HS:0.1037}
2:217410408:A:G	G	0.0489	2	972760	0.1082	LDL	217410408	A	0.0304	1.60855	Mixed	{"EU":0.002}	intron_variant	rs148145772
2:217288559:T:A	A	0.0369	2	437392	0.1083	LDL	217288559	T	0.0229	1.606	Mixed	{"EU":0.001}	intron_variant	rs570079999
2:217244395:C:T	T	0.0768	2	726899	0.1086	LDL	217244395	C	0.0479	1.60334	Mixed	{"AA":0.0015}	intergenic_variant	rs557564959
2:217182567:T:C	C	0.0021	2	1093960	0.109	LDL	217182567	T	0.0046	-1.603	Mixed	{"AA":0.2519	HS:0.0173}	intron_variant
2:217183550:A:G	G	0.0022	2	2764030	0.109	LDL	217183550	A	0.0009	1.603	Mixed	{"AA":0.0537	EA:0.2123	EU:0.3569
2:217314809:G:C	C	-0.3508	2	411781	0.109	LDL	217314809	G	0.2189	-1.603	Mixed	{}	intron_variant	rs1462800104
2:217445681:A:G	G	0.2786	2	9404	0.109	LDL	217445681	A	0.174	1.603	Mixed	{"AA":0.0008}	downstream_gene_variant	rs530196716
2:217219563:T:A	A	0.0017	2	915889	0.1091	LDL	217219563	T	0.0082	-1.602	Mixed	{"AA":0.0711	HS:0.0043}	intron_variant
2:217221390:CT:C	C	-0.0856	2	789495	0.1091	LDL	217221390	CT	0.0534	-1.603	Mixed	{"EU":0.001	HS:0.0029}	intron_variant
2:217303313:G:A	A	0.1057	2	776289	0.1091	LDL	217303313	G	0.066	1.60152	Mixed	{"EU":0.002	SA:0.001}	intron_variant
2:217363623:CCTAG:C	C	-0.599724	2	109401	0.10911	LDL	217363623	CCTAG	0.374313	-1.6022	Mixed	{}	non_coding_transcript_exon_variant	["RPL37A"]
2:217193735:G:A	A	-0.0186	2	790983	0.1092	LDL	217193735	G	0.0138	-1.602	Mixed	{"AA":0.0333	HS:0.0043}	intron_variant
2:217208588:A:G	G	-0.028	2	952944	0.1092	LDL	217208588	A	0.0175	-1.6	Mixed	{}	intron_variant	rs540360092
2:217225948:T:G	G	-0.0029	2	2297970	0.1092	LDL	217225948	T	0.0017	-1.602	Mixed	{"AA":0.0098	EA:0.13	EU:0.1163
2:217225955:T:C	C	-0.0029	2	2297970	0.1092	LDL	217225955	T	0.0017	-1.602	Mixed	{"AA":0.0098	EA:0.13	EU:0.1163
2:217300105:C:T	T	-1.33491	2	83374	0.109393	LDL	217300105	C	0.833834	-1.60093	Mixed	{"EU":0.000008791}	synonymous_variant	rs773199821
2:217262272:C:T	T	-0.0058	2	991360	0.1095	LDL	217262272	C	0.0085	-1.6	Mixed	{"AA":0.0545	HS:0.0014}	intron_variant
2:217376330:A:G	G	-0.0035	2	1563390	0.1096	LDL	217376330	A	0.0034	-1.6	Mixed	{"EA":0.1617	SA:0.0061}	intron_variant
2:217225958:A:T	T	-0.0028	2	2297970	0.1097	LDL	217225958	A	0.0017	-1.6	Mixed	{"AA":0.0098	EA:0.13	EU:0.1163
2:217199418:C:T	T	-0.0028	2	2686880	0.11	LDL	217199418	C	0.0017	-1.598	Mixed	{"AA":0.0076	EA:0.127	EU:0.0726
2:217329084:A:G	G	-0.1778	2	74446	0.11	LDL	217329084	A	0.1112	-1.598	Mixed	{"AA":0.0015	EA:0.001}	intron_variant
2:217298704:GTTC:G	G	0.0346	2	770144	0.1103	LDL	217298704	GTTC	0.0163	1.597	Mixed	{"AA":0.025	HS:0.0014}	intron_variant
2:217262159:A:G	G	-0.0058	2	991359	0.1105	LDL	217262159	A	0.0085	-1.596	Mixed	{"AA":0.0545	HS:0.0014}	intron_variant
2:217211326:G:T	T	-0.0751	2	478924	0.1109	LDL	217211326	G	0.0471	-1.59448	Mixed	{"EA":0.005}	intron_variant	rs78784691
2:217401752:G:A	A	-0.2156	2	432588	0.1109	LDL	217401752	G	0.1352	-1.59467	Mixed	{"SA":0.002}	intron_variant	rs534060582
2:217432425:CAAA:C	C	-0.0059	2	770933	0.1109	LDL	217432425	CAAA	0.003	-1.594	Mixed	{}	intron_variant	["IGFBP2"]
2:217321750:G:A	A	0.129	2	496083	0.111	LDL	217321750	G	0.0809	1.59456	Mixed	{"EA":0.001}	intron_variant	rs539324231
2:217408298:G:C	C	-0.0023	2	2766770	0.1111	LDL	217408298	G	0.0009	-1.593	Mixed	{"AA":0.1672	EA:0.2034	EU:0.3529
2:217183737:A:G	G	-0.2008	2	15348	0.1115	LDL	217183737	A	0.1261	-1.59239	Mixed	{"EA":0.001}	intron_variant	rs141766924
2:217200356:C:CA	CA	-0.073	2	755821	0.1119	LDL	217200356	C	0.0459	-1.59041	Mixed	{"EA":0.003}	intron_variant	rs532510930
2:217293158:T:C	C	-0.1194	2	531162	0.1121	LDL	217293158	T	0.0751	-1.58988	Mixed	{}	intron_variant	rs770924116
2:217249346:A:T	T	0.0579	2	731440	0.1123	LDL	217249346	A	0.0365	1.5863	Mixed	{"AA":0.0023}	downstream_gene_variant	rs150887678
2:217189530:T:A	A	-0.002	2	2402270	0.1124	LDL	217189530	T	0.001	-1.587	Mixed	{"AA":0.7489	EA:0.7758	EU:0.4712
2:217410758:A:T	T	0.0709	2	344307	0.1124	LDL	217410758	A	0.0447	1.58613	Mixed	{"AA":0.003}	intron_variant	rs552702114
2:217364139:T:C	C	59.23	2	1296	0.1125	LDL	217364139	T	37.32	1.587	Mixed	{}	non_coding_transcript_exon_variant	rs758802649
2:217179091:G:A	A	0.0639	2	509429	0.1127	LDL	217179091	G	0.0403	1.58561	Mixed	{}	intron_variant	rs894402479
2:217270129:T:C	C	0.0376	2	801084	0.1129	LDL	217270129	T	0.0237	1.5865	Mixed	{"EU":0.001}	intron_variant	rs555764760
2:217320559:C:T	T	0.0215	2	1173700	0.1129	LDL	217320559	C	0.0136	1.58088	Mixed	{"AA":0.0015	EU:0.003	HS:0.0029
2:217441155:C:T	T	-0.0151	2	911170	0.113	LDL	217441155	C	0.0075	-1.585	Mixed	{"AA":0.0976	HS:0.0058}	intron_variant
2:217193014:T:C	C	0.0177	2	1366250	0.1132	LDL	217193014	T	0.0112	1.58036	Mixed	{"AA":0.0008	EU:0.008	HS:0.0029}
2:217205588:A:G	G	-0.002	2	2769200	0.1137	LDL	217205588	A	0.0009	-1.582	Mixed	{"AA":0.1195	EA:0.6994	EU:0.4006
2:217288503:T:C	C	0.803102	2	40519	0.113714	LDL	217288503	T	0.507739	1.58172	Mixed	{}	intron_variant	rs1426417546
2:217299885:C:T	T	0.0121	2	746633	0.1138	LDL	217299885	C	0.0285	-1.581	Mixed	{"AA":0.0091}	intron_variant	rs192040891
2:217308865:CTGAGTA:C	C	-0.0892	2	389563	0.114	LDL	217308865	CTGAGTA	0.0565	-1.58	Mixed	{}	intron_variant	rs776338660
2:217411982:G:A	A	-0.0037	2	2388080	0.1142	LDL	217411982	G	0.0018	-1.58	Mixed	{"AA":0.0061	EA:0.0109	EU:0.0875
2:217344022:T:A	A	-0.003	2	1896270	0.1144	LDL	217344022	T	0.0026	-1.579	Mixed	{"AA":0.1467	EA:0.1736	EU:0.0119
2:217380016:G:C	C	0	2	813865	0.1145	LDL	217380016	G	0.0115	-1.578	Mixed	{"AA":0.0439	HS:0.0029}	intron_variant
2:217363607:G:A	A	0.741725	2	100452	0.114536	LDL	217363607	G	0.470003	1.57813	Mixed	{"EU":0.000044}	splice_region_variant	rs371036261
2:217251328:CT:C	C	-0.0115	2	838534	0.1147	LDL	217251328	CT	0.0073	-1.57534	Mixed	{"AA":0.1475	EA:0.001	EU:0.005
2:217442145:C:T	T	-0.0253	2	38641	0.115	LDL	217442145	C	0.075	-1.576	Mixed	{}	intron_variant	rs140228920
2:217210033:C:T	T	-0.0729	2	341516	0.1151	LDL	217210033	C	0.0463	-1.57451	Mixed	{"AA":0.0015}	intron_variant	rs567494951
2:217424910:TC:T	T	0.1506	2	14126	0.1152	LDL	217424910	TC	0.0919	1.575	Mixed	{}	intron_variant	["RPL37A"]
2:217337385:GAA:G	G	-0.0022	2	2070990	0.1153	LDL	217337385	GAA	0.001	-1.575	Mixed	{}	intron_variant	["RPL37A"]
2:217355508:C:T	T	0.0759	2	645813	0.1153	LDL	217355508	C	0.0482	1.57469	Mixed	{"EU":0.001}	intron_variant	rs558450197
2:217284031:T:G	G	0.0694	2	354531	0.1158	LDL	217284031	T	0.0442	1.57014	Mixed	{"AA":0.0068}	intron_variant	rs138943172
2:217436313:A:G	G	-0.0326	2	773878	0.1159	LDL	217436313	A	0.0219	-1.572	Mixed	{"AA":0.0068	HS:0.0014}	intron_variant
2:217438667:C:T	T	-0.0002	2	944276	0.1162	LDL	217438667	C	0.0081	-1.571	Mixed	{"AA":0.1067	HS:0.0029	SA:0.001}
2:217230666:G:A	A	-0.0109	2	790985	0.1163	LDL	217230666	G	0.0139	-1.57	Mixed	{"AA":0.0363	HS:0.0043}	intron_variant
2:217186726:C:T	T	-0.015	2	790986	0.1164	LDL	217186726	C	0.0139	-1.57	Mixed	{"AA":0.0318	HS:0.0043}	intron_variant
2:217255222:T:G	G	-0.0204	2	982286	0.1164	LDL	217255222	T	0.013	-1.56923	Mixed	{"AA":0.0144	EA:0.002	EU:0.007
2:217407297:G:C	C	-0.0023	2	2766770	0.1165	LDL	217407297	G	0.0009	-1.57	Mixed	{"AA":0.1029	EA:0.2034	EU:0.3529
2:217285220:T:C	C	-0.812618	2	154340	0.116565	LDL	217285220	T	0.517802	-1.56936	Mixed	{"AA":0.00006152	HS:0.00008673}	missense_variant
2:217394212:A:AT	AT	0.0304152	2	32221	0.116711	LDL	217394212	A	0.0193884	1.56873	Mixed	{}	intron_variant	["RPL37A"]
2:217354921:G:T	T	-0.0002	2	799192	0.1168	LDL	217354921	G	0.0111	-1.569	Mixed	{"AA":0.0454	HS:0.0029}	intron_variant
2:217391914:T:C	C	0.0811	2	38641	0.1169	LDL	217391914	T	0.0349	1.568	Mixed	{}	intron_variant	rs57384371
2:217439758:T:C	C	-0.0401	2	765201	0.1169	LDL	217439758	T	0.0256	-1.56641	Mixed	{}	intron_variant	rs570526723
2:217391867:C:T	T	-0.0344	2	38641	0.1171	LDL	217391867	C	0.0152	-1.567	Mixed	{}	intron_variant	rs796273427
2:217371610:C:T	T	0.0687	2	38641	0.1172	LDL	217371610	C	0.0295	1.567	Mixed	{}	intron_variant	rs1436062253
2:217408239:G:A	A	-0.0022	2	2768630	0.1178	LDL	217408239	G	0.0009	-1.564	Mixed	{"AA":0.1672	EA:0.2034	EU:0.3529
2:217293235:A:AAT	AAT	0.613022	2	40519	0.117942	LDL	217293235	A	0.392091	1.56347	Mixed	{}	intron_variant	rs1232137492
2:217186973:G:A	A	-0.0149	2	790985	0.118	LDL	217186973	G	0.0139	-1.563	Mixed	{"AA":0.0318	HS:0.0043}	intron_variant
2:217311488:A:G	G	-29.0127	2	1852	0.118	LDL	217311488	A	18.562	-1.563	Mixed	{"EA":0.0007468}	intron_variant	rs1473583886
2:217340193:T:A	A	0.792778	2	82752	0.118012	LDL	217340193	T	0.507158	1.56318	Mixed	{"EU":0.0000176}	intron_variant	rs757314284
2:217400448:C:T	T	-0.0023	2	2762090	0.1181	LDL	217400448	C	0.0009	-1.563	Mixed	{"AA":0.3222	EA:0.2143	EU:0.3976
2:217248914:G:A	A	0.0985	2	724721	0.1185	LDL	217248914	G	0.0631	1.56101	Mixed	{"AA":0.003}	downstream_gene_variant	rs536358587
2:217268121:G:T	T	-0.0941	2	530001	0.1185	LDL	217268121	G	0.0602	-1.56312	Mixed	{}	intron_variant	rs777348049
2:217427592:C:T	T	-0.2415	2	409684	0.119	LDL	217427592	C	0.1547	-1.559	Mixed	{}	intron_variant	rs780583996
2:217310790:G:A	A	-0.0244	2	1134580	0.1191	LDL	217310790	G	0.0157	-1.55414	Mixed	{"EU":0.004	HS:0.0072}	intron_variant
2:217258514:GA:G	G	0.2141	2	441954	0.1193	LDL	217258514	GA	0.1374	1.55822	Mixed	{"SA":0.002}	intron_variant	rs547628293
2:217261649:C:T	T	0.0029	2	2687290	0.1195	LDL	217261649	C	0.0017	1.557	Mixed	{"AA":0.171	EA:0.1706	EU:0.0497
2:217445975:G:A	A	0.0597	2	960863	0.1195	LDL	217445975	G	0.0383	1.55875	Mixed	{"AA":0.0015	HS:0.0014	SA:0.001}
2:217443501:G:C	C	-0.217	2	408660	0.1196	LDL	217443501	G	0.1394	-1.55667	Mixed	{"SA":0.0031}	intron_variant	rs559966263
2:217270253:C:T	T	0.012	2	866185	0.1197	LDL	217270253	C	0.0114	1.556	Mixed	{"AA":0.0356	HS:0.0029}	intron_variant
2:217295732:G:A	A	-0.1527	2	731836	0.1197	LDL	217295732	G	0.0982	-1.55499	Mixed	{"AA":0.0008	EA:0.001	HS:0.0014}
2:217228358:C:A	A	0.0984	2	441035	0.1198	LDL	217228358	C	0.0633	1.5545	Mixed	{}	intron_variant	["MARCH4"]
2:217217885:A:T	T	0.0215	2	1170220	0.12	LDL	217217885	A	0.0138	1.55797	Mixed	{"EU":0.006}	intron_variant	rs147392736
2:217279936:C:G	G	-63.34	2	1751	0.12	LDL	217279936	C	40.74	-1.555	Mixed	{"SA":0.00003267}	missense_variant	rs1364921783
2:217215030:C:T	T	-0.0127	2	790984	0.1201	LDL	217215030	C	0.0137	-1.554	Mixed	{"AA":0.0371	HS:0.0043}	intron_variant
2:217388472:T:C	C	-0.2302	2	477178	0.1206	LDL	217388472	T	0.1483	-1.55226	Mixed	{}	intron_variant	rs779800975
2:217314206:A:G	G	0.0786	2	461624	0.1208	LDL	217314206	A	0.0507	1.5503	Mixed	{"EA":0.0089}	intron_variant	rs118130604
2:217187287:G:A	A	0.236	2	27333	0.121	LDL	217187287	G	0.1522	1.551	Mixed	{}	intron_variant	rs189783841
2:217384267:A:G	G	0.2018	2	467476	0.1211	LDL	217384267	A	0.1302	1.54992	Mixed	{}	intron_variant	rs891151489
2:217261306:G:A	A	-0.0902	2	339860	0.1212	LDL	217261306	G	0.0582	-1.54983	Mixed	{"AA":0.0038}	intron_variant	rs563496711
2:217417423:G:A	A	-0.0295	2	1226360	0.1212	LDL	217417423	G	0.019	-1.55263	Mixed	{"EU":0.002}	intron_variant	rs185483502
2:217181307:G:T	T	-0.1717	2	424523	0.1213	LDL	217181307	G	0.1109	-1.54824	Mixed	{"SA":0.0031}	intron_variant	rs552145705
2:217359638:T:C	C	-0.1188	2	428790	0.1213	LDL	217359638	T	0.0767	-1.54889	Mixed	{"SA":0.0041}	intron_variant	rs536010194
2:217265229:C:T	T	-0.1295	2	741537	0.1216	LDL	217265229	C	0.0836	-1.54904	Mixed	{"AA":0.0008	EA:0.002}	intron_variant
2:217273773:T:G	G	-0.0158	2	756574	0.1217	LDL	217273773	T	0.0403	-1.548	Mixed	{"AA":0.0038	HS:0.0014}	intron_variant
2:217251824:G:A	A	0.0101	2	953693	0.1218	LDL	217251824	G	0.0074	1.547	Mixed	{"AA":0.0635	EU:0.002	HS:0.013}
2:217182506:C:T	T	0.184	2	401269	0.122	LDL	217182506	C	0.1189	1.546	Mixed	{"EU":0.001}	intron_variant	rs114840656
2:217379947:A:T	T	-0.0003	2	813866	0.1221	LDL	217379947	A	0.0114	-1.546	Mixed	{"AA":0.0439	HS:0.0029}	intron_variant
2:217440713:T:C	C	0.0018	2	2692140	0.1223	LDL	217440713	T	0.001	1.545	Mixed	{"AA":0.6339	EA:0.2639	EU:0.2495
2:217197432:T:A	A	0.0022	2	996916	0.1227	LDL	217197432	T	0.008	-1.544	Mixed	{"AA":0.0749	HS:0.0058}	intron_variant
2:217368260:G:C	C	-0.192	2	397320	0.123	LDL	217368260	G	0.1245	-1.542	Mixed	{"AA":0.0008}	3_prime_UTR_variant	rs189085933
2:217413578:T:C	C	-0.3248	2	397494	0.123	LDL	217413578	T	0.2108	-1.542	Mixed	{"SA":0.001}	intron_variant	rs575412380
2:217306600:G:C	C	0.1446	2	458414	0.123	LDL	217306600	G	0.0938	1.54158	Mixed	{"SA":0.002}	intron_variant	rs539264945
2:217260246:G:T	T	0.118	2	423808	0.1235	LDL	217260246	G	0.0766	1.54047	Mixed	{"AA":0.0061}	intron_variant	rs561841584
2:217433910:G:C	C	-0.0249	2	784237	0.1237	LDL	217433910	G	0.0202	-1.54	Mixed	{"AA":0.0144	HS:0.0014}	intron_variant
2:217215761:T:C	C	0.1181	2	111941	0.1238	LDL	217215761	T	0.0768	1.53776	Mixed	{"EA":0.002}	intron_variant	rs141829911
2:217377914:A:G	G	0.0003	2	813865	0.1238	LDL	217377914	A	0.0115	-1.539	Mixed	{"AA":0.0439	HS:0.0029}	intron_variant
2:217322784:C:T	T	-0.0609	2	806279	0.1239	LDL	217322784	C	0.0396	-1.53788	Mixed	{"AA":0.0045	EU:0.001	HS:0.0014}
2:217187543:G:A	A	-0.0147	2	790985	0.124	LDL	217187543	G	0.0139	-1.538	Mixed	{"AA":0.0318	HS:0.0043}	intron_variant
2:217234137:C:A	A	0.2202	2	548422	0.124	LDL	217234137	C	0.1431	1.538	Mixed	{}	intron_variant	rs563107323
2:217387099:C:T	T	0.195	2	6667	0.124	LDL	217387099	C	0.1269	1.538	Mixed	{}	intron_variant	["RPL37A"]
2:217187849:T:A	A	-0.0146	2	790985	0.1245	LDL	217187849	T	0.0139	-1.536	Mixed	{"AA":0.0318	HS:0.0043}	intron_variant
2:217258923:G:A	A	-0.0629	2	824030	0.1246	LDL	217258923	G	0.041	-1.53415	Mixed	{"AA":0.0023	EU:0.002	HS:0.0014}
2:217268759:G:T	T	0.1962	2	461104	0.1248	LDL	217268759	G	0.1278	1.53521	Mixed	{"SA":0.001}	intron_variant	rs566804241
2:217241442:G:A	A	-0.0115	2	795072	0.1251	LDL	217241442	G	0.0137	-1.534	Mixed	{"AA":0.0393	HS:0.0043}	upstream_gene_variant
2:217248625:T:C	C	-0.094	2	336720	0.1251	LDL	217248625	T	0.0613	-1.53344	Mixed	{"AA":0.0015}	downstream_gene_variant	rs141511696
2:217258742:G:A	A	-0.0438	2	990442	0.1253	LDL	217258742	G	0.0286	-1.53147	Mixed	{"AA":0.0053	SA:0.002}	intron_variant
2:217340008:G:A	A	-0.919568	2	165003	0.125378	LDL	217340008	G	0.600011	-1.53259	Mixed	{"EU":0.000008848	HS:0.00005782}	missense_variant
2:217401987:C:A	A	0.0126	2	948951	0.1255	LDL	217401987	C	0.0055	1.532	Mixed	{"AA":0.152	HS:0.0144}	intron_variant
2:217281029:GAGTA:G	G	-66.41	2	1021	0.1258	LDL	217281029	GAGTA	43.38	-1.531	Mixed	{"SA":0.00003266}	splice_donor_variant	rs772924190
2:217202537:C:T	T	-0.0028	2	2776710	0.1259	LDL	217202537	C	0.0017	-1.53	Mixed	{"AA":0.0076	EA:0.1369	EU:0.0726
2:217191318:A:C	C	-0.0134	2	790985	0.126	LDL	217191318	A	0.0147	-1.53	Mixed	{"AA":0.0318	HS:0.0043}	intron_variant
2:217345950:C:G	G	0.3007	2	22731	0.126	LDL	217345950	C	0.1965	1.53	Mixed	{"AA":0.0015}	intron_variant	rs144048993
2:217411141:A:C	C	-0.1114	2	557471	0.126	LDL	217411141	A	0.0728	-1.53022	Mixed	{}	intron_variant	rs771101770
2:217190093:T:C	C	-0.0134	2	790984	0.1262	LDL	217190093	T	0.0147	-1.529	Mixed	{"AA":0.0318	HS:0.0043}	intron_variant
2:217243537:T:C	C	-0.1247	2	481556	0.1263	LDL	217243537	T	0.0739	-1.529	Mixed	{"AA":0.0015}	intergenic_variant	rs376916548
2:217379167:A:G	G	-0.0062	2	1400130	0.1264	LDL	217379167	A	0.0041	-1.5122	Mixed	{"AA":0.0015	EU:0.0268	HS:0.0144
2:217221681:G:T	T	0.1652	2	48046	0.1265	LDL	217221681	G	0.0848	1.528	Mixed	{"AA":0.0008}	intron_variant	rs553127597
2:217441545:G:T	T	-0.0288	2	784103	0.1265	LDL	217441545	G	0.0189	-1.52381	Mixed	{"EU":0.001}	intron_variant	rs576154823
2:217212439:G:A	A	0.1169	2	111941	0.1266	LDL	217212439	G	0.0765	1.5281	Mixed	{"EA":0.002}	intron_variant	rs188165453
2:217294461:CA:C	C	-0.066	2	343191	0.1266	LDL	217294461	CA	0.0432	-1.52778	Mixed	{"AA":0.0053	HS:0.0014}	intron_variant
2:217285575:A:G	G	-0.2876	2	9405	0.127	LDL	217285575	A	0.1884	-1.526	Mixed	{"AA":0.0008}	intron_variant	rs180894191
2:217426578:G:C	C	-0.2459	2	485592	0.127	LDL	217426578	G	0.1613	-1.526	Mixed	{}	intron_variant	["RPL37A"]
2:217234673:A:T	T	0.258319	2	82752	0.127055	LDL	217234673	A	0.169299	1.52582	Mixed	{"EA":0.002891}	missense_variant	rs747888921
2:217263964:C:T	T	-0.1868	2	38641	0.1271	LDL	217263964	C	0.0851	-1.526	Mixed	{}	intron_variant	rs531794752
2:217315749:G:A	A	-90.52	2	1905	0.1275	LDL	217315749	G	59.4	-1.524	Mixed	{}	missense_variant	rs145685056
2:217225481:T:C	C	0.2323	2	10521	0.128	LDL	217225481	T	0.1527	1.522	Mixed	{"AA":0.0008}	intron_variant	rs553762179
2:217282064:T:C	C	-0.0086	2	856595	0.128	LDL	217282064	T	0.0105	1.522	Mixed	{"AA":0.0431	HS:0.0043}	intron_variant
2:217215152:T:C	C	-0.0022	2	2686820	0.1281	LDL	217215152	T	0.0017	-1.521	Mixed	{"AA":0.0121	EA:0.1597	EU:0.0726
2:217234683:G:T	T	0.511505	2	51182	0.128132	LDL	217234683	G	0.336183	1.52151	Mixed	{"EU":0.00003791}	missense_variant	rs771938057
2:217288287:T:C	C	-0.0313	2	1173470	0.1283	LDL	217288287	T	0.0206	-1.51942	Mixed	{"EU":0.005}	intron_variant	rs185749327
2:217340153:T:C	C	-46.1	2	1751	0.1284	LDL	217340153	T	30.32	-1.52	Mixed	{"EU":0.000008791	SA:0.00003266}	synonymous_variant
2:217363597:C:A	A	1.0929	2	33618	0.1287	LDL	217363597	C	0.6601	1.519	Mixed	{"EA":0.00005444}	5_prime_UTR_variant	rs28365967
2:217347457:G:A	A	0.720856	2	81660	0.128718	LDL	217347457	G	0.474503	1.51918	Mixed	{"EU":0.000008814}	splice_region_variant	rs1468010888
2:217178801:A:G	G	-0.0944	2	125442	0.129	LDL	217178801	A	0.0622	-1.51768	Mixed	{}	intron_variant	rs1237300229
2:217324851:A:G	G	-0.0526	2	340007	0.129	LDL	217324851	A	0.0347	-1.51585	Mixed	{"AA":0.0061}	intron_variant	rs549565950
2:217377781:T:A	A	0.0023	2	2771260	0.1299	LDL	217377781	T	0.001	1.514	Mixed	{"AA":0.0166	EA:0.2202	EU:0.336
2:217208343:T:C	C	-0.0018	2	2686880	0.13	LDL	217208343	T	0.0009	-1.514	Mixed	{"AA":0.6596	EA:0.7808	EU:0.4493
2:217223491:TC:T	T	-0.1418	2	29760	0.13	LDL	217223491	TC	0.0937	-1.514	Mixed	{}	intron_variant	rs529385067
2:217369186:A:G	G	0.0022	2	2781590	0.1301	LDL	217369186	A	0.001	1.514	Mixed	{"AA":0.0166	EA:0.2202	EU:0.336
2:217366029:CTTAA:C	C	0.767353	2	40519	0.130538	LDL	217366029	CTTAA	0.507516	1.51198	Mixed	{}	non_coding_transcript_exon_variant	["RPL37A"]
2:217279963:A:C	C	-0.5637	2	40519	0.1307	LDL	217279963	A	0.373	-1.511	Mixed	{}	missense_variant	["SMARCAL1"]
2:217279619:A:C	C	0.637475	2	81660	0.130809	LDL	217279619	A	0.421911	1.51092	Mixed	{"EU":0.00001758}	synonymous_variant	rs750575107
2:217212547:C:CT	CT	-0.0024	2	1182320	0.1309	LDL	217212547	C	0.0016	-1.5	Mixed	{"AA":0.5227	EA:0.5992	EU:0.3519
2:217215129:C:T	T	-0.1437	2	397494	0.131	LDL	217215129	C	0.0951	-1.51	Mixed	{"EU":0.001}	intron_variant	rs142197798
2:217273765:T:G	G	0.3179	2	17635	0.131	LDL	217273765	T	0.2107	1.51	Mixed	{"AA":0.0023	EA:0.001	EU:0.001
2:217402581:A:G	G	0.0206	2	824529	0.131	LDL	217402581	A	0.0137	1.51	Mixed	{"AA":0.0333	HS:0.0029}	intron_variant
2:217332672:A:G	G	0.514056	2	165003	0.13103	LDL	217332672	A	0.340421	1.51006	Mixed	{"EU":0.00002638}	missense_variant	rs758768369
2:217185365:TCTTTCTTTCTTTCTTTCTTTCTTTCTTTCTTTC:T	T	0.0464	2	14126	0.1311	LDL	217185365	TCTTTCTTTCTTTCTTTCTTTCTTTCTTTCTTTC	0.0518	1.51	Mixed	{}	intron_variant	rs1413316947
2:217254856:C:T	T	-0.1791	2	432605	0.1311	LDL	217254856	C	0.0817	-1.51	Mixed	{}	intron_variant	["MARCH4"]
2:217197114:A:AT	AT	0.0377408	2	32221	0.131149	LDL	217197114	A	0.0250007	1.50959	Mixed	{}	intron_variant	["MARCH4"]
2:217247014:C:T	T	0.0309	2	842914	0.1314	LDL	217247014	C	0.0205	1.50732	Mixed	{"EU":0.004	HS:0.0029}	downstream_gene_variant
2:217375851:C:T	T	0.0023	2	2771250	0.1316	LDL	217375851	C	0.001	1.508	Mixed	{"AA":0.0166	EA:0.2202	EU:0.337
2:217260745:A:T	T	0.0114	2	872238	0.1317	LDL	217260745	A	0.011	1.507	Mixed	{"AA":0.0393	HS:0.0029}	intron_variant
2:217300271:T:G	G	0.836314	2	69282	0.131819	LDL	217300271	T	0.554963	1.50697	Mixed	{"EU":0.00000889	HS:0.00002898}	intron_variant
2:217381764:G:A	A	0.0023	2	2771260	0.1319	LDL	217381764	G	0.001	1.506	Mixed	{"AA":0.0189	EA:0.2212	EU:0.336
2:217348455:G:A	A	0.097	2	401560	0.132	LDL	217348455	G	0.0643	1.506	Mixed	{"HS":0.0014}	non_coding_transcript_exon_variant	rs185674533
2:217285230:T:G	G	0.604516	2	92323	0.132173	LDL	217285230	T	0.401515	1.50559	Mixed	{}	missense_variant	["SMARCAL1"]
2:217213575:C:T	T	-0.0112	2	790986	0.1323	LDL	217213575	C	0.0137	-1.505	Mixed	{"AA":0.0371	HS:0.0043}	intron_variant
2:217251517:A:C	C	0.0146	2	865889	0.1324	LDL	217251517	A	0.0129	1.505	Mixed	{"AA":0.0287	HS:0.0014}	non_coding_transcript_exon_variant
2:217350649:A:AC	AC	0.0427	2	437392	0.1324	LDL	217350649	A	0.0284	1.505	Mixed	{}	intron_variant	["RPL37A"]
2:217198174:G:A	A	0.0621	2	477131	0.1325	LDL	217198174	G	0.0413	1.50363	Mixed	{"EA":0.0069	SA:0.001}	intron_variant
2:217357534:T:C	C	-0.0015	2	822731	0.1325	LDL	217357534	T	0.0113	-1.504	Mixed	{"AA":0.0454	EA:0.001	HS:0.0029}
2:217237715:T:A	A	0.0118	2	1370540	0.1326	LDL	217237715	T	0.0078	1.51282	Mixed	{"EU":0.0089}	upstream_gene_variant	rs111394304
2:217372848:C:A	A	-0.0092	2	1394990	0.1327	LDL	217372848	C	0.0061	-1.5082	Mixed	{"EU":0.0109	HS:0.0187	SA:0.0072}
2:217267793:C:T	T	0.0103	2	859437	0.1329	LDL	217267793	C	0.0114	1.503	Mixed	{"AA":0.0356	HS:0.0029}	intron_variant
2:217182144:GT:G	G	0.0078	2	82587	0.133	LDL	217182144	GT	0.0052	1.502	Mixed	{"AA":0.6929	EA:0.4544	EU:0.5616
2:217216807:A:G	G	-0.1514	2	482428	0.133	LDL	217216807	A	0.1007	-1.502	Mixed	{}	intron_variant	rs922235878
2:217379778:A:G	G	0.1286	2	334632	0.133	LDL	217379778	A	0.0856	1.50234	Mixed	{"AA":0.003}	intron_variant	rs139431687
2:217279412:G:A	A	0.38505	2	119372	0.133561	LDL	217279412	G	0.256665	1.50021	Mixed	{"SA":0.0002287}	5_prime_UTR_variant	rs754426319
2:217244402:C:T	T	0.1238	2	722398	0.1336	LDL	217244402	C	0.0825	1.50061	Mixed	{"AA":0.003}	intergenic_variant	rs569607952
2:217255371:C:T	T	-0.0605	2	431641	0.1336	LDL	217255371	C	0.0403	-1.50124	Mixed	{"SA":0.0112}	intron_variant	rs555058613
2:217428581:C:T	T	-0.0666	2	657064	0.1336	LDL	217428581	C	0.0444	-1.5	Mixed	{}	intron_variant	rs560748778
2:217273172:T:C	C	0.0796	2	460655	0.1339	LDL	217273172	T	0.0531	1.49906	Mixed	{"EA":0.0089}	intron_variant	rs146717391
2:217443695:AG:A	A	0.0981	2	457720	0.1339	LDL	217443695	AG	0.0654	1.5	Mixed	{"EA":0.003808}	3_prime_UTR_variant	rs577288470
2:217289446:A:G	G	0.1748	2	397494	0.134	LDL	217289446	A	0.1165	1.499	Mixed	{"EU":0.001}	intron_variant	rs552598095
2:217369936:CACTGCAACTT:C	C	0.0413	2	481326	0.134	LDL	217369936	CACTGCAACTT	0.0276	1.49638	Mixed	{"EU":0.003	HS:0.0014}	intron_variant
2:217221745:C:A	A	0.1322	2	38641	0.1346	LDL	217221745	C	0.0601	1.496	Mixed	{}	intron_variant	rs1479825760
2:217385023:G:C	C	0.0434	2	437392	0.1346	LDL	217385023	G	0.029	1.496	Mixed	{"HS":0.0014}	intron_variant	rs183156554
2:217192493:G:A	A	-0.0145	2	790985	0.1347	LDL	217192493	G	0.0139	-1.496	Mixed	{"AA":0.0318	HS:0.0043}	intron_variant
2:217339994:C:T	T	0.591783	2	112107	0.134915	LDL	217339994	C	0.39584	1.49501	Mixed	{"EA":0.0001631	EU:0.00001778}	splice_region_variant
2:217271076:G:A	A	0.0115	2	866184	0.135	LDL	217271076	G	0.0114	1.495	Mixed	{"AA":0.0356	HS:0.0029}	intron_variant
2:217275432:TTAGTAA:T	T	0.3211	2	456872	0.135	LDL	217275432	TTAGTAA	0.215	1.495	Mixed	{}	intron_variant	rs759848878
2:217356668:A:G	G	-0.1718	2	311756	0.135	LDL	217356668	A	0.1149	-1.49521	Mixed	{"AA":0.0023}	intron_variant	rs531031331
2:217445944:C:G	G	-0.2329	2	23113	0.135	LDL	217445944	C	0.1559	-1.495	Mixed	{"AA":0.0008}	downstream_gene_variant	rs189638965
2:217438327:G:C	C	-0.0066	2	826659	0.1351	LDL	217438327	G	0.0133	-1.494	Mixed	{"AA":0.0318}	intron_variant	rs76375187
2:217335284:C:T	T	-0.0462	2	756739	0.1352	LDL	217335284	C	0.0309	-1.49515	Mixed	{}	intron_variant	rs750760828
2:217293360:CT:TT	TT	24.9215	2	5880	0.1353	LDL	217293360	CT	17.4783	1.493	Mixed	{"HS":0.0002313}	synonymous_variant	rs773676455
2:217247896:T:TAC	TAC	-0.0213	2	437392	0.1355	LDL	217247896	T	0.0143	-1.493	Mixed	{}	downstream_gene_variant	rs1219258932
2:217305069:T:C	C	-0.0649	2	737670	0.1355	LDL	217305069	T	0.0434	-1.49539	Mixed	{"AA":0.0045	HS:0.0014}	intron_variant
2:217379457:C:T	T	-0.0075	2	499700	0.1356	LDL	217379457	C	0.0347	-1.493	Mixed	{"AA":0.0121	HS:0.0014}	intron_variant
2:217191570:A:G	G	-0.0027	2	2521410	0.1357	LDL	217191570	A	0.0018	-1.492	Mixed	{"AA":0.0061	EA:0.13	EU:0.0736
2:217261986:G:A	A	-0.0449	2	1078800	0.1357	LDL	217261986	G	0.0301	-1.49169	Mixed	{"EU":0.001	HS:0.0014}	intron_variant
2:217353334:C:T	T	-0.016	2	437392	0.1357	LDL	217353334	C	0.0107	-1.492	Mixed	{"HS":0.0014}	intron_variant	rs574415879
2:217353338:T:G	G	-0.016	2	437392	0.1357	LDL	217353338	T	0.0107	-1.492	Mixed	{"HS":0.0014}	intron_variant	rs544906698
2:217177335:T:A	A	0.1751	2	38641	0.1359	LDL	217177335	T	0.0742	1.491	Mixed	{}	intron_variant	rs547999330
2:217300266:T:C	C	0.0663	2	354531	0.1361	LDL	217300266	T	0.0445	1.48989	Mixed	{"AA":0.004075	EU:0.00002662	HS:0.0001449}
2:217430543:A:G	G	-0.2674	2	38641	0.1365	LDL	217430543	A	0.1432	-1.489	Mixed	{}	intron_variant	rs561483816
2:217363092:C:A	A	0.1722	2	427903	0.1367	LDL	217363092	C	0.1157	1.48833	Mixed	{}	5_prime_UTR_variant	["RPL37A"]
2:217320133:G:A	A	0.2208	2	12894	0.1368	LDL	217320133	G	0.1484	1.48787	Mixed	{"EA":0.001}	intron_variant	rs543060166
2:217245394:C:T	T	0.3053	2	477927	0.137	LDL	217245394	C	0.2053	1.487	Mixed	{}	downstream_gene_variant	rs750819275
2:217261240:T:G	G	0.0049	2	1451200	0.137	LDL	217261240	T	0.0031	1.487	Mixed	{"AA":0.0023	EU:0.0437	HS:0.0159
2:217363594:C:T	T	0.453573	2	111115	0.137062	LDL	217363594	C	0.305063	1.48682	Mixed	{"AA":0.000123	EU:0.00008797}	5_prime_UTR_variant
2:217393019:A:C	C	0.1735	2	428416	0.1374	LDL	217393019	A	0.1168	1.48545	Mixed	{"EA":0.003	SA:0.002}	intron_variant
2:217360939:TG:T	T	-0.0479	2	14126	0.1375	LDL	217360939	TG	0.0728	-1.485	Mixed	{}	intron_variant	rs201373180
2:217299117:T:C	C	0.0457	2	998313	0.1378	LDL	217299117	T	0.0308	1.48377	Mixed	{"AA":0.0008	HS:0.0014	SA:0.0112}
2:217310518:C:T	T	0.1195	2	97418	0.1378	LDL	217310518	C	0.0805	1.48447	Mixed	{"EA":0.001	SA:0.001}	intron_variant
2:217345269:CAT:C	C	0.0052	2	773561	0.1379	LDL	217345269	CAT	0.012	-1.484	Mixed	{"AA":0.0439	HS:0.0029}	intron_variant
2:217359177:C:T	T	-0.1122	2	590778	0.1379	LDL	217359177	C	0.0756	-1.48413	Mixed	{}	intron_variant	rs754767150
2:217264450:G:C	C	-0.1062	2	535531	0.138	LDL	217264450	G	0.0716	-1.483	Mixed	{}	intron_variant	rs773302746
2:217262753:A:G	G	-0.0614	2	343011	0.1381	LDL	217262753	A	0.0414	-1.48309	Mixed	{"AA":0.0121}	intron_variant	rs115817327
2:217262966:G:A	A	-0.0614	2	343011	0.1381	LDL	217262966	G	0.0414	-1.48309	Mixed	{"AA":0.0121}	intron_variant	rs575514071
2:217363638:G:T	T	1.0794	2	33618	0.1381	LDL	217363638	G	0.6613	1.483	Mixed	{"EA":0.00005452}	non_coding_transcript_exon_variant	rs28365968
2:217349836:C:T	T	0.0021	2	2772060	0.1383	LDL	217349836	C	0.001	1.482	Mixed	{"AA":0.031	EA:0.2312	EU:0.34
2:217363659:C:G	G	0.016	2	830386	0.1385	LDL	217363659	C	0.0178	-1.481	Mixed	{"AA":0.0227}	non_coding_transcript_exon_variant	rs112651346
2:217198706:G:A	A	-0.0169	2	790985	0.1386	LDL	217198706	G	0.0132	-1.481	Mixed	{"AA":0.0363	HS:0.0043}	intron_variant
2:217253611:A:G	G	-0.0103	2	1392240	0.1386	LDL	217253611	A	0.0068	-1.481	Mixed	{"EU":0.0169	HS:0.0159	SA:0.0102}
2:217260167:G:C	C	0.0111	2	872238	0.1386	LDL	217260167	G	0.011	1.481	Mixed	{"AA":0.0393	HS:0.0029}	intron_variant
2:217442168:T:C	C	-0.0052	2	1185770	0.1386	LDL	217442168	T	0.004	-1.481	Mixed	{"AA":0.0401	EA:0.006	EU:0.0606
2:217345759:G:A	A	0.1051	2	570441	0.1387	LDL	217345759	G	0.071	1.48028	Mixed	{"EU":0.001}	intron_variant	rs187888301
2:217224598:T:C	C	0.2558	2	398153	0.1388	LDL	217224598	T	0.1728	1.48032	Mixed	{"EA":0.001}	intron_variant	rs187058610
2:217261897:T:C	C	-0.1494	2	312378	0.139	LDL	217261897	T	0.101	-1.47921	Mixed	{"AA":0.0023}	intron_variant	rs541030181
2:217376572:A:G	G	-0.3896	2	414071	0.139	LDL	217376572	A	0.2634	-1.48	Mixed	{}	intron_variant	rs973474875
2:217363994:C:T	T	0.984791	2	92323	0.139192	LDL	217363994	C	0.665938	1.4788	Mixed	{"EU":0.000008827}	missense_variant	rs753516984
2:217416394:A:C	C	-0.0315	2	1183800	0.1392	LDL	217416394	A	0.0213	-1.47887	Mixed	{"EU":0.001	HS:0.0043}	intron_variant
2:217388629:TG:T	T	0.0413	2	780743	0.1393	LDL	217388629	TG	0.026	1.479	Mixed	{"AA":0.0106	EU:0.001	HS:0.0014}
2:217300953:A:G	G	0.1639	2	427922	0.1395	LDL	217300953	A	0.1109	1.47791	Mixed	{"EA":0.004}	intron_variant	rs192585010
2:217213320:T:C	C	-0.0667	2	341516	0.1399	LDL	217213320	T	0.0452	-1.47566	Mixed	{"AA":0.0023}	intron_variant	rs550621827
2:217193389:G:A	A	-0.0139	2	790987	0.14	LDL	217193389	G	0.0139	-1.476	Mixed	{"AA":0.0318	HS:0.0043}	intron_variant
2:217247959:G:T	T	0.2933	2	402410	0.14	LDL	217247959	G	0.1989	1.476	Mixed	{}	downstream_gene_variant	["MARCH4"]
2:217285047:G:A	A	0.530505	2	154340	0.140238	LDL	217285047	G	0.359686	1.47491	Mixed	{"EA":0.00005439	EU:0.00002642	HS:0.00008679
2:217350239:G:A	A	0.0232	2	828853	0.1405	LDL	217350239	G	0.014	1.474	Mixed	{"AA":0.025	HS:0.0014}	intron_variant
2:217352450:A:G	G	0.2829	2	38641	0.1406	LDL	217352450	A	0.1489	1.474	Mixed	{}	intron_variant	rs995508132
2:217280604:C:T	T	0.0543	2	710878	0.1407	LDL	217280604	C	0.0369	1.47154	Mixed	{"EU":0.001}	intron_variant	rs190833264
2:217180626:G:C	C	0.2825	2	38641	0.141	LDL	217180626	G	0.1486	1.472	Mixed	{}	intron_variant	rs994451045
2:217290906:A:G	G	-0.0526	2	341105	0.141	LDL	217290906	A	0.0357	-1.47339	Mixed	{"AA":0.0061}	intron_variant	rs573663375
2:217360921:G:A	A	-0.0717	2	465196	0.1411	LDL	217360921	G	0.0487	-1.47228	Mixed	{"EA":0.0079}	intron_variant	rs144571904
2:217445395:T:TC	TC	0.0287	2	14126	0.1412	LDL	217445395	T	0.0183	1.471	Mixed	{}	downstream_gene_variant	rs145714725
2:217249237:A:G	G	-0.1249	2	485354	0.1413	LDL	217249237	A	0.0849	-1.47114	Mixed	{}	downstream_gene_variant	rs750213096
2:217208646:G:A	A	-0.1261	2	38641	0.1415	LDL	217208646	G	0.0651	-1.47	Mixed	{}	intron_variant	rs896192754
2:217327511:C:T	T	0.1323	2	508396	0.1417	LDL	217327511	C	0.09	1.47	Mixed	{"HS":0.0014}	intron_variant	rs181389578
2:217392668:GTAGA:G	G	0.051	2	483277	0.1417	LDL	217392668	GTAGA	0.0347	1.46974	Mixed	{"EA":0.0099}	intron_variant	rs537113719
2:217352253:G:A	A	0.0021	2	2777080	0.1419	LDL	217352253	G	0.001	1.469	Mixed	{"AA":0.031	EA:0.2312	EU:0.34
2:217238376:A:T	T	0.0103	2	1382720	0.142	LDL	217238376	A	0.007	1.47143	Mixed	{"EU":0.007	HS:0.0014	SA:0.0031}
2:217284751:CA:C	C	-0.0032	2	1180570	0.1422	LDL	217284751	CA	0.0024	-1.468	Mixed	{"AA":0.3328	EA:0.0992	EU:0.0994
2:217364637:C:T	T	0.82908	2	72680	0.142273	LDL	217364637	C	0.565007	1.46738	Mixed	{}	non_coding_transcript_exon_variant	["RPL37A"]
2:217216788:G:A	A	0.0606	2	341670	0.1424	LDL	217216788	G	0.0413	1.46731	Mixed	{"AA":0.0038}	intron_variant	rs188134941
2:217208571:C:T	T	-0.0018	2	2780380	0.1425	LDL	217208571	C	0.0009	-1.467	Mixed	{"AA":0.6619	EA:0.7798	EU:0.4493
2:217194646:C:G	G	-0.0141	2	790986	0.1427	LDL	217194646	C	0.0139	-1.466	Mixed	{"AA":0.0318	HS:0.0043}	intron_variant
2:217202310:G:GTT	GTT	0.0359	2	437392	0.143	LDL	217202310	G	0.0245	1.465	Mixed	{}	intron_variant	["MARCH4"]
2:217372355:C:T	T	-0.0219	2	392584	0.143	LDL	217372355	C	0.0248	-1.465	Mixed	{"AA":0.0113	HS:0.0014}	intron_variant
2:217242269:G:A	A	-0.0097	2	805072	0.1434	LDL	217242269	G	0.0099	-1.463	Mixed	{"AA":0.0582	HS:0.0043}	intergenic_variant
2:217363590:G:A	A	-0.574944	2	72680	0.143476	LDL	217363590	G	0.392999	-1.46296	Mixed	{"AA":0.00006152}	5_prime_UTR_variant	rs1279620295
2:217410120:G:A	A	-0.0554	2	743763	0.1436	LDL	217410120	G	0.0378	-1.46561	Mixed	{"AA":0.0068	HS:0.0014}	intron_variant
2:217199884:C:T	T	-0.003	2	2770800	0.1438	LDL	217199884	C	0.0016	-1.462	Mixed	{"AA":0.3321	EA:0.129	EU:0.0726
2:217351754:G:C	C	-0.0133	2	1320830	0.1439	LDL	217351754	G	0.0091	-1.46154	Mixed	{"EU":0.0089	HS:0.0072	SA:0.001}
2:217202726:T:A	A	0.2495	2	397494	0.144	LDL	217202726	T	0.1709	1.461	Mixed	{"HS":0.0014}	intron_variant	rs541428973
2:217186830:G:A	A	-0.0347	2	437392	0.1441	LDL	217186830	G	0.0238	-1.461	Mixed	{"EU":0.001}	intron_variant	rs552740434
2:217415503:T:C	C	0.0821	2	729254	0.1441	LDL	217415503	T	0.0562	1.46085	Mixed	{"AA":0.0023}	intron_variant	rs542595822
2:217211223:T:C	C	-0.1012	2	480628	0.1446	LDL	217211223	T	0.0694	-1.45821	Mixed	{"HS":0.0029}	intron_variant	rs191727074
2:217311828:A:G	G	54.78	2	1442	0.1446	LDL	217311828	A	37.55	1.459	Mixed	{}	missense_variant	rs1295845492
2:217415247:G:A	A	-0.046	2	361740	0.1447	LDL	217415247	G	0.0315	-1.46032	Mixed	{"AA":0.0061}	intron_variant	rs149189473
2:217199529:G:T	T	-0.0274	2	437392	0.1448	LDL	217199529	G	0.0188	-1.458	Mixed	{"EU":0.001}	intron_variant	rs578045255
2:217248491:T:C	C	-0.0108	2	821942	0.145	LDL	217248491	T	0.0094	-1.457	Mixed	{"AA":0.0499	HS:0.0029}	downstream_gene_variant
2:217313271:C:T	T	0.0369	2	770731	0.1456	LDL	217313271	C	0.0254	1.45276	Mixed	{}	intron_variant	rs775781877
2:217194403:C:A	A	-0.0135	2	790985	0.1457	LDL	217194403	C	0.0138	-1.455	Mixed	{"AA":0.0318	HS:0.0043}	intron_variant
2:217363704:C:T	T	0.0006	2	822732	0.1458	LDL	217363704	C	0.0114	-1.454	Mixed	{"AA":0.0439	HS:0.0029}	non_coding_transcript_exon_variant
2:217270137:T:G	G	-0.0534	2	344307	0.146	LDL	217270137	T	0.0367	-1.45504	Mixed	{"AA":0.0038	HS:0.0014}	intron_variant
2:217393014:AAT:A	A	0.1779	2	27333	0.146	LDL	217393014	AAT	0.1224	1.454	Mixed	{}	intron_variant	rs769370051
2:217438828:G:T	T	-0.189	2	38641	0.146	LDL	217438828	G	0.0902	-1.454	Mixed	{}	intron_variant	rs112127222
2:217294342:C:T	T	0.1369	2	69340	0.1463	LDL	217294342	C	0.0943	1.45175	Mixed	{}	intron_variant	rs911422172
2:217292938:G:A	A	0.1498	2	416487	0.1464	LDL	217292938	G	0.1031	1.45296	Mixed	{"EA":0.003}	intron_variant	rs576674341
2:217442164:C:T	T	-0.0613	2	38641	0.1467	LDL	217442164	C	0.0295	-1.451	Mixed	{}	intron_variant	rs1336531263
2:217368966:A:G	G	-0.0002	2	823847	0.1468	LDL	217368966	A	0.0116	-1.451	Mixed	{"AA":0.0439	HS:0.0029}	intron_variant
2:217260387:T:C	C	-0.0675	2	673281	0.147	LDL	217260387	T	0.0465	-1.45	Mixed	{"HS":0.0014}	intron_variant	rs544336332
2:217297612:A:G	G	-0.444107	2	134556	0.147013	LDL	217297612	A	0.306247	-1.45016	Mixed	{"EU":0.00001769}	intron_variant	rs1312455433
2:217290025:C:T	T	-0.1043	2	606496	0.1471	LDL	217290025	C	0.0719	-1.45063	Mixed	{"SA":0.0031}	intron_variant	rs544071276
2:217337385:G:A	A	0.1247	2	38641	0.1474	LDL	217337385	G	0.0967	1.449	Mixed	{}	intron_variant	rs200452473
2:217298673:A:C	C	0.1564	2	38641	0.1476	LDL	217298673	A	0.0733	1.448	Mixed	{}	intron_variant	["SMARCAL1"]
2:217413346:T:C	C	0.1424	2	46515	0.1476	LDL	217413346	T	0.0984	1.44715	Mixed	{"SA":0.0061}	intron_variant	rs555457324
2:217329414:CT:AT	AT	-4.1054	2	32643	0.1478	LDL	217329414	CT	2.3679	-1.447	Mixed	{"SA":0.00003433}	intron_variant	rs200770951
2:217329414:CT:TT	TT	-4.1054	2	32643	0.1478	LDL	217329414	CT	2.3679	-1.447	Mixed	{"AA":0.0003781	EU:0.00239	HS:0.0004545}
2:217370472:G:A	A	-0.1088	2	807378	0.1479	LDL	217370472	G	0.0537	-1.447	Mixed	{"AA":0.0045}	intron_variant	rs75008028
2:217185330:TTTTC:T	T	-0.016	2	24739	0.148	LDL	217185330	TTTTC	0.0111	-1.447	Mixed	{"AA":0.5008	EA:0.5645	EU:0.4901
2:217414577:G:A	A	0.0786	2	389562	0.148	LDL	217414577	G	0.0543	1.447	Mixed	{"EU":0.001}	intron_variant	rs545244988
2:217417182:C:G	G	0.1488	2	36751	0.1481	LDL	217417182	C	0.1029	1.44606	Mixed	{"EA":0.004}	intron_variant	rs558299861
2:217185338:C:T	T	-0.0923	2	38641	0.1485	LDL	217185338	C	0.0428	-1.445	Mixed	{}	intron_variant	rs1014463998
2:217206145:A:G	G	-0.0017	2	2686840	0.1488	LDL	217206145	A	0.0009	-1.444	Mixed	{"AA":0.6626	EA:0.7817	EU:0.4483
2:217316645:T:C	C	-0.0446	2	487504	0.1488	LDL	217316645	T	0.0309	-1.44337	Mixed	{"SA":0.0297}	intron_variant	rs537395774
2:217363465:C:A	A	0.0006	2	822732	0.149	LDL	217363465	C	0.0114	-1.443	Mixed	{"AA":0.0439	HS:0.0029}	5_prime_UTR_variant
2:217293389:T:A	A	0.802318	2	72680	0.14906	LDL	217293389	T	0.556062	1.44286	Mixed	{"HS":0.00002891}	synonymous_variant	rs979326079
2:217241065:GAC:G	G	-0.0371	2	493666	0.1491	LDL	217241065	GAC	0.0257	-1.44358	Mixed	{}	upstream_gene_variant	rs376789671
2:217237026:G:A	A	-0.0633	2	352657	0.1493	LDL	217237026	G	0.0439	-1.44191	Mixed	{"AA":0.0113}	upstream_gene_variant	rs572831940
2:217333504:C:A	A	0.115	2	551724	0.1494	LDL	217333504	C	0.0797	1.44291	Mixed	{}	intron_variant	rs772827882
2:217355294:G:A	A	0.1115	2	336296	0.1496	LDL	217355294	G	0.0774	1.44057	Mixed	{"AA":0.0045}	intron_variant	rs554008205
2:217247425:A:ACC	ACC	-0.016	2	753908	0.1497	LDL	217247425	A	0.0111	-1.44144	Mixed	{"AA":0.0537	HS:0.0043}	downstream_gene_variant
2:217314629:C:T	T	-0.2201	2	38641	0.1498	LDL	217314629	C	0.106	-1.44	Mixed	{}	intron_variant	rs952114037
2:217426727:G:T	T	-0.079	2	442776	0.1498	LDL	217426727	G	0.0548	-1.44161	Mixed	{"SA":0.0092}	intron_variant	rs529390492
2:217279076:C:T	T	-0.2611	2	77125	0.15	LDL	217279076	C	0.1815	-1.44	Mixed	{"AA":0.0008	EA:0.001}	non_coding_transcript_exon_variant
2:217281169:C:G	G	0.0772	2	341695	0.15	LDL	217281169	C	0.0536	1.4403	Mixed	{"AA":0.0038}	intron_variant	rs145608464
2:217313170:T:C	C	0.2771	2	402410	0.15	LDL	217313170	T	0.1926	1.44	Mixed	{"EU":0.001}	intron_variant	rs188393290
2:217297532:C:G	G	0.886693	2	92323	0.150286	LDL	217297532	C	0.616391	1.43852	Mixed	{}	missense_variant	["SMARCAL1"]
2:217405203:A:G	G	-0.0019	2	2749780	0.1504	LDL	217405203	A	0.0009	-1.438	Mixed	{"AA":0.9024	EA:0.4385	EU:0.4821
2:217360669:T:C	C	-0.0298	2	890165	0.1505	LDL	217360669	T	0.0276	-1.438	Mixed	{"AA":0.0091}	intron_variant	rs138128303
2:217268212:GA:G	G	-0.0028	2	770933	0.1508	LDL	217268212	GA	0.0015	-1.437	Mixed	{}	intron_variant	["SMARCAL1"]
2:217442118:T:TTC	TTC	-0.0183	2	437392	0.1508	LDL	217442118	T	0.0128	-1.437	Mixed	{}	intron_variant	["IGFBP2"]
2:217445346:CCCTTT:C	C	-0.0038	2	769139	0.1508	LDL	217445346	CCCTTT	0.0132	-1.437	Mixed	{"AA":0.053	HS:0.0014}	downstream_gene_variant
2:217290196:G:A	A	-0.059	2	350947	0.1509	LDL	217290196	G	0.0411	-1.43552	Mixed	{"AA":0.0061	HS:0.0014}	intron_variant
2:217270933:A:G	G	-0.1124	2	397494	0.151	LDL	217270933	A	0.0783	-1.436	Mixed	{"EU":0.001}	intron_variant	rs180794927
2:217444043:G:C	C	0.148	2	398868	0.151	LDL	217444043	G	0.1031	1.436	Mixed	{}	downstream_gene_variant	["IGFBP2"]
2:217389884:G:A	A	-0.2186	2	38641	0.1511	LDL	217389884	G	0.1056	-1.436	Mixed	{"SA":0.001}	intron_variant	rs575122908
2:217300147:C:A	A	54.8694	2	4358	0.1513	LDL	217300147	C	32.4361	1.435	Mixed	{"EU":0.000008791	HS:0.00005782}	synonymous_variant
2:217426072:T:TG	TG	-0.0286	2	746815	0.1515	LDL	217426072	T	0.0199	-1.43719	Mixed	{}	intron_variant	["RPL37A"]
2:217254265:G:A	A	-0.0661	2	912664	0.1516	LDL	217254265	G	0.0461	-1.43384	Mixed	{"EU":0.002}	intron_variant	rs550148386
2:217200663:A:C	C	-0.0152	2	790985	0.1517	LDL	217200663	A	0.0128	-1.434	Mixed	{"AA":0.0363	EA:0.001	HS:0.0043}
2:217375078:A:G	G	0.1017	2	406835	0.152	LDL	217375078	A	0.0709	1.433	Mixed	{"EU":0.001}	intron_variant	rs541823528
2:217226922:A:G	G	-0.4044	2	12747	0.1521	LDL	217226922	A	0.2824	-1.432	Mixed	{}	intron_variant	["MARCH4"]
2:217244944:C:T	T	-0.0017	2	2311580	0.1524	LDL	217244944	C	0.0011	-1.431	Mixed	{"AA":0.587	EA:0.4325	EU:0.4523
2:217330202:C:CCA	CCA	-0.0121	2	437392	0.1526	LDL	217330202	C	0.0085	-1.43	Mixed	{}	intron_variant	["RPL37A"]
2:217185378:C:T	T	0.0479	2	38641	0.1528	LDL	217185378	C	0.0247	1.43	Mixed	{}	intron_variant	rs868150236
2:217183814:T:G	G	0.014	2	1374760	0.1529	LDL	217183814	T	0.0098	1.42857	Mixed	{"AA":0.0008	EU:0.0129	HS:0.0043}
2:217249502:C:T	T	0.2711	2	414395	0.153	LDL	217249502	C	0.1899	1.429	Mixed	{}	downstream_gene_variant	rs1395856305
2:217400236:C:T	T	0.1105	2	337984	0.153	LDL	217400236	C	0.0773	1.4295	Mixed	{"AA":0.0053}	intron_variant	rs374461539
2:217428140:A:T	T	-0.1569	2	38641	0.153	LDL	217428140	A	0.0762	-1.429	Mixed	{"AA":0.0008}	intron_variant	rs111438894
2:217261551:C:T	T	0.0408	2	475529	0.1531	LDL	217261551	C	0.0286	1.42657	Mixed	{"EA":0.006	HS:0.0014}	intron_variant
2:217384744:C:G	G	0.0658	2	537303	0.1532	LDL	217384744	C	0.0461	1.42733	Mixed	{}	intron_variant	rs1384224659
2:217309547:A:G	G	0.0387	2	905142	0.1533	LDL	217309547	A	0.0271	1.42804	Mixed	{"HS":0.0014}	intron_variant	rs563793814
2:217359037:AT:A	A	-0.1844	2	14126	0.1534	LDL	217359037	AT	0.1236	-1.428	Mixed	{}	intron_variant	["RPL37A"]
2:217369705:A:G	G	-0.0342	2	1160860	0.1534	LDL	217369705	A	0.0239	-1.43096	Mixed	{"EU":0.002	HS:0.0014	SA:0.0031}
2:217342965:C:T	T	-0.521664	2	154340	0.153446	LDL	217342965	C	0.365447	-1.42747	Mixed	{"AA":0.0001846	EU:0.00001759	SA:0.00006533}
2:217342396:G:A	A	0.0021	2	2776710	0.1535	LDL	217342396	G	0.001	1.427	Mixed	{"AA":0.0303	EA:0.2321	EU:0.34
2:217246445:C:A	A	0.0535	2	752003	0.1536	LDL	217246445	C	0.0375	1.42667	Mixed	{"EU":0.001}	downstream_gene_variant	rs116464236
2:217258915:C:T	T	-0.1491	2	407973	0.154	LDL	217258915	C	0.1045	-1.426	Mixed	{"EU":0.001}	intron_variant	rs187889896
2:217383841:C:T	T	0.0656	2	537303	0.1544	LDL	217383841	C	0.0461	1.42299	Mixed	{}	intron_variant	rs1183379903
2:217384604:G:A	A	0.0298	2	908403	0.1545	LDL	217384604	G	0.0209	1.42584	Mixed	{"HS":0.0014}	intron_variant	rs576706267
2:217363634:A:G	G	-0.471883	2	140971	0.154634	LDL	217363634	A	0.331528	-1.42336	Mixed	{"EU":0.00009705}	non_coding_transcript_exon_variant	rs375823261
2:217379549:A:AATAT	AATAT	-0.121748	2	32221	0.154635	LDL	217379549	A	0.0855362	-1.42335	Mixed	{}	intron_variant	["RPL37A"]
2:217364741:G:T	T	-0.690003	2	123893	0.154679	LDL	217364741	G	0.484825	-1.4232	Mixed	{"EU":0.00001758}	missense_variant	rs745839935
2:217184155:C:T	T	0.1109	2	583365	0.155	LDL	217184155	C	0.0779	1.422	Mixed	{}	intron_variant	rs758263640
2:217386013:C:T	T	0.0655	2	537303	0.155	LDL	217386013	C	0.0461	1.42082	Mixed	{}	intron_variant	rs1463505880
2:217409418:A:G	G	0.106	2	423626	0.1553	LDL	217409418	A	0.0746	1.42091	Mixed	{"SA":0.002}	intron_variant	rs542794030
2:217195357:T:C	C	-0.0146	2	790985	0.1554	LDL	217195357	T	0.0129	-1.421	Mixed	{"AA":0.0363	HS:0.0043}	intron_variant
2:217296672:G:T	T	-0.152	2	337805	0.1554	LDL	217296672	G	0.107	-1.42056	Mixed	{"AA":0.003}	intron_variant	rs567474142
2:217185382:CTTTCTTTCTTTCTTTCT:C	C	-0.0493	2	14126	0.1555	LDL	217185382	CTTTCTTTCTTTCTTTCT	0.0332	-1.42	Mixed	{}	intron_variant	rs1451592186
2:217373544:T:TCTCA	TCTCA	0.0196	2	437392	0.1556	LDL	217373544	T	0.0138	1.42	Mixed	{}	intron_variant	["RPL37A"]
2:217426762:G:A	A	-0.0185	2	780146	0.1557	LDL	217426762	G	0.0171	-1.42	Mixed	{"AA":0.0242	HS:0.0014	SA:0.001}
2:217343863:C:T	T	-0.1865	2	310068	0.156	LDL	217343863	C	0.1315	-1.41825	Mixed	{"AA":0.0015}	non_coding_transcript_exon_variant	rs535041044
2:217332713:G:A	A	-1.02157	2	1112	0.1561	LDL	217332713	G	0.720248	-1.41836	Mixed	{"SA":0.00003266}	missense_variant	rs781361483
2:217185358:C:T	T	0.1133	2	14126	0.1562	LDL	217185358	C	0.0738	1.418	Mixed	{}	intron_variant	["MARCH4"]
2:217194352:T:TA	TA	-0.0019	2	1532930	0.1565	LDL	217194352	T	0.0014	-1.417	Mixed	{"AA":0.4546	EA:0.5655	EU:0.3002
2:217408900:T:A	A	-0.0337	2	1117480	0.1567	LDL	217408900	T	0.0238	-1.41597	Mixed	{"EU":0.003}	intron_variant	rs191507007
2:217334052:T:G	G	0.0021	2	2686840	0.1569	LDL	217334052	T	0.001	1.416	Mixed	{"AA":0.0303	EA:0.2331	EU:0.34
2:217182320:A:G	G	-0.0402	2	490300	0.157	LDL	217182320	A	0.0284	-1.41549	Mixed	{"SA":0.0307}	intron_variant	rs557894025
2:217196365:C:T	T	-0.2591	2	434029	0.157	LDL	217196365	C	0.183	-1.415	Mixed	{"EU":0.001}	intron_variant	rs552563724
2:217249781:C:T	T	0.1973	2	22704	0.157	LDL	217249781	C	0.1394	1.415	Mixed	{}	downstream_gene_variant	rs1211932403
2:217262624:T:C	C	0.4391	2	392695	0.157	LDL	217262624	T	0.3103	1.415	Mixed	{"EU":0.001}	intron_variant	rs540125542
2:217351067:C:T	T	0.134	2	398868	0.157	LDL	217351067	C	0.0946	1.415	Mixed	{}	intron_variant	rs141355259
2:217329958:A:G	G	0.226739	2	32221	0.157112	LDL	217329958	A	0.160256	1.41485	Mixed	{"HS":0.0043}	intron_variant	rs186537637
2:217369755:A:T	T	0.0023	2	2482520	0.1574	LDL	217369755	A	0.001	1.414	Mixed	{"AA":0.1551	EA:0.253	EU:0.3419
2:217196610:T:A	A	0.1792	2	554647	0.1575	LDL	217196610	T	0.1268	1.41325	Mixed	{}	intron_variant	rs867870167
2:217340136:G:A	A	0.3479	2	72680	0.157646	LDL	217340136	G	0.246209	1.41303	Mixed	{"AA":0.00006152	EA:0.0009242}	missense_variant
2:217338617:G:C	C	-0.0082	2	1440170	0.1578	LDL	217338617	G	0.0046	-1.413	Mixed	{"AA":0.2224	EA:0.0258	HS:0.0303
2:217394973:C:CAG	CAG	0.0028	2	770933	0.1578	LDL	217394973	C	0.0015	1.413	Mixed	{}	intron_variant	["RPL37A"]
2:217268998:A:C	C	-0.0794	2	339149	0.1579	LDL	217268998	A	0.0562	-1.41281	Mixed	{"AA":0.0045}	intron_variant	rs540549533
2:217310554:G:A	A	0.1347	2	431365	0.158	LDL	217310554	G	0.0954	1.412	Mixed	{}	intron_variant	rs769085832
2:217327237:A:G	G	0.2343	2	410016	0.158	LDL	217327237	A	0.1659	1.412	Mixed	{"EU":0.001}	intron_variant	rs181928640
2:217286933:T:C	C	-0.0607	2	733323	0.1582	LDL	217286933	T	0.043	-1.41163	Mixed	{"AA":0.0053	HS:0.0014}	intron_variant
2:217402232:G:GCA	GCA	-0.0144	2	870544	0.1582	LDL	217402232	G	0.0102	-1.41176	Mixed	{"AA":0.0545	EA:0.001	HS:0.0029}
2:217279978:C:T	T	1.16738	2	1021	0.1583	LDL	217279978	C	0.827361	1.41097	Mixed	{"SA":0.00003266}	missense_variant	rs761340743
2:217208995:C:CAAA	CAAA	0.0674	2	14126	0.1584	LDL	217208995	C	0.0457	1.41	Mixed	{}	intron_variant	["MARCH4"]
2:217336584:T:C	C	0.0021	2	2686840	0.1585	LDL	217336584	T	0.001	1.41	Mixed	{"AA":0.0303	EA:0.2331	EU:0.34
2:217445517:T:C	C	0.1284	2	470456	0.1585	LDL	217445517	T	0.0944	1.41	Mixed	{"AA":0.0008	SA:0.001}	downstream_gene_variant
2:217351554:A:G	G	-0.0025	2	1705870	0.1586	LDL	217351554	A	0.0028	-1.41	Mixed	{"AA":0.1498	EA:0.1706	EU:0.001
2:217408796:G:A	A	-0.1934	2	415318	0.1588	LDL	217408796	G	0.1372	-1.40962	Mixed	{"AA":0.003}	intron_variant	rs576167534
2:217383286:G:A	A	-0.0287	2	392584	0.1595	LDL	217383286	G	0.0261	-1.407	Mixed	{"AA":0.0113	HS:0.0014}	intron_variant
2:217197593:A:G	G	-0.015	2	790985	0.1599	LDL	217197593	A	0.0128	-1.405	Mixed	{"AA":0.0363	HS:0.0043}	intron_variant
2:217385001:G:C	C	-0.2767	2	11203	0.1599	LDL	217385001	G	0.1969	-1.40528	Mixed	{"EA":0.001}	intron_variant	rs185915975
2:217185339:T:C	C	-0.0562	2	634978	0.1601	LDL	217185339	T	0.04	-1.405	Mixed	{}	intron_variant	rs1024620495
2:217300565:C:T	T	-0.0022	2	1024120	0.1601	LDL	217300565	C	0.0071	1.405	Mixed	{"AA":0.0825	EU:0.001	HS:0.0086
2:217384885:C:T	T	-0.0283	2	392584	0.1601	LDL	217384885	C	0.0255	-1.405	Mixed	{"AA":0.0113	HS:0.0014}	intron_variant
2:217347525:T:C	C	-0.680438	2	123893	0.160274	LDL	217347525	T	0.484591	-1.40415	Mixed	{"SA":0.00003266}	missense_variant	rs140370927
2:217332750:C:T	T	-0.0615	2	917582	0.1604	LDL	217332750	C	0.0438	-1.40411	Mixed	{"AA":0.00006152	EA:0.0001088	EU:0.000387
2:217398251:A:G	G	-0.1665	2	482221	0.1605	LDL	217398251	A	0.1187	-1.4027	Mixed	{"HS":0.0058}	intron_variant	rs186583593
2:217407738:G:T	T	0.1198	2	336708	0.1605	LDL	217407738	G	0.0853	1.40445	Mixed	{"AA":0.003}	intron_variant	rs371290424
2:217426071:T:TG	TG	0.0523	2	14126	0.1605	LDL	217426071	T	0.0349	1.403	Mixed	{}	intron_variant	rs1197474203
2:217247297:T:C	C	-0.051	2	343006	0.1606	LDL	217247297	T	0.0364	-1.4011	Mixed	{"AA":0.0045	HS:0.0014}	downstream_gene_variant
2:217274278:A:G	G	-0.0771	2	339149	0.1606	LDL	217274278	A	0.055	-1.40182	Mixed	{"AA":0.0045}	intron_variant	rs557578961
2:217376242:C:T	T	-0.0209	2	392585	0.1609	LDL	217376242	C	0.0246	-1.402	Mixed	{"AA":0.0113	HS:0.0014}	intron_variant
2:217345271:T:C	C	0.0319	2	1213160	0.1612	LDL	217345271	T	0.0228	1.39912	Mixed	{"EU":0.003}	intron_variant	rs74609239
2:217286361:T:C	C	0.0261	2	1284980	0.1613	LDL	217286361	T	0.0187	1.39572	Mixed	{"EU":0.003	HS:0.0029}	intron_variant
2:217301162:C:G	G	0.2804	2	38641	0.1614	LDL	217301162	C	0.1552	1.4	Mixed	{}	intron_variant	rs1040379790
2:217360882:T:A	A	0.1828	2	37499	0.1614	LDL	217360882	T	0.1305	1.40077	Mixed	{"AA":0.0038	EA:0.001}	intron_variant
2:217198094:C:A	A	-0.015	2	790985	0.1616	LDL	217198094	C	0.0128	-1.4	Mixed	{"AA":0.0363	HS:0.0043}	intron_variant
2:217394977:G:A	A	-0.0507	2	346042	0.1617	LDL	217394977	G	0.0362	-1.40055	Mixed	{"AA":0.0106}	intron_variant	rs536505829
2:217250235:A:C	C	-0.004	2	2512670	0.1618	LDL	217250235	A	0.0018	-1.399	Mixed	{"AA":0.0598	EA:0.0218	EU:0.0845
2:217344291:G:GAT	GAT	0.0110413	2	32221	0.161936	LDL	217344291	G	0.00789459	1.39859	Mixed	{}	intron_variant	["RPL37A"]
2:217427110:C:T	T	-0.0185	2	853169	0.162	LDL	217427110	C	0.0169	-1.398	Mixed	{"AA":0.0242	HS:0.0014}	intron_variant
2:217200196:G:A	A	-0.0148	2	790985	0.1623	LDL	217200196	G	0.0127	-1.397	Mixed	{"AA":0.0363	HS:0.0043}	intron_variant
2:217282265:C:T	T	-0.0915	2	827594	0.1623	LDL	217282265	C	0.0655	-1.39695	Mixed	{"SA":0.002}	intron_variant	rs557996917
2:217254593:AT:A	A	0.0516	2	828232	0.1625	LDL	217254593	AT	0.0369	1.39837	Mixed	{"EU":0.001	HS:0.0029}	intron_variant
2:217325997:T:TA	TA	0.2003	2	14126	0.1628	LDL	217325997	T	0.4629	1.396	Mixed	{}	intron_variant	rs976642546
2:217406680:C:A	A	0.1619	2	443017	0.163	LDL	217406680	C	0.1162	1.395	Mixed	{}	intron_variant	rs918743197
2:217347582:G:C	C	1.08237	2	1751	0.1631	LDL	217347582	G	0.776091	1.39465	Mixed	{"SA":0.00003266}	missense_variant	rs1287531302
2:217378324:G:A	A	-0.0255	2	392585	0.1635	LDL	217378324	G	0.0248	-1.393	Mixed	{"AA":0.0113	HS:0.0014}	intron_variant
2:217279853:G:C	C	0.66694	2	72680	0.163789	LDL	217279853	G	0.478973	1.39244	Mixed	{"EA":0.0002175}	missense_variant	rs767158204
2:217290860:C:T	T	-0.0666	2	734486	0.1638	LDL	217290860	C	0.0478	-1.39331	Mixed	{"AA":0.0061}	intron_variant	rs374913811
2:217197515:G:C	C	-0.17	2	395296	0.164	LDL	217197515	G	0.122	-1.392	Mixed	{}	intron_variant	rs1385435509
2:217203489:A:G	G	-0.0708	2	614492	0.164	LDL	217203489	A	0.0509	-1.392	Mixed	{}	intron_variant	rs544408180
2:217303745:G:A	A	0.2208	2	397494	0.164	LDL	217303745	G	0.1587	1.392	Mixed	{"EU":0.001}	intron_variant	rs544623054
2:217330200:G:GT	GT	-0.0149	2	1155900	0.1641	LDL	217330200	G	0.0107	-1.39252	Mixed	{"AA":0.0371	EA:0.0337	EU:0.003
2:217339042:TA:T	T	-0.187	2	417028	0.1641	LDL	217339042	TA	0.1344	-1.39137	Mixed	{"EA":0.001	SA:0.002}	intron_variant
2:217363579:G:T	T	1.57315	2	1905	0.1642	LDL	217363579	G	1.13097	1.39097	Mixed	{"EU":0.00003519}	5_prime_UTR_variant	rs778780972
2:217342931:T:A	A	-0.322943	2	154340	0.164426	LDL	217342931	T	0.232276	-1.39034	Mixed	{"EA":0.0003806	HS:0.0001735	SA:0.0002613}
2:217239114:T:C	C	0.0286	2	437392	0.1645	LDL	217239114	T	0.0206	1.39	Mixed	{"EU":0.001}	upstream_gene_variant	rs537414416
2:217192098:AT:A	A	-0.0122	2	764968	0.1647	LDL	217192098	AT	0.015	-1.389	Mixed	{"AA":0.0318	HS:0.0043}	intron_variant
2:217367922:C:A	A	-0.0141	2	1360620	0.1647	LDL	217367922	C	0.0101	-1.39604	Mixed	{"EU":0.006	SA:0.0031}	3_prime_UTR_variant
2:217342886:G:A	A	-0.637794	2	113199	0.164992	LDL	217342886	G	0.459348	-1.38848	Mixed	{"EU":0.000008798}	intron_variant	rs371749829
2:217247583:A:C	C	0.1903	2	763	0.165	LDL	217247583	A	0.137	1.388	Mixed	{}	downstream_gene_variant	rs368002358
2:217339950:C:T	T	0.572392	2	71588	0.165469	LDL	217339950	C	0.41271	1.38691	Mixed	{"EA":0.00005444	EU:0.000009014	SA:0.00003271}
2:217201018:G:T	T	-0.0053	2	1014390	0.1658	LDL	217201018	G	0.0103	-1.386	Mixed	{"EA":0.0139	HS:0.0115	SA:0.002}
2:217427182:GAA:G	G	0.0185	2	776453	0.1658	LDL	217427182	GAA	0.0134	1.3806	Mixed	{"AA":0.0348	EU:0.001	HS:0.0058}
2:217213133:A:G	G	-0.1647	2	512929	0.166	LDL	217213133	A	0.1188	-1.385	Mixed	{}	intron_variant	rs771698201
2:217281878:G:A	A	0.2252	2	402565	0.166	LDL	217281878	G	0.1626	1.385	Mixed	{"EU":0.001}	intron_variant	rs146929707
2:217365048:G:A	A	0.0007	2	828065	0.1662	LDL	217365048	G	0.0114	-1.385	Mixed	{"AA":0.0439	HS:0.0029}	non_coding_transcript_exon_variant
2:217317212:AT:A	A	-0.0027	2	770933	0.1664	LDL	217317212	AT	0.0015	-1.384	Mixed	{}	intron_variant	["SMARCAL1"]
2:217399927:A:AG	AG	-0.0478	2	760295	0.1665	LDL	217399927	A	0.0346	-1.3815	Mixed	{"AA":0.0053	HS:0.0014}	intron_variant
2:217202095:T:C	C	-0.1001	2	723801	0.1668	LDL	217202095	T	0.0724	-1.3826	Mixed	{"AA":0.0015}	intron_variant	rs116678156
2:217297480:C:T	T	-0.506201	2	154340	0.166807	LDL	217297480	C	0.366138	-1.38254	Mixed	{"EA":0.0001088	EU:0.00002638	HS:0.00005782}
2:217258608:C:T	T	0.0805	2	755202	0.1674	LDL	217258608	C	0.0583	1.38079	Mixed	{"HS":0.0086}	intron_variant	rs190920849
2:217264636:C:T	T	0.0054	2	1972000	0.1675	LDL	217264636	C	0.0024	1.38	Mixed	{"AA":0.0076	EA:0.0089	EU:0.0437
2:217303445:G:T	T	0.033	2	437392	0.1675	LDL	217303445	G	0.0239	1.38	Mixed	{"EU":0.001}	intron_variant	rs549219731
2:217334894:AG:A	A	0.0122	2	437392	0.1676	LDL	217334894	AG	0.0089	1.38	Mixed	{}	intron_variant	rs765499498
2:217336633:C:T	T	-0.3018	2	416128	0.168	LDL	217336633	C	0.2191	-1.379	Mixed	{}	intron_variant	rs551819392
2:217443052:A:G	G	-0.0834	2	389563	0.168	LDL	217443052	A	0.0605	-1.379	Mixed	{}	intron_variant	rs760205399
2:217234414:T:C	C	0.695346	2	40519	0.168013	LDL	217234414	T	0.504381	1.37861	Mixed	{}	intron_variant	["MARCH4"]
2:217395300:T:C	C	0.0098	2	875598	0.1681	LDL	217395300	T	0.0131	-1.378	Mixed	{"AA":0.0386	HS:0.0014}	intron_variant
2:217284389:T:C	C	-0.0096	2	1342480	0.1687	LDL	217284389	T	0.007	-1.37143	Mixed	{"EU":0.0169	HS:0.0014}	intron_variant
2:217414643:G:C	C	-0.0034	2	2297400	0.1687	LDL	217414643	G	0.0018	-1.376	Mixed	{"AA":0.0045	EA:0.0109	EU:0.0875
2:217276938:C:G	G	-0.2133	2	27333	0.169	LDL	217276938	C	0.155	-1.375	Mixed	{}	intron_variant	rs1218213294
2:217442092:C:T	T	0.0623	2	38641	0.1691	LDL	217442092	C	0.0403	1.375	Mixed	{}	intron_variant	rs997981788
2:217311819:G:A	A	-51.67	2	1442	0.1693	LDL	217311819	G	37.59	-1.374	Mixed	{}	missense_variant	["SMARCAL1"]
2:217442090:T:C	C	0.0623	2	38641	0.1693	LDL	217442090	T	0.0404	1.374	Mixed	{}	intron_variant	rs902258674
2:217402175:C:CGTGT	CGTGT	0.018325	2	32221	0.169347	LDL	217402175	C	0.013334	1.3743	Mixed	{}	intron_variant	["RPL37A"]
2:217339195:T:TG	TG	-0.1021	2	14126	0.1695	LDL	217339195	T	0.071	-1.374	Mixed	{}	intron_variant	["RPL37A"]
2:217351588:G:A	A	0.0687	2	733136	0.1696	LDL	217351588	G	0.05	1.374	Mixed	{"AA":0.0008	EU:0.001}	non_coding_transcript_exon_variant
2:217259828:G:GTGAGGAA	GTGAGGAA	0.0029	2	437392	0.1697	LDL	217259828	G	0.0021	1.373	Mixed	{}	intron_variant	rs138029082
2:217379144:C:T	T	-0.0179	2	781587	0.1703	LDL	217379144	C	0.0256	-1.371	Mixed	{"AA":0.0083	EA:0.001}	intron_variant
2:217329432:C:CAA	CAA	-0.180644	2	42233	0.170497	LDL	217329432	C	0.131798	-1.37061	Mixed	{"AA":0.0197	EA:0.01498	EU:0.006593
2:217379857:G:A	A	-0.0255	2	392584	0.1705	LDL	217379857	G	0.025	-1.37	Mixed	{"AA":0.0113	HS:0.0014}	intron_variant
2:217178088:A:T	T	-2.1045	2	7159	0.1706	LDL	217178088	A	1.5357	-1.37	Mixed	{"EA":0.001}	intron_variant	rs574594223
2:217439254:G:A	A	-0.1822	2	38641	0.1706	LDL	217439254	G	0.0943	-1.37	Mixed	{}	intron_variant	rs112787362
2:217383663:T:C	C	0.0241	2	819393	0.1707	LDL	217383663	T	0.0157	-1.37	Mixed	{"AA":0.0227}	intron_variant	rs113686062
2:217311906:G:T	T	17.7454	2	3832	0.1708	LDL	217311906	G	12.9567	1.37	Mixed	{"SA":0.00003267}	intron_variant	rs550093209
2:217408951:C:T	T	-0.0334	2	779847	0.1709	LDL	217408951	C	0.0217	-1.369	Mixed	{"AA":0.0106	HS:0.0014	SA:0.001}
2:217208299:T:C	C	-0.3677	2	397494	0.171	LDL	217208299	T	0.2687	-1.369	Mixed	{"HS":0.0014}	intron_variant	rs574135412
2:217258657:A:G	G	-0.057	2	343011	0.1716	LDL	217258657	A	0.0417	-1.36691	Mixed	{"AA":0.0121}	intron_variant	rs10194775
2:217180319:A:G	G	0.1063	2	450116	0.1717	LDL	217180319	A	0.0777	1.36808	Mixed	{}	intron_variant	rs941400767
2:217248794:T:G	G	-0.0146	2	940055	0.1717	LDL	217248794	T	0.0069	-1.367	Mixed	{"AA":0.0008	EA:0.0724	HS:0.0216
2:217426932:G:T	T	-0.0892	2	333958	0.1718	LDL	217426932	G	0.0653	-1.366	Mixed	{"AA":0.0015}	intron_variant	rs573875843
2:217313359:A:G	G	0.1803	2	410216	0.172	LDL	217313359	A	0.1322	1.366	Mixed	{"HS":0.0014}	intron_variant	rs532748257
2:217364453:T:G	G	0.2226	2	402566	0.172	LDL	217364453	T	0.1629	1.366	Mixed	{"EU":0.001}	non_coding_transcript_exon_variant	rs574937541
2:217418579:A:G	G	-0.0921	2	397494	0.172	LDL	217418579	A	0.0674	-1.366	Mixed	{"EU":0.001}	intron_variant	rs570353202
2:217423037:C:T	T	0.2169	2	471698	0.172	LDL	217423037	C	0.1589	1.366	Mixed	{}	intron_variant	rs954211552
2:217340215:C:T	T	0.353531	2	154340	0.172236	LDL	217340215	C	0.258987	1.36506	Mixed	{"AA":0.0003692	SA:0.00003266}	intron_variant
2:217343043:T:TTCA	TTCA	-0.966567	2	83374	0.172269	LDL	217343043	T	0.708136	-1.36494	Mixed	{"EU":0.000008806}	intron_variant	rs769164571
[truncated: 6,248 more rows]

## Sheet: TG
varId	alt	beta	chromosome	n	pValue	phenotype	position	reference	stdErr	zScore	ancestry	af	consequence	dbSNP
[truncated: 7,658 more rows]

[truncated: 3 more sheets: HDL-C, nonHDL-C, Dyslipidemia]
